# Supplementary material for: Interplay between structural hierarchy and exciton diffusion in artificial light harvesting
Source: Nat Commun. 2019 Oct 10;10:4615. doi: 10.1038/s41467-019-12345-9 (PMC6787233; doi:10.1038/s41467-019-12345-9)
Supplement: Supplementary file 4 — Supplementary Software 1 [file 41467_2019_12345_MOESM4_ESM.zip]

Archive with 31 entries (23 files):
- MonteCarloCode.txt
- Readme.pdf
- Demo/
- Demo/complete tubes/
- Demo/complete tubes/H=0.04, Di=Do=-1, TD=0, AT=0/
- Demo/complete tubes/H=0.04, Di=Do=-1, TD=0, AT=0/0.5nJ_All_Data.txt
- Demo/complete tubes/H=0.04, Di=Do=-1, TD=0, AT=0/20nJ_All_Data.txt
- Demo/complete tubes/H=0.04, Di=Do=-1, TD=0, AT=0/5nJ_All_Data.txt
- Demo/complete tubes/H=0.04, Di=Do=3, TD=0, AT=0/
- Demo/complete tubes/H=0.04, Di=Do=3, TD=0, AT=0/0.5nJ_All_Data.txt
- Demo/complete tubes/H=0.04, Di=Do=3, TD=0, AT=0/20nJ_All_Data.txt
- Demo/complete tubes/H=0.04, Di=Do=3, TD=0, AT=0/5nJ_All_Data.txt
- Demo/Exciton density/
- Demo/Exciton density/ED_complete.txt
- Demo/Exciton density/ED_inner.txt
- Demo/Par.txt
- Demo/xaxis_0-500ps_25fs_steps.txt
- Exciton density/
- Exciton density/ED_complete.txt
- Exciton density/ED_inner.txt
- XYYCalc/
- XYYCalc/XYYCalc/
- XYYCalc/XYYCalc/FdHSoft.Fit.dll
- XYYCalc/XYYCalc/FdhSoft.GraphData.dll
- XYYCalc/XYYCalc/FdHSoft.Storage.dll
- XYYCalc/XYYCalc/FFBasicFunctions1D.dll
- XYYCalc/XYYCalc/FFBjorn.dll
- XYYCalc/XYYCalc/FFConvolutes1D.dll
- XYYCalc/XYYCalc/Ionic.Zip.Reduced.dll
- XYYCalc/XYYCalc/Macro.chm
- XYYCalc/XYYCalc/XYYCalc.exe
