# Supplementary material for: Interplay between structural hierarchy and exciton diffusion in artificial light harvesting
Source: Nat Commun. 2019 Oct 10;10:4615. doi: 10.1038/s41467-019-12345-9 (PMC6787233; doi:10.1038/s41467-019-12345-9)
Supplement: Supplementary file 4 — Supplementary Software 1 [file 41467_2019_12345_MOESM4_ESM.zip › MonteCarloCode.txt]

//Declaration of variables
integer i, j, k, NrChannels, NrChannels2, Index1, Index2;
Integer Success;

string directory, ChannelName, p;
string directoryI, directoryC;
string directoryII, directoryCC;

float Maxs, Normfactor, A;
float HR, AR, TD, AT, LTc, LTi;
Float redChiSqr;

floatmatrix EDc, EDi, Par;

floatarray FitParameters[24];
floatArray OptimizeParameters[24];
FloatArray Lowboundaries[24];
FloatArray Highboundaries[24];
FloatArray YFitted;

//Define directory in which simulation data is supposed to be stored
directory := 'C:\tmp';
AppendBackslash(directory);

CreateDir(directory + 'complete tubes');
directoryC := directory + 'complete tubes';
appendbackslash(directoryC);

CreateDir(directory + 'inner tubes');
directoryI := directory + 'inner tubes';
appendbackslash(directoryI);

//Load parameter file, which contains a matrix with the simulation parameters in the respective column:
//[HoppingRate AnnihilationRadius TrapDensity AnnTrapProbablity]
Par := LoadMatrix(directory + 'Par.txt');

//Load files that contain the exciton densities (ED), as calculated according to the Supplementary Information.
//Each file contains three columns with [Power(nJ) ED Iterations]
//EDc = exciton density complete nanotubes
//EDi = exciton density isolated inner tubes
EDc := LoadMatrix(directory + 'Exciton Density\ED_complete.txt');
EDi := LoadMatrix(directory + 'Exciton Density\ED_inner.txt');


//Run simulations for all input parameters and exciton densities
for k := 0 to Arraysize(Par[0, ])-1 do
	begin
	HR := Par[0, k]; //hopping rate
	AR := Par[1, k]; //annihilation radius
	TD := Par[2, k]; //Intensity dependent trap density
	AT := Par[3, k]; //Annihilation to trap probability
	LTc := 33000; //one-exciton lifetime complete tubes (in fs)
	LTi := 58000; //one-exciton lifetime inner tubes (in fs)

XYYdata_clear;

//Loads file to define the x-axis
XYYData_Load(directory + 'xaxis_0-500ps_25fs_steps.txt');
XYYData_SetNrChannels(2*Arraysize(EDc[0, ]));

//Define sub-directory for data file
CreateDir(directoryC + 'H=' + NumberToStr(HR) + ', Di=Do=' + NumberToStr(AR)+ ', TD=' + NumberToStr(TD) + ', AT=' + NumberToStr(AT));
directoryCC := directoryC + 'H=' + NumberToStr(HR) + ', Di=Do=' + NumberToStr(AR)+ ', TD=' + NumberToStr(TD) + ', AT=' + NumberToStr(AT);
appendbackslash(directoryCC);

//Run simulations for all exciton densities for complete tubes
for i:=1 to Arraysize(EDc[0, ]) do
begin
		
		FitParameters[0] := 1;   		// Amplitude scaling factor 
		FitParameters[1] := 0;    		// Constant baseline
		FitParameters[2] := 0;  		// Gauss X0 (for convolution of transient with instrument response function)
		FitParameters[3] := 0;  		// Gauss sigma (for convolution of transient with instrument response function)
		FitParameters[4] := LTc;    		// one-exciton lifetime (in fs)
		FitParameters[5] := 1;  		// Time of 1 step in simulation (in fs)
		FitParameters[6] := HR;   		// Hopping probability
		FitParameters[7] := 0.0013;    	// Transfer probability (Inner to outer tube)
		FitParameters[8] := 0.0031;  		// Transfer probability (Outer to inner tube)
		FitParameters[9] := 30;  		// Grid: inner width(X) sites
		FitParameters[10] := 1000;    	// Grid: inner length(Y) sites
		FitParameters[11] := 55;  		// Grid: outer width(X) sites
		FitParameters[12] := 1000;   		// Grid: outer length(Y) sites
		FitParameters[13] := EDc[1, i-1];   // Initial exciton density (inner tube)
		FitParameters[14] := EDc[1, i-1];  	// Initial exciton density (outer tube)
		FitParameters[15] := AR;  		// Annihilation radius (inner tube)
		FitParameters[16] := AR;    		// Annihilation radius (outer tube)
		FitParameters[17] := 0;  		// Excitation center time (for finite pulse length)
		FitParameters[18] := 0;   		// Excitation FWHM (0=none; for finite pulse length)
		FitParameters[19] := 1;    		// Annihilation probablity
		FitParameters[20] := 0;  		// Inner tube trap density
		FitParameters[21] := 0;  		// Outer tube trap density
		FitParameters[22] := 0;    		// Tube hop XY diffuse
		FitParameters[23] := AT;    		// Trap formation due to annihilation
		
				
		// Simulation of
		Fit1D_SetFunction('Bjorn.DoubleWallAggregateDiffusion');
		Fit_SetConstants ( Round(EDc[2, i-1]), 6, 0, 0);
		//The input parameters define the number of iterations, number of CPU Cores, output channel (excitons on inner layer @ time T), save 				statistics: 0 no, 1 yes)
 		//Note that the poutput channel here is not relevant, as all data will be saved at the end of the run.
 		OptimizeParameters:= false;

		// Plotting of simulated data
		Success := Fit1D_MakeFit(XAxis, ch[1], FitParameters, YFitted, redChiSqr);
		
		XYYData_Load(directory + '__DoubleWallAggregateDiffusion_AllData.txt');
		XYYData_Save(directoryCC + NumberToStr(EDc[0, i-1]) + 'nJ_All_Data.txt');	
				
end;

end;
