# Supplementary material for: Interplay between structural hierarchy and exciton diffusion in artificial light harvesting
Source: Nat Commun. 2019 Oct 10;10:4615. doi: 10.1038/s41467-019-12345-9 (PMC6787233; doi:10.1038/s41467-019-12345-9)
Supplement: Supplementary file 4 — Supplementary Software 1 [file 41467_2019_12345_MOESM4_ESM.zip › Demo/complete tubes/H=0.04, Di=Do=-1, TD=0, AT=0/0.5nJ_All_Data.txt]

||CHANNELNAMES||	"#excitons inner tube"	"#excitons outer tube"	"#annihilations"	"#inner->inner"	"#outer->outer"	"#inner->outer"	"#outer->inner"	"#Ann.survivor inner->inner"	"#Ann.survivor outer->outer"	"#Ann.survivor inner->outer"	"#Ann.survivor outer->inner"
0 37.2307692307692 61.7692307692308 0 34.8076923076923 61.5769230769231 0.192307692307692 2.42307692307692 0 0 0 0
25.0012500625031 40.6533333333333 58.3466666666667 0 33.6733333333333 57.02 1.32666666666667 6.98 0 0 0 0
50.0025001250063 43.2533333333333 55.4733333333333 0 32.4333333333333 52.9066666666667 2.56666666666667 10.82 0 0 0 0
75.0037501875094 45.4266666666667 53.1333333333333 0 31.4866666666667 49.62 3.51333333333333 13.94 0 0 0 0
100.005000250013 46.5066666666667 51.8733333333333 0 30.4266666666667 47.42 4.45333333333333 16.08 0 0 0 0
125.006250312516 50.04 48.1266666666667 0 29.6866666666667 42.98 5.14666666666667 20.3533333333333 0 0 0 0
150.007500375019 51.6666666666667 46.48 0 29.0466666666667 40.7133333333333 5.76666666666667 22.62 0 0 0 0
175.008750437522 53.3666666666667 44.5333333333333 0 28.7466666666667 38.7133333333333 5.82 24.62 0 0 0 0
200.010000500025 54.86 42.9733333333333 0 28.4 36.8733333333333 6.1 26.46 0 0 0 0
225.011250562528 55.9533333333333 41.74 0 27.4266666666667 34.8066666666667 6.93333333333333 28.5266666666667 0 0 0 0
250.012500625031 56.7733333333333 40.8933333333333 0 26.28 32.84 8.05333333333333 30.4933333333333 0 0 0 0
275.013750687534 57.4733333333333 40.1933333333333 0 25.8466666666667 31.7066666666667 8.48666666666667 31.6266666666667 0 0 0 0
300.015000750038 58.0733333333333 39.5933333333333 0 25.1533333333333 30.4133333333333 9.18 32.92 0 0 0 0
325.016250812541 57.38 40.2866666666667 0 24.5133333333333 30.4666666666667 9.82 32.8666666666667 0 0 0 0
350.017500875044 58.34 39.3266666666667 0 24.2333333333333 29.2266666666667 10.1 34.1066666666667 0 0 0 0
375.018750937547 59.7133333333333 37.9533333333333 0 24.3866666666667 28.0066666666667 9.94666666666667 35.3266666666667 0 0 0 0
400.02000100005 59.38 38.1333333333333 0 23.6466666666667 27.6 10.5333333333333 35.7333333333333 0 0 0 0
425.021251062553 60.0933333333333 37.24 0 22.9666666666667 26.2066666666667 11.0333333333333 37.1266666666667 0 0 0 0
450.022501125056 60.7666666666667 36.4666666666667 0 23.08 25.6466666666667 10.82 37.6866666666667 0 0 0 0
475.023751187559 60.54 36.4733333333333 0 22.8933333333333 25.6866666666667 10.7866666666667 37.6466666666667 0 0 0 0
500.025001250062 60.32 36.68 0 22.2733333333333 25.2866666666667 11.3933333333333 38.0466666666667 0 0 0 0
525.026251312566 60.4933333333333 36.4533333333333 0 22.36 25.1466666666667 11.3066666666667 38.1333333333333 0 0 0 0
550.027501375069 60.8866666666667 35.9466666666667 0 22.2066666666667 24.4866666666667 11.46 38.68 0 0 0 0
575.028751437572 61.48 35.3533333333333 0 22.06 23.7466666666667 11.6066666666667 39.42 0 0 0 0
600.030001500075 61.0666666666667 35.7666666666667 0 21.5733333333333 23.6733333333333 12.0933333333333 39.4933333333333 0 0 0 0
625.031251562578 61.8133333333333 35 0 21.7666666666667 23.1 11.9 40.0466666666667 0 0 0 0
650.032501625081 62.5733333333333 33.9733333333333 0 21.8933333333333 22.2 11.7733333333333 40.68 0 0 0 0
675.033751687584 63.6666666666667 32.8333333333333 0 22.3866666666667 21.5533333333333 11.28 41.28 0 0 0 0
700.035001750088 64.0466666666667 32.4533333333333 0 22.0666666666667 20.8533333333333 11.6 41.98 0 0 0 0
725.036251812591 65.8533333333333 30.6466666666667 0 23.0933333333333 20.0733333333333 10.5733333333333 42.76 0 0 0 0
750.037501875094 67.0333333333333 29.4666666666667 0 23.3933333333333 19.1933333333333 10.2733333333333 43.64 0 0 0 0
775.038751937597 67.26 29.1466666666667 0 22.96 18.44 10.7066666666667 44.3 0 0 0 0
800.0400020001 67.0866666666667 28.9133333333333 0 22.9066666666667 18.1533333333333 10.76 44.18 0 0 0 0
825.041252062603 67.42 28.5066666666667 0 22.7333333333333 17.5733333333333 10.9333333333333 44.6866666666667 0 0 0 0
850.042502125106 66.78 29.0533333333333 0 22.28 17.6666666666667 11.3866666666667 44.5 0 0 0 0
875.043752187609 67.6133333333333 28.1333333333333 0 22.3466666666667 16.9 11.2333333333333 45.2666666666667 0 0 0 0
900.045002250112 68.5866666666667 27.08 0 22.9866666666667 16.5666666666667 10.5133333333333 45.6 0 0 0 0
925.046252312616 69.06 26.6066666666667 0 23.5866666666667 16.6933333333333 9.91333333333333 45.4733333333333 0 0 0 0
950.047502375119 69.1266666666667 26.5133333333333 0 23.48 16.52 9.99333333333333 45.6466666666667 0 0 0 0
975.048752437622 68.1533333333333 27.32 0 23.14 17.1266666666667 10.1933333333333 45.0133333333333 0 0 0 0
1000.05000250012 68.5266666666667 26.8066666666667 0 23.0866666666667 16.56 10.2466666666667 45.44 0 0 0 0
1025.05125256263 68.1466666666667 27.16 0 22.8066666666667 16.66 10.5 45.34 0 0 0 0
1050.05250262513 67.7333333333333 27.4333333333333 0 22.74 17.0066666666667 10.4266666666667 44.9933333333333 0 0 0 0
1075.05375268763 67.96 27.2066666666667 0 22.7866666666667 16.8266666666667 10.38 45.1733333333333 0 0 0 0
1100.05500275014 67.72 27.4466666666667 0 22.6066666666667 16.8866666666667 10.56 45.1133333333333 0 0 0 0
1125.05625281264 68.8133333333333 26.3533333333333 0 22.5933333333333 15.78 10.5733333333333 46.22 0 0 0 0
1150.05750287514 68.82 26.3266666666667 0 22.52 15.68 10.6466666666667 46.3 0 0 0 0
1175.05875293765 67.1866666666667 27.72 0 22.1 16.6533333333333 11.0666666666667 45.0866666666667 0 0 0 0
1200.06000300015 67.32 27.42 0 22.5333333333333 16.7866666666667 10.6333333333333 44.7866666666667 0 0 0 0
1225.06125306265 68.2 26.4666666666667 0 23.0533333333333 16.3533333333333 10.1133333333333 45.1466666666667 0 0 0 0
1250.06250312516 68.98 25.62 0 23.4866666666667 15.94 9.68 45.4933333333333 0 0 0 0
1275.06375318766 68.3133333333333 26.0466666666667 0 23.5866666666667 16.4666666666667 9.58 44.7266666666667 0 0 0 0
1300.06500325016 67.7066666666667 26.6266666666667 0 23.14 16.6 10.0266666666667 44.5666666666667 0 0 0 0
1325.06625331267 66.6533333333333 27.56 0 22.8533333333333 17.3666666666667 10.1933333333333 43.8 0 0 0 0
1350.06750337517 66.9733333333333 27.0266666666667 0 22.4933333333333 16.6866666666667 10.34 44.48 0 0 0 0
1375.06875343767 67.4133333333333 26.5866666666667 0 22.78 16.5333333333333 10.0533333333333 44.6333333333333 0 0 0 0
1400.07000350018 67.3 26.7 0 23.12 16.9866666666667 9.71333333333333 44.18 0 0 0 0
1425.07125356268 66.8066666666667 27.1933333333333 0 22.7666666666667 17.1266666666667 10.0666666666667 44.04 0 0 0 0
1450.07250362518 67.2133333333333 26.7866666666667 0 22.2066666666667 16.16 10.6266666666667 45.0066666666667 0 0 0 0
1475.07375368768 68 25.9866666666667 0 22.44 15.6066666666667 10.38 45.56 0 0 0 0
1500.07500375019 68.0466666666667 25.7866666666667 0 22.44 15.56 10.2266666666667 45.6066666666667 0 0 0 0
1525.07625381269 68.3066666666667 25.44 0 22.32 15.0933333333333 10.3466666666667 45.9866666666667 0 0 0 0
1550.07750387519 67.5933333333333 26.02 0 21.9066666666667 15.3133333333333 10.7066666666667 45.6866666666667 0 0 0 0
1575.0787539377 67.08 26.38 0 21.4866666666667 15.3666666666667 11.0133333333333 45.5933333333333 0 0 0 0
1600.0800040002 66.66 26.6733333333333 0 21.42 15.5933333333333 11.08 45.24 0 0 0 0
1625.0812540627 67.36 25.9133333333333 0 21.68 15.0933333333333 10.82 45.68 0 0 0 0
1650.08250412521 67.6466666666667 25.52 0 22.1333333333333 15.1533333333333 10.3666666666667 45.5133333333333 0 0 0 0
1675.08375418771 67.7 25.4666666666667 0 22.38 15.3466666666667 10.12 45.32 0 0 0 0
1700.08500425021 68.1466666666667 25.02 0 22.3066666666667 14.8266666666667 10.1933333333333 45.84 0 0 0 0
1725.08625431272 68.34 24.8266666666667 0 22.5 14.8266666666667 10 45.84 0 0 0 0
1750.08750437522 68.6066666666667 24.52 0 23.34 15.36 9.16 45.2666666666667 0 0 0 0
1775.08875443772 67.9733333333333 24.98 0 23.8266666666667 16.3533333333333 8.62666666666667 44.1466666666667 0 0 0 0
1800.09000450022 66.8066666666667 26 0 22.92 16.6133333333333 9.38666666666667 43.8866666666667 0 0 0 0
1825.09125456273 66.4066666666667 26.26 0 22.6733333333333 16.7666666666667 9.49333333333333 43.7333333333333 0 0 0 0
1850.09250462523 65.8733333333333 26.7933333333333 0 21.9866666666667 16.6133333333333 10.18 43.8866666666667 0 0 0 0
1875.09375468773 65.82 26.8466666666667 0 22.44 17.12 9.72666666666667 43.38 0 0 0 0
1900.09500475024 64.9666666666667 27.7 0 22.4466666666667 17.98 9.72 42.52 0 0 0 0
1925.09625481274 63.1933333333333 29.4733333333333 0 21.9533333333333 19.26 10.2133333333333 41.24 0 0 0 0
1950.09750487524 62.8 29.8666666666667 0 21.46 19.16 10.7066666666667 41.34 0 0 0 0
1975.09875493775 62.9733333333333 29.6933333333333 0 21.3466666666667 18.8733333333333 10.82 41.6266666666667 0 0 0 0
2000.10000500025 63.22 29.4466666666667 0 21.7466666666667 19.0266666666667 10.42 41.4733333333333 0 0 0 0
2025.10125506275 63.4066666666667 29.26 0 21.6066666666667 18.7 10.56 41.8 0 0 0 0
2050.10250512526 63.88 28.7866666666667 0 21.42 18.04 10.7466666666667 42.46 0 0 0 0
2075.10375518776 64.3533333333333 28.2333333333333 0 21.5066666666667 17.5733333333333 10.66 42.8466666666667 0 0 0 0
2100.10500525026 64.6533333333333 27.8466666666667 0 21.8 17.48 10.3666666666667 42.8533333333333 0 0 0 0
2125.10625531277 64.9866666666667 27.5133333333333 0 21.56 16.9066666666667 10.6066666666667 43.4266666666667 0 0 0 0
2150.10750537527 65.8 26.66 0 21.58 16.1133333333333 10.5466666666667 44.22 0 0 0 0
2175.10875543777 65.3666666666667 26.8466666666667 0 21.9 16.7466666666667 10.1 43.4666666666667 0 0 0 0
2200.11000550027 64.76 27.4066666666667 0 21.82 17.2266666666667 10.18 42.94 0 0 0 0
2225.11125556278 65.14 27.0266666666667 0 22.34 17.3666666666667 9.66 42.8 0 0 0 0
2250.11250562528 64.0066666666667 28.16 0 22.5933333333333 18.7533333333333 9.40666666666667 41.4133333333333 0 0 0 0
2275.11375568778 64.7333333333333 27.4333333333333 0 22.8533333333333 18.2866666666667 9.14666666666667 41.88 0 0 0 0
2300.11500575029 64.4066666666667 27.7 0 22.6266666666667 18.3866666666667 9.31333333333333 41.78 0 0 0 0
2325.11625581279 65.4333333333333 26.5666666666667 0 22.8133333333333 17.5466666666667 9.02 42.62 0 0 0 0
2350.11750587529 65.4933333333333 26.5066666666667 0 22.2733333333333 16.9466666666667 9.56 43.22 0 0 0 0
2375.1187559378 65.2533333333333 26.6466666666667 0 21.86 16.7733333333333 9.87333333333333 43.3933333333333 0 0 0 0
2400.1200060003 65.08 26.7533333333333 0 22.04 17.1266666666667 9.62666666666667 43.04 0 0 0 0
2425.1212560628 65.02 26.8133333333333 0 22.0466666666667 17.1933333333333 9.62 42.9733333333333 0 0 0 0
2450.12250612531 65.04 26.7933333333333 0 22.4066666666667 17.5333333333333 9.26 42.6333333333333 0 0 0 0
2475.12375618781 64.6866666666667 27.1466666666667 0 22.6933333333333 18.1733333333333 8.97333333333333 41.9933333333333 0 0 0 0
2500.12500625031 65.7933333333333 26.04 0 23.64 18.0133333333333 8.02666666666667 42.1533333333333 0 0 0 0
2525.12625631282 65.62 26.2133333333333 0 23.6933333333333 18.24 7.97333333333333 41.9266666666667 0 0 0 0
2550.12750637532 66.7533333333333 25.08 0 24.42 17.8333333333333 7.24666666666667 42.3333333333333 0 0 0 0
2575.12875643782 66.5733333333333 25.1066666666667 0 24.18 17.7733333333333 7.33333333333333 42.3933333333333 0 0 0 0
2600.13000650033 65.54 25.96 0 23.6533333333333 18.28 7.68 41.8866666666667 0 0 0 0
2625.13125656283 65.92 25.58 0 23.9933333333333 18.24 7.34 41.9266666666667 0 0 0 0
2650.13250662533 66.4 25.1 0 24.5 18.2666666666667 6.83333333333333 41.9 0 0 0 0
2675.13375668783 66.2533333333333 25.0866666666667 0 24.9133333333333 18.8266666666667 6.26 41.34 0 0 0 0
2700.13500675034 66.16 25.1733333333333 0 24.9 18.9066666666667 6.26666666666667 41.26 0 0 0 0
2725.13625681284 66.1933333333333 25.14 0 24.6533333333333 18.6266666666667 6.51333333333333 41.54 0 0 0 0
2750.13750687534 66.2666666666667 25.0666666666667 0 24.44 18.34 6.72666666666667 41.8266666666667 0 0 0 0
2775.13875693785 67.3066666666667 24.0266666666667 0 24.4266666666667 17.2866666666667 6.74 42.88 0 0 0 0
2800.14000700035 67.6066666666667 23.7266666666667 0 24.56 17.12 6.60666666666667 43.0466666666667 0 0 0 0
2825.14125706285 67.14 24.08 0 24.74 17.6533333333333 6.42666666666667 42.4 0 0 0 0
2850.14250712536 67.1 24.0666666666667 0 25.1333333333333 18.0333333333333 6.03333333333333 41.9666666666667 0 0 0 0
2875.14375718786 66.6066666666667 24.4066666666667 0 25.04 18.4333333333333 5.97333333333333 41.5666666666667 0 0 0 0
2900.14500725036 65.76 25.24 0 24.56 18.8 6.44 41.2 0 0 0 0
2925.14625731287 65.22 25.78 0 24.2666666666667 19.0466666666667 6.73333333333333 40.9533333333333 0 0 0 0
2950.14750737537 65.1933333333333 25.7666666666667 0 23.74 18.5066666666667 7.26 41.4533333333333 0 0 0 0
2975.14875743787 65.4133333333333 25.3266666666667 0 23.38 17.7066666666667 7.62 42.0333333333333 0 0 0 0
3000.15000750038 65.16 25.5066666666667 0 23.2733333333333 17.78 7.72666666666667 41.8866666666667 0 0 0 0
3025.15125756288 64.7933333333333 25.8733333333333 0 22.96 17.8333333333333 8.04 41.8333333333333 0 0 0 0
3050.15250762538 64.48 26.0533333333333 0 22.6466666666667 17.7 8.35333333333333 41.8333333333333 0 0 0 0
3075.15375768788 64.4333333333333 26.0333333333333 0 22.2733333333333 17.34 8.69333333333333 42.16 0 0 0 0
3100.15500775039 64.16 26.1733333333333 0 21.8266666666667 17.1666666666667 9.00666666666667 42.3333333333333 0 0 0 0
3125.15625781289 63.9733333333333 26.2333333333333 0 21.4533333333333 16.98 9.25333333333333 42.52 0 0 0 0
3150.15750787539 63.84 26.3266666666667 0 21.3466666666667 17.0066666666667 9.32 42.4933333333333 0 0 0 0
3175.1587579379 64.56 25.6066666666667 0 22.1666666666667 17.1066666666667 8.5 42.3933333333333 0 0 0 0
3200.1600080004 65.82 24.3466666666667 0 22.8 16.48 7.86666666666667 43.02 0 0 0 0
3225.1612580629 66.1 24.0666666666667 0 22.66 16.06 8.00666666666667 43.44 0 0 0 0
3250.16250812541 65.9866666666667 24.1 0 22.5866666666667 16.1 8 43.4 0 0 0 0
3275.16375818791 65.7933333333333 24.2066666666667 0 22.9133333333333 16.62 7.58666666666667 42.88 0 0 0 0
3300.16500825041 66.2533333333333 23.7466666666667 0 22.4133333333333 15.66 8.08666666666667 43.84 0 0 0 0
3325.16625831292 67.1133333333333 22.8866666666667 0 22.3666666666667 14.7533333333333 8.13333333333333 44.7466666666667 0 0 0 0
3350.16750837542 67.2866666666667 22.6866666666667 0 22.1466666666667 14.36 8.32666666666667 45.14 0 0 0 0
3375.16875843792 65.9466666666667 23.7333333333333 0 21.44 14.84 8.89333333333333 44.5066666666667 0 0 0 0
3400.17000850043 64.8733333333333 24.7933333333333 0 21.0066666666667 15.4666666666667 9.32666666666667 43.8666666666667 0 0 0 0
3425.17125856293 63.6333333333333 26.0333333333333 0 20.5266666666667 16.2266666666667 9.80666666666667 43.1066666666667 0 0 0 0
3450.17250862543 63.1666666666667 26.4933333333333 0 20.1933333333333 16.3533333333333 10.14 42.9733333333333 0 0 0 0
3475.17375868793 62.5466666666667 26.9533333333333 0 20.42 17.04 9.91333333333333 42.1266666666667 0 0 0 0
3500.17500875044 61.9333333333333 27.4466666666667 0 20.3466666666667 17.46 9.98666666666667 41.5866666666667 0 0 0 0
3525.17625881294 61.3933333333333 27.94 0 20.3333333333333 17.94 10 41.06 0 0 0 0
3550.17750887544 61.12 28.2133333333333 0 20.4866666666667 18.3666666666667 9.84666666666667 40.6333333333333 0 0 0 0
3575.17875893795 61.8133333333333 27.52 0 20.7266666666667 17.9133333333333 9.60666666666667 41.0866666666667 0 0 0 0
3600.18000900045 62.4733333333333 26.86 0 20.66 17.1866666666667 9.67333333333333 41.8133333333333 0 0 0 0
3625.18125906295 61.5533333333333 27.6866666666667 0 20.6133333333333 18.06 9.62666666666667 40.94 0 0 0 0
3650.18250912546 61.1266666666667 28.0066666666667 0 20.8 18.6733333333333 9.33333333333333 40.3266666666667 0 0 0 0
3675.18375918796 60.3133333333333 28.6866666666667 0 20.4333333333333 19.12 9.56666666666666 39.88 0 0 0 0
3700.18500925046 59.9466666666667 29.0533333333333 0 20.44 19.4933333333333 9.56 39.5066666666667 0 0 0 0
3725.18625931297 60.2266666666667 28.62 0 20.5266666666667 19.1466666666667 9.47333333333333 39.7 0 0 0 0
3750.18750937547 60.0866666666667 28.6666666666667 0 20.7666666666667 19.4333333333333 9.23333333333333 39.32 0 0 0 0
3775.18875943797 60.4266666666667 28.16 0 21.24 19.4 8.76 39.1866666666667 0 0 0 0
3800.19000950047 60.8333333333333 27.66 0 21.2466666666667 18.9066666666667 8.75333333333333 39.5866666666667 0 0 0 0
3825.19125956298 60.7 27.6333333333333 0 21.6866666666667 19.32 8.31333333333333 39.0133333333333 0 0 0 0
3850.19250962548 61.02 27.1533333333333 0 21.8133333333333 19.1266666666667 8.02666666666667 39.2066666666667 0 0 0 0
3875.19375968798 61.1266666666667 27.04 0 22.14 19.3466666666667 7.69333333333333 38.9866666666667 0 0 0 0
3900.19500975049 60.9733333333333 27.1933333333333 0 22.1533333333333 19.5133333333333 7.68 38.82 0 0 0 0
3925.19625981299 60.5333333333333 27.6333333333333 0 21.52 19.32 8.31333333333333 39.0133333333333 0 0 0 0
3950.19750987549 59.64 28.3666666666667 0 21.16 19.8533333333333 8.51333333333333 38.48 0 0 0 0
3975.198759938 59.7466666666667 28.2533333333333 0 20.9333333333333 19.52 8.73333333333333 38.8133333333333 0 0 0 0
4000.2000100005 60.1933333333333 27.72 0 20.9666666666667 19.02 8.7 39.2266666666667 0 0 0 0
4025.201260063 59.98 27.6333333333333 0 20.92 18.8866666666667 8.74666666666667 39.06 0 0 0 0
4050.20251012551 60.1333333333333 27.34 0 20.8066666666667 18.48 8.86 39.3266666666667 0 0 0 0
4075.20376018801 59.6533333333333 27.68 0 20.4666666666667 18.48 9.2 39.1866666666667 0 0 0 0
4100.20501025051 59.3 27.8866666666667 0 20.6 18.82 9.06666666666667 38.7 0 0 0 0
4125.20626031302 59.56 27.6066666666667 0 20.7266666666667 18.6666666666667 8.94 38.8333333333333 0 0 0 0
4150.20751037552 60.54 26.6266666666667 0 20.7333333333333 17.6933333333333 8.93333333333333 39.8066666666667 0 0 0 0
4175.20876043802 60.6733333333333 26.4933333333333 0 20.98 17.8066666666667 8.68666666666667 39.6933333333333 0 0 0 0
4200.21001050052 60.1066666666667 26.9133333333333 0 20.6933333333333 17.94 8.97333333333333 39.4133333333333 0 0 0 0
4225.21126056303 59.9733333333333 26.86 0 20.2333333333333 17.4266666666667 9.43333333333333 39.74 0 0 0 0
4250.21251062553 59.7533333333333 26.92 0 20.3866666666667 17.64 9.28 39.3666666666667 0 0 0 0
4275.21376068803 58.88 27.7866666666667 0 20.5466666666667 18.6666666666667 9.12 38.3333333333333 0 0 0 0
4300.21501075054 59.4733333333333 27.1933333333333 0 20.6533333333333 18.18 9.01333333333333 38.82 0 0 0 0
4325.21626081304 59.32 27.3466666666667 0 20.3266666666667 18.0066666666667 9.34 38.9933333333333 0 0 0 0
4350.21751087554 59.5266666666667 27.0333333333333 0 20.02 17.4933333333333 9.54 39.5066666666667 0 0 0 0
4375.21876093805 60.0666666666667 26.4333333333333 0 20.4266666666667 17.36 9.07333333333333 39.64 0 0 0 0
4400.22001100055 60.2533333333333 26.2466666666667 0 20.4266666666667 17.1733333333333 9.07333333333333 39.8266666666667 0 0 0 0
4425.22126106305 60.76 25.74 0 20.1933333333333 16.4333333333333 9.30666666666667 40.5666666666667 0 0 0 0
4450.22251112556 60.9133333333333 25.4866666666667 0 20.3933333333333 16.48 9.00666666666667 40.52 0 0 0 0
4475.22376118806 60.8533333333333 25.3266666666667 0 20.3866666666667 16.38 8.94666666666667 40.4666666666667 0 0 0 0
4500.22501125056 61.1333333333333 25.0333333333333 0 20.1133333333333 15.8133333333333 9.22 41.02 0 0 0 0
4525.22626131307 60.9266666666667 25.24 0 20.2333333333333 16.14 9.1 40.6933333333333 0 0 0 0
4550.22751137557 60.32 25.8466666666667 0 20.14 16.6533333333333 9.19333333333333 40.18 0 0 0 0
4575.22876143807 58.9066666666667 27.26 0 19.7333333333333 17.66 9.6 39.1733333333333 0 0 0 0
4600.23001150057 58.66 27.5066666666667 0 19.9533333333333 18.1266666666667 9.38 38.7066666666667 0 0 0 0
4625.23126156308 58.8666666666667 27.14 0 19.9 17.8666666666667 9.27333333333333 38.9666666666667 0 0 0 0
4650.23251162558 58.16 27.7533333333333 0 20.1866666666667 18.7733333333333 8.98 37.9733333333333 0 0 0 0
4675.23376168808 58.36 27.32 0 20.5266666666667 18.68 8.64 37.8333333333333 0 0 0 0
4700.23501175059 58.5266666666667 27.14 0 20.56 18.5333333333333 8.60666666666667 37.9666666666667 0 0 0 0
4725.23626181309 59.5666666666667 26.1 0 20.9866666666667 17.92 8.18 38.58 0 0 0 0
4750.23751187559 60.1 25.5666666666667 0 21.2133333333333 17.6133333333333 7.95333333333333 38.8866666666667 0 0 0 0
4775.2387619381 60.2133333333333 25.4533333333333 0 21.1866666666667 17.4733333333333 7.98 39.0266666666667 0 0 0 0
4800.2400120006 60.6666666666667 25 0 21.5066666666667 17.34 7.66 39.16 0 0 0 0
4825.2412620631 60.7533333333333 24.9133333333333 0 21.16 16.9066666666667 8.00666666666667 39.5933333333333 0 0 0 0
4850.24251212561 60.8533333333333 24.8133333333333 0 21.42 17.0666666666667 7.74666666666667 39.4333333333333 0 0 0 0
4875.24376218811 61.0066666666667 24.66 0 21.42 16.9133333333333 7.74666666666667 39.5866666666667 0 0 0 0
4900.24501225061 60.56 25.1066666666667 0 21.4866666666667 17.4266666666667 7.68 39.0733333333333 0 0 0 0
4925.24626231312 60.2 25.38 0 21.7466666666667 17.96 7.42 38.4533333333333 0 0 0 0
4950.24751237562 60.3533333333333 25.02 0 21.9666666666667 17.82 7.2 38.3866666666667 0 0 0 0
4975.24876243812 59.9466666666667 25.3866666666667 0 21.8 18.02 7.36666666666667 38.1466666666667 0 0 0 0
5000.25001250063 59.2133333333333 26.12 0 21.74 18.6933333333333 7.42666666666667 37.4733333333333 0 0 0 0
5025.25126256313 60.0266666666667 25.3066666666667 0 22.1866666666667 18.3266666666667 6.98 37.84 0 0 0 0
5050.25251262563 60.1866666666667 25.1466666666667 0 22.7066666666667 18.6866666666667 6.46 37.48 0 0 0 0
5075.25376268813 59.8466666666667 25.48 0 22.3066666666667 18.62 6.86 37.54 0 0 0 0
5100.25501275064 59.2266666666667 25.94 0 22.3066666666667 19.08 6.86 36.92 0 0 0 0
5125.25626281314 60.2733333333333 24.66 0 22.46 17.9533333333333 6.70666666666667 37.8133333333333 0 0 0 0
5150.25751287564 61.74 23.0333333333333 0 22.8 16.7266666666667 6.30666666666667 38.94 0 0 0 0
5175.25876293815 60.6866666666667 23.84 0 22.28 17.26 6.58 38.4066666666667 0 0 0 0
5200.26001300065 60.7066666666667 23.6466666666667 0 22.5866666666667 17.4 6.24666666666667 38.12 0 0 0 0
5225.26126306315 61.1666666666667 23.1666666666667 0 22.54 16.8733333333333 6.29333333333333 38.6266666666667 0 0 0 0
5250.26251312566 61.2933333333333 22.7333333333333 0 22.0333333333333 16.08 6.65333333333333 39.26 0 0 0 0
5275.26376318816 60.64 23.2066666666667 0 21.7466666666667 16.2866666666667 6.92 38.8933333333333 0 0 0 0
5300.26501325066 60.4533333333333 23.38 0 21.76 16.4733333333333 6.90666666666667 38.6933333333333 0 0 0 0
5325.26626331317 59.4266666666667 24.4066666666667 0 21.1933333333333 16.9333333333333 7.47333333333333 38.2333333333333 0 0 0 0
5350.26751337567 59.4333333333333 24.4 0 20.9 16.6333333333333 7.76666666666667 38.5333333333333 0 0 0 0
5375.26876343817 59.0866666666667 24.7066666666667 0 20.6666666666667 16.7466666666667 7.96 38.42 0 0 0 0
5400.27001350068 59.14 24.36 0 20.4866666666667 16.5133333333333 7.84666666666667 38.6533333333333 0 0 0 0
5425.27126356318 59.18 24.32 0 20.6466666666667 16.6333333333333 7.68666666666667 38.5333333333333 0 0 0 0
5450.27251362568 58.5866666666667 24.9133333333333 0 20.66 17.24 7.67333333333333 37.9266666666667 0 0 0 0
5475.27376368818 58.8533333333333 24.6466666666667 0 21.0333333333333 17.3466666666667 7.3 37.82 0 0 0 0
5500.27501375069 59.22 24.1133333333333 0 20.78 16.7266666666667 7.38666666666667 38.44 0 0 0 0
5525.27626381319 59.7266666666667 23.6066666666667 0 20.5466666666667 15.9866666666667 7.62 39.18 0 0 0 0
5550.27751387569 60.24 23.0933333333333 0 20.54 15.4666666666667 7.62666666666667 39.7 0 0 0 0
5575.2787639382 58.94 24.3133333333333 0 20.2466666666667 16.3933333333333 7.92 38.6933333333333 0 0 0 0
5600.2800140007 58.3733333333333 24.7933333333333 0 19.94 16.5666666666667 8.22666666666667 38.4333333333333 0 0 0 0
5625.2812640632 58.66 24.5066666666667 0 19.92 16.26 8.24666666666667 38.74 0 0 0 0
5650.28251412571 59.5666666666667 23.4666666666667 0 20.26 15.6933333333333 7.77333333333333 39.3066666666667 0 0 0 0
5675.28376418821 60.7 22.2933333333333 0 21.1733333333333 15.4666666666667 6.82666666666667 39.5266666666667 0 0 0 0
5700.28501425071 59.8866666666667 22.9466666666667 0 20.94 15.8866666666667 7.06 38.9466666666667 0 0 0 0
5725.28626431322 59.5 23.3333333333333 0 21.0466666666667 16.38 6.95333333333333 38.4533333333333 0 0 0 0
5750.28751437572 59.4933333333333 23.34 0 21.3066666666667 16.6466666666667 6.69333333333333 38.1866666666667 0 0 0 0
5775.28876443822 59.62 23.2133333333333 0 20.8466666666667 16.06 7.15333333333333 38.7733333333333 0 0 0 0
5800.29001450073 59.2466666666667 23.5866666666667 0 20.58 16.1666666666667 7.42 38.6666666666667 0 0 0 0
5825.29126456323 59.38 23.4533333333333 0 20.56 16.0133333333333 7.44 38.82 0 0 0 0
5850.29251462573 60.1 22.7333333333333 0 20.5266666666667 15.26 7.47333333333333 39.5733333333333 0 0 0 0
5875.29376468823 61.14 21.6933333333333 0 20.8666666666667 14.56 7.13333333333333 40.2733333333333 0 0 0 0
5900.29501475074 60.2266666666667 22.6066666666667 0 20.98 15.5866666666667 7.02 39.2466666666667 0 0 0 0
5925.29626481324 60.5533333333333 22.28 0 21.0533333333333 15.3333333333333 6.94666666666667 39.5 0 0 0 0
5950.29751487574 60.9666666666667 21.8466666666667 0 21.5866666666667 15.4333333333333 6.41333333333333 39.38 0 0 0 0
5975.29876493825 61.8533333333333 20.8133333333333 0 22 14.8133333333333 6 39.8533333333333 0 0 0 0
6000.30001500075 61.1666666666667 21.5 0 21.6466666666667 15.1466666666667 6.35333333333333 39.52 0 0 0 0
6025.30126506325 60.8933333333333 21.7733333333333 0 21.8666666666667 15.64 6.13333333333333 39.0266666666667 0 0 0 0
6050.30251512576 61.0133333333333 21.5533333333333 0 22.2866666666667 15.84 5.71333333333333 38.7266666666667 0 0 0 0
6075.30376518826 60.4466666666667 21.8533333333333 0 21.9266666666667 15.8133333333333 6.04 38.52 0 0 0 0
6100.30501525076 59.1733333333333 22.9733333333333 0 21.3266666666667 16.4666666666667 6.50666666666667 37.8466666666667 0 0 0 0
6125.30626531327 58.68 23.32 0 21.3533333333333 16.84 6.48 37.3266666666667 0 0 0 0
6150.30751537577 57.7466666666667 24.2533333333333 0 20.9266666666667 17.3466666666667 6.90666666666667 36.82 0 0 0 0
6175.30876543827 58.1066666666667 23.8933333333333 0 21.2333333333333 17.2933333333333 6.6 36.8733333333333 0 0 0 0
6200.31001550078 57.3133333333333 24.6866666666667 0 20.8666666666667 17.72 6.96666666666667 36.4466666666667 0 0 0 0
6225.31126556328 56.3666666666667 25.4933333333333 0 20.16 17.96 7.53333333333333 36.2066666666667 0 0 0 0
6250.31251562578 55.0533333333333 26.78 0 19.68 18.7933333333333 7.98666666666667 35.3733333333333 0 0 0 0
6275.31376568828 55.3533333333333 26.48 0 19.3666666666667 18.18 8.3 35.9866666666667 0 0 0 0
6300.31501575079 55.8666666666667 25.9666666666667 0 19.56 17.86 8.10666666666667 36.3066666666667 0 0 0 0
6325.31626581329 55.6866666666667 26.1466666666667 0 19.12 17.6 8.54666666666667 36.5666666666667 0 0 0 0
6350.31751587579 56.1 25.7333333333333 0 19.0666666666667 17.1333333333333 8.6 37.0333333333333 0 0 0 0
6375.3187659383 57.04 24.7933333333333 0 19.0133333333333 16.14 8.65333333333333 38.0266666666667 0 0 0 0
6400.3200160008 57.72 24.1133333333333 0 18.8133333333333 15.26 8.85333333333333 38.9066666666667 0 0 0 0
6425.3212660633 57.1666666666667 24.6666666666667 0 19.08 16.08 8.58666666666667 38.0866666666667 0 0 0 0
6450.32251612581 57.5 24.3333333333333 0 19.1866666666667 15.8533333333333 8.48 38.3133333333333 0 0 0 0
6475.32376618831 57.74 24.0933333333333 0 19.0266666666667 15.4533333333333 8.64 38.7133333333333 0 0 0 0
6500.32501625081 57.74 23.9933333333333 0 19.08 15.5066666666667 8.48666666666667 38.66 0 0 0 0
6525.32626631332 57.4533333333333 24.1266666666667 0 18.5466666666667 15.26 8.86666666666667 38.9066666666667 0 0 0 0
6550.32751637582 56.8 24.6333333333333 0 17.7466666666667 15.0466666666667 9.58666666666667 39.0533333333333 0 0 0 0
6575.32876643832 56.2866666666667 24.9266666666667 0 17.3266666666667 14.92 10.0066666666667 38.96 0 0 0 0
6600.33001650083 56.76 24.4066666666667 0 17.3933333333333 14.4666666666667 9.94 39.3666666666667 0 0 0 0
6625.33126656333 56.8333333333333 24.3333333333333 0 17.06 14.06 10.2733333333333 39.7733333333333 0 0 0 0
6650.33251662583 57.12 24.0133333333333 0 17.2 13.88 10.1333333333333 39.92 0 0 0 0
6675.33376668833 57.1666666666667 23.8333333333333 0 17.4533333333333 13.9533333333333 9.88 39.7133333333333 0 0 0 0
6700.33501675084 56.9933333333333 24.0066666666667 0 17.5466666666667 14.22 9.78666666666667 39.4466666666667 0 0 0 0
6725.33626681334 57.78 23.22 0 17.8333333333333 13.72 9.5 39.9466666666667 0 0 0 0
6750.33751687584 58.0066666666667 22.9933333333333 0 18.22 13.88 9.11333333333333 39.7866666666667 0 0 0 0
6775.33876693835 57.4 23.6 0 17.82 14.0866666666667 9.51333333333333 39.58 0 0 0 0
6800.34001700085 57.54 23.46 0 18.1933333333333 14.32 9.14 39.3466666666667 0 0 0 0
6825.34126706335 56.8266666666667 24.1733333333333 0 17.9266666666667 14.7666666666667 9.40666666666667 38.9 0 0 0 0
6850.34251712586 56.3333333333333 24.5933333333333 0 18.38 15.64 8.95333333333333 37.9533333333333 0 0 0 0
6875.34376718836 56.1066666666667 24.5666666666667 0 18.3333333333333 15.5666666666667 9 37.7733333333333 0 0 0 0
6900.34501725086 55.8 24.74 0 18.2466666666667 15.6533333333333 9.08666666666667 37.5533333333333 0 0 0 0
6925.34626731337 56.1933333333333 24.3066666666667 0 18.1733333333333 15.1466666666667 9.16 38.02 0 0 0 0
6950.34751737587 56.9733333333333 23.4266666666667 0 18.48 14.5733333333333 8.85333333333333 38.4933333333333 0 0 0 0
6975.34876743837 56.4733333333333 23.7533333333333 0 19.0133333333333 15.4333333333333 8.32 37.46 0 0 0 0
7000.35001750087 55.56 24.6066666666667 0 19.0733333333333 16.3466666666667 8.26 36.4866666666667 0 0 0 0
7025.35126756338 54.82 25.2066666666667 0 18.9866666666667 16.86 8.34666666666667 35.8333333333333 0 0 0 0
7050.35251762588 54.5933333333333 25.4066666666667 0 18.9466666666667 17.02 8.38666666666667 35.6466666666667 0 0 0 0
7075.35376768838 54.6733333333333 25.3266666666667 0 19.0866666666667 17.08 8.24666666666667 35.5866666666667 0 0 0 0
7100.35501775089 54.9333333333333 25.0666666666667 0 19.5 17.2333333333333 7.83333333333333 35.4333333333333 0 0 0 0
7125.35626781339 55.6466666666667 24.32 0 20.0533333333333 17.0733333333333 7.24666666666667 35.5933333333333 0 0 0 0
7150.35751787589 55.82 24.0133333333333 0 19.94 16.7866666666667 7.22666666666667 35.88 0 0 0 0
7175.3587679384 56.5333333333333 23.2466666666667 0 20.1666666666667 16.2466666666667 7 36.3666666666667 0 0 0 0
7200.3600180009 56.46 23.2066666666667 0 20.24 16.28 6.92666666666667 36.22 0 0 0 0
7225.3612680634 56.4666666666667 23.08 0 19.8733333333333 15.8133333333333 7.26666666666667 36.5933333333333 0 0 0 0
7250.36251812591 56.7666666666667 22.5666666666667 0 19.36 14.9266666666667 7.64 37.4066666666667 0 0 0 0
7275.36376818841 56.9733333333333 22.36 0 19.2933333333333 14.6533333333333 7.70666666666667 37.68 0 0 0 0
7300.36501825091 57.1933333333333 22.14 0 19.2733333333333 14.4133333333333 7.72666666666667 37.92 0 0 0 0
7325.36626831342 57.9933333333333 21.34 0 19.8266666666667 14.1666666666667 7.17333333333333 38.1666666666667 0 0 0 0
7350.36751837592 58.4533333333333 20.88 0 20.3733333333333 14.2533333333333 6.62666666666667 38.08 0 0 0 0
7375.36876843842 59.2 20.1333333333333 0 20.6533333333333 13.7866666666667 6.34666666666667 38.5466666666667 0 0 0 0
7400.37001850092 59.7133333333333 19.62 0 20.32 12.94 6.68 39.3933333333333 0 0 0 0
7425.37126856343 60.5533333333333 18.7333333333333 0 20.3133333333333 12.0466666666667 6.68666666666667 40.24 0 0 0 0
7450.37251862593 60.2733333333333 18.8933333333333 0 20.0133333333333 11.9066666666667 6.98666666666667 40.26 0 0 0 0
7475.37376868843 59.94 19.1866666666667 0 20.0333333333333 12.22 6.96666666666667 39.9066666666667 0 0 0 0
7500.37501875094 59.3733333333333 19.6266666666667 0 19.3066666666667 11.9333333333333 7.69333333333333 40.0666666666667 0 0 0 0
7525.37626881344 59.1733333333333 19.8266666666667 0 19.5333333333333 12.36 7.46666666666667 39.64 0 0 0 0
7550.37751887594 59.1933333333333 19.8 0 19.5266666666667 12.3266666666667 7.47333333333333 39.6666666666667 0 0 0 0
7575.37876893845 58.44 20.3933333333333 0 19.0866666666667 12.48 7.91333333333333 39.3533333333333 0 0 0 0
7600.38001900095 58.74 20.0933333333333 0 19.1 12.1933333333333 7.9 39.64 0 0 0 0
7625.38126906345 58.5333333333333 20.3 0 18.96 12.26 8.04 39.5733333333333 0 0 0 0
7650.38251912596 58.68 20.1533333333333 0 19.0666666666667 12.22 7.93333333333333 39.6133333333333 0 0 0 0
7675.38376918846 58.9533333333333 19.76 0 19.8 12.68 7.08 39.1533333333333 0 0 0 0
7700.38501925096 58.9733333333333 19.6933333333333 0 19.9133333333333 12.7733333333333 6.92 39.06 0 0 0 0
7725.38626931347 58.8666666666667 19.8 0 19.9666666666667 12.9333333333333 6.86666666666667 38.9 0 0 0 0
7750.38751937597 58.6066666666667 20.02 0 19.5866666666667 12.7733333333333 7.24666666666667 39.02 0 0 0 0
7775.38876943847 57.2866666666667 21.08 0 19.2666666666667 13.5133333333333 7.56666666666667 38.02 0 0 0 0
7800.39001950097 56.24 22.0933333333333 0 18.8066666666667 14.0666666666667 8.02666666666667 37.4333333333333 0 0 0 0
7825.39126956348 54.8733333333333 23.46 0 18.8066666666667 15.4333333333333 8.02666666666667 36.0666666666667 0 0 0 0
7850.39251962598 54.2533333333333 23.94 0 18.68 15.7866666666667 8.15333333333333 35.5733333333333 0 0 0 0
7875.39376968848 54.0333333333333 23.9666666666667 0 18.54 15.6733333333333 8.29333333333333 35.4933333333333 0 0 0 0
7900.39501975099 55.6733333333333 22.3266666666667 0 19.2466666666667 14.74 7.58666666666667 36.4266666666667 0 0 0 0
7925.39626981349 55.9333333333333 22.0666666666667 0 19.66 14.8933333333333 7.17333333333333 36.2733333333333 0 0 0 0
7950.39751987599 56.02 21.9466666666667 0 19.6533333333333 14.7666666666667 7.18 36.3666666666667 0 0 0 0
7975.3987699385 55.2266666666667 22.5066666666667 0 19.5266666666667 15.3 7.20666666666667 35.7 0 0 0 0
8000.400020001 55.0733333333333 22.5133333333333 0 19.5933333333333 15.44 7.07333333333333 35.48 0 0 0 0
8025.4012700635 55.3333333333333 22.1666666666667 0 19.3933333333333 14.8933333333333 7.27333333333333 35.94 0 0 0 0
8050.40252012601 55.9733333333333 21.38 0 19.7266666666667 14.4733333333333 6.90666666666667 36.2466666666667 0 0 0 0
8075.40377018851 55.9066666666667 21.26 0 19.5 14.26 7 36.4066666666667 0 0 0 0
8100.40502025101 56.24 20.9266666666667 0 19.22 13.6466666666667 7.28 37.02 0 0 0 0
8125.40627031352 56.4533333333333 20.7133333333333 0 19.58 13.7933333333333 6.92 36.8733333333333 0 0 0 0
8150.40752037602 56.4133333333333 20.7066666666667 0 19.5333333333333 13.7866666666667 6.92 36.88 0 0 0 0
8175.40877043852 55.2733333333333 21.7266666666667 0 18.9133333333333 14.3066666666667 7.42 36.36 0 0 0 0
8200.41002050103 54.0266666666667 22.8533333333333 0 18.7533333333333 15.3933333333333 7.46 35.2733333333333 0 0 0 0
8225.41127056353 54.0933333333333 22.74 0 18.3666666666667 14.94 7.8 35.7266666666667 0 0 0 0
8250.41252062603 54.18 22.6533333333333 0 18.16 14.6466666666667 8.00666666666667 36.02 0 0 0 0
8275.41377068853 54.6 22.2333333333333 0 18.5933333333333 14.66 7.57333333333333 36.0066666666667 0 0 0 0
8300.41502075104 54.5533333333333 22.28 0 18.7666666666667 14.88 7.4 35.7866666666667 0 0 0 0
8325.41627081354 53.92 22.9133333333333 0 18.3533333333333 15.1 7.81333333333333 35.5666666666667 0 0 0 0
8350.41752087604 53.8733333333333 22.96 0 18.1933333333333 14.9866666666667 7.97333333333333 35.68 0 0 0 0
8375.41877093855 54.4066666666667 22.4266666666667 0 17.8066666666667 14.0666666666667 8.36 36.6 0 0 0 0
8400.42002100105 55.2466666666667 21.5866666666667 0 17.9533333333333 13.3733333333333 8.21333333333333 37.2933333333333 0 0 0 0
8425.42127106355 55.28 21.5533333333333 0 18.0866666666667 13.4733333333333 8.08 37.1933333333333 0 0 0 0
8450.42252112606 54.9666666666667 21.8666666666667 0 18.2133333333333 13.9133333333333 7.95333333333333 36.7533333333333 0 0 0 0
8475.42377118856 54.6133333333333 22.0933333333333 0 18.0733333333333 14.1266666666667 7.96666666666667 36.54 0 0 0 0
8500.42502125106 54.2333333333333 22.4333333333333 0 18.0466666666667 14.48 7.95333333333333 36.1866666666667 0 0 0 0
8525.42627131356 54.3466666666667 22.1866666666667 0 17.6666666666667 13.9866666666667 8.2 36.68 0 0 0 0
8550.42752137607 54.4466666666667 22.0533333333333 0 17.8666666666667 14.0866666666667 7.96666666666667 36.58 0 0 0 0
8575.42877143857 53.3466666666667 23.1533333333333 0 17.62 14.94 8.21333333333333 35.7266666666667 0 0 0 0
8600.43002150108 53.2933333333333 23.2066666666667 0 17.1266666666667 14.5 8.70666666666667 36.1666666666667 0 0 0 0
8625.43127156358 53.5266666666667 22.9266666666667 0 17.28 14.3733333333333 8.55333333333333 36.2466666666667 0 0 0 0
8650.43252162608 53.2866666666667 23.0466666666667 0 17.4933333333333 14.7066666666667 8.34 35.7933333333333 0 0 0 0
8675.43377168858 53.4133333333333 22.92 0 17.5066666666667 14.5933333333333 8.32666666666667 35.9066666666667 0 0 0 0
8700.43502175109 53.04 23.2933333333333 0 17.0066666666667 14.4666666666667 8.82666666666667 36.0333333333333 0 0 0 0
8725.43627181359 54.1533333333333 22.18 0 16.74 13.0866666666667 9.09333333333333 37.4133333333333 0 0 0 0
8750.43752187609 54.1666666666667 22.1666666666667 0 16.64 12.9733333333333 9.19333333333333 37.5266666666667 0 0 0 0
8775.4387719386 54.9533333333333 21.38 0 17.46 13.0066666666667 8.37333333333333 37.4933333333333 0 0 0 0
8800.4400220011 55.78 20.5533333333333 0 17.7333333333333 12.4533333333333 8.1 38.0466666666667 0 0 0 0
8825.4412720636 56.2466666666667 20.0866666666667 0 18.4733333333333 12.7266666666667 7.36 37.7733333333333 0 0 0 0
8850.44252212611 55.7266666666667 20.6066666666667 0 18.4733333333333 13.2466666666667 7.36 37.2533333333333 0 0 0 0
8875.44377218861 55.0533333333333 21.28 0 18.2133333333333 13.66 7.62 36.84 0 0 0 0
8900.44502225111 55.4066666666667 20.9266666666667 0 18.5 13.5933333333333 7.33333333333333 36.9066666666667 0 0 0 0
8925.44627231361 54.7066666666667 21.6266666666667 0 18.28 14.0733333333333 7.55333333333333 36.4266666666667 0 0 0 0
8950.44752237612 54.8866666666667 21.4466666666667 0 17.9933333333333 13.6066666666667 7.84 36.8933333333333 0 0 0 0
8975.44877243862 54.26 22.0733333333333 0 17.94 14.18 7.89333333333333 36.32 0 0 0 0
9000.45002250113 53.9666666666667 22.3666666666667 0 17.8133333333333 14.3466666666667 8.02 36.1533333333333 0 0 0 0
9025.45127256363 53.1533333333333 23.18 0 17.6333333333333 14.98 8.2 35.52 0 0 0 0
9050.45252262613 52.74 23.5933333333333 0 17.86 15.62 7.97333333333333 34.88 0 0 0 0
9075.45377268863 53.6066666666667 22.7066666666667 0 18.6933333333333 15.5666666666667 7.14 34.9133333333333 0 0 0 0
9100.45502275114 54.8533333333333 21.3133333333333 0 19.6933333333333 15.1733333333333 6.14 35.16 0 0 0 0
9125.45627281364 54.9266666666667 21.2333333333333 0 19.7266666666667 15.1266666666667 6.10666666666667 35.2 0 0 0 0
9150.45752287614 55.0866666666667 20.9133333333333 0 19.7133333333333 14.7933333333333 6.12 35.3733333333333 0 0 0 0
9175.45877293865 55.08 20.92 0 19.5533333333333 14.64 6.28 35.5266666666667 0 0 0 0
9200.46002300115 54.6 21.4 0 19.7 15.2666666666667 6.13333333333333 34.9 0 0 0 0
9225.46127306365 54.8333333333333 21.1666666666667 0 20.3266666666667 15.66 5.50666666666667 34.5066666666667 0 0 0 0
9250.46252312616 54.3466666666667 21.6533333333333 0 20.2066666666667 16.0266666666667 5.62666666666667 34.14 0 0 0 0
9275.46377318866 53.8066666666667 22.1866666666667 0 19.5666666666667 15.92 6.26666666666667 34.24 0 0 0 0
9300.46502325116 53.82 21.9 0 19.3733333333333 15.44 6.46 34.4466666666667 0 0 0 0
9325.46627331367 53.8 21.8666666666667 0 19.14 15.1733333333333 6.69333333333333 34.66 0 0 0 0
9350.46752337617 54.22 21.4333333333333 0 19.3733333333333 14.9733333333333 6.46 34.8466666666667 0 0 0 0
9375.46877343867 53.66 21.84 0 19.3933333333333 15.4 6.44 34.2666666666667 0 0 0 0
9400.47002350118 54 21.5 0 19.8533333333333 15.52 5.98 34.1466666666667 0 0 0 0
9425.47127356368 53.26 22.16 0 19.68 16.0866666666667 6.07333333333333 33.58 0 0 0 0
9450.47252362618 52.3333333333333 23 0 19.32 16.6533333333333 6.34666666666667 33.0133333333333 0 0 0 0
9475.47377368868 52.8866666666667 22.4466666666667 0 19.4666666666667 16.2466666666667 6.2 33.42 0 0 0 0
9500.47502375119 52.2066666666667 23.1266666666667 0 18.5466666666667 16.0066666666667 7.12 33.66 0 0 0 0
9525.47627381369 52.0933333333333 23.24 0 18.2266666666667 15.8 7.44 33.8666666666667 0 0 0 0
9550.47752387619 52.1066666666667 23.08 0 18.2 15.6133333333333 7.46666666666667 33.9066666666667 0 0 0 0
9575.4787739387 53.0666666666667 22.1 0 18.44 14.8733333333333 7.22666666666667 34.6266666666667 0 0 0 0
9600.4800240012 52.6533333333333 22.3666666666667 0 18.4666666666667 15.1666666666667 7.2 34.1866666666667 0 0 0 0
9625.4812740637 52.44 22.56 0 18.2066666666667 15.1 7.46 34.2333333333333 0 0 0 0
9650.48252412621 52.94 22.06 0 18.74 15.1333333333333 6.92666666666667 34.2 0 0 0 0
9675.48377418871 53.3 21.5666666666667 0 18.86 14.8933333333333 6.67333333333333 34.44 0 0 0 0
9700.48502425121 53.5333333333333 21.3 0 18.38 14.18 7.12 35.1533333333333 0 0 0 0
9725.48627431372 53.68 21.1533333333333 0 18.4333333333333 14.0866666666667 7.06666666666667 35.2466666666667 0 0 0 0
9750.48752437622 52.8733333333333 21.7866666666667 0 18.0333333333333 14.32 7.46666666666667 34.84 0 0 0 0
9775.48877443872 51.7266666666667 22.7733333333333 0 17.64 14.9133333333333 7.86 34.0866666666667 0 0 0 0
9800.49002450123 51.3466666666667 23.1533333333333 0 17.6533333333333 15.3066666666667 7.84666666666667 33.6933333333333 0 0 0 0
9825.49127456373 51.2133333333333 23.2866666666667 0 17.92 15.7066666666667 7.58 33.2933333333333 0 0 0 0
9850.49252462623 51.6333333333333 22.8666666666667 0 18.0133333333333 15.38 7.48666666666667 33.62 0 0 0 0
9875.49377468873 50.4866666666667 24.0133333333333 0 17.1666666666667 15.68 8.33333333333333 33.32 0 0 0 0
9900.49502475124 50.3533333333333 24.1466666666667 0 17.02 15.6666666666667 8.48 33.3333333333333 0 0 0 0
9925.49627481374 50.8866666666667 23.6133333333333 0 17.4333333333333 15.5466666666667 8.06666666666667 33.4533333333333 0 0 0 0
9950.49752487624 51.1666666666667 23.3133333333333 0 17.8933333333333 15.7066666666667 7.60666666666667 33.2733333333333 0 0 0 0
9975.49877493875 51.72 22.4466666666667 0 18.0333333333333 15.1466666666667 7.3 33.6866666666667 0 0 0 0
10000.5000250013 50.9133333333333 23.2533333333333 0 17.94 15.86 7.39333333333333 32.9733333333333 0 0 0 0
10025.5012750638 51.38 22.7266666666667 0 18.46 15.8533333333333 6.87333333333333 32.92 0 0 0 0
10050.5025251263 50.7733333333333 23.2266666666667 0 18.4666666666667 16.36 6.86666666666667 32.3066666666667 0 0 0 0
10075.5037751888 51.18 22.82 0 18.4066666666667 15.8933333333333 6.92666666666667 32.7733333333333 0 0 0 0
10100.5050252513 52.0866666666667 21.9066666666667 0 18.8333333333333 15.4066666666667 6.5 33.2533333333333 0 0 0 0
10125.5062753138 52.12 21.7133333333333 0 18.9333333333333 15.3133333333333 6.4 33.1866666666667 0 0 0 0
10150.5075253763 52.1 21.64 0 19.38 15.6866666666667 5.95333333333333 32.72 0 0 0 0
10175.5087754388 52.18 21.4866666666667 0 18.8333333333333 14.9866666666667 6.5 33.3466666666667 0 0 0 0
10200.5100255013 52.6066666666667 21.06 0 18.58 14.3066666666667 6.75333333333333 34.0266666666667 0 0 0 0
10225.5112755638 52.02 21.5266666666667 0 18.8533333333333 15.1666666666667 6.36 33.1666666666667 0 0 0 0
10250.5125256263 51.0066666666667 22.3333333333333 0 18.4 15.5666666666667 6.76666666666667 32.6066666666667 0 0 0 0
10275.5137756888 50.78 22.32 0 18.1066666666667 15.3133333333333 7.00666666666667 32.6733333333333 0 0 0 0
10300.5150257513 49.9866666666667 22.68 0 17.7466666666667 15.4266666666667 7.25333333333333 32.24 0 0 0 0
10325.5162758138 48.88 23.6933333333333 0 17.0266666666667 15.72 7.97333333333333 31.8533333333333 0 0 0 0
10350.5175258763 49.5066666666667 22.9933333333333 0 16.7333333333333 14.7266666666667 8.26666666666667 32.7733333333333 0 0 0 0
10375.5187759388 49.3133333333333 23.1866666666667 0 16.3 14.4866666666667 8.7 33.0133333333333 0 0 0 0
10400.5200260013 49.6933333333333 22.8066666666667 0 16.5266666666667 14.3333333333333 8.47333333333333 33.1666666666667 0 0 0 0
10425.5212760638 49.24 23.1533333333333 0 16.4066666666667 14.56 8.59333333333333 32.8333333333333 0 0 0 0
10450.5225261263 48.8733333333333 23.46 0 15.8533333333333 14.3133333333333 9.14666666666667 33.02 0 0 0 0
10475.5237761888 49.5 22.8133333333333 0 15.7266666666667 13.56 9.25333333333333 33.7733333333333 0 0 0 0
10500.5250262513 49.92 21.9533333333333 0 15.2266666666667 12.3466666666667 9.60666666666667 34.6933333333333 0 0 0 0
10525.5262763138 50.4866666666667 21.3466666666667 0 15.4133333333333 11.9266666666667 9.42 35.0733333333333 0 0 0 0
10550.5275263763 50.7466666666667 21.0866666666667 0 15.52 11.7733333333333 9.31333333333333 35.2266666666667 0 0 0 0
10575.5287764388 51.1 20.7333333333333 0 15.6333333333333 11.5333333333333 9.2 35.4666666666667 0 0 0 0
10600.5300265013 50.76 21.0733333333333 0 16.2 12.44 8.63333333333333 34.56 0 0 0 0
10625.5312765638 50.02 21.7066666666667 0 15.8666666666667 12.74 8.96666666666667 34.1533333333333 0 0 0 0
10650.5325266263 50.0133333333333 21.6533333333333 0 15.84 12.66 8.99333333333333 34.1733333333333 0 0 0 0
10675.5337766888 49.7666666666667 21.9 0 15.82 12.8866666666667 9.01333333333333 33.9466666666667 0 0 0 0
10700.5350267513 49.3933333333333 22.2733333333333 0 15.7333333333333 13.1733333333333 9.1 33.66 0 0 0 0
10725.5362768138 48.5 23.1666666666667 0 15.7133333333333 14.0466666666667 9.12 32.7866666666667 0 0 0 0
10750.5375268763 48.2733333333333 23.3733333333333 0 15.4666666666667 14.0266666666667 9.34666666666667 32.8066666666667 0 0 0 0
10775.5387769388 47.3733333333333 24.1266666666667 0 14.9133333333333 14.3733333333333 9.75333333333333 32.46 0 0 0 0
10800.5400270014 47.26 24.24 0 14.8733333333333 14.4466666666667 9.79333333333333 32.3866666666667 0 0 0 0
10825.5412770639 47.76 23.6666666666667 0 14.94 14.0133333333333 9.65333333333333 32.82 0 0 0 0
10850.5425271264 48.02 23.3133333333333 0 14.8133333333333 13.6266666666667 9.68666666666667 33.2066666666667 0 0 0 0
10875.5437771889 48.3066666666667 23.0266666666667 0 15.2 13.7266666666667 9.3 33.1066666666667 0 0 0 0
10900.5450272514 48.8066666666667 22.5266666666667 0 15.44 13.4666666666667 9.06 33.3666666666667 0 0 0 0
10925.5462773139 49.64 21.6933333333333 0 15.68 12.8733333333333 8.82 33.96 0 0 0 0
10950.5475273764 49.9266666666667 21.4066666666667 0 16.1733333333333 13.08 8.32666666666667 33.7533333333333 0 0 0 0
10975.5487774389 50.46 20.72 0 16.8533333333333 13.0733333333333 7.64666666666667 33.6066666666667 0 0 0 0
11000.5500275014 50.72 20.4133333333333 0 16.7733333333333 12.6866666666667 7.72666666666667 33.9466666666667 0 0 0 0
11025.5512775639 50.2533333333333 20.7466666666667 0 17.14 13.3866666666667 7.36 33.1133333333333 0 0 0 0
11050.5525276264 50.2533333333333 20.7466666666667 0 17.26 13.5066666666667 7.24 32.9933333333333 0 0 0 0
11075.5537776889 50.78 20.22 0 17.4 13.12 7.1 33.38 0 0 0 0
11100.5550277514 51.2733333333333 19.6 0 17.86 12.96 6.64 33.4133333333333 0 0 0 0
11125.5562778139 51.3066666666667 19.5266666666667 0 17.94 12.9666666666667 6.56 33.3666666666667 0 0 0 0
11150.5575278764 51.3266666666667 19.5066666666667 0 17.68 12.6866666666667 6.82 33.6466666666667 0 0 0 0
11175.5587779389 52.06 18.76 0 17.48 11.74 7.02 34.58 0 0 0 0
11200.5600280014 51.46 19.2066666666667 0 17.6333333333333 12.34 6.86666666666667 33.8266666666667 0 0 0 0
11225.5612780639 50.78 19.72 0 18.2066666666667 13.4266666666667 6.29333333333333 32.5733333333333 0 0 0 0
11250.5625281264 50.6333333333333 19.82 0 18.0466666666667 13.3666666666667 6.45333333333333 32.5866666666667 0 0 0 0
11275.5637781889 50.2733333333333 20.06 0 17.9333333333333 13.4933333333333 6.56666666666667 32.34 0 0 0 0
11300.5650282514 50.1933333333333 20.14 0 18.0933333333333 13.7333333333333 6.40666666666667 32.1 0 0 0 0
11325.5662783139 50.0266666666667 20.1133333333333 0 18 13.7133333333333 6.4 32.0266666666667 0 0 0 0
11350.5675283764 49.72 20.28 0 17.98 13.9266666666667 6.35333333333333 31.74 0 0 0 0
11375.5687784389 49.8533333333333 20.1466666666667 0 17.8933333333333 13.7066666666667 6.44 31.96 0 0 0 0
11400.5700285014 48.3666666666667 21.5266666666667 0 17.0533333333333 14.2466666666667 7.28 31.3133333333333 0 0 0 0
11425.5712785639 48.1133333333333 21.72 0 17.1133333333333 14.5 7.22 31 0 0 0 0
11450.5725286264 48.3 21.5333333333333 0 17.5466666666667 14.7466666666667 6.78666666666667 30.7533333333333 0 0 0 0
11475.5737786889 47.9333333333333 21.86 0 17.6466666666667 15.1733333333333 6.68666666666667 30.2866666666667 0 0 0 0
11500.5750287514 48.0333333333333 21.6333333333333 0 17.3133333333333 14.6133333333333 7.02 30.72 0 0 0 0
11525.5762788139 48.5666666666667 20.8866666666667 0 17.0266666666667 13.58 7.30666666666667 31.54 0 0 0 0
11550.5775288764 48.5933333333333 20.74 0 16.72 13.1266666666667 7.61333333333333 31.8733333333333 0 0 0 0
11575.5787789389 48.8933333333333 20.44 0 16.8 12.9066666666667 7.53333333333333 32.0933333333333 0 0 0 0
11600.5800290015 48.66 20.6733333333333 0 16.28 12.62 8.05333333333333 32.38 0 0 0 0
11625.581279064 48.8666666666667 20.4666666666667 0 16.3266666666667 12.46 8.00666666666667 32.54 0 0 0 0
11650.5825291265 49.72 19.6133333333333 0 16.7333333333333 12.0133333333333 7.6 32.9866666666667 0 0 0 0
11675.583779189 49.7333333333333 19.6 0 16.8933333333333 12.16 7.44 32.84 0 0 0 0
11700.5850292515 50.08 19.2533333333333 0 17.32 12.24 7.01333333333333 32.76 0 0 0 0
11725.586279314 50.5666666666667 18.7666666666667 0 17.7133333333333 12.1466666666667 6.62 32.8533333333333 0 0 0 0
11750.5875293765 50.52 18.8133333333333 0 17.8533333333333 12.3333333333333 6.48 32.6666666666667 0 0 0 0
11775.588779439 50.12 19.2133333333333 0 17.7266666666667 12.6066666666667 6.60666666666667 32.3933333333333 0 0 0 0
11800.5900295015 50.2266666666667 19.1066666666667 0 18 12.7733333333333 6.33333333333333 32.2266666666667 0 0 0 0
11825.591279564 49.6533333333333 19.68 0 17.56 12.9066666666667 6.77333333333333 32.0933333333333 0 0 0 0
11850.5925296265 49.04 20.2933333333333 0 17.3133333333333 13.2733333333333 7.02 31.7266666666667 0 0 0 0
11875.593779689 48.9733333333333 20.36 0 17.16 13.1866666666667 7.17333333333333 31.8133333333333 0 0 0 0
11900.5950297515 49.3 20.0333333333333 0 17.5933333333333 13.2933333333333 6.74 31.7066666666667 0 0 0 0
11925.596279814 49.0733333333333 20.26 0 17.5266666666667 13.4533333333333 6.80666666666667 31.5466666666667 0 0 0 0
11950.5975298765 48.6333333333333 20.64 0 16.92 13.2266666666667 7.41333333333333 31.7133333333333 0 0 0 0
11975.598779939 48.72 20.4466666666667 0 16.6866666666667 12.8 7.64666666666667 32.0333333333333 0 0 0 0
12000.6000300015 49.8533333333333 19.3133333333333 0 16.8733333333333 11.8533333333333 7.46 32.98 0 0 0 0
12025.601280064 50.5 18.6666666666667 0 17.2066666666667 11.54 7.12666666666667 33.2933333333333 0 0 0 0
12050.6025301265 49.8533333333333 19.3133333333333 0 17.24 12.22 7.09333333333333 32.6133333333333 0 0 0 0
12075.603780189 49.32 19.8466666666667 0 16.9066666666667 12.42 7.42666666666667 32.4133333333333 0 0 0 0
12100.6050302515 49.3066666666667 19.86 0 17.3133333333333 12.84 7.02 31.9933333333333 0 0 0 0
12125.606280314 49.34 19.8266666666667 0 17.5066666666667 13 6.82666666666667 31.8333333333333 0 0 0 0
12150.6075303765 49.68 19.4866666666667 0 17.84 12.9933333333333 6.49333333333333 31.84 0 0 0 0
12175.608780439 49.4 19.74 0 17.9466666666667 13.38 6.36 31.4533333333333 0 0 0 0
12200.6100305015 49.4933333333333 19.5066666666667 0 17.56 12.9 6.60666666666667 31.9333333333333 0 0 0 0
12225.611280564 48.9733333333333 20.0266666666667 0 17.04 12.9 7.12666666666667 31.9333333333333 0 0 0 0
12250.6125306265 47.4133333333333 21.5866666666667 0 16.4866666666667 13.9066666666667 7.68 30.9266666666667 0 0 0 0
12275.613780689 47.5533333333333 21.4466666666667 0 16.7533333333333 14.0333333333333 7.41333333333333 30.8 0 0 0 0
12300.6150307515 49.1 19.9 0 16.86 12.5933333333333 7.30666666666667 32.24 0 0 0 0
12325.616280814 49.1 19.9 0 16.68 12.4133333333333 7.48666666666667 32.42 0 0 0 0
12350.6175308765 48.8666666666667 20.1333333333333 0 16.44 12.4066666666667 7.72666666666667 32.4266666666667 0 0 0 0
12375.618780939 49 20 0 16.5666666666667 12.4 7.6 32.4333333333333 0 0 0 0
12400.6200310016 49.22 19.78 0 16.4866666666667 12.1 7.68 32.7333333333333 0 0 0 0
12425.6212810641 50.0866666666667 18.82 0 16.8733333333333 11.5266666666667 7.29333333333333 33.2133333333333 0 0 0 0
12450.6225311266 50.14 18.56 0 17.0266666666667 11.42 7.14 33.1133333333333 0 0 0 0
12475.6237811891 49.62 19.0466666666667 0 16.6733333333333 11.5533333333333 7.49333333333333 32.9466666666667 0 0 0 0
12500.6250312516 48.78 19.78 0 16.4666666666667 12.1866666666667 7.59333333333333 32.3133333333333 0 0 0 0
12525.6262813141 48.52 19.9333333333333 0 16.7533333333333 12.6866666666667 7.24666666666667 31.7666666666667 0 0 0 0
12550.6275313766 47.4266666666667 20.9066666666667 0 16.2733333333333 13.18 7.72666666666667 31.1533333333333 0 0 0 0
12575.6287814391 46.8866666666667 21.2933333333333 0 16.0066666666667 13.3 7.99333333333333 30.88 0 0 0 0
12600.6300315016 47.0266666666667 20.9733333333333 0 15.76 12.84 8.13333333333333 31.2666666666667 0 0 0 0
12625.6312815641 48.0333333333333 19.8 0 16.3466666666667 12.3133333333333 7.48666666666667 31.6866666666667 0 0 0 0
12650.6325316266 49.1333333333333 18.7 0 16.6666666666667 11.5333333333333 7.16666666666667 32.4666666666667 0 0 0 0
12675.6337816891 50.1466666666667 17.6133333333333 0 17.0333333333333 10.88 6.73333333333333 33.1133333333333 0 0 0 0
12700.6350317516 50.1666666666667 17.3333333333333 0 17.3533333333333 11.02 6.31333333333333 32.8133333333333 0 0 0 0
12725.6362818141 49.06 18.28 0 17.3866666666667 12.16 6.12 31.6733333333333 0 0 0 0
12750.6375318766 47.9866666666667 19.3466666666667 0 17.4933333333333 13.34 6.00666666666667 30.4933333333333 0 0 0 0
12775.6387819391 47.2 20.1333333333333 0 16.56 13.1933333333333 6.94 30.64 0 0 0 0
12800.6400320016 47.46 19.74 0 16.22 12.5933333333333 7.14666666666667 31.24 0 0 0 0
12825.6412820641 47.2533333333333 19.8 0 16.0933333333333 12.6733333333333 7.12666666666667 31.16 0 0 0 0
12850.6425321266 46.98 20.02 0 16.0266666666667 12.88 7.14 30.9533333333333 0 0 0 0
12875.6437821891 46.6333333333333 20.2666666666667 0 16.34 13.44 6.82666666666667 30.2933333333333 0 0 0 0
12900.6450322516 46.86 19.9733333333333 0 16.6733333333333 13.48 6.49333333333333 30.1866666666667 0 0 0 0
12925.6462823141 46.9333333333333 19.9 0 16.18 12.9133333333333 6.98666666666667 30.7533333333333 0 0 0 0
12950.6475323766 46.46 20.3733333333333 0 15.9266666666667 13.1333333333333 7.24 30.5333333333333 0 0 0 0
12975.6487824391 46.1 20.6133333333333 0 15.6866666666667 13.2533333333333 7.36 30.4133333333333 0 0 0 0
13000.6500325016 46.0733333333333 20.5933333333333 0 15.2666666666667 12.86 7.73333333333333 30.8066666666667 0 0 0 0
13025.6512825641 45.6266666666667 21.04 0 14.9866666666667 13.0266666666667 8.01333333333333 30.64 0 0 0 0
13050.6525326266 45.3333333333333 21.3333333333333 0 14.72 13.0533333333333 8.28 30.6133333333333 0 0 0 0
13075.6537826891 45.2133333333333 21.4133333333333 0 14.8666666666667 13.28 8.13333333333333 30.3466666666667 0 0 0 0
13100.6550327516 45 21.3466666666667 0 14.9666666666667 13.3133333333333 8.03333333333333 30.0333333333333 0 0 0 0
13125.6562828141 45.48 20.8533333333333 0 15.3133333333333 13.1666666666667 7.68666666666667 30.1666666666667 0 0 0 0
13150.6575328766 45.26 21.0733333333333 0 15.18 13.2533333333333 7.82 30.08 0 0 0 0
13175.6587829391 45.3933333333333 20.94 0 15.5 13.44 7.5 29.8933333333333 0 0 0 0
13200.6600330017 45.98 20.2533333333333 0 15.58 12.8333333333333 7.42 30.4 0 0 0 0
13225.6612830642 45.8933333333333 20.24 0 15.4066666666667 12.6466666666667 7.59333333333333 30.4866666666667 0 0 0 0
13250.6625331267 46.3533333333333 19.52 0 15.86 12.38 7.14 30.4933333333333 0 0 0 0
13275.6637831892 47 18.8333333333333 0 15.56 11.3933333333333 7.44 31.44 0 0 0 0
13300.6650332517 46.48 19.3533333333333 0 15.54 11.8933333333333 7.46 30.94 0 0 0 0
13325.6662833142 46.88 18.84 0 16.1066666666667 11.9466666666667 6.89333333333333 30.7733333333333 0 0 0 0
13350.6675333767 46.5666666666667 18.9333333333333 0 16.2666666666667 12.2 6.73333333333333 30.3 0 0 0 0
13375.6687834392 46.8 18.6133333333333 0 16.5533333333333 12.1666666666667 6.44666666666667 30.2466666666667 0 0 0 0
13400.6700335017 46.36 18.84 0 16.8 12.64 6.2 29.56 0 0 0 0
13425.6712835642 45.5266666666667 19.64 0 16.7 13.34 6.3 28.8266666666667 0 0 0 0
13450.6725336267 45.5 19.5533333333333 0 16.46 13.1266666666667 6.42666666666667 29.04 0 0 0 0
13475.6737836892 45.44 19.56 0 15.9533333333333 12.68 6.88 29.4866666666667 0 0 0 0
13500.6750337517 45.96 18.9866666666667 0 16.0533333333333 12.2066666666667 6.78 29.9066666666667 0 0 0 0
13525.6762838142 45.7533333333333 19.08 0 15.9733333333333 12.22 6.86 29.78 0 0 0 0
13550.6775338767 45.38 19.4533333333333 0 15.8733333333333 12.4933333333333 6.96 29.5066666666667 0 0 0 0
13575.6787839392 45.52 19.3133333333333 0 15.84 12.32 6.99333333333333 29.68 0 0 0 0
13600.6800340017 45.1733333333333 19.66 0 15.52 12.3466666666667 7.31333333333333 29.6533333333333 0 0 0 0
13625.6812840642 45.82 19.0133333333333 0 15.6666666666667 11.8466666666667 7.16666666666667 30.1533333333333 0 0 0 0
13650.6825341267 45.46 19.2266666666667 0 15.4333333333333 11.8266666666667 7.4 30.0266666666667 0 0 0 0
13675.6837841892 46.3333333333333 18.3333333333333 0 15.8533333333333 11.3533333333333 6.98 30.48 0 0 0 0
13700.6850342517 47.1933333333333 17.4733333333333 0 16.2666666666667 10.9066666666667 6.56666666666667 30.9266666666667 0 0 0 0
13725.6862843142 46.64 18.0266666666667 0 16.1133333333333 11.3066666666667 6.72 30.5266666666667 0 0 0 0
13750.6875343767 45.6133333333333 19.0533333333333 0 15.7266666666667 11.9466666666667 7.10666666666667 29.8866666666667 0 0 0 0
13775.6887844392 43.88 20.64 0 14.92 12.7266666666667 7.91333333333333 28.96 0 0 0 0
13800.6900345017 44.6733333333333 19.8266666666667 0 15.4666666666667 12.46 7.36666666666667 29.2066666666667 0 0 0 0
13825.6912845642 45.7333333333333 18.7666666666667 0 15.48 11.4133333333333 7.35333333333333 30.2533333333333 0 0 0 0
13850.6925346267 45.7466666666667 18.7533333333333 0 15.2866666666667 11.2066666666667 7.54666666666667 30.46 0 0 0 0
13875.6937846892 45.3733333333333 19.08 0 15.0133333333333 11.26 7.82 30.36 0 0 0 0
13900.6950347517 45.4533333333333 18.88 0 15.2733333333333 11.32 7.56 30.18 0 0 0 0
13925.6962848142 45.8 18.5333333333333 0 15.5866666666667 11.2866666666667 7.24666666666667 30.2133333333333 0 0 0 0
13950.6975348767 46.7266666666667 17.6066666666667 0 16.1 10.8733333333333 6.73333333333333 30.6266666666667 0 0 0 0
13975.6987849392 46.72 17.6133333333333 0 16.2666666666667 11.0466666666667 6.56666666666667 30.4533333333333 0 0 0 0
14000.7000350018 47.2266666666667 17.1066666666667 0 16.52 10.7933333333333 6.31333333333333 30.7066666666667 0 0 0 0
14025.7012850643 47.1466666666667 17.1866666666667 0 16.1866666666667 10.54 6.64666666666667 30.96 0 0 0 0
14050.7025351268 46.0866666666667 18.2466666666667 0 15.6466666666667 11.06 7.18666666666667 30.44 0 0 0 0
14075.7037851893 45.8866666666667 18.42 0 15.36 10.9733333333333 7.44666666666667 30.5266666666667 0 0 0 0
14100.7050352518 45.7066666666667 18.3 0 15.6533333333333 11.2866666666667 7.01333333333333 30.0533333333333 0 0 0 0
14125.7062853143 45.9066666666667 18.0933333333333 0 16.0933333333333 11.52 6.57333333333333 29.8133333333333 0 0 0 0
14150.7075353768 44.5333333333333 19.4666666666667 0 15.52 12.32 7.14666666666667 29.0133333333333 0 0 0 0
14175.7087854393 43.4733333333333 20.5266666666667 0 15.1466666666667 13.0066666666667 7.52 28.3266666666667 0 0 0 0
14200.7100355018 42.7266666666667 21.2733333333333 0 14.7333333333333 13.34 7.93333333333333 27.9933333333333 0 0 0 0
14225.7112855643 43.28 20.4733333333333 0 14.7266666666667 12.5333333333333 7.94 28.5533333333333 0 0 0 0
14250.7125356268 44.1066666666667 19.56 0 15.02 11.9133333333333 7.64666666666667 29.0866666666667 0 0 0 0
14275.7137856893 44.9466666666667 18.72 0 15.8 11.8533333333333 6.86666666666667 29.1466666666667 0 0 0 0
14300.7150357518 44.56 19.1066666666667 0 15.5733333333333 12.0133333333333 7.09333333333333 28.9866666666667 0 0 0 0
14325.7162858143 44.7933333333333 18.74 0 15.8333333333333 11.9066666666667 6.83333333333333 28.96 0 0 0 0
14350.7175358768 44.36 18.9733333333333 0 15.9066666666667 12.2133333333333 6.76 28.4533333333333 0 0 0 0
14375.7187859393 44.26 19.0733333333333 0 15.6466666666667 12.0533333333333 7.02 28.6133333333333 0 0 0 0
14400.7200360018 44.1333333333333 19.2 0 15.64 12.1733333333333 7.02666666666667 28.4933333333333 0 0 0 0
14425.7212860643 44.7333333333333 18.6 0 15.98 11.9133333333333 6.68666666666667 28.7533333333333 0 0 0 0
14450.7225361268 45.1533333333333 18.18 0 16.1866666666667 11.7 6.48 28.9666666666667 0 0 0 0
14475.7237861893 44.7733333333333 18.56 0 16.2733333333333 12.1666666666667 6.39333333333333 28.5 0 0 0 0
14500.7250362518 44.8333333333333 18.4733333333333 0 16.68 12.4866666666667 5.98666666666667 28.1533333333333 0 0 0 0
14525.7262863143 44.4266666666667 18.62 0 16.6333333333333 12.6066666666667 6.01333333333333 27.7933333333333 0 0 0 0
14550.7275363768 43.3133333333333 19.52 0 16.28 13.3 6.22 27.0333333333333 0 0 0 0
14575.7287864393 43.7 19.1333333333333 0 16.4266666666667 13.06 6.07333333333333 27.2733333333333 0 0 0 0
14600.7300365018 44.0266666666667 18.8066666666667 0 16.9533333333333 13.26 5.54666666666667 27.0733333333333 0 0 0 0
14625.7312865643 44.64 18.1933333333333 0 17.2 12.8933333333333 5.3 27.44 0 0 0 0
14650.7325366268 44.16 18.6733333333333 0 17.0733333333333 13.2466666666667 5.42666666666667 27.0866666666667 0 0 0 0
14675.7337866893 43.3533333333333 19.3666666666667 0 16.6333333333333 13.5 5.86666666666667 26.72 0 0 0 0
14700.7350367518 44.0466666666667 18.62 0 16.7666666666667 12.8866666666667 5.73333333333333 27.28 0 0 0 0
14725.7362868143 44.7666666666667 17.8 0 17.1 12.4 5.4 27.6666666666667 0 0 0 0
14750.7375368768 44.7133333333333 17.7866666666667 0 16.5133333333333 11.8 5.98666666666667 28.2 0 0 0 0
14775.7387869393 43.3133333333333 19.0266666666667 0 15.7133333333333 12.24 6.78666666666667 27.6 0 0 0 0
14800.7400370018 42.6933333333333 19.64 0 15.6333333333333 12.7733333333333 6.86666666666667 27.06 0 0 0 0
14825.7412870644 41.52 20.8133333333333 0 14.94 13.2533333333333 7.56 26.58 0 0 0 0
14850.7425371269 40.7133333333333 21.46 0 14.8266666666667 13.9466666666667 7.51333333333333 25.8866666666667 0 0 0 0
14875.7437871894 40.06 22.1066666666667 0 14.6733333333333 14.4466666666667 7.66 25.3866666666667 0 0 0 0
14900.7450372519 40.3133333333333 21.76 0 14.56 13.9866666666667 7.77333333333333 25.7533333333333 0 0 0 0
14925.7462873144 40.28 21.72 0 14.14 13.5266666666667 8.19333333333333 26.14 0 0 0 0
14950.7475373769 40.44 21.56 0 14.1666666666667 13.3933333333333 8.16666666666667 26.2733333333333 0 0 0 0
14975.7487874394 41.28 20.72 0 14.7733333333333 13.16 7.56 26.5066666666667 0 0 0 0
15000.7500375019 41.72 20.28 0 15.2866666666667 13.2333333333333 7.04666666666667 26.4333333333333 0 0 0 0
15025.7512875644 42.8066666666667 19.1933333333333 0 15.64 12.5 6.69333333333333 27.1666666666667 0 0 0 0
15050.7525376269 43.3533333333333 18.6466666666667 0 15.88 12.1933333333333 6.45333333333333 27.4733333333333 0 0 0 0
15075.7537876894 43.2866666666667 18.58 0 15.6266666666667 11.8733333333333 6.70666666666667 27.66 0 0 0 0
15100.7550377519 42.2466666666667 19.34 0 15.1466666666667 12.2666666666667 7.07333333333333 27.1 0 0 0 0
15125.7562878144 42.4266666666667 18.92 0 15.16 11.9133333333333 7.00666666666667 27.2666666666667 0 0 0 0
15150.7575378769 43.1666666666667 18.1666666666667 0 15.6533333333333 11.6533333333333 6.51333333333333 27.5133333333333 0 0 0 0
15175.7587879394 43.1866666666667 18.1466666666667 0 15.82 11.8 6.34666666666667 27.3666666666667 0 0 0 0
15200.7600380019 44.54 16.7933333333333 0 16.2666666666667 10.8933333333333 5.9 28.2733333333333 0 0 0 0
15225.7612880644 44.6933333333333 16.64 0 16.32 10.7933333333333 5.84666666666667 28.3733333333333 0 0 0 0
15250.7625381269 44.1933333333333 17.14 0 15.9066666666667 10.88 6.26 28.2866666666667 0 0 0 0
15275.7637881894 43.72 17.6133333333333 0 15.3 10.7466666666667 6.86666666666667 28.42 0 0 0 0
15300.7650382519 42.6533333333333 18.5933333333333 0 14.6266666666667 11.0533333333333 7.54 28.0266666666667 0 0 0 0
15325.7662883144 42.74 18.4266666666667 0 14.3266666666667 10.5866666666667 7.84 28.4133333333333 0 0 0 0
15350.7675383769 42.4866666666667 18.68 0 14.1 10.6133333333333 8.06666666666667 28.3866666666667 0 0 0 0
15375.7687884394 41.9733333333333 19.1933333333333 0 14.2333333333333 11.26 7.93333333333333 27.74 0 0 0 0
15400.7700385019 42.36 18.8066666666667 0 14.0933333333333 10.7333333333333 8.07333333333333 28.2666666666667 0 0 0 0
15425.7712885644 43.1466666666667 18.02 0 14.38 10.2333333333333 7.78666666666667 28.7666666666667 0 0 0 0
15450.7725386269 43.7266666666667 17.44 0 14.6933333333333 9.96666666666667 7.47333333333333 29.0333333333333 0 0 0 0
15475.7737886894 43.82 17.3466666666667 0 14.5333333333333 9.71333333333333 7.63333333333333 29.2866666666667 0 0 0 0
15500.7750387519 42.8333333333333 18.3333333333333 0 13.78 9.94666666666667 8.38666666666667 29.0533333333333 0 0 0 0
15525.7762888144 42.8066666666667 18.36 0 13.7466666666667 9.94 8.42 29.06 0 0 0 0
15550.7775388769 42.9666666666667 18.2 0 13.7066666666667 9.74 8.46 29.26 0 0 0 0
15575.7787889394 43.4133333333333 17.7533333333333 0 14.2533333333333 9.84 7.91333333333333 29.16 0 0 0 0
15600.7800390019 44.06 17.0533333333333 0 14.8066666666667 9.69333333333333 7.36 29.2533333333333 0 0 0 0
15625.7812890645 43.6133333333333 17.3866666666667 0 15.1066666666667 10.3266666666667 7.06 28.5066666666667 0 0 0 0
15650.782539127 43.52 17.3266666666667 0 15.3333333333333 10.6466666666667 6.68 28.1866666666667 0 0 0 0
15675.7837891895 44.04 16.7933333333333 0 15.8133333333333 10.6066666666667 6.18666666666667 28.2266666666667 0 0 0 0
15700.785039252 43.96 16.8733333333333 0 16.1333333333333 11.0066666666667 5.86666666666667 27.8266666666667 0 0 0 0
15725.7862893145 44.58 16.2533333333333 0 16.74 10.9933333333333 5.26 27.84 0 0 0 0
15750.787539377 44.9866666666667 15.8466666666667 0 16.9066666666667 10.7533333333333 5.09333333333333 28.08 0 0 0 0
15775.7887894395 44.6866666666667 16.0266666666667 0 16.4866666666667 10.6333333333333 5.39333333333333 28.2 0 0 0 0
15800.790039502 44.6066666666667 16.06 0 15.8733333333333 10.1 5.96 28.7333333333333 0 0 0 0
15825.7912895645 45.4933333333333 15.1133333333333 0 15.5266666666667 8.80666666666667 6.30666666666667 29.9666666666667 0 0 0 0
15850.792539627 44.4133333333333 16.0866666666667 0 15.1 9.35333333333333 6.73333333333333 29.3133333333333 0 0 0 0
15875.7937896895 44.3666666666667 16.04 0 15.46 9.66666666666667 6.37333333333333 28.9066666666667 0 0 0 0
15900.795039752 43.8866666666667 16.4466666666667 0 15.7066666666667 10.32 6.12666666666667 28.18 0 0 0 0
15925.7962898145 43.1066666666667 17.2266666666667 0 15.5533333333333 10.9466666666667 6.28 27.5533333333333 0 0 0 0
15950.797539877 42.7333333333333 17.44 0 15.6333333333333 11.24 6.2 27.1 0 0 0 0
15975.7987899395 42.1333333333333 18.0333333333333 0 15.4133333333333 11.6133333333333 6.42 26.72 0 0 0 0
16000.800040002 42.3 17.8666666666667 0 15.58 11.6133333333333 6.25333333333333 26.72 0 0 0 0
16025.8012900645 42.4 17.7666666666667 0 15.5733333333333 11.5066666666667 6.26 26.8266666666667 0 0 0 0
16050.802540127 42.7733333333333 17.2466666666667 0 15.3066666666667 10.8666666666667 6.38 27.4666666666667 0 0 0 0
16075.8037901895 43.2266666666667 16.7733333333333 0 15.3733333333333 10.48 6.29333333333333 27.8533333333333 0 0 0 0
16100.805040252 42.5333333333333 17.36 0 15.32 11.12 6.24 27.2133333333333 0 0 0 0
16125.8062903145 43.5133333333333 16.32 0 15.74 10.56 5.76 27.7733333333333 0 0 0 0
16150.807540377 43.4266666666667 16.4066666666667 0 15.2533333333333 10.16 6.24666666666667 28.1733333333333 0 0 0 0
16175.8087904395 43.38 16.36 0 15.0533333333333 10.0066666666667 6.35333333333333 28.3266666666667 0 0 0 0
16200.810040502 43.0933333333333 16.5733333333333 0 15.24 10.48 6.09333333333333 27.8533333333333 0 0 0 0
16225.8112905645 43.82 15.8466666666667 0 15.4066666666667 9.92 5.92666666666667 28.4133333333333 0 0 0 0
16250.812540627 43.98 15.6866666666667 0 15.38 9.73333333333333 5.95333333333333 28.6 0 0 0 0
16275.8137906895 43.6733333333333 15.92 0 15.7866666666667 10.4466666666667 5.47333333333333 27.8866666666667 0 0 0 0
16300.815040752 43.3666666666667 16.1333333333333 0 15.7466666666667 10.7133333333333 5.42 27.62 0 0 0 0
16325.8162908145 43.62 15.88 0 15.8466666666667 10.56 5.32 27.7733333333333 0 0 0 0
16350.817540877 43.74 15.5133333333333 0 16.0533333333333 10.4933333333333 5.02 27.6866666666667 0 0 0 0
16375.8187909395 42.5466666666667 16.62 0 15.4333333333333 11.0533333333333 5.56666666666667 27.1133333333333 0 0 0 0
16400.8200410021 42.4333333333333 16.7333333333333 0 15.6466666666667 11.38 5.35333333333333 26.7866666666667 0 0 0 0
16425.8212910646 42.2066666666667 16.96 0 15.7 11.66 5.3 26.5066666666667 0 0 0 0
16450.8225411271 42.92 16.2466666666667 0 15.76 11.0066666666667 5.24 27.16 0 0 0 0
16475.8237911896 42.74 16.3 0 15.3533333333333 10.6533333333333 5.64666666666667 27.3866666666667 0 0 0 0
16500.8250412521 42.0266666666667 16.74 0 15.02 10.8266666666667 5.91333333333333 27.0066666666667 0 0 0 0
16525.8262913146 41.4133333333333 17.2466666666667 0 14.9333333333333 11.3466666666667 5.9 26.48 0 0 0 0
16550.8275413771 40.66 17.84 0 14.68 11.6866666666667 6.15333333333333 25.98 0 0 0 0
16575.8287914396 40.5333333333333 17.9666666666667 0 14.84 11.9733333333333 5.99333333333333 25.6933333333333 0 0 0 0
16600.8300415021 41.0533333333333 17.4466666666667 0 15.3133333333333 11.9266666666667 5.52 25.74 0 0 0 0
16625.8312915646 41.24 17.26 0 15.7133333333333 12.14 5.12 25.5266666666667 0 0 0 0
16650.8325416271 40.94 17.56 0 15.9533333333333 12.68 4.88 24.9866666666667 0 0 0 0
16675.8337916896 40.42 18.08 0 15.9666666666667 13.2133333333333 4.86666666666667 24.4533333333333 0 0 0 0
16700.8350417521 40.6666666666667 17.8333333333333 0 15.7533333333333 12.7533333333333 5.08 24.9133333333333 0 0 0 0
16725.8362918146 41.9733333333333 16.5266666666667 0 15.9333333333333 11.6266666666667 4.9 26.04 0 0 0 0
16750.8375418771 41.52 16.98 0 16.0066666666667 12.1533333333333 4.82666666666667 25.5133333333333 0 0 0 0
16775.8387919396 41.3733333333333 17.1266666666667 0 15.9133333333333 12.2066666666667 4.92 25.46 0 0 0 0
16800.8400420021 41.26 17.24 0 15.94 12.3466666666667 4.89333333333333 25.32 0 0 0 0
16825.8412920646 40.96 17.54 0 15.7133333333333 12.42 5.12 25.2466666666667 0 0 0 0
16850.8425421271 40.7933333333333 17.54 0 15.5333333333333 12.24 5.3 25.26 0 0 0 0
16875.8437921896 40.8 17.5333333333333 0 15.4666666666667 12.1666666666667 5.36666666666667 25.3333333333333 0 0 0 0
16900.8450422521 40.7666666666667 17.5666666666667 0 15.56 12.2933333333333 5.27333333333333 25.2066666666667 0 0 0 0
16925.8462923146 41.9 16.4333333333333 0 16.0133333333333 11.6133333333333 4.82 25.8866666666667 0 0 0 0
16950.8475423771 42.34 15.9933333333333 0 16.06 11.22 4.77333333333333 26.28 0 0 0 0
16975.8487924396 41.7266666666667 16.6066666666667 0 15.8866666666667 11.66 4.94666666666667 25.84 0 0 0 0
17000.8500425021 41.6733333333333 16.66 0 16.06 11.8866666666667 4.77333333333333 25.6133333333333 0 0 0 0
17025.8512925646 41.5866666666667 16.7466666666667 0 16.3333333333333 12.2466666666667 4.5 25.2533333333333 0 0 0 0
17050.8525426271 41.98 16.3533333333333 0 16.3066666666667 11.8266666666667 4.52666666666667 25.6733333333333 0 0 0 0
17075.8537926896 41.88 16.4533333333333 0 16.6866666666667 12.3066666666667 4.14666666666667 25.1933333333333 0 0 0 0
17100.8550427521 41.6333333333333 16.7 0 16.48 12.3466666666667 4.35333333333333 25.1533333333333 0 0 0 0
17125.8562928146 42.04 16.2933333333333 0 16.7933333333333 12.2533333333333 4.04 25.2466666666667 0 0 0 0
17150.8575428771 41.72 16.6133333333333 0 16.5666666666667 12.3466666666667 4.26666666666667 25.1533333333333 0 0 0 0
17175.8587929396 41.8466666666667 16.4866666666667 0 16.5333333333333 12.1866666666667 4.3 25.3133333333333 0 0 0 0
17200.8600430022 41.7266666666667 16.6066666666667 0 16.0466666666667 11.82 4.78666666666667 25.68 0 0 0 0
17225.8612930647 41.34 16.9933333333333 0 15.7133333333333 11.8733333333333 5.12 25.6266666666667 0 0 0 0
17250.8625431272 41.8333333333333 16.5 0 15.5333333333333 11.2 5.3 26.3 0 0 0 0
17275.8637931897 41.98 16.3533333333333 0 15.3533333333333 10.8733333333333 5.48 26.6266666666667 0 0 0 0
17300.8650432522 41.46 16.8733333333333 0 15.0733333333333 11.1133333333333 5.76 26.3866666666667 0 0 0 0
17325.8662933147 40.7066666666667 17.6266666666667 0 14.64 11.4333333333333 6.19333333333333 26.0666666666667 0 0 0 0
17350.8675433772 40.7133333333333 17.62 0 14.7933333333333 11.58 6.04 25.92 0 0 0 0
17375.8687934397 40.5 17.8333333333333 0 15.0666666666667 12.0666666666667 5.76666666666667 25.4333333333333 0 0 0 0
17400.8700435022 40.74 17.5933333333333 0 15.16 11.92 5.67333333333333 25.58 0 0 0 0
17425.8712935647 40.86 17.4733333333333 0 15.0866666666667 11.7266666666667 5.74666666666667 25.7733333333333 0 0 0 0
17450.8725436272 41.1333333333333 17.2 0 14.74 11.1066666666667 6.09333333333333 26.3933333333333 0 0 0 0
17475.8737936897 41.9666666666667 16.3666666666667 0 14.76 10.2933333333333 6.07333333333333 27.2066666666667 0 0 0 0
17500.8750437522 41.7933333333333 16.54 0 14.6666666666667 10.3733333333333 6.16666666666667 27.1266666666667 0 0 0 0
17525.8762938147 41.5133333333333 16.82 0 14.1866666666667 10.1733333333333 6.64666666666667 27.3266666666667 0 0 0 0
17550.8775438772 41.7933333333333 16.54 0 14.1266666666667 9.83333333333333 6.70666666666667 27.6666666666667 0 0 0 0
17575.8787939397 41.9533333333333 16.38 0 14.2533333333333 9.8 6.58 27.7 0 0 0 0
17600.8800440022 41.6666666666667 16.6666666666667 0 13.8466666666667 9.68 6.98666666666667 27.82 0 0 0 0
17625.8812940647 41.34 16.9933333333333 0 13.8466666666667 10.0066666666667 6.98666666666667 27.4933333333333 0 0 0 0
17650.8825441272 41.4533333333333 16.88 0 14.0266666666667 10.0733333333333 6.80666666666667 27.4266666666667 0 0 0 0
17675.8837941897 41.3066666666667 16.9933333333333 0 13.8466666666667 10.0066666666667 6.98666666666667 27.46 0 0 0 0
17700.8850442522 41.4733333333333 16.6933333333333 0 14.1133333333333 9.97333333333333 6.72 27.36 0 0 0 0
17725.8862943147 42.2066666666667 15.96 0 14.6266666666667 9.75333333333333 6.20666666666667 27.58 0 0 0 0
17750.8875443772 41.5533333333333 16.6133333333333 0 14.24 10.02 6.59333333333333 27.3133333333333 0 0 0 0
17775.8887944397 41.1933333333333 16.9733333333333 0 13.7266666666667 9.86666666666667 7.10666666666667 27.4666666666667 0 0 0 0
17800.8900445022 41.1733333333333 16.9933333333333 0 13.9733333333333 10.1333333333333 6.86 27.2 0 0 0 0
17825.8912945647 42 16.1666666666667 0 14.6733333333333 10.0066666666667 6.16 27.3266666666667 0 0 0 0
17850.8925446272 42.2 15.9666666666667 0 15.6933333333333 10.8266666666667 5.14 26.5066666666667 0 0 0 0
17875.8937946897 42.42 15.6933333333333 0 15.8733333333333 10.7333333333333 4.96 26.5466666666667 0 0 0 0
17900.8950447522 43.0066666666667 14.9933333333333 0 15.8066666666667 9.96666666666667 5.02666666666667 27.2 0 0 0 0
17925.8962948147 43.2133333333333 14.7866666666667 0 15.9666666666667 9.92 4.86666666666667 27.2466666666667 0 0 0 0
17950.8975448772 42.84 15.04 0 15.7733333333333 9.98 5.06 27.0666666666667 0 0 0 0
17975.8987949397 42.0533333333333 15.76 0 15.38 10.3066666666667 5.45333333333333 26.6733333333333 0 0 0 0
18000.9000450023 41.6533333333333 16.0133333333333 0 15.24 10.42 5.59333333333333 26.4133333333333 0 0 0 0
18025.9012950648 41.5133333333333 16.1533333333333 0 14.9733333333333 10.2933333333333 5.86 26.54 0 0 0 0
18050.9025451273 41.5133333333333 16.1533333333333 0 14.68 10 6.15333333333333 26.8333333333333 0 0 0 0
18075.9037951898 41.44 16.1533333333333 0 14.4333333333333 9.75333333333333 6.4 27.0066666666667 0 0 0 0
18100.9050452523 40.98 16.52 0 14.1266666666667 9.81333333333333 6.70666666666667 26.8533333333333 0 0 0 0
18125.9062953148 41.4733333333333 16.0266666666667 0 14.6133333333333 9.80666666666667 6.22 26.86 0 0 0 0
18150.9075453773 41.4266666666667 16.0733333333333 0 14.96 10.2 5.87333333333333 26.4666666666667 0 0 0 0
18175.9087954398 41.6333333333333 15.8666666666667 0 15.1733333333333 10.2066666666667 5.66 26.46 0 0 0 0
18200.9100455023 41.34 16.16 0 15.0333333333333 10.36 5.8 26.3066666666667 0 0 0 0
18225.9112955648 41.5266666666667 15.92 0 15.2866666666667 10.3733333333333 5.54666666666667 26.24 0 0 0 0
18250.9125456273 41.6933333333333 15.64 0 15.1 9.90666666666667 5.73333333333333 26.5933333333333 0 0 0 0
18275.9137956898 40.4666666666667 16.8666666666667 0 14.46 10.4933333333333 6.37333333333333 26.0066666666667 0 0 0 0
18300.9150457523 39.4133333333333 17.7733333333333 0 13.68 10.62 7.15333333333333 25.7333333333333 0 0 0 0
18325.9162958148 39.5533333333333 17.6133333333333 0 13.5333333333333 10.3133333333333 7.3 26.02 0 0 0 0
18350.9175458773 39.4 17.7666666666667 0 13.4333333333333 10.3666666666667 7.4 25.9666666666667 0 0 0 0
18375.9187959398 39.1533333333333 17.9533333333333 0 13.3 10.42 7.53333333333333 25.8533333333333 0 0 0 0
18400.9200460023 39.3133333333333 17.6866666666667 0 13.2333333333333 10.0866666666667 7.6 26.08 0 0 0 0
18425.9212960648 40.0733333333333 16.9266666666667 0 13.6866666666667 9.78 7.14666666666667 26.3866666666667 0 0 0 0
18450.9225461273 41.2866666666667 15.7133333333333 0 14.1933333333333 9.07333333333333 6.64 27.0933333333333 0 0 0 0
18475.9237961898 42.0666666666667 14.9333333333333 0 14.3933333333333 8.49333333333333 6.44 27.6733333333333 0 0 0 0
18500.9250462523 43.1866666666667 13.6533333333333 0 14.6933333333333 7.51333333333333 6.14 28.4933333333333 0 0 0 0
18525.9262963148 43.7066666666667 13.1266666666667 0 15.0666666666667 7.36 5.76666666666667 28.64 0 0 0 0
18550.9275463773 44.08 12.7533333333333 0 15.1133333333333 7.03333333333333 5.72 28.9666666666667 0 0 0 0
18575.9287964398 43.5533333333333 13.28 0 14.8533333333333 7.3 5.98 28.7 0 0 0 0
18600.9300465023 43.1 13.7333333333333 0 14.5333333333333 7.43333333333333 6.3 28.5666666666667 0 0 0 0
18625.9312965648 43.1733333333333 13.66 0 14.4266666666667 7.25333333333333 6.40666666666667 28.7466666666667 0 0 0 0
18650.9325466273 42.9533333333333 13.88 0 14.42 7.46666666666667 6.41333333333333 28.5333333333333 0 0 0 0
18675.9337966898 41.6666666666667 15.1666666666667 0 14.3866666666667 8.72 6.44666666666667 27.28 0 0 0 0
18700.9350467523 40.2133333333333 16.62 0 13.5133333333333 9.3 7.32 26.7 0 0 0 0
18725.9362968148 40.3066666666667 16.5266666666667 0 13.62 9.31333333333333 7.21333333333333 26.6866666666667 0 0 0 0
18750.9375468773 40.7533333333333 16.08 0 13.84 9.08666666666667 6.99333333333333 26.9133333333333 0 0 0 0
18775.9387969398 40.7466666666667 16.0866666666667 0 14.1733333333333 9.42666666666667 6.66 26.5733333333333 0 0 0 0
18800.9400470024 40.1866666666667 16.48 0 13.7866666666667 9.43333333333333 7.04666666666667 26.4 0 0 0 0
18825.9412970649 39.8866666666667 16.78 0 13.9066666666667 9.85333333333333 6.92666666666667 25.98 0 0 0 0
18850.9425471274 40.4066666666667 16.26 0 14.4466666666667 9.87333333333333 6.38666666666667 25.96 0 0 0 0
18875.9437971899 41.6866666666667 14.8866666666667 0 14.88 9.02666666666667 5.86 26.8066666666667 0 0 0 0
18900.9450472524 41.5533333333333 14.8933333333333 0 14.9933333333333 9.22 5.67333333333333 26.56 0 0 0 0
18925.9462973149 41.6666666666667 14.6666666666667 0 15.28 9.28 5.38666666666667 26.3866666666667 0 0 0 0
18950.9475473774 41.7666666666667 14.5666666666667 0 15.4733333333333 9.37333333333333 5.19333333333333 26.2933333333333 0 0 0 0
18975.9487974399 41.84 14.4933333333333 0 15.1133333333333 8.94 5.55333333333333 26.7266666666667 0 0 0 0
19000.9500475024 42 14.3333333333333 0 15.0933333333333 8.76 5.57333333333333 26.9066666666667 0 0 0 0
19025.9512975649 41.66 14.6733333333333 0 15.1 9.10666666666667 5.56666666666667 26.56 0 0 0 0
19050.9525476274 40.76 15.5733333333333 0 14.9933333333333 9.9 5.67333333333333 25.7666666666667 0 0 0 0
19075.9537976899 40.72 15.6133333333333 0 14.8733333333333 9.82 5.79333333333333 25.8466666666667 0 0 0 0
19100.9550477524 40.4266666666667 15.9066666666667 0 14.8733333333333 10.1133333333333 5.79333333333333 25.5533333333333 0 0 0 0
19125.9562978149 40.4066666666667 15.9266666666667 0 14.76 10.02 5.90666666666667 25.6466666666667 0 0 0 0
19150.9575478774 40.5533333333333 15.78 0 14.8733333333333 9.98666666666667 5.79333333333333 25.68 0 0 0 0
19175.9587979399 40.04 16.1866666666667 0 14.62 10.2466666666667 5.94 25.42 0 0 0 0
19200.9600480024 39.42 16.7466666666667 0 14.1333333333333 10.38 6.36666666666667 25.2866666666667 0 0 0 0
19225.9612980649 38.42 17.7266666666667 0 13.68 10.9066666666667 6.82 24.74 0 0 0 0
19250.9625481274 38.7066666666667 17.2933333333333 0 13.6466666666667 10.44 6.85333333333333 25.06 0 0 0 0
19275.9637981899 38.2533333333333 17.7466666666667 0 13.2533333333333 10.5 7.24666666666667 25 0 0 0 0
19300.9650482524 37.9533333333333 18.0466666666667 0 12.8866666666667 10.4333333333333 7.61333333333333 25.0666666666667 0 0 0 0
19325.9662983149 37.3466666666667 18.6533333333333 0 12.7133333333333 10.8666666666667 7.78666666666667 24.6333333333333 0 0 0 0
19350.9675483774 37.3 18.7 0 13.14 11.34 7.36 24.16 0 0 0 0
19375.9687984399 37.24 18.7266666666667 0 12.7133333333333 10.94 7.78666666666667 24.5266666666667 0 0 0 0
19400.9700485024 37.64 18.18 0 12.8333333333333 10.5133333333333 7.66666666666667 24.8066666666667 0 0 0 0
19425.9712985649 37.16 18.4866666666667 0 12.8866666666667 10.8733333333333 7.61333333333333 24.2733333333333 0 0 0 0
19450.9725486274 37.6933333333333 17.8066666666667 0 13.04 10.3466666666667 7.46 24.6533333333333 0 0 0 0
19475.9737986899 38.54 16.96 0 13.6333333333333 10.0933333333333 6.86666666666667 24.9066666666667 0 0 0 0
19500.9750487524 39.0066666666667 16.34 0 13.3533333333333 9.34666666666667 6.99333333333333 25.6533333333333 0 0 0 0
19525.9762988149 38.5933333333333 16.74 0 13.2733333333333 9.68 7.06 25.32 0 0 0 0
19550.9775488774 38.4933333333333 16.84 0 13.2933333333333 9.8 7.04 25.2 0 0 0 0
19575.9787989399 38.6266666666667 16.7066666666667 0 13.3733333333333 9.74666666666667 6.96 25.2533333333333 0 0 0 0
19600.9800490025 37.5266666666667 17.7 0 13.14 10.5066666666667 7.19333333333333 24.3866666666667 0 0 0 0
19625.981299065 37.5733333333333 17.5933333333333 0 13.4333333333333 10.6933333333333 6.9 24.14 0 0 0 0
19650.9825491275 37.2066666666667 17.9 0 13.76 11.3866666666667 6.51333333333333 23.4466666666667 0 0 0 0
19675.98379919 36.54 18.3933333333333 0 13.2333333333333 11.5266666666667 6.86666666666667 23.3066666666667 0 0 0 0
19700.9850492525 36.1666666666667 18.5466666666667 0 13.2133333333333 11.76 6.78666666666667 22.9533333333333 0 0 0 0
19725.986299315 36.1866666666667 18.48 0 13.14 11.62 6.86 23.0466666666667 0 0 0 0
19750.9875493775 36.9066666666667 17.76 0 13.3 11.06 6.7 23.6066666666667 0 0 0 0
19775.98879944 36.4533333333333 18.2133333333333 0 13.2866666666667 11.5 6.71333333333333 23.1666666666667 0 0 0 0
19800.9900495025 36.3466666666667 18.32 0 13.3 11.62 6.7 23.0466666666667 0 0 0 0
19825.991299565 36.76 17.9066666666667 0 13.5 11.4066666666667 6.5 23.26 0 0 0 0
19850.9925496275 36.5866666666667 18.08 0 13.3066666666667 11.3866666666667 6.69333333333333 23.28 0 0 0 0
19875.99379969 36.52 18.0066666666667 0 13.12 11.2666666666667 6.74 23.4 0 0 0 0
19900.9950497525 36.28 18.08 0 13.3733333333333 11.76 6.32 22.9066666666667 0 0 0 0
19925.996299815 36.0333333333333 18.3 0 13.42 12.0533333333333 6.24666666666667 22.6133333333333 0 0 0 0
19950.9975498775 35.74 18.5933333333333 0 13.5266666666667 12.4533333333333 6.14 22.2133333333333 0 0 0 0
19975.99879994 36.6089743589744 17.724358974359 0 13.4935897435897 11.5512820512821 6.17307692307692 23.1153846153846 0 0 0 0
20001.0000500025 36.9066666666667 17.4266666666667 0 13.5133333333333 11.2733333333333 6.15333333333333 23.3933333333333 0 0 0 0
20026.001300065 37.2866666666667 16.9933333333333 0 13.5933333333333 10.92 6.07333333333333 23.6933333333333 0 0 0 0
20051.0025501275 37.9 16.2666666666667 0 13.8333333333333 10.4333333333333 5.83333333333333 24.0666666666667 0 0 0 0
20076.00380019 37.9866666666667 16.18 0 13.4333333333333 9.94666666666667 6.23333333333333 24.5533333333333 0 0 0 0
20101.0050502525 38.78 15.3266666666667 0 13.8266666666667 9.48666666666667 5.84 24.9533333333333 0 0 0 0
20126.006300315 38.9333333333333 15.0266666666667 0 13.9733333333333 9.33333333333333 5.69333333333333 24.96 0 0 0 0
20151.0075503775 38.08 15.6533333333333 0 13.6 9.58666666666667 6.06666666666667 24.48 0 0 0 0
20176.00880044 36.16 17.5066666666667 0 12.9866666666667 10.8266666666667 6.68 23.1733333333333 0 0 0 0
20201.0100505025 35.6666666666667 17.8333333333333 0 12.9266666666667 11.0933333333333 6.74 22.74 0 0 0 0
20226.011300565 36.1866666666667 17.3133333333333 0 13.1933333333333 10.84 6.47333333333333 22.9933333333333 0 0 0 0
20251.0125506275 36.6666666666667 16.8333333333333 0 13.48 10.6466666666667 6.18666666666667 23.1866666666667 0 0 0 0
20276.01380069 36.32 17.08 0 13.36 10.7733333333333 6.30666666666667 22.96 0 0 0 0
20301.0150507525 36.3666666666667 16.9666666666667 0 13.7133333333333 11.0133333333333 5.95333333333333 22.6533333333333 0 0 0 0
20326.016300815 37.1333333333333 16.2 0 14.0866666666667 10.62 5.58 23.0466666666667 0 0 0 0
20351.0175508775 37.0466666666667 16.2866666666667 0 14.04 10.66 5.62666666666667 23.0066666666667 0 0 0 0
20376.01880094 37.38 15.9533333333333 0 14.3533333333333 10.64 5.31333333333333 23.0266666666667 0 0 0 0
20401.0200510026 37.4 15.9333333333333 0 14.74 11.0066666666667 4.92666666666667 22.66 0 0 0 0
20426.0213010651 36.8266666666667 16.5066666666667 0 14.4933333333333 11.3333333333333 5.17333333333333 22.3333333333333 0 0 0 0
20451.0225511276 36.68 16.6533333333333 0 14.0666666666667 11.0533333333333 5.6 22.6133333333333 0 0 0 0
20476.0238011901 37.1133333333333 16.22 0 13.98 10.5333333333333 5.68666666666667 23.1333333333333 0 0 0 0
20501.0250512526 37.1466666666667 16.1866666666667 0 13.6333333333333 10.1533333333333 6.03333333333333 23.5133333333333 0 0 0 0
20526.0263013151 35.8733333333333 17.3 0 13.12 10.9133333333333 6.38666666666667 22.7533333333333 0 0 0 0
20551.0275513776 35.5733333333333 17.5933333333333 0 13.0866666666667 11.18 6.41333333333333 22.4866666666667 0 0 0 0
20576.0288014401 35.3733333333333 17.6533333333333 0 13.0133333333333 11.1666666666667 6.48666666666667 22.36 0 0 0 0
20601.0300515026 35.62 17.38 0 13.26 11.14 6.24 22.36 0 0 0 0
20626.0313015651 36.0066666666667 16.9933333333333 0 13.1666666666667 10.66 6.33333333333333 22.84 0 0 0 0
20651.0325516276 35.6733333333333 17.3266666666667 0 12.8 10.6266666666667 6.7 22.8733333333333 0 0 0 0
20676.0338016901 35.96 17.04 0 13.24 10.78 6.26 22.72 0 0 0 0
20701.0350517526 35.8933333333333 17.1066666666667 0 13.1333333333333 10.74 6.36666666666667 22.76 0 0 0 0
20726.0363018151 36.38 16.5266666666667 0 12.92 9.94666666666667 6.58 23.46 0 0 0 0
20751.0375518776 36.0333333333333 16.8 0 13.1533333333333 10.4533333333333 6.34666666666667 22.88 0 0 0 0
20776.0388019401 36.1333333333333 16.7 0 13.14 10.34 6.36 22.9933333333333 0 0 0 0
20801.0400520026 36.6733333333333 15.98 0 13.2466666666667 9.72666666666667 6.25333333333333 23.4266666666667 0 0 0 0
20826.0413020651 36.96 15.54 0 13.54 9.58 5.96 23.42 0 0 0 0
20851.0425521276 36.5466666666667 15.9533333333333 0 13.54 9.99333333333333 5.96 23.0066666666667 0 0 0 0
20876.0438021901 35.6333333333333 16.8666666666667 0 13.5133333333333 10.88 5.98666666666667 22.12 0 0 0 0
20901.0450522526 35.4066666666667 17.0933333333333 0 13.2666666666667 10.86 6.23333333333333 22.14 0 0 0 0
20926.0463023151 35.44 17.06 0 13.1 10.66 6.4 22.34 0 0 0 0
20951.0475523776 35.6333333333333 16.7333333333333 0 13.48 10.8466666666667 5.88666666666667 22.1533333333333 0 0 0 0
20976.0488024401 35.54 16.7933333333333 0 13.42 10.88 5.91333333333333 22.12 0 0 0 0
21001.0500525026 35.42 16.9133333333333 0 13.7933333333333 11.3733333333333 5.54 21.6266666666667 0 0 0 0
21026.0513025651 36.12 16.2133333333333 0 13.9133333333333 10.7933333333333 5.42 22.2066666666667 0 0 0 0
21051.0525526276 36.74 15.5933333333333 0 14.2133333333333 10.4733333333333 5.12 22.5266666666667 0 0 0 0
21076.0538026901 37.22 15.1133333333333 0 14.46 10.24 4.87333333333333 22.76 0 0 0 0
21101.0550527526 37.4266666666667 14.9066666666667 0 14.1933333333333 9.76666666666667 5.14 23.2333333333333 0 0 0 0
21126.0563028151 38.0733333333333 14.26 0 14.4666666666667 9.39333333333333 4.86666666666667 23.6066666666667 0 0 0 0
21151.0575528776 38.3733333333333 13.96 0 14.3333333333333 8.96 5 24.04 0 0 0 0
21176.0588029401 38.24 14.0933333333333 0 14.0866666666667 8.84666666666667 5.24666666666667 24.1533333333333 0 0 0 0
21201.0600530027 38.4333333333333 13.9 0 14.0066666666667 8.57333333333333 5.32666666666667 24.4266666666667 0 0 0 0
21226.0613030652 38.1933333333333 14.14 0 13.76 8.56666666666667 5.57333333333333 24.4333333333333 0 0 0 0
21251.0625531277 38.1733333333333 14.1533333333333 0 13.7533333333333 8.57333333333333 5.58 24.42 0 0 0 0
21276.0638031902 37.58 14.5866666666667 0 13.46 8.71333333333333 5.87333333333333 24.12 0 0 0 0
21301.0650532527 37.7733333333333 14.3933333333333 0 13.6733333333333 8.73333333333333 5.66 24.1 0 0 0 0
21326.0663033152 37.6066666666667 14.56 0 13.5933333333333 8.82 5.74 24.0133333333333 0 0 0 0
21351.0675533777 37.2733333333333 14.7466666666667 0 13.5133333333333 8.92666666666667 5.82 23.76 0 0 0 0
21376.0688034402 36.6333333333333 15.2066666666667 0 13.2266666666667 9.26 5.94666666666667 23.4066666666667 0 0 0 0
21401.0700535027 37.3666666666667 14.4666666666667 0 13.5933333333333 8.89333333333333 5.57333333333333 23.7733333333333 0 0 0 0
21426.0713035652 37.26 14.5733333333333 0 13.66 9.06666666666667 5.50666666666667 23.6 0 0 0 0
21451.0725536277 37.2666666666667 14.5666666666667 0 13.26 8.66 5.90666666666667 24.0066666666667 0 0 0 0
21476.0738036902 37.72 14.1133333333333 0 13.56 8.50666666666667 5.60666666666667 24.16 0 0 0 0
21501.0750537527 37.6933333333333 14.14 0 13.48 8.45333333333333 5.68666666666667 24.2133333333333 0 0 0 0
21526.0763038152 38.2066666666667 13.6266666666667 0 13.62 8.08 5.54666666666667 24.5866666666667 0 0 0 0
21551.0775538777 38.9466666666667 12.84 0 14.08 7.75333333333333 5.08666666666667 24.8666666666667 0 0 0 0
21576.0788039402 39.64 12.0266666666667 0 14.6133333333333 7.47333333333333 4.55333333333333 25.0266666666667 0 0 0 0
21601.0800540027 40.5 11.1066666666667 0 14.9466666666667 6.88666666666667 4.22 25.5533333333333 0 0 0 0
21626.0813040652 39.56 11.94 0 14.22 6.99333333333333 4.94666666666667 25.34 0 0 0 0
21651.0825541277 38.76 12.6733333333333 0 13.8266666666667 7.33333333333333 5.34 24.9333333333333 0 0 0 0
21676.0838041902 38.16 13.1733333333333 0 13.62 7.62666666666667 5.54666666666667 24.54 0 0 0 0
21701.0850542527 37.9333333333333 13.4 0 13.88 8.11333333333333 5.28666666666667 24.0533333333333 0 0 0 0
21726.0863043152 38.1466666666667 13.1866666666667 0 13.84 7.86 5.32666666666667 24.3066666666667 0 0 0 0
21751.0875543777 38.12 13.1866666666667 0 13.9333333333333 7.98 5.20666666666667 24.1866666666667 0 0 0 0
21776.0888044402 37.18 13.9866666666667 0 13.4866666666667 8.47333333333333 5.51333333333333 23.6933333333333 0 0 0 0
21801.0900545027 37.54 13.6266666666667 0 13.7266666666667 8.35333333333333 5.27333333333333 23.8133333333333 0 0 0 0
21826.0913045652 37.3466666666667 13.82 0 13.8066666666667 8.62666666666667 5.19333333333333 23.54 0 0 0 0
21851.0925546277 37.4733333333333 13.6933333333333 0 13.94 8.63333333333333 5.06 23.5333333333333 0 0 0 0
21876.0938046902 37.9733333333333 13.1933333333333 0 14.2866666666667 8.48 4.71333333333333 23.6866666666667 0 0 0 0
21901.0950547527 38.2733333333333 12.7933333333333 0 14.7533333333333 8.54666666666667 4.24666666666667 23.52 0 0 0 0
21926.0963048152 36.82 14.18 0 14.5266666666667 9.70666666666667 4.47333333333333 22.2933333333333 0 0 0 0
21951.0975548777 35.6666666666667 15.3333333333333 0 13.9533333333333 10.2866666666667 5.04666666666667 21.7133333333333 0 0 0 0
21976.0988049402 35.38 15.62 0 13.7866666666667 10.4066666666667 5.21333333333333 21.5933333333333 0 0 0 0
22001.1000550027 35.0866666666667 15.9133333333333 0 13.42 10.3333333333333 5.58 21.6666666666667 0 0 0 0
22026.1013050653 34.7866666666667 16.2133333333333 0 13.02 10.2333333333333 5.98 21.7666666666667 0 0 0 0
22051.1025551278 35.2 15.8 0 12.7666666666667 9.56666666666666 6.23333333333333 22.4333333333333 0 0 0 0
22076.1038051903 34.7466666666667 16.2333333333333 0 12.38 9.61333333333334 6.62 22.3666666666667 0 0 0 0
22101.1050552528 35.5266666666667 15.3066666666667 0 13.2266666666667 9.53333333333333 5.77333333333333 22.3 0 0 0 0
22126.1063053153 35.88 14.9533333333333 0 13.3266666666667 9.28 5.67333333333333 22.5533333333333 0 0 0 0
22151.1075553778 35.1733333333333 15.66 0 12.9466666666667 9.60666666666667 6.05333333333333 22.2266666666667 0 0 0 0
22176.1088054403 34.2333333333333 16.6 0 12.8266666666667 10.4266666666667 6.17333333333333 21.4066666666667 0 0 0 0
22201.1100555028 33.8866666666667 16.9466666666667 0 12.6266666666667 10.5733333333333 6.37333333333333 21.26 0 0 0 0
22226.1113055653 34.1133333333333 16.72 0 12.5466666666667 10.2666666666667 6.45333333333333 21.5666666666667 0 0 0 0
22251.1125556278 34.3533333333333 16.3133333333333 0 12.8666666666667 10.3466666666667 5.96666666666667 21.4866666666667 0 0 0 0
22276.1138056903 35.4533333333333 15.2133333333333 0 13.48 9.86 5.35333333333333 21.9733333333333 0 0 0 0
22301.1150557528 35.5533333333333 15.1133333333333 0 13.12 9.4 5.71333333333333 22.4333333333333 0 0 0 0
22326.1163058153 35.5133333333333 15.1533333333333 0 12.7466666666667 9.06666666666667 6.08666666666667 22.7666666666667 0 0 0 0
22351.1175558778 35.1 15.5666666666667 0 12.2 8.93333333333333 6.63333333333333 22.9 0 0 0 0
22376.1188059403 35.44 15.1533333333333 0 12.26 8.58 6.57333333333333 23.18 0 0 0 0
22401.1200560028 35.82 14.68 0 12.4733333333333 8.32 6.36 23.3466666666667 0 0 0 0
22426.1213060653 35.66 14.84 0 12.24 8.24666666666667 6.59333333333333 23.42 0 0 0 0
22451.1225561278 35.7 14.8 0 12.1333333333333 8.1 6.7 23.5666666666667 0 0 0 0
22476.1238061903 35.74 14.76 0 12.4933333333333 8.42 6.34 23.2466666666667 0 0 0 0
22501.1250562528 35.1133333333333 15.3866666666667 0 12.3466666666667 8.9 6.48666666666667 22.7666666666667 0 0 0 0
22526.1263063153 33.98 16.52 0 11.6933333333333 9.38 7.14 22.2866666666667 0 0 0 0
22551.1275563778 33.6533333333333 16.8466666666667 0 11.4266666666667 9.44 7.40666666666667 22.2266666666667 0 0 0 0
22576.1288064403 33.96 16.54 0 12.2466666666667 9.95333333333333 6.58666666666667 21.7133333333333 0 0 0 0
22601.1300565028 34.0466666666667 16.4533333333333 0 12.32 9.94 6.51333333333333 21.7266666666667 0 0 0 0
22626.1313065653 33.7066666666667 16.7933333333333 0 12.4466666666667 10.4066666666667 6.38666666666667 21.26 0 0 0 0
22651.1325566278 34.2533333333333 16.2466666666667 0 12.7333333333333 10.1466666666667 6.1 21.52 0 0 0 0
22676.1338066903 34.3066666666667 16.1933333333333 0 12.8133333333333 10.1733333333333 6.02 21.4933333333333 0 0 0 0
22701.1350567528 34.5 16 0 13.1533333333333 10.32 5.68 21.3466666666667 0 0 0 0
22726.1363068153 34.6133333333333 15.8866666666667 0 13.4133333333333 10.4666666666667 5.42 21.2 0 0 0 0
22751.1375568778 35.1133333333333 15.3866666666667 0 13.4733333333333 10.0266666666667 5.36 21.64 0 0 0 0
22776.1388069403 34.4466666666667 15.9666666666667 0 13.2866666666667 10.42 5.54666666666667 21.16 0 0 0 0
22801.1400570028 35.0866666666667 15.08 0 13.4333333333333 9.68 5.4 21.6533333333333 0 0 0 0
22826.1413070654 35.4733333333333 14.6266666666667 0 13.1266666666667 8.98666666666667 5.64 22.3466666666667 0 0 0 0
22851.1425571279 35.6933333333333 14.2333333333333 0 12.9666666666667 8.53333333333333 5.7 22.7266666666667 0 0 0 0
22876.1438071904 35.0733333333333 14.6 0 12.6133333333333 8.54666666666667 6.05333333333333 22.46 0 0 0 0
22901.1450572529 35.18 14.4866666666667 0 12.6866666666667 8.50666666666667 5.98 22.4933333333333 0 0 0 0
22926.1463073154 34.92 14.7466666666667 0 12.6666666666667 8.74666666666667 6 22.2533333333333 0 0 0 0
22951.1475573779 34.84 14.8266666666667 0 13.0066666666667 9.16666666666667 5.66 21.8333333333333 0 0 0 0
22976.1488074404 35.2066666666667 14.46 0 13.1333333333333 8.92666666666667 5.53333333333333 22.0733333333333 0 0 0 0
23001.1500575029 35.2533333333333 14.4133333333333 0 13.3133333333333 9.06 5.35333333333333 21.94 0 0 0 0
23026.1513075654 35.3733333333333 14.2933333333333 0 13.6266666666667 9.25333333333333 5.04 21.7466666666667 0 0 0 0
23051.1525576279 35.9133333333333 13.7533333333333 0 13.62 8.70666666666667 5.04666666666667 22.2933333333333 0 0 0 0
23076.1538076904 36.38 13.1733333333333 0 14.0133333333333 8.63333333333333 4.54 22.3666666666667 0 0 0 0
23101.1550577529 36.9 12.5933333333333 0 14.26 8.35333333333333 4.24 22.64 0 0 0 0
23126.1563078154 36.26 13.0733333333333 0 14.24 8.81333333333333 4.26 22.02 0 0 0 0
23151.1575578779 36.2266666666667 13.02 0 14.3333333333333 8.94 4.08 21.8933333333333 0 0 0 0
23176.1588079404 36.0133333333333 13.1533333333333 0 14.2133333333333 9.03333333333333 4.12 21.8 0 0 0 0
23201.1600580029 37.1533333333333 12.0133333333333 0 14.56 8.24 3.77333333333333 22.5933333333333 0 0 0 0
23226.1613080654 37.7666666666667 11.4 0 14.8133333333333 7.88 3.52 22.9533333333333 0 0 0 0
23251.1625581279 37.0866666666667 11.96 0 14.9933333333333 8.62 3.34 22.0933333333333 0 0 0 0
23276.1638081904 35.7466666666667 13.2533333333333 0 14.1533333333333 9.07333333333333 4.18 21.5933333333333 0 0 0 0
23301.1650582529 35.5866666666667 13.4133333333333 0 13.92 9 4.41333333333333 21.6666666666667 0 0 0 0
23326.1663083154 34.1533333333333 14.8466666666667 0 12.8133333333333 9.32666666666667 5.52 21.34 0 0 0 0
23351.1675583779 33.4 15.6 0 12.36 9.62666666666667 5.97333333333333 21.04 0 0 0 0
23376.1688084404 33.7333333333333 15.2666666666667 0 12.1933333333333 9.12666666666667 6.14 21.54 0 0 0 0
23401.1700585029 33.96 15.04 0 12.12 8.82666666666667 6.21333333333333 21.84 0 0 0 0
23426.1713085654 33.86 14.9866666666667 0 12.42 9.07333333333333 5.91333333333333 21.44 0 0 0 0
23451.1725586279 34.1533333333333 14.68 0 12.48 8.82666666666667 5.85333333333333 21.6733333333333 0 0 0 0
23476.1738086904 33.5266666666667 15.3066666666667 0 12.4266666666667 9.4 5.90666666666667 21.1 0 0 0 0
23501.1750587529 33.4266666666667 15.4066666666667 0 12.54 9.61333333333333 5.79333333333333 20.8866666666667 0 0 0 0
23526.1763088154 33.4733333333333 15.36 0 12.2533333333333 9.28 6.08 21.22 0 0 0 0
23551.1775588779 33.0666666666667 15.7666666666667 0 11.98 9.41333333333333 6.35333333333333 21.0866666666667 0 0 0 0
23576.1788089404 32.4933333333333 16.34 0 11.6333333333333 9.64 6.7 20.86 0 0 0 0
23601.1800590029 32.4066666666667 16.4133333333333 0 11.36 9.44 6.97333333333333 21.0466666666667 0 0 0 0
23626.1813090655 32.78 15.8866666666667 0 11.6866666666667 9.24 6.64666666666667 21.0933333333333 0 0 0 0
23651.182559128 33.4533333333333 15.2133333333333 0 11.8066666666667 8.68666666666667 6.52666666666667 21.6466666666667 0 0 0 0
23676.1838091905 33.9533333333333 14.64 0 12.1133333333333 8.42 6.22 21.84 0 0 0 0
23701.185059253 34.1266666666667 14.3733333333333 0 12.3066666666667 8.34666666666667 6.02666666666667 21.82 0 0 0 0
23726.1863093155 33.1533333333333 15.3466666666667 0 12.2733333333333 9.28666666666667 6.06 20.88 0 0 0 0
23751.187559378 32.8066666666667 15.6933333333333 0 12.24 9.6 6.09333333333333 20.5666666666667 0 0 0 0
23776.1888094405 33.3733333333333 14.9866666666667 0 12.6733333333333 9.46666666666667 5.52 20.7 0 0 0 0
23801.190059503 34.1133333333333 14.22 0 12.9266666666667 8.98 5.24 21.1866666666667 0 0 0 0
23826.1913095655 34.2266666666667 14.1066666666667 0 13.1066666666667 9.04666666666667 5.06 21.12 0 0 0 0
23851.192559628 33.42 14.9133333333333 0 12.6 9.34666666666667 5.56666666666667 20.82 0 0 0 0
23876.1938096905 33.0666666666667 15.1133333333333 0 12.26 9.36 5.75333333333333 20.8066666666667 0 0 0 0
23901.195059753 33.9333333333333 14.2333333333333 0 12.46 8.69333333333333 5.54 21.4733333333333 0 0 0 0
23926.1963098155 34.2266666666667 13.94 0 12.3266666666667 8.26666666666667 5.67333333333333 21.9 0 0 0 0
23951.197559878 33.3333333333333 14.7533333333333 0 11.84 8.59333333333333 6.16 21.4933333333333 0 0 0 0
23976.1988099405 32.7466666666667 15.2533333333333 0 11.9266666666667 9.18 6.07333333333333 20.82 0 0 0 0
24001.200060003 32.7333333333333 15.2666666666667 0 11.9666666666667 9.23333333333333 6.03333333333333 20.7666666666667 0 0 0 0
24026.2013100655 33.56 14.44 0 12.1866666666667 8.62666666666667 5.81333333333333 21.3733333333333 0 0 0 0
24051.202560128 34.6133333333333 13.3866666666667 0 12.8466666666667 8.23333333333333 5.15333333333333 21.7666666666667 0 0 0 0
24076.2038101905 35.1133333333333 12.78 0 13.0933333333333 7.98 4.8 22.02 0 0 0 0
24101.205060253 35.7133333333333 12.12 0 13.2 7.48666666666667 4.63333333333333 22.5133333333333 0 0 0 0
24126.2063103155 35.4066666666667 12.4266666666667 0 13.1266666666667 7.72 4.70666666666667 22.28 0 0 0 0
24151.207560378 35.48 12.3533333333333 0 13.1333333333333 7.65333333333333 4.7 22.3466666666667 0 0 0 0
24176.2088104405 35.6866666666667 12.04 0 12.9933333333333 7.2 4.84 22.6933333333333 0 0 0 0
24201.210060503 35.5933333333333 12.0733333333333 0 12.8933333333333 7.13333333333333 4.94 22.7 0 0 0 0
24226.2113105655 34.8 12.8666666666667 0 12.74 7.77333333333333 5.09333333333333 22.06 0 0 0 0
24251.212560628 34.4733333333333 13.1933333333333 0 12.7266666666667 8.08666666666667 5.10666666666667 21.7466666666667 0 0 0 0
24276.2138106905 34.98 12.6866666666667 0 13.1666666666667 8.02 4.66666666666667 21.8133333333333 0 0 0 0
24301.215060753 34.3133333333333 13.3533333333333 0 12.92 8.44 4.91333333333333 21.3933333333333 0 0 0 0
24326.2163108155 33.8066666666667 13.86 0 12.3866666666667 8.41333333333333 5.44666666666667 21.42 0 0 0 0
24351.217560878 33.8733333333333 13.7933333333333 0 12.5133333333333 8.47333333333333 5.32 21.36 0 0 0 0
24376.2188109405 33.6333333333333 14.0333333333333 0 12.84 9.04 4.99333333333333 20.7933333333333 0 0 0 0
24401.220061003 32.8066666666667 14.86 0 12.3466666666667 9.37333333333333 5.48666666666667 20.46 0 0 0 0
24426.2213110656 32.46 15.2066666666667 0 12.4 9.77333333333333 5.43333333333333 20.06 0 0 0 0
24451.2225611281 32.1466666666667 15.52 0 12.2666666666667 9.95333333333333 5.56666666666667 19.88 0 0 0 0
24476.2238111906 32.3533333333333 15.3133333333333 0 12.3333333333333 9.81333333333333 5.5 20.02 0 0 0 0
24501.2250612531 33.0866666666667 14.58 0 12.5066666666667 9.25333333333333 5.32666666666667 20.58 0 0 0 0
24526.2263113156 33.76 13.9066666666667 0 12.86 8.93333333333333 4.97333333333333 20.9 0 0 0 0
24551.2275613781 33.6133333333333 14.0533333333333 0 12.68 8.9 5.15333333333333 20.9333333333333 0 0 0 0
24576.2288114406 33.76 13.9066666666667 0 12.72 8.79333333333333 5.11333333333333 21.04 0 0 0 0
24601.2300615031 33.5 14.1666666666667 0 12.6 8.93333333333333 5.23333333333333 20.9 0 0 0 0
24626.2313115656 33.6266666666667 14.04 0 12.9333333333333 9.14 4.9 20.6933333333333 0 0 0 0
24651.2325616281 33.52 14.0466666666667 0 12.86 9.07333333333333 4.97333333333333 20.66 0 0 0 0
24676.2338116906 32.94 14.56 0 12.3866666666667 9.11333333333334 5.44666666666667 20.5533333333333 0 0 0 0
24701.2350617531 33.32 14.18 0 12.3333333333333 8.68 5.5 20.9866666666667 0 0 0 0
24726.2363118156 32.5933333333333 14.7866666666667 0 12.2866666666667 9.24 5.54666666666667 20.3066666666667 0 0 0 0
24751.2375618781 32.6133333333333 14.5933333333333 0 12.5733333333333 9.33333333333333 5.26 20.04 0 0 0 0
24776.2388119406 32.7933333333333 14.3733333333333 0 12.6533333333333 9.19333333333333 5.18 20.14 0 0 0 0
24801.2400620031 32.9066666666667 14.2266666666667 0 12.8266666666667 9.22 5.00666666666667 20.08 0 0 0 0
24826.2413120656 33.0733333333333 13.9266666666667 0 12.6 8.69333333333333 5.23333333333333 20.4733333333333 0 0 0 0
24851.2425621281 33.6666666666667 13.3333333333333 0 13.0066666666667 8.50666666666667 4.82666666666667 20.66 0 0 0 0
24876.2438121906 33.72 13.28 0 13.1933333333333 8.64 4.64 20.5266666666667 0 0 0 0
24901.2450622531 33.8466666666667 13.1533333333333 0 13.38 8.7 4.45333333333333 20.4666666666667 0 0 0 0
24926.2463123156 33.5933333333333 13.4066666666667 0 13.36 8.93333333333334 4.47333333333333 20.2333333333333 0 0 0 0
24951.2475623781 33.1066666666667 13.8933333333333 0 12.84 8.9 4.99333333333333 20.2666666666667 0 0 0 0
24976.2488124406 32.7 14.3 0 12.6266666666667 9.09333333333334 5.20666666666667 20.0733333333333 0 0 0 0
25001.2500625031 31.8066666666667 15.1933333333333 0 12.3133333333333 9.67333333333333 5.52 19.4933333333333 0 0 0 0
25026.2513125656 31.8933333333333 15.1066666666667 0 12.2066666666667 9.48 5.62666666666667 19.6866666666667 0 0 0 0
25051.2525626281 32.5666666666667 14.4333333333333 0 12.42 9.02 5.41333333333333 20.1466666666667 0 0 0 0
25076.2538126906 32.4666666666667 14.5333333333333 0 12.6066666666667 9.30666666666667 5.22666666666667 19.86 0 0 0 0
25101.2550627531 32.2666666666667 14.6866666666667 0 12.58 9.43333333333333 5.25333333333333 19.6866666666667 0 0 0 0
25126.2563128156 32.16 14.6733333333333 0 12.64 9.48 5.19333333333333 19.52 0 0 0 0
25151.2575628781 32.86 13.9733333333333 0 12.8133333333333 8.95333333333333 5.02 20.0466666666667 0 0 0 0
25176.2588129406 33.14 13.6933333333333 0 13.06 8.92 4.77333333333333 20.08 0 0 0 0
25201.2600630031 33.1666666666667 13.6666666666667 0 13.4733333333333 9.30666666666667 4.36 19.6933333333333 0 0 0 0
25226.2613130657 33.3733333333333 13.46 0 13.5 9.12666666666667 4.33333333333333 19.8733333333333 0 0 0 0
25251.2625631282 32.9266666666667 13.9066666666667 0 13.2666666666667 9.34 4.56666666666667 19.66 0 0 0 0
25276.2638131907 32.7266666666667 13.9666666666667 0 13.44 9.71333333333333 4.25333333333333 19.2866666666667 0 0 0 0
25301.2650632532 33.1333333333333 13.5333333333333 0 13.56 9.42666666666666 4.10666666666667 19.5733333333333 0 0 0 0
25326.2663133157 33.2466666666667 13.2666666666667 0 13.2133333333333 8.96666666666667 4.3 20.0333333333333 0 0 0 0
25351.2675633782 32.7533333333333 13.7466666666667 0 12.9933333333333 9.24 4.50666666666667 19.76 0 0 0 0
25376.2688134407 32.5466666666667 13.8133333333333 0 13.0733333333333 9.38666666666667 4.42666666666667 19.4733333333333 0 0 0 0
25401.2700635032 33.4266666666667 12.9066666666667 0 13.3066666666667 8.71333333333333 4.19333333333333 20.12 0 0 0 0
25426.2713135657 33.1733333333333 13.16 0 13.2133333333333 8.87333333333333 4.28666666666667 19.96 0 0 0 0
25451.2725636282 33.54 12.7933333333333 0 12.8466666666667 8.14 4.65333333333333 20.6933333333333 0 0 0 0
25476.2738136907 33.6133333333333 12.72 0 12.8 8.02 4.7 20.8133333333333 0 0 0 0
25501.2750637532 33.7933333333333 12.54 0 13.0733333333333 8.11333333333334 4.42666666666667 20.72 0 0 0 0
25526.2763138157 33.94 12.3266666666667 0 13.2 8.09333333333333 4.23333333333333 20.74 0 0 0 0
25551.2775638782 33.4266666666667 12.74 0 12.6733333333333 8.08 4.66 20.7533333333333 0 0 0 0
25576.2788139407 34.0733333333333 12.0933333333333 0 12.9 7.66 4.43333333333333 21.1733333333333 0 0 0 0
25601.2800640032 34.0466666666667 12.12 0 12.72 7.50666666666667 4.61333333333333 21.3266666666667 0 0 0 0
25626.2813140657 33.3533333333333 12.8133333333333 0 12.22 7.7 5.11333333333333 21.1333333333333 0 0 0 0
25651.2825641282 32.5666666666667 13.5866666666667 0 12.08 8.33333333333333 5.25333333333333 20.4866666666667 0 0 0 0
25676.2838141907 31.9533333333333 13.8866666666667 0 12.1733333333333 8.72666666666667 5.16 19.78 0 0 0 0
25701.2850642532 31.5866666666667 14.2466666666667 0 12.3333333333333 9.24666666666667 5 19.2533333333333 0 0 0 0
25726.2863143157 31.6466666666667 14.1866666666667 0 12.6133333333333 9.46666666666667 4.72 19.0333333333333 0 0 0 0
25751.2875643782 31.66 14.1733333333333 0 12.8533333333333 9.69333333333333 4.48 18.8066666666667 0 0 0 0
25776.2888144407 32.46 13.3733333333333 0 12.7866666666667 8.82666666666667 4.54666666666667 19.6733333333333 0 0 0 0
25801.2900645032 32.3133333333333 13.52 0 12.6666666666667 8.85333333333333 4.66666666666667 19.6466666666667 0 0 0 0
25826.2913145657 32.28 13.5533333333333 0 12.9733333333333 9.19333333333333 4.36 19.3066666666667 0 0 0 0
25851.2925646282 32.2466666666667 13.5866666666667 0 13.2133333333333 9.46666666666667 4.12 19.0333333333333 0 0 0 0
25876.2938146907 32.8066666666667 13.0266666666667 0 13.46 9.15333333333333 3.87333333333333 19.3466666666667 0 0 0 0
25901.2950647532 32.7466666666667 13.0866666666667 0 13.34 9.09333333333333 3.99333333333333 19.4066666666667 0 0 0 0
25926.2963148157 32.0666666666667 13.7666666666667 0 12.6333333333333 9.06666666666667 4.7 19.4333333333333 0 0 0 0
25951.2975648782 32.0733333333333 13.76 0 12.1066666666667 8.53333333333333 5.22666666666667 19.9666666666667 0 0 0 0
25976.2988149407 32.48 13.3533333333333 0 12.0933333333333 8.11333333333333 5.24 20.3866666666667 0 0 0 0
26001.3000650033 32.24 13.5933333333333 0 12.0666666666667 8.32666666666667 5.26666666666667 20.1733333333333 0 0 0 0
26026.3013150658 32.0533333333333 13.78 0 12.2 8.64666666666667 5.13333333333333 19.8533333333333 0 0 0 0
26051.3025651283 31.4066666666667 14.4266666666667 0 12.24 9.33333333333333 5.09333333333333 19.1666666666667 0 0 0 0
26076.3038151908 31.4 14.4333333333333 0 12.3733333333333 9.47333333333333 4.96 19.0266666666667 0 0 0 0
26101.3050652533 31.4 14.4333333333333 0 12.6 9.7 4.73333333333333 18.8 0 0 0 0
26126.3063153158 30.5933333333333 15.24 0 12.3466666666667 10.2533333333333 4.98666666666667 18.2466666666667 0 0 0 0
26151.3075653783 30.6666666666667 15.0066666666667 0 12.1466666666667 9.82 5.18666666666667 18.52 0 0 0 0
26176.3088154408 31.1933333333333 14.4733333333333 0 12.44 9.58 4.89333333333333 18.7533333333333 0 0 0 0
26201.3100655033 30.3066666666667 15.36 0 12.4733333333333 10.5 4.86 17.8333333333333 0 0 0 0
26226.3113155658 29.9333333333333 15.7333333333333 0 12.3333333333333 10.7333333333333 5 17.6 0 0 0 0
26251.3125656283 30.9733333333333 14.6933333333333 0 12.8733333333333 10.2333333333333 4.46 18.1 0 0 0 0
26276.3138156908 31.3866666666667 14.2466666666667 0 12.9733333333333 9.88666666666666 4.36 18.4133333333333 0 0 0 0
26301.3150657533 31.7866666666667 13.7133333333333 0 12.82 9.2 4.51333333333333 18.9666666666667 0 0 0 0
26326.3163158158 32.0333333333333 13.4 0 12.7666666666667 8.9 4.5 19.2666666666667 0 0 0 0
26351.3175658783 31.9866666666667 13.3466666666667 0 12.62 8.8 4.54666666666667 19.3666666666667 0 0 0 0
26376.3188159408 31.62 13.7133333333333 0 12.62 9.16666666666667 4.54666666666667 19 0 0 0 0
26401.3200660033 32.3066666666667 13.0266666666667 0 12.9933333333333 8.85333333333333 4.17333333333333 19.3133333333333 0 0 0 0
26426.3213160658 32.92 12.4133333333333 0 13.4066666666667 8.65333333333333 3.76 19.5133333333333 0 0 0 0
26451.3225661283 33.1866666666667 12.1466666666667 0 13.9533333333333 8.93333333333333 3.21333333333333 19.2333333333333 0 0 0 0
26476.3238161908 33.5133333333333 11.82 0 13.8533333333333 8.50666666666667 3.31333333333333 19.66 0 0 0 0
26501.3250662533 32.8333333333333 12.5 0 13.38 8.71333333333333 3.78666666666667 19.4533333333333 0 0 0 0
26526.3263163158 32.5466666666667 12.7866666666667 0 12.9 8.52 4.26666666666667 19.6466666666667 0 0 0 0
26551.3275663783 32.7266666666667 12.6066666666667 0 12.6266666666667 8.06666666666667 4.54 20.1 0 0 0 0
26576.3288164408 33.1533333333333 12.18 0 12.7066666666667 7.72 4.46 20.4466666666667 0 0 0 0
26601.3300665033 32.8 12.5333333333333 0 12.3466666666667 7.71333333333333 4.82 20.4533333333333 0 0 0 0
26626.3313165658 32.1733333333333 13.1466666666667 0 12.16 8.14 5.00666666666667 20.0133333333333 0 0 0 0
26651.3325666283 31.8733333333333 13.2933333333333 0 12.3133333333333 8.44 4.85333333333333 19.56 0 0 0 0
26676.3338166908 32.3866666666667 12.6933333333333 0 12.4133333333333 7.94 4.75333333333333 19.9733333333333 0 0 0 0
26701.3350667533 31.84 13.16 0 12.2733333333333 8.26666666666667 4.89333333333333 19.5666666666667 0 0 0 0
26726.3363168158 31.6533333333333 13.3466666666667 0 12.1333333333333 8.31333333333333 5.03333333333333 19.52 0 0 0 0
26751.3375668783 32.02 12.98 0 12.3666666666667 8.18 4.8 19.6533333333333 0 0 0 0
26776.3388169408 32.0266666666667 12.9733333333333 0 12.6466666666667 8.45333333333333 4.52 19.38 0 0 0 0
26801.3400670034 31.8133333333333 13.0466666666667 0 12.54 8.42 4.62666666666667 19.2733333333333 0 0 0 0
26826.3413170659 32.04 12.7933333333333 0 12.44 8.06666666666667 4.72666666666667 19.6 0 0 0 0
26851.3425671284 32.2066666666667 12.6266666666667 0 12.6066666666667 8.06666666666667 4.56 19.6 0 0 0 0
26876.3438171909 33.2 11.6333333333333 0 13.08 7.54666666666667 4.08666666666667 20.12 0 0 0 0
26901.3450672534 33.0066666666667 11.8266666666667 0 13.04 7.7 4.12666666666667 19.9666666666667 0 0 0 0
26926.3463173159 31.7 13.1333333333333 0 12.88 8.84666666666667 4.28666666666667 18.82 0 0 0 0
26951.3475673784 32.0933333333333 12.74 0 12.8866666666667 8.46 4.28 19.2066666666667 0 0 0 0
26976.3488174409 32.2666666666667 12.4 0 12.8733333333333 8.10666666666667 4.29333333333333 19.3933333333333 0 0 0 0
27001.3500675034 32.0066666666667 12.5466666666667 0 12.5133333333333 7.89333333333333 4.65333333333333 19.4933333333333 0 0 0 0
27026.3513175659 31.6066666666667 12.7266666666667 0 12.46 8.02 4.70666666666667 19.1466666666667 0 0 0 0
27051.3525676284 32.0066666666667 12.3266666666667 0 12.3866666666667 7.54666666666667 4.78 19.62 0 0 0 0
27076.3538176909 31.86 12.4733333333333 0 12.72 8.02666666666667 4.44666666666667 19.14 0 0 0 0
27101.3550677534 32.4266666666667 11.9066666666667 0 13.0466666666667 7.78666666666667 4.12 19.38 0 0 0 0
27126.3563178159 32.12 12.2133333333333 0 12.7866666666667 7.83333333333333 4.38 19.3333333333333 0 0 0 0
27151.3575678784 31.88 12.4533333333333 0 12.5733333333333 7.86 4.59333333333333 19.3066666666667 0 0 0 0
27176.3588179409 31.6266666666667 12.7066666666667 0 12.1066666666667 7.64666666666667 5.06 19.52 0 0 0 0
27201.3600680034 31.44 12.8933333333333 0 11.8733333333333 7.6 5.29333333333333 19.5666666666667 0 0 0 0
27226.3613180659 31.98 12.3533333333333 0 11.72 6.90666666666667 5.44666666666667 20.26 0 0 0 0
27251.3625681284 32.3733333333333 11.96 0 11.8266666666667 6.62 5.34 20.5466666666667 0 0 0 0
27276.3638181909 32.1866666666667 12.1466666666667 0 11.92 6.9 5.24666666666667 20.2666666666667 0 0 0 0
27301.3650682534 32.12 12.2133333333333 0 11.7 6.74666666666667 5.46666666666667 20.42 0 0 0 0
27326.3663183159 31.7933333333333 12.54 0 11.2733333333333 6.64666666666667 5.89333333333333 20.52 0 0 0 0
27351.3675683784 31.56 12.7733333333333 0 11.2066666666667 6.81333333333333 5.96 20.3533333333333 0 0 0 0
27376.3688184409 30.8533333333333 13.2533333333333 0 11.2333333333333 7.54666666666667 5.70666666666667 19.62 0 0 0 0
27401.3700685034 30.4133333333333 13.5866666666667 0 11.3266666666667 8.08 5.50666666666667 19.0866666666667 0 0 0 0
27426.3713185659 30.42 13.58 0 11.56 8.30666666666667 5.27333333333333 18.86 0 0 0 0
27451.3725686284 30.3133333333333 13.6866666666667 0 11.8 8.65333333333333 5.03333333333333 18.5133333333333 0 0 0 0
27476.3738186909 30.2466666666667 13.6066666666667 0 11.2933333333333 8.21333333333333 5.39333333333333 18.9533333333333 0 0 0 0
27501.3750687534 30.6733333333333 13.16 0 11.1733333333333 7.66666666666667 5.49333333333333 19.5 0 0 0 0
27526.3763188159 30.0533333333333 13.78 0 10.9333333333333 8.04666666666667 5.73333333333333 19.12 0 0 0 0
27551.3775688784 30.7333333333333 13.1 0 11.06 7.49333333333333 5.60666666666667 19.6733333333333 0 0 0 0
27576.3788189409 30.0466666666667 13.7866666666667 0 10.74 7.86 5.92666666666667 19.3066666666667 0 0 0 0
27601.3800690035 29.4533333333333 14.38 0 10.38 8.09333333333333 6.28666666666667 19.0733333333333 0 0 0 0
27626.381319066 29.28 14.5533333333333 0 10.66 8.54666666666667 6.00666666666667 18.62 0 0 0 0
27651.3825691285 29.36 14.4733333333333 0 10.6933333333333 8.5 5.97333333333333 18.6666666666667 0 0 0 0
27676.383819191 29.8466666666667 13.9866666666667 0 10.56 7.88 6.10666666666667 19.2866666666667 0 0 0 0
27701.3850692535 29.5333333333333 14.3 0 10.52 8.15333333333333 6.14666666666667 19.0133333333333 0 0 0 0
27726.386319316 29.84 13.9933333333333 0 10.9466666666667 8.27333333333334 5.72 18.8933333333333 0 0 0 0
27751.3875693785 29.8533333333333 13.9533333333333 0 11.0466666666667 8.33333333333333 5.62 18.8066666666667 0 0 0 0
27776.388819441 29.6866666666667 13.88 0 11.3533333333333 8.66 5.22 18.3333333333333 0 0 0 0
27801.3900695035 29.4733333333333 13.86 0 11.4066666666667 8.76666666666667 5.09333333333333 18.0666666666667 0 0 0 0
27826.391319566 29.3133333333333 14.02 0 11.6066666666667 9.12666666666667 4.89333333333333 17.7066666666667 0 0 0 0
27851.3925696285 29.4333333333333 13.9 0 12.0066666666667 9.40666666666667 4.49333333333333 17.4266666666667 0 0 0 0
27876.393819691 29.5266666666667 13.8066666666667 0 12.2866666666667 9.59333333333334 4.21333333333333 17.24 0 0 0 0
27901.3950697535 29.8 13.5266666666667 0 12.22 9.24666666666667 4.28 17.58 0 0 0 0
27926.396319816 29.6266666666667 13.54 0 12.3466666666667 9.38666666666667 4.15333333333333 17.28 0 0 0 0
27951.3975698785 29.76 13.4066666666667 0 12.08 8.98666666666667 4.42 17.68 0 0 0 0
27976.398819941 29.88 13.2866666666667 0 11.94 8.72666666666667 4.56 17.94 0 0 0 0
28001.4000700035 29.6733333333333 13.4933333333333 0 12.06 9.05333333333333 4.44 17.6133333333333 0 0 0 0
28026.401320066 29.4466666666667 13.72 0 12.0466666666667 9.26666666666667 4.45333333333333 17.4 0 0 0 0
28051.4025701285 29.1466666666667 14.02 0 11.8333333333333 9.35333333333333 4.66666666666667 17.3133333333333 0 0 0 0
28076.403820191 29.4 13.6333333333333 0 11.74 9.00666666666667 4.62666666666667 17.66 0 0 0 0
28101.4050702535 29.92 13.08 0 11.7733333333333 8.52 4.56 18.1466666666667 0 0 0 0
28126.406320316 30.26 12.74 0 12.0533333333333 8.46 4.28 18.2066666666667 0 0 0 0
28151.4075703785 31.1466666666667 11.7866666666667 0 12.72 8.17333333333333 3.61333333333333 18.4266666666667 0 0 0 0
28176.408820441 31.7266666666667 11.1066666666667 0 13 7.77333333333333 3.33333333333333 18.7266666666667 0 0 0 0
28201.4100705035 30.9533333333333 11.88 0 12.8533333333333 8.4 3.48 18.1 0 0 0 0
28226.411320566 30.5866666666667 12.2466666666667 0 12.78 8.69333333333333 3.55333333333333 17.8066666666667 0 0 0 0
28251.4125706285 30.62 12.2133333333333 0 12.6733333333333 8.55333333333333 3.66 17.9466666666667 0 0 0 0
28276.413820691 30.5866666666667 12.2466666666667 0 12.68 8.59333333333333 3.65333333333333 17.9066666666667 0 0 0 0
28301.4150707535 30.6533333333333 12.18 0 12.8133333333333 8.66 3.52 17.84 0 0 0 0
28326.416320816 30.6266666666667 12.2066666666667 0 12.9133333333333 8.78666666666667 3.42 17.7133333333333 0 0 0 0
28351.4175708785 31.2666666666667 11.5666666666667 0 13.26 8.49333333333333 3.07333333333333 18.0066666666667 0 0 0 0
28376.418820941 31.22 11.6133333333333 0 13.1933333333333 8.47333333333333 3.14 18.0266666666667 0 0 0 0
28401.4200710036 31.7 11.1333333333333 0 13.38 8.18 2.95333333333333 18.32 0 0 0 0
28426.4213210661 31.32 11.5133333333333 0 12.96 8.14 3.37333333333333 18.36 0 0 0 0
28451.4225711286 31.82 11.0133333333333 0 12.7933333333333 7.47333333333333 3.54 19.0266666666667 0 0 0 0
28476.4238211911 32.54 10.2933333333333 0 13.0066666666667 6.96666666666667 3.32666666666667 19.5333333333333 0 0 0 0
28501.4250712536 32.6866666666667 10.1466666666667 0 13.1533333333333 6.96666666666667 3.18 19.5333333333333 0 0 0 0
28526.4263213161 33.06 9.77333333333333 0 12.98 6.42 3.35333333333333 20.08 0 0 0 0
28551.4275713786 32.58 10.2533333333333 0 12.54 6.46 3.79333333333333 20.04 0 0 0 0
28576.4288214411 32.62 10.2133333333333 0 12.42 6.3 3.91333333333333 20.2 0 0 0 0
28601.4300715036 32.6866666666667 10.04 0 12.4066666666667 6.11333333333333 3.92666666666667 20.28 0 0 0 0
28626.4313215661 32.2066666666667 10.46 0 12.4933333333333 6.62 3.84 19.7133333333333 0 0 0 0
28651.4325716286 31.4066666666667 11.22 0 12.0266666666667 6.95333333333333 4.26666666666667 19.38 0 0 0 0
28676.4338216911 30.2666666666667 12.0666666666667 0 11.5 7.4 4.66666666666667 18.7666666666667 0 0 0 0
28701.4350717536 29.8133333333333 12.52 0 11.4666666666667 7.82 4.7 18.3466666666667 0 0 0 0
28726.4363218161 29.2466666666667 13.0133333333333 0 11.2733333333333 8.19333333333333 4.82 17.9733333333333 0 0 0 0
28751.4375718786 29.2133333333333 12.9533333333333 0 11.18 8.13333333333333 4.82 18.0333333333333 0 0 0 0
28776.4388219411 29.3533333333333 12.8133333333333 0 11.42 8.23333333333333 4.58 17.9333333333333 0 0 0 0
28801.4400720036 28.76 13.4066666666667 0 11.1666666666667 8.57333333333333 4.83333333333333 17.5933333333333 0 0 0 0
28826.4413220661 28.8866666666667 13.28 0 11.16 8.44 4.84 17.7266666666667 0 0 0 0
28851.4425721286 29.04 12.9466666666667 0 11.3066666666667 8.34 4.60666666666667 17.7333333333333 0 0 0 0
28876.4438221911 29.5133333333333 12.32 0 11.6133333333333 8.1 4.22 17.9 0 0 0 0
28901.4450722536 29.12 12.7133333333333 0 11.52 8.4 4.31333333333333 17.6 0 0 0 0
28926.4463223161 29.6533333333333 12.18 0 11.7666666666667 8.11333333333333 4.06666666666667 17.8866666666667 0 0 0 0
28951.4475723786 29.84 11.9933333333333 0 11.72 7.88 4.11333333333333 18.12 0 0 0 0
28976.4488224411 30.1933333333333 11.64 0 11.82 7.62666666666667 4.01333333333333 18.3733333333333 0 0 0 0
29001.4500725036 30.5133333333333 11.32 0 12.0066666666667 7.49333333333333 3.82666666666667 18.5066666666667 0 0 0 0
29026.4513225661 30.8066666666667 11.0266666666667 0 12.3933333333333 7.58666666666667 3.44 18.4133333333333 0 0 0 0
29051.4525726286 30.8666666666667 10.9666666666667 0 12.5733333333333 7.70666666666667 3.26 18.2933333333333 0 0 0 0
29076.4538226911 30.8 11.0333333333333 0 12.5733333333333 7.77333333333333 3.26 18.2266666666667 0 0 0 0
29101.4550727536 30.3466666666667 11.4866666666667 0 11.8733333333333 7.52666666666667 3.96 18.4733333333333 0 0 0 0
29126.4563228161 30.46 11.3733333333333 0 11.5666666666667 7.10666666666667 4.26666666666667 18.8933333333333 0 0 0 0
29151.4575728786 30.58 11.2533333333333 0 11.38 6.8 4.45333333333333 19.2 0 0 0 0
29176.4588229411 31.2533333333333 10.58 0 11.8466666666667 6.59333333333333 3.98666666666667 19.4066666666667 0 0 0 0
29201.4600730037 30.86 10.9733333333333 0 11.5666666666667 6.70666666666667 4.26666666666667 19.2933333333333 0 0 0 0
29226.4613230662 30.7066666666667 11.1266666666667 0 11.4 6.69333333333333 4.43333333333333 19.3066666666667 0 0 0 0
29251.4625731287 30.58 11.1733333333333 0 11.3733333333333 6.79333333333333 4.38 19.2066666666667 0 0 0 0
29276.4638231912 29.92 11.6933333333333 0 10.54 6.62 5.07333333333333 19.38 0 0 0 0
29301.4650732537 29.2266666666667 12.2733333333333 0 9.76 6.53333333333333 5.74 19.4666666666667 0 0 0 0
29326.4663233162 28.52 12.98 0 9.66 7.14 5.84 18.86 0 0 0 0
29351.4675733787 28.2 13.3 0 9.55333333333333 7.35333333333333 5.94666666666667 18.6466666666667 0 0 0 0
29376.4688234412 27.7533333333333 13.7266666666667 0 9.06666666666667 7.31333333333333 6.41333333333333 18.6866666666667 0 0 0 0
29401.4700735037 27.2733333333333 14.06 0 8.70666666666667 7.43333333333333 6.62666666666667 18.5666666666667 0 0 0 0
29426.4713235662 28.14 13.1666666666667 0 8.82 6.65333333333333 6.51333333333333 19.32 0 0 0 0
29451.4725736287 28.0533333333333 13.1133333333333 0 8.95333333333333 6.73333333333333 6.38 19.1 0 0 0 0
29476.4738236912 28.0533333333333 12.8133333333333 0 9.24 6.72 6.09333333333333 18.8133333333333 0 0 0 0
29501.4750737537 28.54 12.2933333333333 0 9.87333333333333 6.83333333333333 5.46 18.6666666666667 0 0 0 0
29526.4763238162 29.1666666666667 11.6666666666667 0 10.2 6.53333333333333 5.13333333333333 18.9666666666667 0 0 0 0
29551.4775738787 29.02 11.8133333333333 0 10.48 6.96 4.85333333333333 18.54 0 0 0 0
29576.4788239412 28.94 11.8933333333333 0 10.3666666666667 6.92666666666667 4.96666666666667 18.5733333333333 0 0 0 0
29601.4800740037 28.2133333333333 12.62 0 10.1533333333333 7.44 5.18 18.06 0 0 0 0
29626.4813240662 27.96 12.8733333333333 0 10.04 7.58 5.29333333333333 17.92 0 0 0 0
29651.4825741287 27.62 13.2133333333333 0 9.86666666666667 7.74666666666667 5.46666666666667 17.7533333333333 0 0 0 0
29676.4838241912 27.1933333333333 13.64 0 10.2533333333333 8.56 5.08 16.94 0 0 0 0
29701.4850742537 27.0333333333333 13.8 0 10.46 8.92666666666667 4.87333333333333 16.5733333333333 0 0 0 0
29726.4863243162 27.5133333333333 13.32 0 10.7933333333333 8.78 4.54 16.72 0 0 0 0
29751.4875743787 27.36 13.4733333333333 0 10.78 8.92 4.55333333333333 16.58 0 0 0 0
29776.4888244412 28.2133333333333 12.62 0 11.0733333333333 8.36 4.26 17.14 0 0 0 0
29801.4900745037 28 12.8333333333333 0 11.1466666666667 8.64666666666667 4.18666666666667 16.8533333333333 0 0 0 0
29826.4913245662 28.24 12.5933333333333 0 11.2 8.46 4.13333333333333 17.04 0 0 0 0
29851.4925746287 28.5666666666667 12.26 0 11.1733333333333 8.1 4.16 17.3933333333333 0 0 0 0
29876.4938246912 28.4933333333333 12.1733333333333 0 11.3666666666667 8.20666666666667 3.96666666666667 17.1266666666667 0 0 0 0
29901.4950747537 29.0933333333333 11.56 0 11.8333333333333 8.07333333333333 3.48666666666667 17.26 0 0 0 0
29926.4963248162 28.7466666666667 11.7533333333333 0 11.6933333333333 8.28 3.47333333333333 17.0533333333333 0 0 0 0
29951.4975748787 28.6333333333333 11.8666666666667 0 11.2866666666667 7.98666666666667 3.88 17.3466666666667 0 0 0 0
29976.4988249412 28.92 11.58 0 11.4933333333333 7.90666666666667 3.67333333333333 17.4266666666667 0 0 0 0
30001.5000750038 29.2066666666667 11.2933333333333 0 11.42 7.54666666666667 3.74666666666667 17.7866666666667 0 0 0 0
30026.5013250663 28.7733333333333 11.5866666666667 0 10.9866666666667 7.54666666666667 4.04 17.7866666666667 0 0 0 0
30051.5025751288 28.84 11.4933333333333 0 11.1533333333333 7.64666666666667 3.84666666666667 17.6866666666667 0 0 0 0
30076.5038251913 28.1933333333333 12.0666666666667 0 10.8 7.86666666666667 4.2 17.3933333333333 0 0 0 0
30101.5050752538 28.34 11.8266666666667 0 10.6133333333333 7.44 4.38666666666667 17.7266666666667 0 0 0 0
30126.5063253163 29.1533333333333 11.0133333333333 0 11.18 7.19333333333333 3.82 17.9733333333333 0 0 0 0
30151.5075753788 28.9266666666667 11.24 0 11.0066666666667 7.24666666666667 3.99333333333333 17.92 0 0 0 0
30176.5088254413 28.6 11.5666666666667 0 10.8066666666667 7.37333333333333 4.19333333333333 17.7933333333333 0 0 0 0
30201.5100755038 29.1333333333333 11.0333333333333 0 11.26 7.29333333333333 3.74 17.8733333333333 0 0 0 0
30226.5113255663 29.28 10.8866666666667 0 11.1466666666667 7.03333333333333 3.85333333333333 18.1333333333333 0 0 0 0
30251.5125756288 28.7466666666667 11.42 0 10.72 7.14 4.28 18.0266666666667 0 0 0 0
30276.5138256913 28.7266666666667 11.44 0 10.4866666666667 6.92666666666667 4.51333333333333 18.24 0 0 0 0
30301.5150757538 28.54 11.6266666666667 0 10.42 7.04666666666667 4.58 18.12 0 0 0 0
30326.5163258163 28.14 12.0266666666667 0 10.2866666666667 7.31333333333333 4.71333333333333 17.8533333333333 0 0 0 0
30351.5175758788 27.8266666666667 12.34 0 10.1333333333333 7.47333333333333 4.86666666666667 17.6933333333333 0 0 0 0
30376.5188259413 27.42 12.58 0 10.1866666666667 7.76666666666667 4.81333333333333 17.2333333333333 0 0 0 0
30401.5200760038 27.8933333333333 12.04 0 10.3933333333333 7.5 4.54 17.5 0 0 0 0
30426.5213260663 27.78 12.0533333333333 0 9.82 7.04 5.01333333333333 17.96 0 0 0 0
30451.5225761288 27.4933333333333 12.34 0 9.69333333333333 7.2 5.14 17.8 0 0 0 0
30476.5238261913 26.84 12.9933333333333 0 9.22 7.38 5.61333333333333 17.62 0 0 0 0
30501.5250762538 26.18 13.3533333333333 0 8.79333333333333 7.44666666666667 5.90666666666667 17.3866666666667 0 0 0 0
30526.5263263163 26.5066666666667 12.9933333333333 0 9.34 7.66666666666667 5.32666666666667 17.1666666666667 0 0 0 0
30551.5275763788 26.4266666666667 13.0733333333333 0 9.63333333333333 8.04 5.03333333333333 16.7933333333333 0 0 0 0
30576.5288264413 26.6666666666667 12.8333333333333 0 9.98666666666667 8.15333333333333 4.68 16.68 0 0 0 0
30601.5300765038 26.18 13.32 0 9.79333333333333 8.44666666666667 4.87333333333333 16.3866666666667 0 0 0 0
30626.5313265663 25.94 13.56 0 9.94 8.83333333333333 4.72666666666667 16 0 0 0 0
30651.5325766288 26.8866666666667 12.4 0 10.5666666666667 8.40666666666667 3.99333333333333 16.32 0 0 0 0
30676.5338266913 27.2466666666667 11.92 0 10.5466666666667 7.96666666666667 3.95333333333333 16.7 0 0 0 0
30701.5350767538 27.6733333333333 11.4933333333333 0 10.56 7.55333333333333 3.94 17.1133333333333 0 0 0 0
30726.5363268163 27.94 11.2266666666667 0 10.7 7.42666666666667 3.8 17.24 0 0 0 0
30751.5375768788 27.4933333333333 11.6733333333333 0 10.8 7.97333333333333 3.7 16.6933333333333 0 0 0 0
30776.5388269413 27.1533333333333 12.0133333333333 0 10.5533333333333 8.06666666666667 3.94666666666667 16.6 0 0 0 0
30801.5400770039 26.5333333333333 12.4933333333333 0 9.95333333333333 7.94666666666667 4.54666666666667 16.58 0 0 0 0
30826.5413270664 26.6266666666667 12.3733333333333 0 9.59333333333333 7.46666666666667 4.90666666666667 17.0333333333333 0 0 0 0
30851.5425771289 27.6866666666667 11.3133333333333 0 10.02 6.83333333333333 4.48 17.6666666666667 0 0 0 0
30876.5438271914 28.4 10.6 0 10.3466666666667 6.44666666666667 4.15333333333333 18.0533333333333 0 0 0 0
30901.5450772539 29.14 9.86 0 10.56 5.92 3.94 18.58 0 0 0 0
30926.5463273164 28.6866666666667 10.3133333333333 0 10.4266666666667 6.24 4.07333333333333 18.26 0 0 0 0
30951.5475773789 28.8 10.2 0 10.5 6.2 4 18.3 0 0 0 0
30976.5488274414 28.22 10.6266666666667 0 10.5333333333333 6.66 3.96666666666667 17.6866666666667 0 0 0 0
31001.5500775039 27.9533333333333 10.72 0 10.2733333333333 6.49333333333333 4.22666666666667 17.68 0 0 0 0
31026.5513275664 28.1933333333333 10.4733333333333 0 10.4266666666667 6.4 4.07333333333333 17.7666666666667 0 0 0 0
31051.5525776289 28.9 9.76666666666667 0 10.9133333333333 6.18 3.58666666666667 17.9866666666667 0 0 0 0
31076.5538276914 28.4466666666667 10.22 0 10.6733333333333 6.39333333333333 3.82666666666667 17.7733333333333 0 0 0 0
31101.5550777539 27.7666666666667 10.9 0 10.1933333333333 6.59333333333333 4.30666666666667 17.5733333333333 0 0 0 0
31126.5563278164 26.86 11.8066666666667 0 9.57333333333333 6.88 4.92666666666667 17.2866666666667 0 0 0 0
31151.5575778789 26.7133333333333 11.9533333333333 0 9.8 7.25333333333333 4.7 16.9133333333333 0 0 0 0
31176.5588279414 26.7 11.9666666666667 0 9.78666666666667 7.25333333333333 4.71333333333333 16.9133333333333 0 0 0 0
31201.5600780039 26.9533333333333 11.7133333333333 0 9.91333333333333 7.12666666666667 4.58666666666667 17.04 0 0 0 0
31226.5613280664 26.6666666666667 12 0 10.08 7.58 4.42 16.5866666666667 0 0 0 0
31251.5625781289 26.6733333333333 11.9933333333333 0 9.96666666666667 7.46 4.53333333333333 16.7066666666667 0 0 0 0
31276.5638281914 26.34 12.3266666666667 0 9.76 7.58666666666667 4.74 16.58 0 0 0 0
31301.5650782539 26.7133333333333 11.9533333333333 0 10.1466666666667 7.6 4.35333333333333 16.5666666666667 0 0 0 0
31326.5663283164 26.54 12.1266666666667 0 10.0466666666667 7.67333333333333 4.45333333333333 16.4933333333333 0 0 0 0
31351.5675783789 26.08 12.5866666666667 0 9.7 7.78666666666667 4.8 16.38 0 0 0 0
31376.5688284414 26.3466666666667 12.32 0 9.50666666666667 7.32666666666667 4.99333333333333 16.84 0 0 0 0
31401.5700785039 26.9666666666667 11.7 0 9.80666666666667 7.00666666666667 4.69333333333333 17.16 0 0 0 0
31426.5713285664 27.9 10.7666666666667 0 10.3733333333333 6.64 4.12666666666667 17.5266666666667 0 0 0 0
31451.5725786289 27.6933333333333 10.9733333333333 0 10.2466666666667 6.72 4.25333333333333 17.4466666666667 0 0 0 0
31476.5738286914 26.9733333333333 11.6933333333333 0 9.76 6.95333333333333 4.74 17.2133333333333 0 0 0 0
31501.5750787539 26.2133333333333 12.4533333333333 0 9.5 7.45333333333333 5 16.7133333333333 0 0 0 0
31526.5763288164 26.22 12.4466666666667 0 9.46 7.40666666666667 5.04 16.76 0 0 0 0
31551.5775788789 26.3333333333333 12.3333333333333 0 9.16666666666667 7 5.33333333333333 17.1666666666667 0 0 0 0
31576.5788289414 26.5666666666667 12.1 0 9.21333333333333 6.81333333333333 5.28666666666667 17.3533333333333 0 0 0 0
31601.580079004 27.2733333333333 11.2466666666667 0 9.48666666666667 6.23333333333333 5.01333333333333 17.7866666666667 0 0 0 0
31626.5813290665 27.2133333333333 11.2866666666667 0 9.36666666666667 6.15333333333333 5.13333333333333 17.8466666666667 0 0 0 0
31651.582579129 27.0333333333333 11.4666666666667 0 9.42 6.38666666666667 5.08 17.6133333333333 0 0 0 0
31676.5838291915 26.1933333333333 12.3066666666667 0 9.08666666666667 6.89333333333333 5.41333333333333 17.1066666666667 0 0 0 0
31701.585079254 26.4066666666667 12.0933333333333 0 9.24 6.83333333333333 5.26 17.1666666666667 0 0 0 0
31726.5863293165 27.08 11.42 0 9.78 6.7 4.72 17.3 0 0 0 0
31751.587579379 27.4533333333333 11.0466666666667 0 10.1 6.64666666666667 4.4 17.3533333333333 0 0 0 0
31776.5888294415 27.26 11.24 0 9.96 6.7 4.54 17.3 0 0 0 0
31801.590079504 26.98 11.52 0 9.62666666666667 6.64666666666667 4.87333333333333 17.3533333333333 0 0 0 0
31826.5913295665 26.3933333333333 11.9733333333333 0 9.56666666666667 7.04 4.93333333333333 16.8266666666667 0 0 0 0
31851.592579629 26.7466666666667 11.5866666666667 0 9.58666666666667 6.67333333333333 4.91333333333333 17.16 0 0 0 0
31876.5938296915 27.3 10.9866666666667 0 9.85333333333333 6.34 4.64666666666667 17.4466666666667 0 0 0 0
31901.595079754 26.9133333333333 11.2533333333333 0 9.88666666666667 6.64 4.61333333333333 17.0266666666667 0 0 0 0
31926.5963298165 27.34 10.8266666666667 0 10.1266666666667 6.45333333333333 4.37333333333333 17.2133333333333 0 0 0 0
31951.597579879 27.4533333333333 10.7133333333333 0 10.26 6.47333333333333 4.24 17.1933333333333 0 0 0 0
31976.5988299415 26.7266666666667 11.44 0 10.0666666666667 7.00666666666667 4.43333333333333 16.66 0 0 0 0
32001.600080004 25.66 12.5066666666667 0 9.9 7.90666666666667 4.6 15.76 0 0 0 0
32026.6013300665 26.1466666666667 11.8733333333333 0 9.92666666666667 7.3 4.57333333333333 16.22 0 0 0 0
32051.602580129 25.8933333333333 12.1066666666667 0 9.69333333333333 7.3 4.80666666666667 16.2 0 0 0 0
32076.6038301915 26.5933333333333 11.4066666666667 0 10.1666666666667 7.07333333333333 4.33333333333333 16.4266666666667 0 0 0 0
32101.605080254 26.4533333333333 11.5466666666667 0 10.36 7.40666666666667 4.14 16.0933333333333 0 0 0 0
32126.6063303165 26.0933333333333 11.9066666666667 0 10.4533333333333 7.86 4.04666666666667 15.64 0 0 0 0
32151.607580379 25.5466666666667 12.4533333333333 0 10.2 8.15333333333333 4.3 15.3466666666667 0 0 0 0
32176.6088304415 25.2733333333333 12.7266666666667 0 9.94666666666667 8.17333333333333 4.55333333333333 15.3266666666667 0 0 0 0
32201.610080504 25.98 12.02 0 9.9 7.42 4.6 16.08 0 0 0 0
32226.6113305665 26.9 11.1 0 10.1466666666667 6.74666666666667 4.35333333333333 16.7533333333333 0 0 0 0
32251.612580629 26.8866666666667 11.1133333333333 0 10 6.61333333333333 4.5 16.8866666666667 0 0 0 0
32276.6138306915 26.9533333333333 11.0466666666667 0 10.0133333333333 6.56 4.48666666666667 16.94 0 0 0 0
32301.615080754 27.5333333333333 10.4666666666667 0 10.1666666666667 6.13333333333333 4.33333333333333 17.3666666666667 0 0 0 0
32326.6163308165 26.8666666666667 11.1333333333333 0 10.0533333333333 6.68666666666667 4.44666666666667 16.8133333333333 0 0 0 0
32351.617580879 26.3866666666667 11.6133333333333 0 9.78666666666667 6.9 4.71333333333333 16.6 0 0 0 0
32376.6188309415 26.34 11.66 0 9.84 7 4.66 16.5 0 0 0 0
32401.6200810041 27.22 10.78 0 10.5533333333333 6.83333333333333 3.94666666666667 16.6666666666667 0 0 0 0
32426.6213310666 27.4333333333333 10.5666666666667 0 11.06 7.12666666666667 3.44 16.3733333333333 0 0 0 0
32451.6225811291 27.6466666666667 10.3 0 10.68 6.53333333333333 3.76666666666667 16.9666666666667 0 0 0 0
32476.6238311916 27.46 10.3733333333333 0 10.1066666666667 6.14666666666667 4.22666666666667 17.3533333333333 0 0 0 0
32501.6250812541 27.64 10.0933333333333 0 10.38 6.14 3.95333333333333 17.26 0 0 0 0
32526.6263313166 28.16 9.50666666666667 0 10.6333333333333 5.80666666666667 3.7 17.5266666666667 0 0 0 0
32551.6275813791 28.4666666666667 9.2 0 10.84 5.70666666666667 3.49333333333333 17.6266666666667 0 0 0 0
32576.6288314416 27.9933333333333 9.67333333333333 0 10.4066666666667 5.74666666666667 3.92666666666667 17.5866666666667 0 0 0 0
32601.6300815041 27.2733333333333 10.24 0 10.2133333333333 6.12 4.12 17.06 0 0 0 0
32626.6313315666 27.1 10.4 0 10.3733333333333 6.44 3.96 16.7266666666667 0 0 0 0
32651.6325816291 27.1266666666667 10.3733333333333 0 10.6266666666667 6.66666666666667 3.70666666666667 16.5 0 0 0 0
32676.6338316916 27.2733333333333 10.2 0 10.64 6.53333333333333 3.66666666666667 16.6333333333333 0 0 0 0
32701.6350817541 26.9266666666667 10.4066666666667 0 10.3866666666667 6.62666666666667 3.78 16.54 0 0 0 0
32726.6363318166 26.9066666666667 10.4266666666667 0 10.2 6.46 3.96666666666667 16.7066666666667 0 0 0 0
32751.6375818791 27.3933333333333 9.94 0 10.1733333333333 5.94666666666667 3.99333333333333 17.22 0 0 0 0
32776.6388319416 27.96 9.37333333333333 0 10.4333333333333 5.64 3.73333333333333 17.5266666666667 0 0 0 0
32801.6400820041 28.0733333333333 9.26 0 10.46 5.55333333333333 3.70666666666667 17.6133333333333 0 0 0 0
32826.6413320666 28.0466666666667 9.28666666666667 0 10.5933333333333 5.71333333333333 3.57333333333333 17.4533333333333 0 0 0 0
32851.6425821291 28.3266666666667 9.00666666666667 0 10.9266666666667 5.76666666666667 3.24 17.4 0 0 0 0
32876.6438321916 27.9866666666667 9.34666666666667 0 10.6266666666667 5.80666666666667 3.54 17.36 0 0 0 0
32901.6450822541 27.4333333333333 9.9 0 10.58 6.31333333333333 3.58666666666667 16.8533333333333 0 0 0 0
32926.6463323166 27.02 10.3066666666667 0 10.8333333333333 6.97333333333333 3.33333333333333 16.1866666666667 0 0 0 0
32951.6475823791 26.42 10.7466666666667 0 10.76 7.34 3.40666666666667 15.66 0 0 0 0
32976.6488324416 26.66 10.5066666666667 0 10.38 6.72 3.78666666666667 16.28 0 0 0 0
33001.6500825041 26.8466666666667 10.28 0 10.5666666666667 6.72 3.56 16.28 0 0 0 0
33026.6513325666 26.1 10.9 0 10.16 7.06 3.84 15.94 0 0 0 0
33051.6525826291 25.9333333333333 11.0066666666667 0 9.96 7.02666666666667 3.98 15.9733333333333 0 0 0 0
33076.6538326916 26.1666666666667 10.6666666666667 0 10.1133333333333 6.94666666666667 3.72 16.0533333333333 0 0 0 0
33101.6550827541 26.5 10.3333333333333 0 9.97333333333333 6.47333333333333 3.86 16.5266666666667 0 0 0 0
33126.6563328166 26.5866666666667 10.2466666666667 0 9.76666666666667 6.18 4.06666666666667 16.82 0 0 0 0
33151.6575828791 26.3733333333333 10.46 0 9.67333333333333 6.3 4.16 16.7 0 0 0 0
33176.6588329416 26.92 9.91333333333333 0 10.0066666666667 6.08666666666667 3.82666666666667 16.9133333333333 0 0 0 0
33201.6600830042 27.12 9.56 0 9.83333333333333 5.56 4 17.2866666666667 0 0 0 0
33226.6613330667 26.5533333333333 10.1133333333333 0 9.40666666666667 5.68666666666667 4.42666666666667 17.1466666666667 0 0 0 0
33251.6625831292 25.5733333333333 11.0333333333333 0 9.04 6.3 4.73333333333333 16.5333333333333 0 0 0 0
33276.6638331917 25.5133333333333 10.9866666666667 0 9.11333333333333 6.43333333333333 4.55333333333333 16.4 0 0 0 0
33301.6650832542 25.26 11.24 0 9.14 6.71333333333333 4.52666666666667 16.12 0 0 0 0
33326.6663333167 24.84 11.66 0 9.49333333333333 7.48666666666667 4.17333333333333 15.3466666666667 0 0 0 0
33351.6675833792 25.0333333333333 11.4666666666667 0 9.68666666666667 7.48666666666667 3.98 15.3466666666667 0 0 0 0
33376.6688334417 24.9866666666667 11.5133333333333 0 9.69333333333333 7.54 3.97333333333333 15.2933333333333 0 0 0 0
33401.6700835042 24.56 11.94 0 9.48666666666667 7.76 4.18 15.0733333333333 0 0 0 0
33426.6713335667 24.8866666666667 11.46 0 9.34 7.28666666666667 4.17333333333333 15.5466666666667 0 0 0 0
33451.6725836292 25.18 11.1533333333333 0 9.50666666666667 7.16 3.99333333333333 15.6733333333333 0 0 0 0
33476.6738336917 25.6333333333333 10.7 0 9.67333333333333 6.87333333333333 3.82666666666667 15.96 0 0 0 0
33501.6750837542 25.5866666666667 10.7466666666667 0 9.6 6.84666666666667 3.9 15.9866666666667 0 0 0 0
33526.6763338167 26.2666666666667 10.0333333333333 0 10.16 6.72666666666667 3.30666666666667 16.1066666666667 0 0 0 0
33551.6775838792 26.3466666666667 9.68 0 10.4133333333333 6.76 2.92 15.9333333333333 0 0 0 0
33576.6788339417 26.5333333333333 9.46666666666667 0 10.7666666666667 6.9 2.56666666666667 15.7666666666667 0 0 0 0
33601.6800840042 26.34 9.59333333333333 0 11.02 7.28 2.31333333333333 15.32 0 0 0 0
33626.6813340667 26.3866666666667 9.44666666666667 0 10.8266666666667 6.94 2.50666666666667 15.56 0 0 0 0
33651.6825841292 26.8066666666667 9.02666666666667 0 10.9666666666667 6.66 2.36666666666667 15.84 0 0 0 0
33676.6838341917 26.6066666666667 9.22666666666667 0 10.94 6.83333333333333 2.39333333333333 15.6666666666667 0 0 0 0
33701.6850842542 26.48 9.35333333333333 0 10.52 6.54 2.81333333333333 15.96 0 0 0 0
33726.6863343167 26.7933333333333 9.04 0 11.0266666666667 6.73333333333333 2.30666666666667 15.7666666666667 0 0 0 0
33751.6875843792 27 8.83333333333333 0 11.38 6.88 1.95333333333333 15.62 0 0 0 0
33776.6888344417 27.02 8.81333333333333 0 11.5133333333333 6.99333333333333 1.82 15.5066666666667 0 0 0 0
33801.6900845042 26.9133333333333 8.92 0 11.2933333333333 6.88 2.04 15.62 0 0 0 0
33826.6913345667 27.0466666666667 8.78666666666667 0 11.42 6.87333333333333 1.91333333333333 15.6266666666667 0 0 0 0
33851.6925846292 28.2333333333333 7.6 0 11.8866666666667 6.15333333333333 1.44666666666667 16.3466666666667 0 0 0 0
33876.6938346917 28.0333333333333 7.8 0 12.02 6.48666666666667 1.31333333333333 16.0133333333333 0 0 0 0
33901.6950847542 27.2066666666667 8.62666666666667 0 11.74 7.03333333333333 1.59333333333333 15.4666666666667 0 0 0 0
33926.6963348167 26.3533333333333 9.48 0 11.48 7.62666666666667 1.85333333333333 14.8733333333333 0 0 0 0
33951.6975848792 26.2533333333333 9.58 0 10.94 7.18666666666667 2.39333333333333 15.3133333333333 0 0 0 0
33976.6988349417 26.14 9.69333333333333 0 10.6666666666667 7.02666666666667 2.66666666666667 15.4733333333333 0 0 0 0
34001.7000850043 26.4 9.31333333333333 0 10.5933333333333 6.69333333333333 2.62 15.8066666666667 0 0 0 0
34026.7013350668 26.14 9.52666666666667 0 10.2 6.56 2.96666666666667 15.94 0 0 0 0
34051.7025851293 25.6133333333333 10.0533333333333 0 10.2133333333333 7.1 2.95333333333333 15.4 0 0 0 0
34076.7038351918 25.7866666666667 9.88 0 10.2333333333333 6.94666666666667 2.93333333333333 15.5533333333333 0 0 0 0
34101.7050852543 25.5466666666667 9.96666666666667 0 9.62666666666667 6.42666666666667 3.54 15.92 0 0 0 0
34126.7063353168 25.7133333333333 9.78666666666667 0 9.60666666666667 6.22666666666667 3.56 16.1066666666667 0 0 0 0
34151.7075853793 26.7066666666667 8.79333333333333 0 9.89333333333333 5.52 3.27333333333333 16.8133333333333 0 0 0 0
34176.7088354418 25.7333333333333 9.76666666666667 0 9.52 6.12 3.64666666666667 16.2133333333333 0 0 0 0
34201.7100855043 25.52 9.81333333333333 0 9.49333333333333 6.14 3.67333333333333 16.0266666666667 0 0 0 0
34226.7113355668 25.3733333333333 9.96 0 9.14666666666667 5.94 4.02 16.2266666666667 0 0 0 0
34251.7125856293 25.7266666666667 9.60666666666667 0 9.46 5.9 3.70666666666667 16.2666666666667 0 0 0 0
34276.7138356918 25.22 10.1133333333333 0 9.42 6.36666666666667 3.74666666666667 15.8 0 0 0 0
34301.7150857543 25.0066666666667 10.3266666666667 0 9.64666666666667 6.80666666666667 3.52 15.36 0 0 0 0
34326.7163358168 24.32 10.9866666666667 0 9.32 7.14 3.84666666666667 15 0 0 0 0
34351.7175858793 24.46 10.7066666666667 0 9.86 7.4 3.30666666666667 14.6 0 0 0 0
34376.7188359418 24.6266666666667 10.54 0 10.1533333333333 7.52666666666667 3.01333333333333 14.4733333333333 0 0 0 0
34401.7200860043 24.6266666666667 10.54 0 10.3133333333333 7.68666666666667 2.85333333333333 14.3133333333333 0 0 0 0
34426.7213360668 24.78 10.3866666666667 0 10.3533333333333 7.57333333333333 2.81333333333333 14.4266666666667 0 0 0 0
34451.7225861293 24.36 10.7 0 10.2866666666667 7.82 2.88 14.0733333333333 0 0 0 0
34476.7238361918 24.1066666666667 10.8933333333333 0 10.4 8.12666666666667 2.76666666666667 13.7066666666667 0 0 0 0
34501.7250862543 24 11 0 10.3 8.13333333333333 2.86666666666667 13.7 0 0 0 0
34526.7263363168 23.86 11.14 0 10.3133333333333 8.28666666666667 2.85333333333333 13.5466666666667 0 0 0 0
34551.7275863793 23.7666666666667 11.2333333333333 0 9.84666666666667 7.91333333333333 3.32 13.92 0 0 0 0
34576.7288364418 23.8866666666667 11.1133333333333 0 9.80666666666667 7.75333333333333 3.36 14.08 0 0 0 0
34601.7300865043 24.1733333333333 10.8266666666667 0 9.86 7.52 3.30666666666667 14.3133333333333 0 0 0 0
34626.7313365668 24.6533333333333 10.3466666666667 0 9.92 7.1 3.24666666666667 14.7333333333333 0 0 0 0
34651.7325866293 24.02 10.98 0 9.64 7.45333333333333 3.52666666666667 14.38 0 0 0 0
34676.7338366918 24.24 10.76 0 9.66666666666667 7.26 3.5 14.5733333333333 0 0 0 0
34701.7350867543 24.16 10.84 0 9.64 7.31333333333333 3.52666666666667 14.52 0 0 0 0
34726.7363368168 23.4533333333333 11.5466666666667 0 9.09333333333333 7.47333333333333 4.07333333333333 14.36 0 0 0 0
34751.7375868793 23.4533333333333 11.5466666666667 0 8.96666666666667 7.34666666666667 4.2 14.4866666666667 0 0 0 0
34776.7388369418 23.76 11.24 0 9.32 7.39333333333333 3.84666666666667 14.44 0 0 0 0
34801.7400870043 23.18 11.82 0 9.32 7.97333333333333 3.84666666666667 13.86 0 0 0 0
34826.7413370669 22.84 12.0466666666667 0 9.14666666666667 8.14 3.90666666666667 13.6933333333333 0 0 0 0
34851.7425871294 22.6266666666667 12.2066666666667 0 8.89333333333333 8.1 4.10666666666667 13.7333333333333 0 0 0 0
34876.7438371919 23.06 11.7733333333333 0 8.92666666666667 7.7 4.07333333333333 14.1333333333333 0 0 0 0
34901.7450872544 23.16 11.6733333333333 0 9.04 7.71333333333333 3.96 14.12 0 0 0 0
34926.7463373169 23.4333333333333 11.4 0 8.83333333333333 7.23333333333333 4.16666666666667 14.6 0 0 0 0
34951.7475873794 23.76 11.0733333333333 0 8.79333333333333 6.86666666666667 4.20666666666667 14.9666666666667 0 0 0 0
34976.7488374419 23.74 11.0933333333333 0 8.5 6.59333333333333 4.5 15.24 0 0 0 0
35001.7500875044 23.8133333333333 10.8733333333333 0 8.53333333333333 6.40666666666667 4.46666666666667 15.28 0 0 0 0
35026.7513375669 23.8666666666667 10.8 0 8.51333333333333 6.31333333333333 4.48666666666667 15.3533333333333 0 0 0 0
35051.7525876294 23.7 10.9666666666667 0 8.35333333333333 6.32 4.64666666666667 15.3466666666667 0 0 0 0
35076.7538376919 23.7866666666667 10.88 0 8.58 6.46 4.42 15.2066666666667 0 0 0 0
35101.7550877544 24.22 10.4466666666667 0 9.08666666666667 6.53333333333333 3.91333333333333 15.1333333333333 0 0 0 0
35126.7563378169 24.8133333333333 9.85333333333333 0 9.38 6.23333333333333 3.62 15.4333333333333 0 0 0 0
35151.7575878794 24.74 9.92666666666667 0 9.31333333333333 6.24 3.68666666666667 15.4266666666667 0 0 0 0
35176.7588379419 24.4333333333333 10.2333333333333 0 9.16666666666667 6.4 3.83333333333333 15.2666666666667 0 0 0 0
35201.7600880044 24.64 10.0266666666667 0 9.16666666666667 6.19333333333333 3.83333333333333 15.4733333333333 0 0 0 0
35226.7613380669 24.7933333333333 9.87333333333333 0 9.46666666666667 6.34 3.53333333333333 15.3266666666667 0 0 0 0
35251.7625881294 24.7133333333333 9.95333333333333 0 9.65333333333333 6.60666666666667 3.34666666666667 15.06 0 0 0 0
35276.7638381919 24.2466666666667 10.42 0 9.38 6.8 3.62 14.8666666666667 0 0 0 0
35301.7650882544 23.5666666666667 11.1 0 8.92 7.02 4.08 14.6466666666667 0 0 0 0
35326.7663383169 23.5866666666667 11.08 0 8.78 6.86 4.22 14.8066666666667 0 0 0 0
35351.7675883794 24.12 10.5466666666667 0 9.10666666666667 6.65333333333333 3.89333333333333 15.0133333333333 0 0 0 0
35376.7688384419 24.7333333333333 9.93333333333333 0 9.50666666666667 6.44 3.49333333333333 15.2266666666667 0 0 0 0
35401.7700885044 25.2 9.46666666666667 0 9.58 6.04666666666667 3.42 15.62 0 0 0 0
35426.7713385669 25.5266666666667 9.14 0 9.52666666666667 5.66666666666667 3.47333333333333 16 0 0 0 0
35451.7725886294 25.6 9.06666666666667 0 9.42666666666667 5.49333333333333 3.57333333333333 16.1733333333333 0 0 0 0
35476.7738386919 25.0666666666667 9.52 0 9 5.52 4 16.0666666666667 0 0 0 0
35501.7750887544 24.3866666666667 10.1133333333333 0 8.93333333333333 6.04666666666667 4.06666666666667 15.4533333333333 0 0 0 0
35526.7763388169 23.6666666666667 10.8333333333333 0 8.75333333333333 6.58666666666667 4.24666666666667 14.9133333333333 0 0 0 0
35551.7775888794 24.3066666666667 10.1933333333333 0 9.08666666666667 6.28 3.91333333333333 15.22 0 0 0 0
35576.7788389419 24.76 9.74 0 9.33333333333333 6.07333333333333 3.66666666666667 15.4266666666667 0 0 0 0
35601.7800890045 25.2466666666667 9.25333333333333 0 9.41333333333333 5.66666666666667 3.58666666666667 15.8333333333333 0 0 0 0
35626.781339067 24.92 9.58 0 9.18 5.76 3.82 15.74 0 0 0 0
35651.7825891295 25.02 9.48 0 9.08 5.56 3.92 15.94 0 0 0 0
35676.783839192 25.0066666666667 9.49333333333333 0 8.86666666666667 5.36 4.13333333333333 16.14 0 0 0 0
35701.7850892545 25.7533333333333 8.74666666666667 0 9.3 5.04666666666667 3.7 16.4533333333333 0 0 0 0
35726.786339317 26.0133333333333 8.48666666666667 0 9.39333333333333 4.88 3.60666666666667 16.62 0 0 0 0
35751.7875893795 25.3933333333333 9.10666666666667 0 9.18666666666667 5.29333333333333 3.81333333333333 16.2066666666667 0 0 0 0
35776.788839442 24.0066666666667 10.4933333333333 0 8.73333333333333 6.22666666666667 4.26666666666667 15.2733333333333 0 0 0 0
35801.7900895045 22.9666666666667 11.5333333333333 0 8.16666666666667 6.7 4.83333333333333 14.8 0 0 0 0
35826.791339567 22.7933333333333 11.5533333333333 0 7.92666666666667 6.48 5.07333333333333 14.8666666666667 0 0 0 0
35851.7925896295 23.0466666666667 11.2866666666667 0 8.44 6.72666666666667 4.56 14.6066666666667 0 0 0 0
35876.793839692 23.5333333333333 10.8 0 8.62666666666667 6.42666666666667 4.37333333333333 14.9066666666667 0 0 0 0
35901.7950897545 23.66 10.6733333333333 0 9.12 6.79333333333333 3.88 14.54 0 0 0 0
35926.796339817 23.9333333333333 10.4 0 9.56 6.96 3.44 14.3733333333333 0 0 0 0
35951.7975898795 23.52 10.8133333333333 0 9.16 6.97333333333333 3.84 14.36 0 0 0 0
35976.798839942 23.62 10.7133333333333 0 9.2 6.91333333333333 3.8 14.42 0 0 0 0
36001.8000900045 24.2266666666667 10.1066666666667 0 9.52 6.62666666666667 3.48 14.7066666666667 0 0 0 0
36026.801340067 24.2866666666667 10.0466666666667 0 9.63333333333333 6.68 3.36666666666667 14.6533333333333 0 0 0 0
36051.8025901295 24.2666666666667 10.06 0 9.51333333333333 6.58 3.48 14.7533333333333 0 0 0 0
36076.803840192 24.82 9.22666666666667 0 9.78 6.17333333333333 3.05333333333333 15.04 0 0 0 0
36101.8050902545 25.2466666666667 8.75333333333333 0 9.83333333333333 5.75333333333333 3 15.4133333333333 0 0 0 0
36126.806340317 25.9466666666667 8.05333333333333 0 10.0133333333333 5.23333333333333 2.82 15.9333333333333 0 0 0 0
36151.8075903795 26.0133333333333 7.98666666666667 0 10.0133333333333 5.16666666666667 2.82 16 0 0 0 0
36176.808840442 26.2133333333333 7.7 0 10.3666666666667 5.23333333333333 2.46666666666667 15.8466666666667 0 0 0 0
36201.8100905045 25.86 7.97333333333333 0 10.44 5.58 2.39333333333333 15.42 0 0 0 0
36226.811340567 25.6333333333333 8.2 0 10.3866666666667 5.75333333333333 2.44666666666667 15.2466666666667 0 0 0 0
36251.8125906295 25.78 8.05333333333333 0 10.26 5.48 2.57333333333333 15.52 0 0 0 0
36276.813840692 25.5933333333333 8.24 0 10.2333333333333 5.64 2.6 15.36 0 0 0 0
36301.8150907545 25.7533333333333 8.08 0 10.0866666666667 5.33333333333333 2.74666666666667 15.6666666666667 0 0 0 0
36326.816340817 25.62 8.21333333333333 0 9.98666666666667 5.36666666666667 2.84666666666667 15.6333333333333 0 0 0 0
36351.8175908795 25.84 7.99333333333333 0 10.12 5.28 2.71333333333333 15.72 0 0 0 0
36376.818840942 25.42 8.41333333333333 0 9.62 5.2 3.21333333333333 15.8 0 0 0 0
36401.8200910045 25.32 8.51333333333333 0 9.6 5.28 3.23333333333333 15.72 0 0 0 0
36426.8213410671 24.8466666666667 8.98666666666667 0 9.63333333333333 5.78666666666667 3.2 15.2133333333333 0 0 0 0
36451.8225911296 24.9933333333333 8.68666666666667 0 9.80666666666667 5.81333333333333 2.87333333333333 15.1866666666667 0 0 0 0
36476.8238411921 24.7133333333333 8.95333333333333 0 9.6 5.88666666666667 3.06666666666667 15.1133333333333 0 0 0 0
36501.8250912546 25.2866666666667 8.38 0 9.65333333333333 5.36666666666667 3.01333333333333 15.6333333333333 0 0 0 0
36526.8263413171 25.64 8.02666666666667 0 9.74 5.1 2.92666666666667 15.9 0 0 0 0
36551.8275913796 25.7266666666667 7.94 0 9.92666666666667 5.2 2.74 15.8 0 0 0 0
36576.8288414421 25.62 8.04666666666667 0 9.81333333333333 5.19333333333333 2.85333333333333 15.8066666666667 0 0 0 0
36601.8300915046 25.2866666666667 8.38 0 9.35333333333333 5.06666666666667 3.31333333333333 15.9333333333333 0 0 0 0
36626.8313415671 25.3533333333333 8.31333333333333 0 9.56 5.20666666666667 3.10666666666667 15.7933333333333 0 0 0 0
36651.8325916296 24.86 8.80666666666667 0 9.13333333333333 5.27333333333333 3.53333333333333 15.7266666666667 0 0 0 0
36676.8338416921 24.58 9.06 0 8.78666666666667 5.20666666666667 3.85333333333333 15.7933333333333 0 0 0 0
36701.8350917546 24.08 9.42 0 8.46 5.38 4.04 15.62 0 0 0 0
36726.8363418171 23.64 9.86 0 7.98666666666667 5.34666666666667 4.51333333333333 15.6533333333333 0 0 0 0
36751.8375918796 23.1533333333333 10.3466666666667 0 7.62 5.46666666666667 4.88 15.5333333333333 0 0 0 0
36776.8388419421 22.62 10.8 0 7.41333333333333 5.71333333333333 5.08666666666667 15.2066666666667 0 0 0 0
36801.8400920046 22.3866666666667 10.8133333333333 0 7.16 5.47333333333333 5.34 15.2266666666667 0 0 0 0
36826.8413420671 22.2266666666667 10.94 0 7.27333333333333 5.71333333333333 5.22666666666667 14.9533333333333 0 0 0 0
36851.8425921296 21.8066666666667 11.36 0 7.24 6.1 5.26 14.5666666666667 0 0 0 0
36876.8438421921 21.72 11.4466666666667 0 7.54666666666667 6.49333333333333 4.95333333333333 14.1733333333333 0 0 0 0
36901.8450922546 21.56 11.6066666666667 0 7.84666666666667 6.95333333333333 4.65333333333333 13.7133333333333 0 0 0 0
36926.8463423171 21.62 11.5466666666667 0 7.96666666666667 7.01333333333333 4.53333333333333 13.6533333333333 0 0 0 0
36951.8475923796 21.3933333333333 11.7733333333333 0 7.98666666666667 7.26 4.51333333333333 13.4066666666667 0 0 0 0
36976.8488424421 21.6733333333333 11.4 0 8.20666666666667 7.10666666666667 4.29333333333333 13.4666666666667 0 0 0 0
37001.8500925046 22.6466666666667 10.3533333333333 0 8.48666666666667 6.34 4.01333333333333 14.16 0 0 0 0
37026.8513425671 23.22 9.78 0 8.77333333333333 6.05333333333333 3.72666666666667 14.4466666666667 0 0 0 0
37051.8525926296 24.1133333333333 8.88666666666667 0 9.26666666666667 5.65333333333333 3.23333333333333 14.8466666666667 0 0 0 0
37076.8538426921 23.8333333333333 9.08 0 9.00666666666667 5.67333333333333 3.40666666666667 14.8266666666667 0 0 0 0
37101.8550927546 23.8 9.03333333333333 0 8.85333333333333 5.55333333333333 3.48 14.9466666666667 0 0 0 0
37126.8563428171 23.2933333333333 9.54 0 8.65333333333333 5.86 3.68 14.64 0 0 0 0
37151.8575928796 23.0733333333333 9.60666666666667 0 8.58 5.85333333333333 3.75333333333333 14.4933333333333 0 0 0 0
37176.8588429421 23.06 9.54 0 8.30666666666667 5.51333333333333 4.02666666666667 14.7533333333333 0 0 0 0
37201.8600930047 23.2733333333333 9.22666666666667 0 8.40666666666667 5.3 3.92666666666667 14.8666666666667 0 0 0 0
37226.8613430672 23.24 9.19333333333333 0 8.51333333333333 5.44 3.75333333333333 14.7266666666667 0 0 0 0
37251.8625931297 23.3266666666667 9.00666666666667 0 8.55333333333333 5.39333333333333 3.61333333333333 14.7733333333333 0 0 0 0
37276.8638431922 23.4266666666667 8.90666666666667 0 8.82666666666667 5.56666666666667 3.34 14.6 0 0 0 0
37301.8650932547 23.8866666666667 8.44666666666667 0 8.96 5.24 3.20666666666667 14.9266666666667 0 0 0 0
37326.8663433172 24.9466666666667 7.38666666666667 0 9.55333333333333 4.77333333333333 2.61333333333333 15.3933333333333 0 0 0 0
37351.8675933797 24.2666666666667 8.06666666666667 0 9.54 5.44 2.62666666666667 14.7266666666667 0 0 0 0
37376.8688434422 24.3 8.03333333333333 0 9.76 5.62666666666667 2.40666666666667 14.54 0 0 0 0
37401.8700935047 24.4133333333333 7.92 0 9.91333333333333 5.66666666666667 2.25333333333333 14.5 0 0 0 0
37426.8713435672 24.3 8.03333333333333 0 10.12 5.98666666666667 2.04666666666667 14.18 0 0 0 0
37451.8725936297 23.9066666666667 8.42666666666667 0 10 6.26 2.16666666666667 13.9066666666667 0 0 0 0
37476.8738436922 23.6866666666667 8.64666666666667 0 10 6.48 2.16666666666667 13.6866666666667 0 0 0 0
37501.8750937547 23.2466666666667 9.08666666666667 0 9.86 6.78 2.30666666666667 13.3866666666667 0 0 0 0
37526.8763438172 22.64 9.55333333333333 0 9.50666666666667 7.03333333333333 2.52 13.1333333333333 0 0 0 0
37551.8775938797 22.3933333333333 9.77333333333333 0 9.45333333333333 7.22666666666667 2.54666666666667 12.94 0 0 0 0
37576.8788439422 22.3866666666667 9.78 0 9.48 7.26 2.52 12.9066666666667 0 0 0 0
37601.8800940047 22.4466666666667 9.72 0 9.2 6.92 2.8 13.2466666666667 0 0 0 0
37626.8813440672 22.6133333333333 9.55333333333333 0 9.31333333333333 6.86666666666667 2.68666666666667 13.3 0 0 0 0
37651.8825941297 22.46 9.70666666666667 0 8.99333333333333 6.7 3.00666666666667 13.4666666666667 0 0 0 0
37676.8838441922 22.3533333333333 9.81333333333333 0 8.52 6.33333333333333 3.48 13.8333333333333 0 0 0 0
37701.8850942547 22.0333333333333 10.1333333333333 0 8.11333333333333 6.24666666666667 3.88666666666667 13.92 0 0 0 0
37726.8863443172 22.36 9.80666666666667 0 8.08666666666667 5.89333333333333 3.91333333333333 14.2733333333333 0 0 0 0
37751.8875943797 22.92 9.24666666666667 0 8.22666666666667 5.47333333333333 3.77333333333333 14.6933333333333 0 0 0 0
37776.8888444422 22.2133333333333 9.95333333333333 0 7.72 5.67333333333333 4.28 14.4933333333333 0 0 0 0
37801.8900945047 21.9533333333333 10.2133333333333 0 7.75333333333333 5.96666666666667 4.24666666666667 14.2 0 0 0 0
37826.8913445672 21.7533333333333 10.4133333333333 0 8.33333333333333 6.74666666666667 3.66666666666667 13.42 0 0 0 0
37851.8925946297 21.8266666666667 10.32 0 8.25333333333333 6.57333333333333 3.74666666666667 13.5733333333333 0 0 0 0
37876.8938446922 21.9466666666667 10.0533333333333 0 8.39333333333333 6.44666666666667 3.60666666666667 13.5533333333333 0 0 0 0
37901.8950947547 21.8533333333333 10.1466666666667 0 8.18666666666667 6.33333333333333 3.81333333333333 13.6666666666667 0 0 0 0
37926.8963448172 21.64 10.36 0 8.22 6.58 3.78 13.42 0 0 0 0
37951.8975948797 21.4466666666667 10.5533333333333 0 8.19333333333333 6.74666666666667 3.80666666666667 13.2533333333333 0 0 0 0
37976.8988449422 21.5333333333333 10.4666666666667 0 8.22666666666667 6.69333333333333 3.77333333333333 13.3066666666667 0 0 0 0
38001.9000950047 20.9133333333333 11.0866666666667 0 8.18666666666667 7.27333333333333 3.81333333333333 12.7266666666667 0 0 0 0
38026.9013450673 21.0933333333333 10.9066666666667 0 8.07333333333333 6.98 3.92666666666667 13.02 0 0 0 0
38051.9025951298 21.8466666666667 10.1533333333333 0 8.08666666666667 6.24 3.91333333333333 13.76 0 0 0 0
38076.9038451923 21.5933333333333 10.2733333333333 0 7.96666666666667 6.24 4.03333333333333 13.6266666666667 0 0 0 0
38101.9050952548 21.74 10.0933333333333 0 7.84666666666667 5.94 4.15333333333333 13.8933333333333 0 0 0 0
38126.9063453173 21.7266666666667 10 0 7.80666666666667 5.80666666666667 4.19333333333333 13.92 0 0 0 0
38151.9075953798 21.8133333333333 9.85333333333333 0 8.13333333333333 5.98666666666667 3.86666666666667 13.68 0 0 0 0
38176.9088454423 22.22 9.44666666666667 0 8.24666666666667 5.69333333333333 3.75333333333333 13.9733333333333 0 0 0 0
38201.9100955048 22.24 9.42666666666667 0 8.04 5.46666666666667 3.96 14.2 0 0 0 0
38226.9113455673 22.82 8.84666666666667 0 8.32666666666667 5.17333333333333 3.67333333333333 14.4933333333333 0 0 0 0
38251.9125956298 22.7266666666667 8.86 0 8.22 5.08 3.78 14.5066666666667 0 0 0 0
38276.9138456923 22.28 9.22 0 8.02666666666667 5.24666666666667 3.97333333333333 14.2533333333333 0 0 0 0
38301.9150957548 21.7933333333333 9.70666666666667 0 8.03333333333333 5.74 3.96666666666667 13.76 0 0 0 0
38326.9163458173 21.8866666666667 9.61333333333334 0 8.16 5.77333333333333 3.84 13.7266666666667 0 0 0 0
38351.9175958798 21.8133333333333 9.68666666666667 0 8.29333333333333 5.98 3.70666666666667 13.52 0 0 0 0
38376.9188459423 22.1133333333333 9.38666666666667 0 8.46666666666667 5.85333333333333 3.53333333333333 13.6466666666667 0 0 0 0
38401.9200960048 22.7933333333333 8.70666666666667 0 8.72 5.42666666666667 3.28 14.0733333333333 0 0 0 0
38426.9213460673 22.9066666666667 8.59333333333333 0 8.7 5.29333333333333 3.3 14.2066666666667 0 0 0 0
38451.9225961298 23.08 8.42 0 8.88666666666667 5.30666666666667 3.11333333333333 14.1933333333333 0 0 0 0
38476.9238461923 23.1933333333333 8.30666666666667 0 8.72 5.02666666666667 3.28 14.4733333333333 0 0 0 0
38501.9250962548 23.3933333333333 8.02666666666667 0 8.6 4.62666666666667 3.4 14.7933333333333 0 0 0 0
38526.9263463173 22.84 8.49333333333333 0 8.40666666666667 4.9 3.59333333333333 14.4333333333333 0 0 0 0
38551.9275963798 22.8533333333333 8.48 0 8.37333333333333 4.85333333333333 3.62666666666667 14.48 0 0 0 0
38576.9288464423 23.3066666666667 8.02666666666667 0 8.4 4.42666666666667 3.6 14.9066666666667 0 0 0 0
38601.9300965048 23.6 7.73333333333333 0 8.53333333333333 4.26666666666667 3.46666666666667 15.0666666666667 0 0 0 0
38626.9313465673 23.5333333333333 7.70666666666667 0 8.71333333333333 4.51333333333333 3.19333333333333 14.82 0 0 0 0
38651.9325966298 23.5333333333333 7.63333333333333 0 8.88666666666667 4.68666666666667 2.94666666666667 14.6466666666667 0 0 0 0
38676.9338466923 23.56 7.60666666666667 0 8.83333333333333 4.60666666666667 3 14.7266666666667 0 0 0 0
38701.9350967548 23.8533333333333 7.31333333333333 0 8.92666666666667 4.40666666666667 2.90666666666667 14.9266666666667 0 0 0 0
38726.9363468173 24.1733333333333 6.99333333333333 0 9.04666666666667 4.20666666666667 2.78666666666667 15.1266666666667 0 0 0 0
38751.9375968798 23.9133333333333 7.25333333333333 0 8.67333333333333 4.09333333333333 3.16 15.24 0 0 0 0
38776.9388469424 23.58 7.58666666666667 0 8.39333333333333 4.14666666666667 3.44 15.1866666666667 0 0 0 0
38801.9400970049 23.3066666666667 7.86 0 8.3 4.32666666666667 3.53333333333333 15.0066666666667 0 0 0 0
38826.9413470674 23.26 7.90666666666667 0 8.46 4.53333333333333 3.37333333333333 14.8 0 0 0 0
38851.9425971299 23.22 7.94666666666667 0 8.51333333333333 4.62666666666667 3.32 14.7066666666667 0 0 0 0
38876.9438471924 23.18 7.92666666666667 0 8.58 4.73333333333333 3.19333333333333 14.6 0 0 0 0
38901.9450972549 22.8 8.2 0 8.09333333333333 4.62666666666667 3.57333333333333 14.7066666666667 0 0 0 0
38926.9463473174 22.0466666666667 8.95333333333333 0 7.86 5.14666666666667 3.80666666666667 14.1866666666667 0 0 0 0
38951.9475973799 22.2466666666667 8.75333333333333 0 8.00666666666667 5.09333333333333 3.66 14.24 0 0 0 0
38976.9488474424 22.4466666666667 8.55333333333333 0 7.93333333333333 4.82 3.73333333333333 14.5133333333333 0 0 0 0
39001.9500975049 22.5066666666667 8.49333333333333 0 7.96 4.78666666666667 3.70666666666667 14.5466666666667 0 0 0 0
39026.9513475674 22.2666666666667 8.73333333333333 0 7.95333333333333 5.02 3.71333333333333 14.3133333333333 0 0 0 0
39051.9525976299 22.74 8.26 0 8.06 4.65333333333333 3.60666666666667 14.68 0 0 0 0
39076.9538476924 22.7733333333333 8.22666666666667 0 8.1 4.66 3.56666666666667 14.6733333333333 0 0 0 0
39101.9550977549 22.3 8.7 0 8.1 5.13333333333333 3.56666666666667 14.2 0 0 0 0
39126.9563478174 21.7533333333333 9.13333333333333 0 8.12 5.7 3.43333333333333 13.6333333333333 0 0 0 0
39151.9575978799 21.94 8.89333333333333 0 8.04 5.43333333333333 3.46 13.9 0 0 0 0
39176.9588479424 22.2333333333333 8.6 0 8.14 5.24 3.36 14.0933333333333 0 0 0 0
39201.9600980049 22.2266666666667 8.44666666666667 0 7.96 4.90666666666667 3.54 14.2666666666667 0 0 0 0
39226.9613480674 21.8133333333333 8.85333333333333 0 7.76 5.11333333333333 3.74 14.0533333333333 0 0 0 0
39251.9625981299 22.6066666666667 8.06 0 8.27333333333333 4.83333333333333 3.22666666666667 14.3333333333333 0 0 0 0
39276.9638481924 22.62 8.04666666666667 0 8.22 4.76666666666667 3.28 14.4 0 0 0 0
39301.9650982549 22.8666666666667 7.8 0 8.44666666666667 4.74666666666667 3.05333333333333 14.42 0 0 0 0
39326.9663483174 23.2 7.46666666666667 0 8.64666666666667 4.61333333333333 2.85333333333333 14.5533333333333 0 0 0 0
39351.9675983799 23.0666666666667 7.6 0 8.62 4.72 2.88 14.4466666666667 0 0 0 0
39376.9688484424 23.3266666666667 7.34 0 8.63333333333333 4.47333333333333 2.86666666666667 14.6933333333333 0 0 0 0
39401.9700985049 23.4333333333333 7.23333333333333 0 8.69333333333333 4.42666666666667 2.80666666666667 14.74 0 0 0 0
39426.9713485674 23.5133333333333 7.15333333333333 0 9.19333333333333 4.84666666666667 2.30666666666667 14.32 0 0 0 0
39451.9725986299 23.4866666666667 7.18 0 9.24666666666667 4.92666666666667 2.25333333333333 14.24 0 0 0 0
39476.9738486924 22.88 7.76666666666667 0 9.02 5.28666666666667 2.48 13.86 0 0 0 0
39501.9750987549 22.0866666666667 8.41333333333333 0 8.18666666666667 5.1 3.31333333333333 13.9 0 0 0 0
39526.9763488174 21.9 8.6 0 8.12666666666667 5.22666666666667 3.37333333333333 13.7733333333333 0 0 0 0
39551.9775988799 21.7733333333333 8.72666666666667 0 8.00666666666667 5.23333333333333 3.49333333333333 13.7666666666667 0 0 0 0
39576.9788489424 21.5666666666667 8.93333333333333 0 7.94666666666667 5.38 3.55333333333333 13.62 0 0 0 0
39601.9800990049 21.54 8.96 0 8.14 5.6 3.36 13.4 0 0 0 0
39626.9813490675 22.0666666666667 8.38 0 8.41333333333333 5.34666666666667 3.03333333333333 13.6533333333333 0 0 0 0
39651.98259913 21.62 8.71333333333333 0 8.32666666666667 5.70666666666667 3.00666666666667 13.2933333333333 0 0 0 0
39676.9838491925 21.9466666666667 8.38666666666667 0 8.48666666666667 5.54 2.84666666666667 13.46 0 0 0 0
39701.985099255 22.0466666666667 8.28666666666667 0 8.52666666666667 5.48 2.80666666666667 13.52 0 0 0 0
39726.9863493175 21.9866666666667 8.34666666666667 0 8.33333333333333 5.34666666666667 3 13.6533333333333 0 0 0 0
39751.98759938 22.0733333333333 8.26 0 8.14666666666667 5.07333333333333 3.18666666666667 13.9266666666667 0 0 0 0
39776.9888494425 21.6866666666667 8.61333333333333 0 8.24 5.55333333333333 3.06 13.4466666666667 0 0 0 0
39801.990099505 21.1 9.06666666666667 0 8.11333333333334 6.01333333333333 3.05333333333333 12.9866666666667 0 0 0 0
39826.9913495675 21.4933333333333 8.67333333333333 0 8.13333333333333 5.64 3.03333333333333 13.36 0 0 0 0
39851.99259963 21.6 8.56666666666667 0 8.15333333333333 5.55333333333333 3.01333333333333 13.4466666666667 0 0 0 0
39876.9938496925 22.1 8.06666666666667 0 8.26 5.16 2.90666666666667 13.84 0 0 0 0
39901.995099755 22.5133333333333 7.65333333333333 0 8.24 4.72666666666667 2.92666666666667 14.2733333333333 0 0 0 0
39926.9963498175 22.2666666666667 7.9 0 8.03333333333333 4.76666666666667 3.13333333333333 14.2333333333333 0 0 0 0
39951.99759988 22.0333333333333 8.12 0 7.8 4.76666666666667 3.35333333333333 14.2333333333333 0 0 0 0
39976.9988499425 22.1923076923077 7.80769230769231 0 7.85897435897436 4.66666666666667 3.14102564102564 14.3333333333333 0 0 0 0
40002.000100005 22.54 7.46 0 8.08666666666667 4.54666666666667 2.91333333333333 14.4533333333333 0 0 0 0
40027.0013500675 22.62 7.38 0 8.16666666666667 4.54666666666667 2.83333333333333 14.4533333333333 0 0 0 0
40052.00260013 22.88 7.12 0 8.12666666666667 4.24666666666667 2.87333333333333 14.7533333333333 0 0 0 0
40077.0038501925 22.46 7.54 0 8.3 4.84 2.7 14.16 0 0 0 0
40102.005100255 22.2933333333333 7.70666666666667 0 8.52 5.22666666666667 2.48 13.7733333333333 0 0 0 0
40127.0063503175 22.8533333333333 7.14666666666667 0 8.68 4.82666666666667 2.32 14.1733333333333 0 0 0 0
40152.00760038 23.62 6.38 0 9.01333333333333 4.39333333333333 1.98666666666667 14.6066666666667 0 0 0 0
40177.0088504425 24.0733333333333 5.92666666666667 0 8.98666666666667 3.91333333333333 2.01333333333333 15.0866666666667 0 0 0 0
40202.010100505 23.22 6.78 0 7.84666666666667 3.62666666666667 3.15333333333333 15.3733333333333 0 0 0 0
40227.0113505675 23 7 0 7.72666666666667 3.72666666666667 3.27333333333333 15.2733333333333 0 0 0 0
40252.01260063 23.1133333333333 6.88666666666667 0 8.01333333333333 3.9 2.98666666666667 15.1 0 0 0 0
40277.0138506925 22.7533333333333 7.24666666666667 0 7.85333333333333 4.1 3.14666666666667 14.9 0 0 0 0
40302.015100755 22.2733333333333 7.72666666666667 0 7.30666666666667 4.03333333333333 3.69333333333333 14.9666666666667 0 0 0 0
40327.0163508175 22.44 7.56 0 7.21333333333333 3.77333333333333 3.78666666666667 15.2266666666667 0 0 0 0
40352.01760088 22.6866666666667 7.31333333333333 0 7.59333333333333 3.90666666666667 3.40666666666667 15.0933333333333 0 0 0 0
40377.0188509426 21.88 8.09333333333333 0 7.55333333333333 4.67333333333333 3.42 14.3266666666667 0 0 0 0
40402.0201010051 21.3666666666667 8.44666666666667 0 7.45333333333333 5.06666666666667 3.38 13.9133333333333 0 0 0 0
40427.0213510676 21.6666666666667 8 0 7.53333333333333 4.7 3.3 14.1333333333333 0 0 0 0
40452.0226011301 21.34 8.32666666666667 0 7.44666666666667 4.94 3.38666666666667 13.8933333333333 0 0 0 0
40477.0238511926 21.58 8.08666666666667 0 7.22 4.47333333333333 3.61333333333333 14.36 0 0 0 0
40502.0251012551 21.4333333333333 8.23333333333333 0 7.3 4.7 3.53333333333333 14.1333333333333 0 0 0 0
40527.0263513176 21.6533333333333 8.01333333333333 0 7.58 4.76 3.25333333333333 14.0733333333333 0 0 0 0
40552.0276013801 21.58 8.04 0 7.79333333333333 5 3.04 13.7866666666667 0 0 0 0
40577.0288514426 21.6866666666667 7.81333333333333 0 7.88666666666667 4.86666666666667 2.94666666666667 13.8 0 0 0 0
40602.0301015051 22.2933333333333 7.20666666666667 0 8.16 4.53333333333333 2.67333333333333 14.1333333333333 0 0 0 0
40627.0313515676 22.1266666666667 7.37333333333333 0 8.24 4.78 2.59333333333333 13.8866666666667 0 0 0 0
40652.0326016301 22.16 7.34 0 8.01333333333333 4.52 2.82 14.1466666666667 0 0 0 0
40677.0338516926 21.98 7.52 0 8.05333333333333 4.74 2.78 13.9266666666667 0 0 0 0
40702.0351017551 21.0666666666667 8.3 0 7.49333333333334 4.96 3.34 13.5733333333333 0 0 0 0
40727.0363518176 20.4 8.93333333333334 0 7.2 5.3 3.63333333333333 13.2 0 0 0 0
40752.0376018801 20.28 9.05333333333333 0 7.09333333333333 5.31333333333333 3.74 13.1866666666667 0 0 0 0
40777.0388519426 20.96 8.37333333333333 0 7.41333333333333 4.95333333333333 3.42 13.5466666666667 0 0 0 0
40802.0401020051 21.7066666666667 7.62666666666667 0 7.52 4.31333333333333 3.31333333333333 14.1866666666667 0 0 0 0
40827.0413520676 21.6066666666667 7.72666666666667 0 7.44666666666667 4.34 3.38666666666667 14.16 0 0 0 0
40852.0426021301 21.34 7.99333333333333 0 7.36666666666667 4.52666666666667 3.46666666666667 13.9733333333333 0 0 0 0
40877.0438521926 20.3933333333333 8.94 0 7.06666666666667 5.17333333333333 3.76666666666667 13.3266666666667 0 0 0 0
40902.0451022551 19.72 9.61333333333334 0 7.16 5.94 3.67333333333333 12.56 0 0 0 0
40927.0463523176 19.2533333333333 10.08 0 7.08 6.32666666666667 3.75333333333333 12.1733333333333 0 0 0 0
40952.0476023801 19.74 9.59333333333333 0 7.19333333333333 5.95333333333333 3.64 12.5466666666667 0 0 0 0
40977.0488524426 19.2733333333333 9.97333333333333 0 7.06666666666667 6.29333333333333 3.68 12.2066666666667 0 0 0 0
41002.0501025051 19.02 10.1466666666667 0 7.08 6.56 3.58666666666667 11.94 0 0 0 0
41027.0513525676 19.3266666666667 9.84 0 7.20666666666667 6.38 3.46 12.12 0 0 0 0
41052.0526026301 19.8466666666667 9.32 0 7.34666666666667 6 3.32 12.5 0 0 0 0
41077.0538526926 20.3 8.86666666666667 0 7.5 5.7 3.16666666666667 12.8 0 0 0 0
41102.0551027551 20.56 8.60666666666667 0 7.45333333333333 5.39333333333333 3.21333333333333 13.1066666666667 0 0 0 0
41127.0563528176 20.32 8.84666666666667 0 7.07333333333333 5.25333333333333 3.59333333333333 13.2466666666667 0 0 0 0
41152.0576028801 20.4533333333333 8.71333333333333 0 7.07333333333333 5.12 3.59333333333333 13.38 0 0 0 0
41177.0588529426 19.9066666666667 9.26 0 7.03333333333333 5.62666666666667 3.63333333333333 12.8733333333333 0 0 0 0
41202.0601030051 19.5733333333333 9.59333333333333 0 7.35333333333333 6.28 3.31333333333333 12.22 0 0 0 0
41227.0613530677 19.6266666666667 9.54 0 7.34666666666667 6.22 3.32 12.28 0 0 0 0
41252.0626031302 19.3 9.86666666666667 0 7 6.2 3.66666666666667 12.3 0 0 0 0
41277.0638531927 19.56 9.60666666666667 0 6.95333333333333 5.89333333333333 3.71333333333333 12.6066666666667 0 0 0 0
41302.0651032552 19.4866666666667 9.68 0 6.92666666666667 5.94 3.74 12.56 0 0 0 0
41327.0663533177 19.42 9.74666666666667 0 7.13333333333333 6.21333333333333 3.53333333333333 12.2866666666667 0 0 0 0
41352.0676033802 20.1666666666667 9 0 7.36 5.69333333333333 3.30666666666667 12.8066666666667 0 0 0 0
41377.0688534427 20.2866666666667 8.88 0 7.49333333333333 5.70666666666667 3.17333333333333 12.7933333333333 0 0 0 0
41402.0701035052 19.78 9.38666666666666 0 7.08666666666667 5.80666666666667 3.58 12.6933333333333 0 0 0 0
41427.0713535677 19.3933333333333 9.77333333333333 0 7.05333333333333 6.16 3.61333333333333 12.34 0 0 0 0
41452.0726036302 19.2666666666667 9.9 0 7 6.23333333333333 3.66666666666667 12.2666666666667 0 0 0 0
41477.0738536927 18.88 10.2866666666667 0 6.77333333333333 6.39333333333333 3.89333333333333 12.1066666666667 0 0 0 0
41502.0751037552 19.8066666666667 9.36 0 7.11333333333333 5.80666666666667 3.55333333333333 12.6933333333333 0 0 0 0
41527.0763538177 20.1 8.98 0 7.3 5.61333333333333 3.36666666666667 12.8 0 0 0 0
41552.0776038802 20.7333333333333 8.26666666666667 0 7.54 5.14 3.12666666666667 13.1933333333333 0 0 0 0
41577.0788539427 20.9666666666667 8.03333333333333 0 7.70666666666667 5.07333333333333 2.96 13.26 0 0 0 0
41602.0801040052 21.3466666666667 7.54666666666667 0 7.97333333333333 4.85333333333333 2.69333333333333 13.3733333333333 0 0 0 0
41627.0813540677 21.04 7.79333333333333 0 7.8 4.92666666666667 2.86666666666667 13.24 0 0 0 0
41652.0826041302 20.5933333333333 8.24 0 7.68 5.25333333333333 2.98666666666667 12.9133333333333 0 0 0 0
41677.0838541927 20.3933333333333 8.44 0 7.76666666666667 5.54 2.9 12.6266666666667 0 0 0 0
41702.0851042552 20.42 8.41333333333333 0 7.87333333333333 5.62 2.79333333333333 12.5466666666667 0 0 0 0
41727.0863543177 20.8866666666667 7.94666666666667 0 8.14 5.42 2.52666666666667 12.7466666666667 0 0 0 0
41752.0876043802 20.8066666666667 8.02666666666667 0 8.51333333333333 5.87333333333333 2.15333333333333 12.2933333333333 0 0 0 0
41777.0888544427 20.6466666666667 8.18666666666667 0 8.18666666666667 5.70666666666667 2.48 12.46 0 0 0 0
41802.0901045052 20.2533333333333 8.58 0 7.98666666666667 5.9 2.68 12.2666666666667 0 0 0 0
41827.0913545677 19.8 9.03333333333333 0 7.78666666666667 6.15333333333333 2.88 12.0133333333333 0 0 0 0
41852.0926046302 19.5933333333333 9.24 0 7.66666666666667 6.24 3 11.9266666666667 0 0 0 0
41877.0938546927 19.5 9.20666666666667 0 7.33333333333333 6 3.20666666666667 12.1666666666667 0 0 0 0
41902.0951047552 19.58 9.02 0 7.31333333333333 5.83333333333333 3.18666666666667 12.2666666666667 0 0 0 0
41927.0963548177 19.3 9.2 0 7.18 5.88 3.32 12.12 0 0 0 0
41952.0976048802 18.7733333333333 9.72666666666667 0 6.93333333333333 6.16 3.56666666666667 11.84 0 0 0 0
41977.0988549427 19.1533333333333 9.34666666666667 0 6.90666666666667 5.75333333333333 3.59333333333333 12.2466666666667 0 0 0 0
42002.1001050053 18.96 9.54 0 6.50666666666667 5.54666666666667 3.99333333333333 12.4533333333333 0 0 0 0
42027.1013550678 19.0733333333333 9.42666666666667 0 6.70666666666667 5.63333333333333 3.79333333333333 12.3666666666667 0 0 0 0
42052.1026051303 18.9666666666667 9.53333333333333 0 6.78 5.81333333333333 3.72 12.1866666666667 0 0 0 0
42077.1038551928 18.6933333333333 9.80666666666667 0 6.86 6.16666666666667 3.64 11.8333333333333 0 0 0 0
42102.1051052553 19.0066666666667 9.49333333333333 0 6.78666666666667 5.78 3.71333333333333 12.22 0 0 0 0
42127.1063553178 19.2933333333333 9.20666666666667 0 7.03333333333333 5.74 3.46666666666667 12.26 0 0 0 0
42152.1076053803 19.5933333333333 8.90666666666667 0 7.40666666666667 5.81333333333333 3.09333333333333 12.1866666666667 0 0 0 0
42177.1088554428 20.0066666666667 8.49333333333333 0 7.77333333333333 5.76666666666667 2.72666666666667 12.2333333333333 0 0 0 0
42202.1101055053 20.3133333333333 8.12666666666667 0 8.05333333333333 5.68 2.44666666666667 12.26 0 0 0 0
42227.1113555678 20.24 8.09333333333333 0 8.05333333333333 5.64666666666667 2.44666666666667 12.1866666666667 0 0 0 0
42252.1126056303 20.4 7.93333333333333 0 8.18666666666667 5.62 2.31333333333333 12.2133333333333 0 0 0 0
42277.1138556928 20.0333333333333 8.3 0 7.98666666666667 5.78666666666667 2.51333333333333 12.0466666666667 0 0 0 0
42302.1151057553 19.58 8.75333333333333 0 7.98666666666667 6.24 2.51333333333333 11.5933333333333 0 0 0 0
42327.1163558178 19.5066666666667 8.82666666666667 0 8.17333333333333 6.5 2.32666666666667 11.3333333333333 0 0 0 0
42352.1176058803 19.4333333333333 8.78 0 8.21333333333333 6.61333333333333 2.16666666666667 11.22 0 0 0 0
42377.1188559428 19.04 9.12666666666667 0 8.16666666666667 6.96 2.16666666666667 10.8733333333333 0 0 0 0
42402.1201060053 18.6666666666667 9.5 0 8.16666666666667 7.33333333333333 2.16666666666667 10.5 0 0 0 0
42427.1213560678 19.2333333333333 8.92666666666667 0 8.05333333333333 6.64666666666667 2.28 11.18 0 0 0 0
42452.1226061303 19.5933333333333 8.40666666666667 0 8.36666666666667 6.44 1.96666666666667 11.2266666666667 0 0 0 0
42477.1238561928 19.78 8.19333333333333 0 8.85333333333333 6.74 1.45333333333333 10.9266666666667 0 0 0 0
42502.1251062553 19.8266666666667 8.00666666666667 0 8.70666666666667 6.54666666666667 1.46 11.12 0 0 0 0
42527.1263563178 20.0133333333333 7.82 0 8.18 5.83333333333333 1.98666666666667 11.8333333333333 0 0 0 0
42552.1276063803 19.6666666666667 8.16666666666667 0 7.78666666666667 5.78666666666667 2.38 11.88 0 0 0 0
42577.1288564428 20.1666666666667 7.66666666666667 0 7.66666666666667 5.16666666666667 2.5 12.5 0 0 0 0
42602.1301065053 19.8066666666667 8.02666666666667 0 7.53333333333333 5.39333333333333 2.63333333333333 12.2733333333333 0 0 0 0
42627.1313565678 19.6866666666667 8.14666666666667 0 7.26666666666667 5.24666666666667 2.9 12.42 0 0 0 0
42652.1326066303 19.3733333333333 8.46 0 7.24 5.53333333333333 2.92666666666667 12.1333333333333 0 0 0 0
42677.1338566928 19.9733333333333 7.86 0 7.55333333333333 5.24666666666667 2.61333333333333 12.42 0 0 0 0
42702.1351067553 19.9533333333333 7.88 0 7.5 5.21333333333333 2.66666666666667 12.4533333333333 0 0 0 0
42727.1363568178 19.7733333333333 8.06 0 7.27333333333333 5.16666666666667 2.89333333333333 12.5 0 0 0 0
42752.1376068803 19.9066666666667 7.92666666666667 0 7.26 5.02 2.90666666666667 12.6466666666667 0 0 0 0
42777.1388569428 20.14 7.69333333333333 0 7.32 4.84666666666667 2.84666666666667 12.82 0 0 0 0
42802.1401070053 20.1733333333333 7.66 0 7.14 4.63333333333333 3.02666666666667 13.0333333333333 0 0 0 0
42827.1413570679 20.0066666666667 7.82666666666667 0 7 4.66 3.16666666666667 13.0066666666667 0 0 0 0
42852.1426071304 20.0933333333333 7.74 0 7 4.57333333333333 3.16666666666667 13.0933333333333 0 0 0 0
42877.1438571929 19.7733333333333 8.06 0 6.84 4.73333333333333 3.32666666666667 12.9333333333333 0 0 0 0
42902.1451072554 20.4133333333333 7.26 0 7.1 4.19333333333333 3.06666666666667 13.3133333333333 0 0 0 0
42927.1463573179 20.52 7.14666666666667 0 7.32666666666667 4.30666666666667 2.84 13.1933333333333 0 0 0 0
42952.1476073804 19.84 7.68666666666667 0 7.02666666666667 4.68666666666667 3 12.8133333333333 0 0 0 0
42977.1488574429 19.2133333333333 8.28666666666667 0 6.42666666666667 4.71333333333333 3.57333333333333 12.7866666666667 0 0 0 0
43002.1501075054 19.3866666666667 8.11333333333333 0 6.53333333333333 4.64666666666667 3.46666666666667 12.8533333333333 0 0 0 0
43027.1513575679 19.0333333333333 8.46666666666667 0 6.65333333333333 5.12 3.34666666666667 12.38 0 0 0 0
43052.1526076304 19 8.5 0 6.68666666666667 5.18666666666667 3.31333333333333 12.3133333333333 0 0 0 0
43077.1538576929 18.7533333333333 8.74666666666667 0 6.3 5.04666666666667 3.7 12.4533333333333 0 0 0 0
43102.1551077554 18.6866666666667 8.81333333333333 0 5.98 4.79333333333333 4.02 12.7066666666667 0 0 0 0
43127.1563578179 19.5666666666667 7.88666666666667 0 6.38 4.26666666666667 3.62 13.1866666666667 0 0 0 0
43152.1576078804 19.9666666666667 7.36666666666667 0 6.4 3.76666666666667 3.6 13.5666666666667 0 0 0 0
43177.1588579429 19.7066666666667 7.62666666666667 0 6.32 3.94666666666667 3.68 13.3866666666667 0 0 0 0
43202.1601080054 19.5066666666667 7.82666666666667 0 6.19333333333333 4.02 3.80666666666667 13.3133333333333 0 0 0 0
43227.1613580679 19.1466666666667 8.18666666666667 0 6.3 4.48666666666667 3.7 12.8466666666667 0 0 0 0
43252.1626081304 19.3 8.03333333333333 0 6.22666666666667 4.26 3.77333333333333 13.0733333333333 0 0 0 0
43277.1638581929 19.4333333333333 7.9 0 6.12 4.02 3.88 13.3133333333333 0 0 0 0
43302.1651082554 19.1866666666667 8.14666666666667 0 6.43333333333333 4.58 3.56666666666667 12.7533333333333 0 0 0 0
43327.1663583179 19.1466666666667 8.18666666666667 0 6.66666666666667 4.85333333333333 3.33333333333333 12.48 0 0 0 0
43352.1676083804 19.24 8.09333333333333 0 6.73333333333333 4.82666666666667 3.26666666666667 12.5066666666667 0 0 0 0
43377.1688584429 19.4933333333333 7.84 0 6.73333333333333 4.57333333333333 3.26666666666667 12.76 0 0 0 0
43402.1701085054 19.0866666666667 8.24666666666667 0 6.67333333333333 4.92 3.32666666666667 12.4133333333333 0 0 0 0
43427.1713585679 19.8466666666667 7.48666666666667 0 7.19333333333333 4.68 2.80666666666667 12.6533333333333 0 0 0 0
43452.1726086304 20.28 7.05333333333333 0 7.6 4.65333333333333 2.4 12.68 0 0 0 0
43477.1738586929 20.0866666666667 7.24666666666667 0 7.49333333333333 4.74 2.50666666666667 12.5933333333333 0 0 0 0
43502.1751087554 20.0266666666667 7.30666666666667 0 7.36666666666667 4.67333333333333 2.63333333333333 12.66 0 0 0 0
43527.1763588179 19.3933333333333 7.94 0 6.8 4.74 3.2 12.5933333333333 0 0 0 0
43552.1776088804 19.1133333333333 8.22 0 6.77333333333333 4.99333333333333 3.22666666666667 12.34 0 0 0 0
43577.1788589429 19.6733333333333 7.66 0 6.93333333333333 4.59333333333333 3.06666666666667 12.74 0 0 0 0
43602.1801090055 19.64 7.69333333333333 0 7.15333333333333 4.84666666666667 2.84666666666667 12.4866666666667 0 0 0 0
43627.181359068 19.7 7.63333333333333 0 7.38666666666667 5.02 2.61333333333333 12.3133333333333 0 0 0 0
43652.1826091305 18.9466666666667 8.34 0 7.00666666666667 5.39333333333333 2.94666666666667 11.94 0 0 0 0
43677.183859193 19.0733333333333 8.09333333333333 0 6.76666666666667 5.02666666666667 3.06666666666667 12.3066666666667 0 0 0 0
43702.1851092555 19.5133333333333 7.5 0 6.83333333333333 4.5 3 12.68 0 0 0 0
43727.186359318 19.8066666666667 7.19333333333333 0 6.93333333333333 4.29333333333333 2.9 12.8733333333333 0 0 0 0
43752.1876093805 19.86 7.14 0 6.88 4.18666666666667 2.95333333333333 12.98 0 0 0 0
43777.188859443 19.5733333333333 7.42666666666667 0 6.68666666666667 4.28 3.14666666666667 12.8866666666667 0 0 0 0
43802.1901095055 18.82 8.18 0 6.48 4.82666666666667 3.35333333333333 12.34 0 0 0 0
43827.191359568 18.6866666666667 8.31333333333333 0 6.47333333333333 4.95333333333333 3.36 12.2133333333333 0 0 0 0
43852.1926096305 18.7466666666667 8.25333333333334 0 6.51333333333333 4.93333333333333 3.32 12.2333333333333 0 0 0 0
43877.193859693 18.7333333333333 8.16666666666667 0 6.74 5.17333333333333 2.99333333333333 11.9933333333333 0 0 0 0
43902.1951097555 18.9266666666667 7.90666666666667 0 6.89333333333333 5.13333333333333 2.77333333333333 12.0333333333333 0 0 0 0
43927.196359818 18.98 7.85333333333333 0 7.04 5.22666666666667 2.62666666666667 11.94 0 0 0 0
43952.1976098805 19.4133333333333 7.42 0 7.35333333333333 5.10666666666667 2.31333333333333 12.06 0 0 0 0
43977.198859943 20.2266666666667 6.60666666666667 0 7.75333333333333 4.69333333333333 1.91333333333333 12.4733333333333 0 0 0 0
44002.2001100055 20.2066666666667 6.62666666666667 0 7.67333333333333 4.63333333333333 1.99333333333333 12.5333333333333 0 0 0 0
44027.201360068 19.7333333333333 7.1 0 7.57333333333333 5.00666666666667 2.09333333333333 12.16 0 0 0 0
44052.2026101305 19.8133333333333 7.02 0 7.46 4.81333333333333 2.20666666666667 12.3533333333333 0 0 0 0
44077.203860193 19.2333333333333 7.6 0 7.09333333333333 5.02666666666667 2.57333333333333 12.14 0 0 0 0
44102.2051102555 19.3066666666667 7.52666666666667 0 6.85333333333333 4.71333333333333 2.81333333333333 12.4533333333333 0 0 0 0
44127.206360318 19.4866666666667 7.34666666666667 0 6.94 4.62 2.72666666666667 12.5466666666667 0 0 0 0
44152.2076103805 19.7266666666667 7.10666666666667 0 6.97333333333333 4.41333333333333 2.69333333333333 12.7533333333333 0 0 0 0
44177.208860443 19.3466666666667 7.48666666666667 0 6.5 4.32 3.16666666666667 12.8466666666667 0 0 0 0
44202.2101105055 18.94 7.89333333333333 0 6.27333333333333 4.5 3.39333333333333 12.6666666666667 0 0 0 0
44227.211360568 18.8533333333333 7.98 0 6.04 4.35333333333333 3.62666666666667 12.8133333333333 0 0 0 0
44252.2126106305 18.7266666666667 8.00666666666667 0 6.10666666666667 4.44666666666667 3.56 12.62 0 0 0 0
44277.213860693 18.9533333333333 7.71333333333333 0 6.05333333333333 4.1 3.61333333333333 12.9 0 0 0 0
44302.2151107555 18.7066666666667 7.88666666666667 0 5.99333333333333 4.21333333333333 3.67333333333333 12.7133333333333 0 0 0 0
44327.216360818 18.9333333333333 7.56666666666667 0 5.89333333333333 3.79333333333333 3.77333333333333 13.04 0 0 0 0
44352.2176108805 19.04 7.46 0 5.89333333333333 3.68666666666667 3.77333333333333 13.1466666666667 0 0 0 0
44377.218860943 19.1 7.4 0 6 3.73333333333333 3.66666666666667 13.1 0 0 0 0
44402.2201110055 19.22 7.28 0 6 3.61333333333333 3.66666666666667 13.22 0 0 0 0
44427.2213610681 19.56 6.94 0 6.15333333333333 3.42666666666667 3.51333333333333 13.4066666666667 0 0 0 0
44452.2226111306 19.8933333333333 6.60666666666667 0 6.26666666666667 3.20666666666667 3.4 13.6266666666667 0 0 0 0
44477.2238611931 19.8533333333333 6.64666666666667 0 6.35333333333333 3.33333333333333 3.31333333333333 13.5 0 0 0 0
44502.2251112556 19.42 7.08 0 6.14 3.55333333333333 3.52666666666667 13.28 0 0 0 0
44527.2263613181 19.02 7.48 0 5.65333333333333 3.46666666666667 4.01333333333333 13.3666666666667 0 0 0 0
44552.2276113806 19.5666666666667 6.93333333333333 0 5.91333333333333 3.18 3.75333333333333 13.6533333333333 0 0 0 0
44577.2288614431 19.42 7.08 0 5.74666666666667 3.16 3.92 13.6733333333333 0 0 0 0
44602.2301115056 18.74 7.76 0 5.46666666666667 3.56 4.2 13.2733333333333 0 0 0 0
44627.2313615681 18.1866666666667 8.31333333333333 0 5.34666666666667 3.99333333333333 4.32 12.84 0 0 0 0
44652.2326116306 17.9066666666667 8.59333333333333 0 5.66666666666667 4.59333333333333 4 12.24 0 0 0 0
44677.2338616931 17.9266666666667 8.57333333333333 0 5.78 4.68666666666667 3.88666666666667 12.1466666666667 0 0 0 0
44702.2351117556 18.0666666666667 8.43333333333333 0 6.04 4.80666666666667 3.62666666666667 12.0266666666667 0 0 0 0
44727.2363618181 18.1333333333333 8.36666666666667 0 6.11333333333333 4.81333333333333 3.55333333333333 12.02 0 0 0 0
44752.2376118806 17.8733333333333 8.62666666666667 0 6.25333333333333 5.21333333333333 3.41333333333333 11.62 0 0 0 0
44777.2388619431 17.44 8.94 0 6.08 5.35333333333333 3.58666666666667 11.36 0 0 0 0
44802.2401120056 17.4333333333333 8.9 0 6.2 5.43333333333333 3.46666666666667 11.2333333333333 0 0 0 0
44827.2413620681 17.52 8.73333333333333 0 6.45333333333333 5.52 3.21333333333333 11.0666666666667 0 0 0 0
44852.2426121306 17.5866666666667 8.58 0 6.8 5.71333333333333 2.86666666666667 10.7866666666667 0 0 0 0
44877.2438621931 17.4933333333333 8.54666666666667 0 7.19333333333333 6.07333333333333 2.47333333333333 10.3 0 0 0 0
44902.2451122556 17.1533333333333 8.84666666666667 0 7.08 6.26 2.58666666666667 10.0733333333333 0 0 0 0
44927.2463623181 16.8466666666667 9.15333333333333 0 6.83333333333333 6.32 2.83333333333333 10.0133333333333 0 0 0 0
44952.2476123806 16.2866666666667 9.71333333333333 0 6.28 6.32666666666667 3.38666666666667 10.0066666666667 0 0 0 0
44977.2488624431 16.44 9.56 0 6.10666666666667 6 3.56 10.3333333333333 0 0 0 0
45002.2501125056 16.42 9.58 0 6.52666666666667 6.44 3.14 9.89333333333333 0 0 0 0
45027.2513625681 16.78 9.22 0 6.76666666666667 6.32 2.9 10.0133333333333 0 0 0 0
45052.2526126306 17.46 8.54 0 6.91333333333333 5.78666666666667 2.75333333333333 10.5466666666667 0 0 0 0
45077.2538626931 17.3466666666667 8.65333333333333 0 6.9 5.88666666666667 2.76666666666667 10.4466666666667 0 0 0 0
45102.2551127556 17.4866666666667 8.37333333333333 0 6.88 5.72666666666667 2.64666666666667 10.6066666666667 0 0 0 0
45127.2563628181 17.1933333333333 8.52666666666667 0 7.04 6.06666666666667 2.46 10.1533333333333 0 0 0 0
45152.2576128806 17.2533333333333 8.41333333333333 0 7.05333333333333 5.96666666666667 2.44666666666667 10.2 0 0 0 0
45177.2588629431 17.06 8.60666666666667 0 6.69333333333333 5.8 2.80666666666667 10.3666666666667 0 0 0 0
45202.2601130057 17.5733333333333 8.09333333333333 0 6.78 5.37333333333333 2.72 10.7933333333333 0 0 0 0
45227.2613630682 17.8933333333333 7.77333333333333 0 6.78 5.05333333333333 2.72 11.1133333333333 0 0 0 0
45252.2626131307 18.1066666666667 7.56 0 6.69333333333333 4.75333333333333 2.80666666666667 11.4133333333333 0 0 0 0
45277.2638631932 18.0666666666667 7.6 0 6.85333333333333 4.95333333333333 2.64666666666667 11.2133333333333 0 0 0 0
45302.2651132557 18.46 7.20666666666667 0 6.9 4.60666666666667 2.6 11.56 0 0 0 0
45327.2663633182 18.1066666666667 7.39333333333333 0 6.86 4.75333333333333 2.64 11.2466666666667 0 0 0 0
45352.2676133807 17.72 7.78 0 6.62 4.9 2.88 11.1 0 0 0 0
45377.2688634432 17.26 8.24 0 6.74 5.48 2.76 10.52 0 0 0 0
45402.2701135057 17.2666666666667 8.23333333333333 0 6.83333333333333 5.56666666666667 2.66666666666667 10.4333333333333 0 0 0 0
45427.2713635682 17.46 8.04 0 6.75333333333333 5.29333333333333 2.74666666666667 10.7066666666667 0 0 0 0
45452.2726136307 17.8533333333333 7.64666666666667 0 6.82666666666667 4.97333333333333 2.67333333333333 11.0266666666667 0 0 0 0
45477.2738636932 17.42 7.94 0 6.55333333333333 4.99333333333333 2.94666666666667 10.8666666666667 0 0 0 0
45502.2751137557 17.1533333333333 8.18 0 6.48 5.16 3.02 10.6733333333333 0 0 0 0
45527.2763638182 16.7533333333333 8.58 0 6.31333333333333 5.39333333333333 3.18666666666667 10.44 0 0 0 0
45552.2776138807 16.6933333333333 8.64 0 6.56666666666667 5.70666666666667 2.93333333333333 10.1266666666667 0 0 0 0
45577.2788639432 17.16 8.17333333333333 0 6.66666666666667 5.34 2.83333333333333 10.4933333333333 0 0 0 0
45602.2801140057 17.36 7.97333333333333 0 6.63333333333333 5.10666666666667 2.86666666666667 10.7266666666667 0 0 0 0
45627.2813640682 17.28 8.00666666666667 0 6.58 5.08666666666667 2.92 10.7 0 0 0 0
45652.2826141307 16.86 8.30666666666667 0 6.2 5.00666666666667 3.3 10.66 0 0 0 0
45677.2838641932 16.98 8.18666666666667 0 5.99333333333333 4.68 3.50666666666667 10.9866666666667 0 0 0 0
45702.2851142557 17.2466666666667 7.92 0 6.11333333333333 4.53333333333333 3.38666666666667 11.1333333333333 0 0 0 0
45727.2863643182 17.3 7.80666666666667 0 6.12666666666667 4.43333333333333 3.37333333333333 11.1733333333333 0 0 0 0
45752.2876143807 17.8 7.2 0 6.12 3.82 3.38 11.68 0 0 0 0
45777.2888644432 18.0266666666667 6.93333333333333 0 6.3 3.73333333333333 3.2 11.7266666666667 0 0 0 0
45802.2901145057 17.5533333333333 7.27333333333333 0 6.02666666666667 3.8 3.47333333333333 11.5266666666667 0 0 0 0
45827.2913645682 17.4866666666667 7.18 0 6.13333333333333 3.81333333333333 3.36666666666667 11.3533333333333 0 0 0 0
45852.2926146307 17.22 7.44666666666667 0 5.98666666666667 3.93333333333333 3.51333333333333 11.2333333333333 0 0 0 0
45877.2938646932 17.7 6.96666666666667 0 6.11333333333333 3.58 3.38666666666667 11.5866666666667 0 0 0 0
45902.2951147557 17.92 6.74666666666667 0 6.16666666666667 3.41333333333333 3.33333333333333 11.7533333333333 0 0 0 0
45927.2963648182 18.1066666666667 6.55333333333333 0 6.38 3.43333333333333 3.12 11.7266666666667 0 0 0 0
45952.2976148807 17.7533333333333 6.74666666666667 0 6.40666666666667 3.65333333333333 3.09333333333333 11.3466666666667 0 0 0 0
45977.2988649432 17.5933333333333 6.90666666666667 0 6.28 3.68666666666667 3.22 11.3133333333333 0 0 0 0
46002.3001150058 17.5133333333333 6.98666666666667 0 6.24 3.72666666666667 3.26 11.2733333333333 0 0 0 0
46027.3013650683 17.3933333333333 7.10666666666667 0 6.22666666666667 3.83333333333333 3.27333333333333 11.1666666666667 0 0 0 0
46052.3026151308 17.68 6.82 0 6.52666666666667 3.84666666666667 2.97333333333333 11.1533333333333 0 0 0 0
46077.3038651933 18.1533333333333 6.34666666666667 0 6.92 3.76666666666667 2.58 11.2333333333333 0 0 0 0
46102.3051152558 18.38 6.00666666666667 0 6.68666666666667 3.30666666666667 2.7 11.6933333333333 0 0 0 0
46127.3063653183 18.6 5.73333333333333 0 6.88666666666667 3.28666666666667 2.44666666666667 11.7133333333333 0 0 0 0
46152.3076153808 18.6733333333333 5.66 0 6.97333333333333 3.3 2.36 11.7 0 0 0 0
46177.3088654433 18.7866666666667 5.54666666666667 0 6.98 3.19333333333333 2.35333333333333 11.8066666666667 0 0 0 0
46202.3101155058 19.18 5.15333333333333 0 7.27333333333333 3.09333333333333 2.06 11.9066666666667 0 0 0 0
46227.3113655683 19.12 5.21333333333333 0 7.35333333333333 3.23333333333333 1.98 11.7666666666667 0 0 0 0
46252.3126156308 18.7133333333333 5.62 0 7.04666666666667 3.33333333333333 2.28666666666667 11.6666666666667 0 0 0 0
46277.3138656933 18.3533333333333 5.98 0 7.06 3.70666666666667 2.27333333333333 11.2933333333333 0 0 0 0
46302.3151157558 18.0466666666667 6.26666666666667 0 6.98 3.93333333333333 2.33333333333333 11.0666666666667 0 0 0 0
46327.3163658183 17.58 6.5 0 6.67333333333333 4.00666666666667 2.49333333333333 10.9066666666667 0 0 0 0
46352.3176158808 17.3533333333333 6.64666666666667 0 6.58 4.06 2.58666666666667 10.7733333333333 0 0 0 0
46377.3188659433 17.46 6.54 0 6.54666666666667 3.92 2.62 10.9133333333333 0 0 0 0
46402.3201160058 17.64 6.36 0 6.62 3.81333333333333 2.54666666666667 11.02 0 0 0 0
46427.3213660683 17.4933333333333 6.50666666666667 0 6.74666666666667 4.08666666666667 2.42 10.7466666666667 0 0 0 0
46452.3226161308 17.6533333333333 6.34666666666667 0 6.82 4 2.34666666666667 10.8333333333333 0 0 0 0
46477.3238661933 17.18 6.82 0 6.5 4.15333333333333 2.66666666666667 10.68 0 0 0 0
46502.3251162558 16.7733333333333 7.22666666666667 0 6.35333333333333 4.41333333333333 2.81333333333333 10.42 0 0 0 0
46527.3263663183 16.86 7.14 0 6.49333333333333 4.46666666666667 2.67333333333333 10.3666666666667 0 0 0 0
46552.3276163808 16.8333333333333 7.16666666666667 0 6.44 4.44 2.72666666666667 10.3933333333333 0 0 0 0
46577.3288664433 16.9 7.1 0 6.5 4.43333333333333 2.66666666666667 10.4 0 0 0 0
46602.3301165058 16.3133333333333 7.68666666666667 0 6.27333333333333 4.79333333333333 2.89333333333333 10.04 0 0 0 0
46627.3313665683 15.82 8.18 0 5.82666666666667 4.84 3.34 9.99333333333333 0 0 0 0
46652.3326166308 15.0866666666667 8.91333333333333 0 5.56 5.30666666666667 3.60666666666667 9.52666666666667 0 0 0 0
46677.3338666933 15.2133333333333 8.78666666666667 0 5.84666666666667 5.46666666666667 3.32 9.36666666666667 0 0 0 0
46702.3351167558 15.16 8.84 0 6.04 5.71333333333333 3.12666666666667 9.12 0 0 0 0
46727.3363668183 15.3533333333333 8.64666666666667 0 6.28666666666667 5.76666666666667 2.88 9.06666666666667 0 0 0 0
46752.3376168808 15.4533333333333 8.54666666666667 0 6.38666666666667 5.76666666666667 2.78 9.06666666666667 0 0 0 0
46777.3388669433 15.36 8.49333333333333 0 6.21333333333333 5.54 2.95333333333333 9.14666666666667 0 0 0 0
46802.3401170059 15.2333333333333 8.6 0 6.13333333333333 5.56666666666667 3.03333333333333 9.1 0 0 0 0
46827.3413670684 15.3866666666667 8.35333333333333 0 6.24 5.42666666666667 2.92666666666667 9.14666666666667 0 0 0 0
46852.3426171309 15.6866666666667 7.98 0 6.42 5.23333333333333 2.74666666666667 9.26666666666667 0 0 0 0
46877.3438671934 15.4066666666667 8.13333333333333 0 6.42666666666667 5.39333333333333 2.74 8.98 0 0 0 0
46902.3451172559 15.8 7.7 0 6.50666666666667 5.04 2.66 9.29333333333333 0 0 0 0
46927.3463673184 16.3 7.2 0 6.72666666666667 4.76 2.44 9.57333333333333 0 0 0 0
46952.3476173809 16.26 7.24 0 6.66666666666667 4.74 2.5 9.59333333333333 0 0 0 0
46977.3488674434 16.74 6.76 0 6.85333333333333 4.44666666666667 2.31333333333333 9.88666666666667 0 0 0 0
47002.3501175059 16.96 6.54 0 7.3 4.67333333333333 1.86666666666667 9.66 0 0 0 0
47027.3513675684 16.6666666666667 6.83333333333333 0 7.11333333333333 4.78 2.05333333333333 9.55333333333333 0 0 0 0
47052.3526176309 16.48 7.02 0 6.93333333333333 4.78666666666667 2.23333333333333 9.54666666666667 0 0 0 0
47077.3538676934 16.2333333333333 7.12 0 6.92 4.87333333333333 2.24666666666667 9.31333333333333 0 0 0 0
47102.3551177559 16.3466666666667 6.98666666666667 0 7.58666666666667 5.40666666666667 1.58 8.76 0 0 0 0
47127.3563678184 16.54 6.79333333333333 0 7.53333333333333 5.16 1.63333333333333 9.00666666666667 0 0 0 0
47152.3576178809 16.4866666666667 6.84666666666667 0 7.65333333333333 5.33333333333333 1.51333333333333 8.83333333333333 0 0 0 0
47177.3588679434 16.22 7.11333333333333 0 7.36 5.30666666666667 1.80666666666667 8.86 0 0 0 0
47202.3601180059 15.8666666666667 7.46666666666667 0 7.16666666666667 5.46666666666667 2 8.7 0 0 0 0
47227.3613680684 15.4933333333333 7.84 0 7.09333333333333 5.76666666666667 2.07333333333333 8.4 0 0 0 0
47252.3626181309 15.4066666666667 7.92666666666667 0 6.94 5.7 2.22666666666667 8.46666666666667 0 0 0 0
47277.3638681934 15.3066666666667 8.02666666666667 0 6.83333333333333 5.69333333333333 2.33333333333333 8.47333333333333 0 0 0 0
47302.3651182559 15.7133333333333 7.62 0 6.80666666666667 5.26 2.36 8.90666666666667 0 0 0 0
47327.3663683184 16.34 6.99333333333333 0 6.82666666666667 4.65333333333333 2.34 9.51333333333333 0 0 0 0
47352.3676183809 15.5333333333333 7.8 0 6.31333333333333 4.94666666666667 2.85333333333333 9.22 0 0 0 0
47377.3688684434 15.1666666666667 8.16666666666667 0 6.16666666666667 5.16666666666667 3 9 0 0 0 0
47402.3701185059 14.8866666666667 8.44666666666667 0 6.2 5.48 2.96666666666667 8.68666666666667 0 0 0 0
47427.3713685684 15.06 8.27333333333333 0 6.30666666666667 5.41333333333333 2.86 8.75333333333333 0 0 0 0
47452.3726186309 15.3733333333333 7.96 0 6.64 5.43333333333333 2.52666666666667 8.73333333333333 0 0 0 0
47477.3738686934 16.1333333333333 7.2 0 7.18666666666667 5.22 1.98 8.94666666666667 0 0 0 0
47502.3751187559 16.14 7.19333333333333 0 7.16 5.18666666666667 2.00666666666667 8.98 0 0 0 0
47527.3763688184 16.2733333333333 7.06 0 6.96 4.85333333333333 2.20666666666667 9.31333333333333 0 0 0 0
47552.3776188809 16.68 6.65333333333333 0 7.06666666666667 4.55333333333333 2.1 9.61333333333333 0 0 0 0
47577.3788689434 16.3 7.03333333333333 0 6.72 4.58666666666667 2.44666666666667 9.58 0 0 0 0
47602.380119006 16.7466666666667 6.48 0 6.51333333333333 3.93333333333333 2.54666666666667 10.2333333333333 0 0 0 0
47627.3813690685 16.7733333333333 6.39333333333333 0 6.34 3.73333333333333 2.66 10.4333333333333 0 0 0 0
47652.382619131 16.6933333333333 6.47333333333333 0 6.28666666666667 3.76 2.71333333333333 10.4066666666667 0 0 0 0
47677.3838691935 16.36 6.80666666666667 0 6.18666666666667 3.99333333333333 2.81333333333333 10.1733333333333 0 0 0 0
47702.385119256 16.5 6.66666666666667 0 6.38666666666667 4.05333333333333 2.61333333333333 10.1133333333333 0 0 0 0
47727.3863693185 16.2133333333333 6.95333333333333 0 6.33333333333333 4.28666666666667 2.66666666666667 9.88 0 0 0 0
47752.387619381 16.46 6.70666666666667 0 6.58666666666667 4.29333333333333 2.41333333333333 9.87333333333333 0 0 0 0
47777.3888694435 16.6266666666667 6.54 0 6.66666666666667 4.20666666666667 2.33333333333333 9.96 0 0 0 0
47802.390119506 16.5466666666667 6.62 0 6.7 4.32 2.3 9.84666666666667 0 0 0 0
47827.3913695685 15.9466666666667 7.22 0 6.62666666666667 4.84666666666667 2.37333333333333 9.32 0 0 0 0
47852.392619631 15.8333333333333 7.33333333333333 0 6.68666666666667 5.02 2.31333333333333 9.14666666666667 0 0 0 0
47877.3938696935 15.8533333333333 7.31333333333333 0 6.69333333333333 5.00666666666667 2.30666666666667 9.16 0 0 0 0
47902.395119756 16.24 6.92666666666667 0 6.96 4.88666666666667 2.04 9.28 0 0 0 0
47927.3963698185 16.4666666666667 6.7 0 7.08 4.78 1.92 9.38666666666667 0 0 0 0
47952.397619881 16.3066666666667 6.86 0 6.96 4.82 2.04 9.34666666666667 0 0 0 0
47977.3988699435 16.3866666666667 6.78 0 6.91333333333333 4.69333333333333 2.08666666666667 9.47333333333333 0 0 0 0
48002.400120006 16.2266666666667 6.91333333333333 0 6.46 4.4 2.51333333333333 9.76666666666667 0 0 0 0
48027.4013700685 15.7666666666667 7.23333333333333 0 5.85333333333333 4.25333333333333 2.98 9.91333333333333 0 0 0 0
48052.402620131 15.4933333333333 7.36666666666667 0 5.83333333333333 4.36666666666667 3 9.66 0 0 0 0
48077.4038701935 15.3666666666667 7.46666666666667 0 6.07333333333333 4.70666666666667 2.76 9.29333333333333 0 0 0 0
48102.405120256 15.4866666666667 7.34666666666667 0 6.15333333333333 4.66666666666667 2.68 9.33333333333333 0 0 0 0
48127.4063703185 15.5933333333333 7.24 0 6.01333333333333 4.42 2.82 9.58 0 0 0 0
48152.407620381 14.8533333333333 7.98 0 5.51333333333333 4.66 3.32 9.34 0 0 0 0
48177.4088704435 14.3666666666667 8.46666666666667 0 5.5 5.13333333333333 3.33333333333333 8.86666666666667 0 0 0 0
48202.410120506 14.1733333333333 8.66 0 5.52 5.34666666666667 3.31333333333333 8.65333333333333 0 0 0 0
48227.4113705685 13.84 8.99333333333333 0 5.24 5.4 3.59333333333333 8.6 0 0 0 0
48252.412620631 13.26 9.57333333333333 0 5.13333333333333 5.87333333333333 3.7 8.12666666666667 0 0 0 0
48277.4138706935 12.4266666666667 10.3266666666667 0 4.67333333333333 6.16666666666667 4.16 7.75333333333333 0 0 0 0
48302.415120756 12.2 10.4666666666667 0 4.7 6.33333333333333 4.13333333333333 7.5 0 0 0 0
48327.4163708185 12.5866666666667 10.08 0 4.84666666666667 6.09333333333333 3.98666666666667 7.74 0 0 0 0
48352.417620881 13.2133333333333 9.45333333333333 0 5.19333333333333 5.81333333333333 3.64 8.02 0 0 0 0
48377.4188709435 13.2733333333333 9.28 0 5.19333333333333 5.64 3.64 8.08 0 0 0 0
48402.420121006 14.04 8.46 0 5.06 4.68666666666667 3.77333333333333 8.98 0 0 0 0
48427.4213710686 14.1533333333333 8.34666666666667 0 4.95333333333333 4.46666666666667 3.88 9.2 0 0 0 0
48452.4226211311 14.0333333333333 8.46666666666667 0 5.18 4.81333333333333 3.65333333333333 8.85333333333333 0 0 0 0
48477.4238711936 13.7733333333333 8.72666666666667 0 5.04 4.93333333333333 3.79333333333333 8.73333333333333 0 0 0 0
48502.4251212561 13.6866666666667 8.81333333333333 0 4.83333333333333 4.81333333333333 4 8.85333333333333 0 0 0 0
48527.4263713186 13.8266666666667 8.67333333333333 0 4.84 4.68 3.99333333333333 8.98666666666667 0 0 0 0
48552.4276213811 14.06 8.44 0 5.2 4.80666666666667 3.63333333333333 8.86 0 0 0 0
48577.4288714436 14.5 8 0 5.50666666666667 4.67333333333333 3.32666666666667 8.99333333333333 0 0 0 0
48602.4301215061 14.2133333333333 8.28666666666667 0 5.47333333333333 4.92666666666667 3.36 8.74 0 0 0 0
48627.4313715686 14.2066666666667 8.29333333333333 0 5.48 4.94 3.35333333333333 8.72666666666667 0 0 0 0
48652.4326216311 14.2066666666667 8.29333333333333 0 5.31333333333333 4.77333333333333 3.52 8.89333333333333 0 0 0 0
48677.4338716936 14.5666666666667 7.93333333333333 0 5.35333333333333 4.45333333333333 3.48 9.21333333333333 0 0 0 0
48702.4351217561 14.4666666666667 8.03333333333333 0 4.96666666666667 4.16666666666667 3.86666666666667 9.5 0 0 0 0
48727.4363718186 14.2266666666667 8.27333333333333 0 4.6 4.04 4.23333333333333 9.62666666666667 0 0 0 0
48752.4376218811 14.66 7.84 0 4.66666666666667 3.67333333333333 4.16666666666667 9.99333333333333 0 0 0 0
48777.4388719436 14.8066666666667 7.69333333333333 0 4.67333333333333 3.53333333333333 4.16 10.1333333333333 0 0 0 0
48802.4401220061 14.8133333333333 7.68666666666667 0 4.92 3.77333333333333 3.91333333333333 9.89333333333333 0 0 0 0
48827.4413720686 15.12 7.38 0 5.38666666666667 3.93333333333333 3.44666666666667 9.73333333333333 0 0 0 0
48852.4426221311 14.8666666666667 7.63333333333333 0 5.30666666666667 4.10666666666667 3.52666666666667 9.56 0 0 0 0
48877.4438721936 14.5333333333333 7.9 0 5.18 4.24666666666667 3.65333333333333 9.35333333333333 0 0 0 0
48902.4451222561 14.8866666666667 7.44666666666667 0 4.96666666666667 3.58 3.86666666666667 9.92 0 0 0 0
48927.4463723186 15.2133333333333 7.12 0 5.1 3.38666666666667 3.73333333333333 10.1133333333333 0 0 0 0
48952.4476223811 14.8333333333333 7.5 0 5.04666666666667 3.71333333333333 3.78666666666667 9.78666666666667 0 0 0 0
48977.4488724436 15.4533333333333 6.88 0 5.42 3.46666666666667 3.41333333333333 10.0333333333333 0 0 0 0
49002.4501225061 15.4666666666667 6.86666666666667 0 5.06 3.09333333333333 3.77333333333333 10.4066666666667 0 0 0 0
49027.4513725686 15.38 6.95333333333333 0 5.03333333333333 3.15333333333333 3.8 10.3466666666667 0 0 0 0
49052.4526226311 15.42 6.91333333333333 0 5.32666666666667 3.40666666666667 3.50666666666667 10.0933333333333 0 0 0 0
49077.4538726936 15.22 7.11333333333333 0 5.19333333333333 3.47333333333333 3.64 10.0266666666667 0 0 0 0
49102.4551227561 15.02 7.31333333333333 0 5.32666666666667 3.80666666666667 3.50666666666667 9.69333333333333 0 0 0 0
49127.4563728186 14.6466666666667 7.68666666666667 0 5.01333333333333 3.86666666666667 3.82 9.63333333333333 0 0 0 0
49152.4576228811 14.5266666666667 7.80666666666667 0 5.01333333333333 3.98666666666667 3.82 9.51333333333333 0 0 0 0
49177.4588729436 15.02 7.31333333333333 0 5.34 3.82 3.49333333333333 9.68 0 0 0 0
49202.4601230062 16.04 6.29333333333333 0 5.84666666666667 3.30666666666667 2.98666666666667 10.1933333333333 0 0 0 0
49227.4613730687 15.9266666666667 6.40666666666667 0 5.62 3.19333333333333 3.21333333333333 10.3066666666667 0 0 0 0
49252.4626231312 15.7733333333333 6.56 0 5.82 3.54666666666667 3.01333333333333 9.95333333333333 0 0 0 0
49277.4638731937 15.7333333333333 6.6 0 5.83333333333333 3.6 3 9.9 0 0 0 0
49302.4651232562 16.3133333333333 6.02 0 5.94666666666667 3.13333333333333 2.88666666666667 10.3666666666667 0 0 0 0
49327.4663733187 16.5333333333333 5.8 0 6.18 3.14666666666667 2.65333333333333 10.3533333333333 0 0 0 0
49352.4676233812 16.5266666666667 5.80666666666667 0 6.52 3.49333333333333 2.31333333333333 10.0066666666667 0 0 0 0
49377.4688734437 16.0666666666667 6.26666666666667 0 6.26 3.69333333333333 2.57333333333333 9.80666666666667 0 0 0 0
49402.4701235062 15.58 6.75333333333333 0 6.18 4.1 2.65333333333333 9.4 0 0 0 0
49427.4713735687 15.4066666666667 6.92666666666667 0 6.16666666666667 4.26 2.66666666666667 9.24 0 0 0 0
49452.4726236312 15.24 7.09333333333333 0 6.4 4.66 2.43333333333333 8.84 0 0 0 0
49477.4738736937 15.16 7.17333333333333 0 6.59333333333333 4.93333333333333 2.24 8.56666666666667 0 0 0 0
49502.4751237562 15.5133333333333 6.82 0 6.54666666666667 4.53333333333333 2.28666666666667 8.96666666666667 0 0 0 0
49527.4763738187 15.5533333333333 6.78 0 6.58666666666667 4.53333333333333 2.24666666666667 8.96666666666667 0 0 0 0
49552.4776238812 15.7 6.63333333333333 0 6.7 4.5 2.13333333333333 9 0 0 0 0
49577.4788739437 16.1533333333333 6.13333333333333 0 7.05333333333333 4.35333333333333 1.78 9.1 0 0 0 0
49602.4801240062 15.76 6.40666666666667 0 7.21333333333333 4.78666666666667 1.62 8.54666666666667 0 0 0 0
49627.4813740687 15.6866666666667 6.48 0 7.16666666666667 4.81333333333333 1.66666666666667 8.52 0 0 0 0
49652.4826241312 14.86 7.30666666666667 0 6.82666666666667 5.3 2.00666666666667 8.03333333333333 0 0 0 0
49677.4838741937 14.5 7.66666666666667 0 6.55333333333333 5.38666666666667 2.28 7.94666666666667 0 0 0 0
49702.4851242562 14.1333333333333 8.03333333333333 0 6.16666666666667 5.36666666666667 2.66666666666667 7.96666666666667 0 0 0 0
49727.4863743187 13.9133333333333 8.25333333333333 0 6.01333333333333 5.43333333333333 2.82 7.9 0 0 0 0
49752.4876243812 14.3266666666667 7.84 0 6.31333333333333 5.32 2.52 8.01333333333333 0 0 0 0
49777.4888744437 14.3 7.78 0 6.48 5.51333333333333 2.26666666666667 7.82 0 0 0 0
49802.4901245062 14.3 7.7 0 6.63333333333333 5.66666666666667 2.03333333333333 7.66666666666667 0 0 0 0
49827.4913745687 14.54 7.46 0 6.52 5.31333333333333 2.14666666666667 8.02 0 0 0 0
49852.4926246312 14.7 7.28666666666667 0 6.31333333333333 4.94666666666667 2.34 8.38666666666667 0 0 0 0
49877.4938746937 14.4 7.43333333333333 0 6.03333333333333 4.96666666666667 2.46666666666667 8.36666666666667 0 0 0 0
49902.4951247562 14.2666666666667 7.56666666666667 0 5.74666666666667 4.81333333333333 2.75333333333333 8.52 0 0 0 0
49927.4963748187 14.68 7.15333333333333 0 5.69333333333333 4.34666666666667 2.80666666666667 8.98666666666667 0 0 0 0
49952.4976248812 15.0466666666667 6.78666666666667 0 5.83333333333333 4.12 2.66666666666667 9.21333333333333 0 0 0 0
49977.4988749437 14.8266666666667 7.00666666666667 0 5.87333333333333 4.38 2.62666666666667 8.95333333333333 0 0 0 0
50002.5001250062 14.18 7.65333333333333 0 5.64666666666667 4.8 2.85333333333333 8.53333333333333 0 0 0 0
50027.5013750688 15.4733333333333 6.36 0 6.2 4.06 2.3 9.27333333333333 0 0 0 0
50052.5026251313 16.1333333333333 5.7 0 6.12666666666667 3.32666666666667 2.37333333333333 10.0066666666667 0 0 0 0
50077.5038751938 16.54 5.29333333333333 0 6.21333333333333 3.00666666666667 2.28666666666667 10.3266666666667 0 0 0 0
50102.5051252563 16.32 5.51333333333333 0 6.13333333333333 3.14666666666667 2.36666666666667 10.1866666666667 0 0 0 0
50127.5063753188 16.1933333333333 5.64 0 5.89333333333333 3.03333333333333 2.60666666666667 10.3 0 0 0 0
50152.5076253813 16 5.83333333333333 0 5.66666666666667 3 2.83333333333333 10.3333333333333 0 0 0 0
50177.5088754438 16.1666666666667 5.66666666666667 0 5.94666666666667 3.11333333333333 2.55333333333333 10.22 0 0 0 0
50202.5101255063 15.98 5.85333333333333 0 6.16666666666667 3.52 2.33333333333333 9.81333333333333 0 0 0 0
50227.5113755688 15.16 6.67333333333333 0 6 4.17333333333333 2.5 9.16 0 0 0 0
50252.5126256313 15.3333333333333 6.5 0 5.78666666666667 3.78666666666667 2.71333333333333 9.54666666666667 0 0 0 0
50277.5138756938 15.3866666666667 6.44666666666667 0 5.66666666666667 3.61333333333333 2.83333333333333 9.72 0 0 0 0
50302.5151257563 15.66 6.16666666666667 0 5.83333333333333 3.50666666666667 2.66 9.82666666666667 0 0 0 0
50327.5163758188 15.8733333333333 5.79333333333333 0 5.86 3.32 2.47333333333333 10.0133333333333 0 0 0 0
50352.5176258813 16.2333333333333 5.43333333333333 0 5.78666666666667 2.88666666666667 2.54666666666667 10.4466666666667 0 0 0 0
50377.5188759438 16.6866666666667 4.98 0 6.33333333333333 2.98 2 10.3533333333333 0 0 0 0
50402.5201260063 16.48 5.18666666666667 0 6.30666666666667 3.16 2.02666666666667 10.1733333333333 0 0 0 0
50427.5213760688 15.8266666666667 5.84 0 5.84 3.34666666666667 2.49333333333333 9.98666666666667 0 0 0 0
50452.5226261313 15.68 5.98666666666667 0 5.73333333333333 3.38666666666667 2.6 9.94666666666667 0 0 0 0
50477.5238761938 15.6733333333333 5.99333333333333 0 5.53333333333333 3.19333333333333 2.8 10.14 0 0 0 0
50502.5251262563 15.9133333333333 5.75333333333333 0 5.46666666666667 2.88666666666667 2.86666666666667 10.4466666666667 0 0 0 0
50527.5263763188 16.16 5.50666666666667 0 5.73333333333333 2.90666666666667 2.6 10.4266666666667 0 0 0 0
50552.5276263813 15.7933333333333 5.87333333333333 0 5.66666666666667 3.20666666666667 2.66666666666667 10.1266666666667 0 0 0 0
50577.5288764438 15.1533333333333 6.51333333333333 0 5.47333333333333 3.65333333333333 2.86 9.68 0 0 0 0
50602.5301265063 14.9933333333333 6.67333333333333 0 5.64666666666667 3.98666666666667 2.68666666666667 9.34666666666667 0 0 0 0
50627.5313765688 14.7333333333333 6.93333333333333 0 5.60666666666667 4.20666666666667 2.72666666666667 9.12666666666667 0 0 0 0
50652.5326266313 14.58 6.88666666666667 0 5.66666666666667 4.28 2.60666666666667 8.91333333333333 0 0 0 0
50677.5338766938 14.9333333333333 6.4 0 5.68666666666667 3.92 2.48 9.24666666666667 0 0 0 0
50702.5351267563 15.1933333333333 6.14 0 5.55333333333333 3.52666666666667 2.61333333333333 9.64 0 0 0 0
50727.5363768188 15.5533333333333 5.78 0 5.66666666666667 3.28 2.5 9.88666666666667 0 0 0 0
50752.5376268813 15.5133333333333 5.82 0 5.81333333333333 3.46666666666667 2.35333333333333 9.7 0 0 0 0
50777.5388769439 14.8733333333333 6.31333333333333 0 5.82 3.96666666666667 2.34666666666667 9.05333333333333 0 0 0 0
50802.5401270064 14.4733333333333 6.56666666666667 0 5.57333333333333 4.1 2.46666666666667 8.9 0 0 0 0
50827.5413770689 14.28 6.72 0 5.12666666666667 3.84666666666667 2.87333333333333 9.15333333333333 0 0 0 0
50852.5426271314 13.9066666666667 7.09333333333333 0 4.87333333333333 3.96666666666667 3.12666666666667 9.03333333333333 0 0 0 0
50877.5438771939 14.1733333333333 6.82666666666667 0 5.00666666666667 3.83333333333333 2.99333333333333 9.16666666666667 0 0 0 0
50902.5451272564 14.46 6.54 0 5.16666666666667 3.70666666666667 2.83333333333333 9.29333333333333 0 0 0 0
50927.5463773189 14.74 6.26 0 5.16666666666667 3.42666666666667 2.83333333333333 9.57333333333333 0 0 0 0
50952.5476273814 14.8666666666667 5.97333333333333 0 5.00666666666667 3.14 2.83333333333333 9.86 0 0 0 0
50977.5488774439 15.16 5.67333333333333 0 5.06 2.9 2.77333333333333 10.1 0 0 0 0
51002.5501275064 14.84 5.99333333333333 0 5.04 3.2 2.79333333333333 9.8 0 0 0 0
51027.5513775689 15.3933333333333 5.44 0 5.49333333333333 3.1 2.34 9.9 0 0 0 0
51052.5526276314 15.56 5.27333333333333 0 5.66666666666667 3.10666666666667 2.16666666666667 9.89333333333333 0 0 0 0
51077.5538776939 15.3866666666667 5.44666666666667 0 5.62666666666667 3.24 2.20666666666667 9.76 0 0 0 0
51102.5551277564 15.1466666666667 5.68666666666667 0 5.48 3.33333333333333 2.35333333333333 9.66666666666667 0 0 0 0
51127.5563778189 14.92 5.91333333333333 0 5.24666666666667 3.32666666666667 2.58666666666667 9.67333333333333 0 0 0 0
51152.5576278814 15.0666666666667 5.76666666666667 0 5.06666666666667 3 2.76666666666667 10 0 0 0 0
51177.5588779439 15.16 5.67333333333333 0 5.24 3.08 2.59333333333333 9.92 0 0 0 0
51202.5601280064 15.16 5.67333333333333 0 5.33333333333333 3.17333333333333 2.5 9.82666666666667 0 0 0 0
51227.5613780689 15.0733333333333 5.76 0 5.24 3.16666666666667 2.59333333333333 9.83333333333333 0 0 0 0
51252.5626281314 14.78 6.05333333333333 0 5.02666666666667 3.24666666666667 2.80666666666667 9.75333333333333 0 0 0 0
51277.5638781939 14.9133333333333 5.92 0 5.10666666666667 3.19333333333333 2.72666666666667 9.80666666666667 0 0 0 0
51302.5651282564 14.66 6.17333333333333 0 5 3.34 2.83333333333333 9.66 0 0 0 0
51327.5663783189 14.6066666666667 6.22666666666667 0 4.93333333333333 3.32666666666667 2.9 9.67333333333333 0 0 0 0
51352.5676283814 14.5533333333333 6.28 0 4.95333333333333 3.4 2.88 9.6 0 0 0 0
51377.5688784439 13.7533333333333 7.08 0 4.67333333333333 3.92 3.16 9.08 0 0 0 0
51402.5701285064 13.3466666666667 7.48666666666667 0 4.62666666666667 4.28 3.20666666666667 8.72 0 0 0 0
51427.5713785689 13.8866666666667 6.94666666666667 0 4.92666666666667 4.04 2.90666666666667 8.96 0 0 0 0
51452.5726286314 14.2666666666667 6.56666666666667 0 5.21333333333333 3.94666666666667 2.62 9.05333333333333 0 0 0 0
51477.5738786939 14.1266666666667 6.70666666666667 0 5.06 3.93333333333333 2.77333333333333 9.06666666666667 0 0 0 0
51502.5751287564 14.2866666666667 6.54666666666667 0 5.08666666666667 3.8 2.74666666666667 9.2 0 0 0 0
51527.5763788189 14.8866666666667 5.94666666666667 0 5.46 3.57333333333333 2.37333333333333 9.42666666666667 0 0 0 0
51552.5776288814 15.0066666666667 5.82666666666667 0 5.68666666666667 3.68 2.14666666666667 9.32 0 0 0 0
51577.5788789439 15.12 5.71333333333333 0 5.81333333333333 3.69333333333333 2.02 9.30666666666667 0 0 0 0
51602.5801290064 14.9666666666667 5.83333333333333 0 5.85333333333333 3.88666666666667 1.94666666666667 9.11333333333333 0 0 0 0
51627.581379069 14.5133333333333 6.15333333333333 0 5.41333333333333 3.9 2.25333333333333 9.1 0 0 0 0
51652.5826291315 14.1666666666667 6.5 0 5.19333333333333 4.02666666666667 2.47333333333333 8.97333333333333 0 0 0 0
51677.583879194 14.44 6.16 0 5.19333333333333 3.75333333333333 2.40666666666667 9.24666666666667 0 0 0 0
51702.5851292565 14.1866666666667 6.31333333333333 0 4.86 3.67333333333333 2.64 9.32666666666667 0 0 0 0
51727.586379319 13.7666666666667 6.73333333333333 0 4.61333333333333 3.84666666666667 2.88666666666667 9.15333333333333 0 0 0 0
51752.5876293815 13.9133333333333 6.58666666666667 0 4.79333333333333 3.88 2.70666666666667 9.12 0 0 0 0
51777.588879444 13.9266666666667 6.57333333333333 0 5.08666666666667 4.16 2.41333333333333 8.84 0 0 0 0
51802.5901295065 14.48 6.02 0 5.28666666666667 3.80666666666667 2.21333333333333 9.19333333333333 0 0 0 0
51827.591379569 14.2266666666667 6.27333333333333 0 5.16 3.93333333333333 2.34 9.06666666666667 0 0 0 0
51852.5926296315 14.5 6 0 5.32 3.82 2.18 9.18 0 0 0 0
51877.593879694 14.26 6.24 0 5.08 3.82 2.42 9.18 0 0 0 0
51902.5951297565 14.16 6.21333333333333 0 5 3.84 2.37333333333333 9.16 0 0 0 0
51927.596379819 13.6933333333333 6.64 0 4.51333333333333 3.82 2.82 9.18 0 0 0 0
51952.5976298815 13.72 6.61333333333333 0 4.38666666666667 3.66666666666667 2.94666666666667 9.33333333333333 0 0 0 0
51977.598879944 13.5933333333333 6.74 0 4.49333333333333 3.9 2.84 9.1 0 0 0 0
52002.6001300065 13.5133333333333 6.82 0 4.48 3.96666666666667 2.85333333333333 9.03333333333333 0 0 0 0
52027.601380069 13.2333333333333 7.1 0 4.48 4.24666666666667 2.85333333333333 8.75333333333333 0 0 0 0
52052.6026301315 12.68 7.53333333333333 0 4.38 4.58 2.95333333333333 8.3 0 0 0 0
52077.603880194 12.7266666666667 7.43333333333333 0 4.59333333333333 4.69333333333333 2.74 8.13333333333333 0 0 0 0
52102.6051302565 12.6 7.4 0 4.74 4.80666666666667 2.59333333333333 7.86 0 0 0 0
52127.606380319 12.4933333333333 7.48666666666667 0 4.49333333333333 4.66666666666667 2.82 8 0 0 0 0
52152.6076303815 12.44 7.39333333333333 0 4.26 4.48666666666667 2.90666666666667 8.18 0 0 0 0
52177.608880444 12.2733333333333 7.56 0 4.24666666666667 4.64 2.92 8.02666666666667 0 0 0 0
52202.6101305065 12.5666666666667 7.26666666666667 0 4.61333333333333 4.71333333333333 2.55333333333333 7.95333333333333 0 0 0 0
52227.611380569 12.48 7.35333333333333 0 4.8 4.98666666666667 2.36666666666667 7.68 0 0 0 0
52252.6126306315 12.4466666666667 7.38666666666667 0 4.68 4.9 2.48666666666667 7.76666666666667 0 0 0 0
52277.613880694 12.5666666666667 7.26666666666667 0 4.74666666666667 4.84666666666667 2.42 7.82 0 0 0 0
52302.6151307565 12.84 6.99333333333333 0 5.10666666666667 4.93333333333333 2.06 7.73333333333333 0 0 0 0
52327.616380819 12.6666666666667 7.16666666666667 0 5.22666666666667 5.22666666666667 1.94 7.44 0 0 0 0
52352.6176308815 13.08 6.75333333333333 0 5.33333333333333 4.92 1.83333333333333 7.74666666666667 0 0 0 0
52377.6188809441 13.5466666666667 6.28666666666667 0 5.32 4.44 1.84666666666667 8.22666666666667 0 0 0 0
52402.6201310066 13.8066666666667 6.02666666666667 0 5.08666666666667 3.94666666666667 2.08 8.72 0 0 0 0
52427.6213810691 13.5866666666667 6.24666666666667 0 5.04666666666667 4.12666666666667 2.12 8.54 0 0 0 0
52452.6226311316 14.0866666666667 5.74666666666667 0 5.32 3.9 1.84666666666667 8.76666666666667 0 0 0 0
52477.6238811941 14.1733333333333 5.66 0 5.48666666666667 3.98 1.68 8.68666666666667 0 0 0 0
52502.6251312566 14.3 5.53333333333333 0 5.55333333333333 3.92 1.61333333333333 8.74666666666667 0 0 0 0
52527.6263813191 14.0733333333333 5.76 0 5.53333333333333 4.12666666666667 1.63333333333333 8.54 0 0 0 0
52552.6276313816 14.58 5.25333333333333 0 5.48666666666667 3.57333333333333 1.68 9.09333333333333 0 0 0 0
52577.6288814441 14.3733333333333 5.46 0 5.5 3.79333333333333 1.66666666666667 8.87333333333333 0 0 0 0
52602.6301315066 14.3066666666667 5.52666666666667 0 5.34666666666667 3.70666666666667 1.82 8.96 0 0 0 0
52627.6313815691 14.4866666666667 5.34666666666667 0 5.33333333333333 3.51333333333333 1.83333333333333 9.15333333333333 0 0 0 0
52652.6326316316 14.9 4.93333333333333 0 5.26666666666667 3.03333333333333 1.9 9.63333333333333 0 0 0 0
52677.6338816941 14.5933333333333 5.24 0 5.17333333333333 3.24666666666667 1.99333333333333 9.42 0 0 0 0
52702.6351317566 14.8466666666667 4.98666666666667 0 5.25333333333333 3.07333333333333 1.91333333333333 9.59333333333333 0 0 0 0
52727.6363818191 14.4866666666667 5.34666666666667 0 5.06666666666667 3.24666666666667 2.1 9.42 0 0 0 0
52752.6376318816 14.12 5.71333333333333 0 4.97333333333333 3.52 2.19333333333333 9.14666666666667 0 0 0 0
52777.6388819441 13.9 5.93333333333333 0 5 3.76666666666667 2.16666666666667 8.9 0 0 0 0
52802.6401320066 14.4466666666667 5.38666666666667 0 4.99333333333333 3.21333333333333 2.17333333333333 9.45333333333333 0 0 0 0
52827.6413820691 13.5066666666667 6.32666666666667 0 4.28666666666667 3.44666666666667 2.88 9.22 0 0 0 0
52852.6426321316 13.0266666666667 6.80666666666667 0 3.92666666666667 3.56666666666667 3.24 9.1 0 0 0 0
52877.6438821941 13.4466666666667 6.38666666666667 0 4.17333333333333 3.39333333333333 2.99333333333333 9.27333333333333 0 0 0 0
52902.6451322566 13.8466666666667 5.98666666666667 0 4.15333333333333 2.97333333333333 3.01333333333333 9.69333333333333 0 0 0 0
52927.6463823191 13.6733333333333 6.16 0 4.28666666666667 3.28 2.88 9.38666666666667 0 0 0 0
52952.6476323816 13.7533333333333 6.08 0 4.58 3.49333333333333 2.58666666666667 9.17333333333333 0 0 0 0
52977.6488824441 13.56 6.27333333333333 0 4.38666666666667 3.49333333333333 2.78 9.17333333333333 0 0 0 0
53002.6501325066 13.4733333333333 6.28666666666667 0 4.52 3.64666666666667 2.64 8.95333333333333 0 0 0 0
53027.6513825691 13.3333333333333 6.16666666666667 0 4.66666666666667 3.83333333333333 2.33333333333333 8.66666666666667 0 0 0 0
53052.6526326316 13.1733333333333 6.32666666666667 0 4.64666666666667 3.97333333333333 2.35333333333333 8.52666666666667 0 0 0 0
53077.6538826941 13.42 6.08 0 4.66 3.74 2.34 8.76 0 0 0 0
53102.6551327566 13.0933333333333 6.40666666666667 0 4.5 3.90666666666667 2.5 8.59333333333333 0 0 0 0
53127.6563828191 13.6266666666667 5.87333333333333 0 4.83333333333333 3.70666666666667 2.16666666666667 8.79333333333333 0 0 0 0
53152.6576328816 13.92 5.58 0 5 3.58 2 8.92 0 0 0 0
53177.6588829441 14.2533333333333 5.24666666666667 0 5 3.24666666666667 2 9.25333333333333 0 0 0 0
53202.6601330066 14.3 5.2 0 5.08666666666667 3.28666666666667 1.91333333333333 9.21333333333333 0 0 0 0
53227.6613830692 14.42 5.08 0 5.16666666666667 3.24666666666667 1.83333333333333 9.25333333333333 0 0 0 0
53252.6626331317 14.06 5.44 0 5.16666666666667 3.60666666666667 1.83333333333333 8.89333333333333 0 0 0 0
53277.6638831942 13.9266666666667 5.46 0 5.13333333333333 3.59333333333333 1.86666666666667 8.79333333333333 0 0 0 0
53302.6651332567 13.5066666666667 5.82666666666667 0 4.98666666666667 3.81333333333333 2.01333333333333 8.52 0 0 0 0
53327.6663833192 13.5266666666667 5.80666666666667 0 5.12666666666667 3.93333333333333 1.87333333333333 8.4 0 0 0 0
53352.6676333817 13.9733333333333 5.36 0 5.24666666666667 3.60666666666667 1.75333333333333 8.72666666666667 0 0 0 0
53377.6688834442 14.1133333333333 5.22 0 5.3 3.52 1.7 8.81333333333333 0 0 0 0
53402.6701335067 13.9866666666667 5.34666666666667 0 5.32666666666667 3.67333333333333 1.67333333333333 8.66 0 0 0 0
53427.6713835692 13.4533333333333 5.88 0 5.02666666666667 3.90666666666667 1.97333333333333 8.42666666666667 0 0 0 0
53452.6726336317 13.3733333333333 5.96 0 4.75333333333333 3.71333333333333 2.24666666666667 8.62 0 0 0 0
53477.6738836942 13.2133333333333 6.12 0 4.66666666666667 3.78666666666667 2.33333333333333 8.54666666666667 0 0 0 0
53502.6751337567 13 6.33333333333333 0 4.47333333333333 3.80666666666667 2.52666666666667 8.52666666666667 0 0 0 0
53527.6763838192 12.7 6.63333333333333 0 4.27333333333333 3.90666666666667 2.72666666666667 8.42666666666667 0 0 0 0
53552.6776338817 12.7666666666667 6.56666666666667 0 4.4 3.96666666666667 2.6 8.36666666666667 0 0 0 0
53577.6788839442 12.94 6.39333333333333 0 4.66666666666667 4.06 2.33333333333333 8.27333333333333 0 0 0 0
53602.6801340067 12.6733333333333 6.66 0 4.78666666666667 4.44666666666667 2.21333333333333 7.88666666666667 0 0 0 0
53627.6813840692 12.3 7.03333333333333 0 4.57333333333333 4.60666666666667 2.42666666666667 7.72666666666667 0 0 0 0
53652.6826341317 12.32 7.01333333333333 0 4.72 4.73333333333333 2.28 7.6 0 0 0 0
53677.6838841942 12.3 7.03333333333333 0 4.76666666666667 4.8 2.23333333333333 7.53333333333333 0 0 0 0
53702.6851342567 13.1933333333333 6.14 0 5.09333333333333 4.23333333333333 1.90666666666667 8.1 0 0 0 0
53727.6863843192 14.14 5.19333333333333 0 5.28666666666667 3.48 1.71333333333333 8.85333333333333 0 0 0 0
53752.6876343817 14.8333333333333 4.5 0 5.56 3.06 1.44 9.27333333333333 0 0 0 0
53777.6888844442 14.64 4.67333333333333 0 5.56 3.23333333333333 1.44 9.08 0 0 0 0
53802.6901345067 14.04 5.12666666666667 0 5.25333333333333 3.38 1.74666666666667 8.78666666666667 0 0 0 0
53827.6913845692 13.7133333333333 5.45333333333333 0 5.12666666666667 3.58 1.87333333333333 8.58666666666667 0 0 0 0
53852.6926346317 13.9333333333333 5.23333333333333 0 5.33333333333333 3.56666666666667 1.66666666666667 8.6 0 0 0 0
53877.6938846942 14.06 5.10666666666667 0 5.26666666666667 3.37333333333333 1.73333333333333 8.79333333333333 0 0 0 0
53902.6951347567 13.7666666666667 5.4 0 5.12666666666667 3.52666666666667 1.87333333333333 8.64 0 0 0 0
53927.6963848192 13.36 5.80666666666667 0 5.22666666666667 4.03333333333333 1.77333333333333 8.13333333333333 0 0 0 0
53952.6976348817 13.2066666666667 5.81333333333333 0 5.04 4 1.81333333333333 8.16666666666667 0 0 0 0
53977.6988849443 12.9266666666667 6.07333333333333 0 5.06 4.3 1.77333333333333 7.86666666666667 0 0 0 0
54002.7001350068 12.4733333333333 6.52666666666667 0 4.92666666666667 4.62 1.90666666666667 7.54666666666667 0 0 0 0
54027.7013850693 12.8066666666667 6.12 0 4.94 4.22666666666667 1.89333333333333 7.86666666666667 0 0 0 0
54052.7026351318 12.6533333333333 6.18 0 4.88666666666667 4.23333333333333 1.94666666666667 7.76666666666667 0 0 0 0
54077.7038851943 12.2466666666667 6.51333333333333 0 4.80666666666667 4.48666666666667 2.02666666666667 7.44 0 0 0 0
54102.7051352568 12.0466666666667 6.62 0 4.63333333333333 4.42 2.2 7.41333333333333 0 0 0 0
54127.7063853193 11.9066666666667 6.76 0 4.33333333333333 4.26 2.5 7.57333333333333 0 0 0 0
54152.7076353818 11.4266666666667 7.09333333333333 0 4.07333333333333 4.33333333333333 2.76 7.35333333333333 0 0 0 0
54177.7088854443 11.54 6.96 0 4.21333333333333 4.34 2.62 7.32666666666667 0 0 0 0
54202.7101355068 11.22 7.28 0 4.17333333333333 4.62 2.66 7.04666666666667 0 0 0 0
54227.7113855693 10.98 7.52 0 4 4.68666666666667 2.83333333333333 6.98 0 0 0 0
54252.7126356318 10.84 7.66 0 3.98666666666667 4.81333333333333 2.84666666666667 6.85333333333333 0 0 0 0
54277.7138856943 11.5066666666667 6.99333333333333 0 4.04666666666667 4.20666666666667 2.78666666666667 7.46 0 0 0 0
54302.7151357568 11.6066666666667 6.89333333333333 0 4.12666666666667 4.18666666666667 2.70666666666667 7.48 0 0 0 0
54327.7163858193 11.9133333333333 6.58666666666667 0 4.33333333333333 4.08666666666667 2.5 7.58 0 0 0 0
54352.7176358818 12.6266666666667 5.87333333333333 0 4.58 3.62 2.25333333333333 8.04666666666667 0 0 0 0
54377.7188859443 13.44 5.06 0 4.82666666666667 3.05333333333333 2.00666666666667 8.61333333333334 0 0 0 0
54402.7201360068 13.18 5.32 0 4.92666666666667 3.41333333333333 1.90666666666667 8.25333333333333 0 0 0 0
54427.7213860693 13.0333333333333 5.46666666666667 0 4.84666666666667 3.48 1.98666666666667 8.18666666666667 0 0 0 0
54452.7226361318 13.1466666666667 5.35333333333333 0 4.97333333333333 3.49333333333333 1.86 8.17333333333333 0 0 0 0
54477.7238861943 13.12 5.38 0 5.01333333333333 3.56 1.82 8.10666666666667 0 0 0 0
54502.7251362568 13.3 5.2 0 5.16666666666667 3.53333333333333 1.66666666666667 8.13333333333333 0 0 0 0
54527.7263863193 13.1066666666667 5.39333333333333 0 5.18666666666667 3.74666666666667 1.64666666666667 7.92 0 0 0 0
54552.7276363818 12.9466666666667 5.55333333333333 0 5.3 4.02 1.53333333333333 7.64666666666667 0 0 0 0
54577.7288864443 12.7666666666667 5.73333333333333 0 5.29333333333333 4.19333333333333 1.54 7.47333333333333 0 0 0 0
54602.7301365068 13.1 5.28 0 5.57333333333333 4.02 1.26 7.52666666666667 0 0 0 0
54627.7313865693 13.1733333333333 5.16 0 5.61333333333333 3.94 1.22 7.56 0 0 0 0
54652.7326366318 12.84 5.49333333333333 0 5.41333333333333 4.07333333333333 1.42 7.42666666666667 0 0 0 0
54677.7338866943 13.0333333333333 5.3 0 5.46666666666667 3.93333333333333 1.36666666666667 7.56666666666667 0 0 0 0
54702.7351367568 12.9533333333333 5.38 0 5.36 3.90666666666667 1.47333333333333 7.59333333333333 0 0 0 0
54727.7363868193 12.4733333333333 5.86 0 4.96 3.98666666666667 1.87333333333333 7.51333333333333 0 0 0 0
54752.7376368818 13.0933333333333 5.24 0 5.26 3.66666666666667 1.57333333333333 7.83333333333333 0 0 0 0
54777.7388869443 13.4133333333333 4.92 0 5.33333333333333 3.42 1.5 8.08 0 0 0 0
54802.7401370068 13.4133333333333 4.92 0 5.20666666666667 3.29333333333333 1.62666666666667 8.20666666666667 0 0 0 0
54827.7413870694 13.42 4.91333333333333 0 5.12 3.2 1.71333333333333 8.3 0 0 0 0
54852.7426371319 13.1933333333333 5.14 0 5.06666666666667 3.37333333333333 1.76666666666667 8.12666666666667 0 0 0 0
54877.7438871944 13.3333333333333 5 0 5.09333333333333 3.26 1.74 8.24 0 0 0 0
54902.7451372569 13.7333333333333 4.6 0 5.24666666666667 3.01333333333333 1.58666666666667 8.48666666666667 0 0 0 0
54927.7463873194 13.7533333333333 4.58 0 5.10666666666667 2.85333333333333 1.72666666666667 8.64666666666667 0 0 0 0
54952.7476373819 13.14 5.18666666666667 0 4.68666666666667 3.04666666666667 2.14 8.45333333333333 0 0 0 0
54977.7488874444 13.08 5.08666666666667 0 4.33333333333333 2.75333333333333 2.33333333333333 8.74666666666667 0 0 0 0
55002.7501375069 12.8933333333333 5.27333333333333 0 4.16666666666667 2.77333333333333 2.5 8.72666666666667 0 0 0 0
55027.7513875694 12.5 5.66666666666667 0 4.16666666666667 3.16666666666667 2.5 8.33333333333333 0 0 0 0
55052.7526376319 12.3333333333333 5.76666666666667 0 4.17333333333333 3.34 2.42666666666667 8.16 0 0 0 0
55077.7538876944 12.2866666666667 5.71333333333333 0 4.00666666666667 3.22 2.49333333333333 8.28 0 0 0 0
55102.7551377569 12.4066666666667 5.59333333333333 0 4 3.09333333333333 2.5 8.40666666666667 0 0 0 0
55127.7563878194 12.4933333333333 5.50666666666667 0 4.16 3.16666666666667 2.34 8.33333333333333 0 0 0 0
55152.7576378819 12.52 5.48 0 4.13333333333333 3.11333333333333 2.36666666666667 8.38666666666667 0 0 0 0
55177.7588879444 12.56 5.44 0 3.96666666666667 2.90666666666667 2.53333333333333 8.59333333333333 0 0 0 0
55202.7601380069 12.6666666666667 5.33333333333333 0 4.13333333333333 2.96666666666667 2.36666666666667 8.53333333333333 0 0 0 0
55227.7613880694 12.58 5.3 0 4.33333333333333 3.25333333333333 2.04666666666667 8.24666666666667 0 0 0 0
55252.7626381319 12.9733333333333 4.86 0 4.33333333333333 2.86 2 8.64 0 0 0 0
55277.7638881944 13.12 4.71333333333333 0 4.46 2.84 1.87333333333333 8.66 0 0 0 0
55302.7651382569 13.3066666666667 4.52666666666667 0 4.8 2.99333333333333 1.53333333333333 8.50666666666667 0 0 0 0
55327.7663883194 12.9933333333333 4.84 0 4.75333333333333 3.26 1.58 8.24 0 0 0 0
55352.7676383819 12.6133333333333 5.22 0 4.61333333333333 3.5 1.72 8 0 0 0 0
55377.7688884444 12.7866666666667 5.04666666666667 0 4.52 3.23333333333333 1.81333333333333 8.26666666666667 0 0 0 0
55402.7701385069 13.4266666666667 4.40666666666667 0 4.83333333333333 2.90666666666667 1.5 8.59333333333333 0 0 0 0
55427.7713885694 13.1 4.73333333333333 0 4.85333333333333 3.25333333333333 1.48 8.24666666666667 0 0 0 0
55452.7726386319 12.98 4.85333333333333 0 4.83333333333333 3.35333333333333 1.5 8.14666666666667 0 0 0 0
55477.7738886944 12.9666666666667 4.86666666666667 0 4.78 3.31333333333333 1.55333333333333 8.18666666666667 0 0 0 0
55502.7751387569 13.06 4.77333333333333 0 4.72666666666667 3.16666666666667 1.60666666666667 8.33333333333333 0 0 0 0
55527.7763888194 13.48 4.35333333333333 0 5.08 3.1 1.25333333333333 8.4 0 0 0 0
55552.7776388819 13.54 4.29333333333333 0 4.97333333333333 2.93333333333333 1.36 8.56666666666667 0 0 0 0
55577.7788889444 13.3533333333333 4.48 0 4.83333333333333 2.98 1.5 8.52 0 0 0 0
55602.780139007 13.68 4.15333333333333 0 5.07333333333333 2.89333333333333 1.26 8.60666666666667 0 0 0 0
55627.7813890695 13.6933333333333 4.14 0 5 2.80666666666667 1.33333333333333 8.69333333333333 0 0 0 0
55652.782639132 13.9 3.93333333333333 0 5 2.6 1.33333333333333 8.9 0 0 0 0
55677.7838891945 14 3.83333333333333 0 5 2.5 1.33333333333333 9 0 0 0 0
55702.785139257 13.98 3.85333333333333 0 5 2.52 1.33333333333333 8.98 0 0 0 0
55727.7863893195 13.7666666666667 4.06666666666667 0 5.14 2.87333333333333 1.19333333333333 8.62666666666667 0 0 0 0
55752.787639382 13.72 4.11333333333333 0 5.31333333333333 3.09333333333333 1.02 8.40666666666667 0 0 0 0
55777.7888894445 13.4733333333333 4.36 0 5.33333333333333 3.36 1 8.14 0 0 0 0
55802.790139507 13.7933333333333 4.04 0 5.33333333333333 3.04 1 8.46 0 0 0 0
55827.7913895695 13.4266666666667 4.40666666666667 0 5.24 3.31333333333333 1.09333333333333 8.18666666666667 0 0 0 0
55852.792639632 12.9066666666667 4.92666666666667 0 4.94666666666667 3.54 1.38666666666667 7.96 0 0 0 0
55877.7938896945 12.7 5.13333333333333 0 4.70666666666667 3.50666666666667 1.62666666666667 7.99333333333334 0 0 0 0
55902.795139757 12.74 5.09333333333333 0 4.73333333333333 3.49333333333333 1.6 8.00666666666667 0 0 0 0
55927.7963898195 12.3866666666667 5.44666666666667 0 4.66666666666667 3.78 1.66666666666667 7.72 0 0 0 0
55952.797639882 12.1133333333333 5.72 0 4.80666666666667 4.19333333333333 1.52666666666667 7.30666666666667 0 0 0 0
55977.7988899445 12.2266666666667 5.60666666666667 0 4.83333333333333 4.10666666666667 1.5 7.39333333333333 0 0 0 0
56002.800140007 12.38 5.45333333333333 0 4.81333333333333 3.93333333333333 1.52 7.56666666666667 0 0 0 0
56027.8013900695 12.6333333333333 5.2 0 4.88666666666667 3.75333333333333 1.44666666666667 7.74666666666667 0 0 0 0
56052.802640132 13 4.83333333333333 0 5.04 3.54 1.29333333333333 7.96 0 0 0 0
56077.8038901945 13.0866666666667 4.74666666666667 0 5.31333333333333 3.72666666666667 1.02 7.77333333333333 0 0 0 0
56102.805140257 12.8666666666667 4.96666666666667 0 5.3 3.93333333333333 1.03333333333333 7.56666666666667 0 0 0 0
56127.8063903195 13.0666666666667 4.76666666666667 0 5.33333333333333 3.76666666666667 1 7.73333333333333 0 0 0 0
56152.807640382 12.8733333333333 4.96 0 5.26 3.88666666666667 1.07333333333333 7.61333333333333 0 0 0 0
56177.8088904445 12.62 5.21333333333333 0 5.16 4.04 1.17333333333333 7.46 0 0 0 0
56202.810140507 12.6533333333333 5.18 0 5.14 3.98666666666667 1.19333333333333 7.51333333333333 0 0 0 0
56227.8113905695 12.7066666666667 5.12666666666667 0 5 3.79333333333333 1.33333333333333 7.70666666666667 0 0 0 0
56252.812640632 12.6266666666667 5.20666666666667 0 5 3.87333333333333 1.33333333333333 7.62666666666667 0 0 0 0
56277.8138906945 12.7733333333333 5.06 0 5 3.72666666666667 1.33333333333333 7.77333333333333 0 0 0 0
56302.815140757 12.6666666666667 5.16666666666667 0 4.95333333333333 3.78666666666667 1.38 7.71333333333333 0 0 0 0
56327.8163908195 12.4866666666667 5.34666666666667 0 4.84 3.85333333333333 1.49333333333333 7.64666666666667 0 0 0 0
56352.817640882 12.84 4.99333333333333 0 5.1 3.76 1.23333333333333 7.74 0 0 0 0
56377.8188909445 12.4666666666667 5.36666666666667 0 5.01333333333333 4.04666666666667 1.32 7.45333333333333 0 0 0 0
56402.820141007 12.5933333333333 5.24 0 4.98 3.88666666666667 1.35333333333333 7.61333333333333 0 0 0 0
56427.8213910696 12.1266666666667 5.70666666666667 0 4.70666666666667 4.08 1.62666666666667 7.42 0 0 0 0
56452.8226411321 11.8066666666667 6.02666666666667 0 4.66666666666667 4.36 1.66666666666667 7.14 0 0 0 0
56477.8238911946 11.2733333333333 6.56 0 4.98666666666667 5.21333333333333 1.34666666666667 6.28666666666667 0 0 0 0
56502.8251412571 11.3466666666667 6.48666666666667 0 5.09333333333333 5.24666666666667 1.24 6.25333333333333 0 0 0 0
56527.8263913196 11.4933333333333 6.26666666666667 0 5.01333333333333 5.02 1.24666666666667 6.48 0 0 0 0
56552.8276413821 11.3333333333333 6.33333333333333 0 4.83333333333333 5 1.33333333333333 6.5 0 0 0 0
56577.8288914446 11.0666666666667 6.6 0 4.69333333333333 5.12666666666667 1.47333333333333 6.37333333333333 0 0 0 0
56602.8301415071 10.6666666666667 7 0 4.5 5.33333333333333 1.66666666666667 6.16666666666667 0 0 0 0
56627.8313915696 10.4466666666667 7.08 0 4.28 5.19333333333333 1.88666666666667 6.16666666666667 0 0 0 0
56652.8326416321 10.7066666666667 6.79333333333333 0 4.28 4.90666666666667 1.88666666666667 6.42666666666667 0 0 0 0
56677.8338916946 10.6933333333333 6.80666666666667 0 4.27333333333333 4.91333333333333 1.89333333333333 6.42 0 0 0 0
56702.8351417571 10.84 6.66 0 3.94 4.43333333333333 2.22666666666667 6.9 0 0 0 0
56727.8363918196 10.8733333333333 6.62666666666667 0 3.78666666666667 4.24666666666667 2.38 7.08666666666667 0 0 0 0
56752.8376418821 10.8866666666667 6.61333333333333 0 3.84666666666667 4.29333333333333 2.32 7.04 0 0 0 0
56777.8388919446 11.2333333333333 6.26666666666667 0 3.84 3.94 2.32666666666667 7.39333333333333 0 0 0 0
56802.8401420071 12.0333333333333 5.46666666666667 0 3.95333333333333 3.25333333333333 2.21333333333333 8.08 0 0 0 0
56827.8413920696 12.24 5.26 0 3.87333333333333 2.96666666666667 2.29333333333333 8.36666666666667 0 0 0 0
56852.8426421321 11.9533333333333 5.54666666666667 0 3.9 3.28 2.26666666666667 8.05333333333333 0 0 0 0
56877.8438921946 12.2733333333333 5.22666666666667 0 4.04666666666667 3.10666666666667 2.12 8.22666666666667 0 0 0 0
56902.8451422571 12.14 5.36 0 4.14 3.33333333333333 2.02666666666667 8 0 0 0 0
56927.8463923196 11.6866666666667 5.81333333333333 0 3.90666666666667 3.55333333333333 2.26 7.78 0 0 0 0
56952.8476423821 11.6733333333333 5.82666666666667 0 3.66 3.32 2.50666666666667 8.01333333333333 0 0 0 0
56977.8488924446 11.94 5.56 0 3.64 3.03333333333333 2.52666666666667 8.3 0 0 0 0
57002.8501425071 11.9866666666667 5.51333333333333 0 3.81333333333333 3.16 2.35333333333333 8.17333333333333 0 0 0 0
57027.8513925696 11.68 5.82 0 3.66666666666667 3.32 2.5 8.01333333333333 0 0 0 0
57052.8526426321 11.7666666666667 5.73333333333333 0 3.9 3.46666666666667 2.26666666666667 7.86666666666667 0 0 0 0
57077.8538926946 12.14 5.36 0 4.13333333333333 3.32666666666667 2.03333333333333 8.00666666666667 0 0 0 0
57102.8551427571 12.36 5.14 0 4.18 3.15333333333333 1.98666666666667 8.18 0 0 0 0
57127.8563928196 12.0866666666667 5.41333333333333 0 4.01333333333333 3.26 2.15333333333333 8.07333333333333 0 0 0 0
57152.8576428821 12.4866666666667 5.01333333333333 0 4 2.84666666666667 2.16666666666667 8.48666666666667 0 0 0 0
57177.8588929446 12.6733333333333 4.82666666666667 0 4 2.66 2.16666666666667 8.67333333333333 0 0 0 0
57202.8601430072 12.7733333333333 4.72666666666667 0 4.00666666666667 2.56666666666667 2.16 8.76666666666667 0 0 0 0
57227.8613930697 12.78 4.72 0 3.96666666666667 2.52 2.2 8.81333333333333 0 0 0 0
57252.8626431322 12.54 4.96 0 3.83333333333333 2.62666666666667 2.33333333333333 8.70666666666667 0 0 0 0
57277.8638931947 12.0266666666667 5.47333333333333 0 3.55333333333333 2.86 2.61333333333333 8.47333333333333 0 0 0 0
57302.8651432572 11.74 5.76 0 3.38666666666667 2.98 2.78 8.35333333333333 0 0 0 0
57327.8663933197 11.66 5.84 0 3.36666666666667 3.04 2.8 8.29333333333333 0 0 0 0
57352.8676433822 11.5 6 0 3.54666666666667 3.38 2.62 7.95333333333333 0 0 0 0
57377.8688934447 11.64 5.86 0 3.93333333333333 3.62666666666667 2.23333333333333 7.70666666666667 0 0 0 0
57402.8701435072 11.9533333333333 5.54666666666667 0 4.33333333333333 3.71333333333333 1.83333333333333 7.62 0 0 0 0
57427.8713935697 12.1333333333333 5.36666666666667 0 4.49333333333333 3.69333333333333 1.67333333333333 7.64 0 0 0 0
57452.8726436322 11.64 5.86 0 4.44666666666667 4.14 1.72 7.19333333333333 0 0 0 0
57477.8738936947 10.9466666666667 6.55333333333333 0 3.99333333333333 4.38 2.17333333333333 6.95333333333333 0 0 0 0
57502.8751437572 10.3333333333333 7.16666666666667 0 3.41333333333333 4.41333333333333 2.75333333333333 6.92 0 0 0 0
57527.8763938197 10.5 7 0 3.18 4.01333333333333 2.98666666666667 7.32 0 0 0 0
57552.8776438822 10.7666666666667 6.73333333333333 0 3.37333333333333 3.94 2.79333333333333 7.39333333333333 0 0 0 0
57577.8788939447 11.3133333333333 6.18666666666667 0 3.62666666666667 3.64666666666667 2.54 7.68666666666667 0 0 0 0
57602.8801440072 11.6866666666667 5.81333333333333 0 3.62 3.26666666666667 2.54666666666667 8.06666666666667 0 0 0 0
57627.8813940697 12.0266666666667 5.47333333333333 0 3.86666666666667 3.17333333333333 2.3 8.16 0 0 0 0
57652.8826441322 12.38 5.12 0 4 2.95333333333333 2.16666666666667 8.38 0 0 0 0
57677.8838941947 12.7 4.8 0 4.11333333333333 2.74666666666667 2.05333333333333 8.58666666666667 0 0 0 0
57702.8851442572 12.3733333333333 5.12666666666667 0 4.06 3.02 2.10666666666667 8.31333333333333 0 0 0 0
57727.8863943197 12.1266666666667 5.37333333333333 0 4.00666666666667 3.21333333333333 2.16 8.12 0 0 0 0
57752.8876443822 12.38 5.12 0 4.43333333333333 3.38666666666667 1.73333333333333 7.94666666666667 0 0 0 0
57777.8888944447 12.7133333333333 4.78666666666667 0 4.64 3.26 1.52666666666667 8.07333333333333 0 0 0 0
57802.8901445072 12.7866666666667 4.71333333333333 0 4.64666666666667 3.19333333333333 1.52 8.14 0 0 0 0
57827.8913945697 12.9666666666667 4.53333333333333 0 4.59333333333333 2.96 1.57333333333333 8.37333333333333 0 0 0 0
57852.8926446322 13.1733333333333 4.32666666666667 0 4.4 2.56 1.76666666666667 8.77333333333333 0 0 0 0
57877.8938946947 13.16 4.34 0 4.09333333333333 2.26666666666667 2.07333333333333 9.06666666666667 0 0 0 0
57902.8951447572 13.1933333333333 4.30666666666667 0 4.06 2.2 2.10666666666667 9.13333333333333 0 0 0 0
57927.8963948197 13.18 4.32 0 4.10666666666667 2.26 2.06 9.07333333333333 0 0 0 0
57952.8976448822 13.1733333333333 4.32666666666667 0 4.12 2.28 2.04666666666667 9.05333333333333 0 0 0 0
57977.8988949447 12.9666666666667 4.53333333333333 0 3.96666666666667 2.33333333333333 2.2 9 0 0 0 0
58002.9001450073 12.8466666666667 4.65333333333333 0 3.83333333333333 2.32 2.33333333333333 9.01333333333333 0 0 0 0
58027.9013950698 13.2533333333333 4.24666666666667 0 4.12 2.2 2.04666666666667 9.13333333333333 0 0 0 0
58052.9026451323 13.4666666666667 4.03333333333333 0 4.27333333333333 2.14 1.89333333333333 9.19333333333333 0 0 0 0
58077.9038951948 13.26 4.24 0 4.16666666666667 2.24 2 9.09333333333333 0 0 0 0
58102.9051452573 13.0466666666667 4.45333333333333 0 4.1 2.38666666666667 2.06666666666667 8.94666666666667 0 0 0 0
58127.9063953198 13.44 4.06 0 4.52666666666667 2.42 1.64 8.91333333333333 0 0 0 0
58152.9076453823 13.6 3.9 0 4.5 2.23333333333333 1.66666666666667 9.1 0 0 0 0
58177.9088954448 13.1466666666667 4.35333333333333 0 4.31333333333333 2.5 1.85333333333333 8.83333333333333 0 0 0 0
58202.9101455073 12.92 4.58 0 4.24666666666667 2.66 1.92 8.67333333333333 0 0 0 0
58227.9113955698 12.5066666666667 4.99333333333333 0 3.98 2.80666666666667 2.18666666666667 8.52666666666667 0 0 0 0
58252.9126456323 12.0666666666667 5.43333333333333 0 3.82666666666667 3.09333333333333 2.34 8.24 0 0 0 0
58277.9138956948 11.7466666666667 5.75333333333333 0 4.08 3.66666666666667 2.08666666666667 7.66666666666667 0 0 0 0
58302.9151457573 11.84 5.52 0 4.16666666666667 3.52 2 7.67333333333333 0 0 0 0
58327.9163958198 11.92 5.41333333333333 0 4.31333333333333 3.56 1.85333333333333 7.60666666666667 0 0 0 0
58352.9176458823 12.2466666666667 5.08666666666667 0 4.24 3.16 1.92666666666667 8.00666666666667 0 0 0 0
58377.9188959448 12.7666666666667 4.56666666666667 0 4.33333333333333 2.73333333333333 1.83333333333333 8.43333333333333 0 0 0 0
58402.9201460073 12.8666666666667 4.46666666666667 0 4.76 3.06 1.40666666666667 8.10666666666667 0 0 0 0
58427.9213960698 12.94 4.39333333333333 0 4.86 3.08666666666667 1.30666666666667 8.08 0 0 0 0
58452.9226461323 12.9066666666667 4.42666666666667 0 5 3.26 1.16666666666667 7.90666666666667 0 0 0 0
58477.9238961948 12.8533333333333 4.48 0 4.9 3.21333333333333 1.26666666666667 7.95333333333333 0 0 0 0
58502.9251462573 13.0666666666667 4.26666666666667 0 4.92 3.02 1.24666666666667 8.14666666666667 0 0 0 0
58527.9263963198 12.98 4.35333333333333 0 4.65333333333333 2.84 1.51333333333333 8.32666666666667 0 0 0 0
58552.9276463823 12.7266666666667 4.60666666666667 0 4.6 3.04 1.56666666666667 8.12666666666667 0 0 0 0
58577.9288964448 12.4066666666667 4.88 0 4.65333333333333 3.36666666666667 1.51333333333333 7.75333333333333 0 0 0 0
58602.9301465073 12.0333333333333 5.13333333333333 0 4.5 3.46666666666667 1.66666666666667 7.53333333333333 0 0 0 0
58627.9313965698 12.3333333333333 4.83333333333333 0 4.45333333333333 3.12 1.71333333333333 7.88 0 0 0 0
58652.9326466323 12.7533333333333 4.41333333333333 0 4.48 2.72666666666667 1.68666666666667 8.27333333333333 0 0 0 0
58677.9338966948 12.9733333333333 4.19333333333333 0 4.5 2.52666666666667 1.66666666666667 8.47333333333333 0 0 0 0
58702.9351467573 12.8066666666667 4.36 0 4.59333333333333 2.78666666666667 1.57333333333333 8.21333333333333 0 0 0 0
58727.9363968198 12.66 4.50666666666667 0 4.66666666666667 3.00666666666667 1.5 7.99333333333333 0 0 0 0
58752.9376468823 12.3866666666667 4.78 0 4.36 2.97333333333333 1.80666666666667 8.02666666666667 0 0 0 0
58777.9388969448 12.7 4.46666666666667 0 4.46666666666667 2.76666666666667 1.7 8.23333333333333 0 0 0 0
58802.9401470074 13.38 3.70666666666667 0 4.84666666666667 2.38666666666667 1.32 8.53333333333333 0 0 0 0
58827.9413970699 13.2066666666667 3.79333333333333 0 4.63333333333333 2.26 1.53333333333333 8.57333333333333 0 0 0 0
58852.9426471324 12.3466666666667 4.65333333333333 0 4.20666666666667 2.69333333333333 1.96 8.14 0 0 0 0
58877.9438971949 12.38 4.62 0 4.31333333333333 2.76666666666667 1.85333333333333 8.06666666666667 0 0 0 0
58902.9451472574 12.78 4.19333333333333 0 4.64666666666667 2.67333333333333 1.52 8.13333333333333 0 0 0 0
58927.9463973199 12.6666666666667 4.16666666666667 0 4.66666666666667 2.66666666666667 1.5 8 0 0 0 0
58952.9476473824 12.7866666666667 4.04666666666667 0 4.82 2.7 1.34666666666667 7.96666666666667 0 0 0 0
58977.9488974449 12.7666666666667 4.06666666666667 0 4.83333333333333 2.73333333333333 1.33333333333333 7.93333333333333 0 0 0 0
59002.9501475074 12.4 4.43333333333333 0 4.83333333333333 3.1 1.33333333333333 7.56666666666667 0 0 0 0
59027.9513975699 12.4466666666667 4.38666666666667 0 4.88 3.1 1.28666666666667 7.56666666666667 0 0 0 0
59052.9526476324 12.3266666666667 4.50666666666667 0 4.60666666666667 2.94666666666667 1.56 7.72 0 0 0 0
59077.9538976949 12.58 4.22 0 4.68 2.73333333333333 1.48666666666667 7.9 0 0 0 0
59102.9551477574 12.4666666666667 4.2 0 4.66666666666667 2.7 1.5 7.8 0 0 0 0
59127.9563978199 12.5066666666667 4.16 0 4.87333333333333 2.86666666666667 1.29333333333333 7.63333333333333 0 0 0 0
59152.9576478824 12.2 4.46666666666667 0 4.96 3.26 1.20666666666667 7.24 0 0 0 0
59177.9588979449 12.0133333333333 4.65333333333333 0 5.16666666666667 3.65333333333333 1 6.84666666666667 0 0 0 0
59202.9601480074 12.04 4.62666666666667 0 5.14666666666667 3.60666666666667 1.02 6.89333333333333 0 0 0 0
59227.9613980699 12.0066666666667 4.66 0 5.10666666666667 3.6 1.06 6.9 0 0 0 0
59252.9626481324 11.74 4.92666666666667 0 4.9 3.66 1.26666666666667 6.84 0 0 0 0
59277.9638981949 10.8266666666667 5.84 0 4.55333333333333 4.22666666666667 1.61333333333333 6.27333333333333 0 0 0 0
59302.9651482574 10.9333333333333 5.73333333333333 0 4.50666666666667 4.07333333333333 1.66 6.42666666666667 0 0 0 0
59327.9663983199 11 5.66666666666667 0 4.66666666666667 4.16666666666667 1.5 6.33333333333333 0 0 0 0
59352.9676483824 10.7733333333333 5.89333333333333 0 4.53333333333333 4.26 1.63333333333333 6.24 0 0 0 0
59377.9688984449 10.7466666666667 5.82 0 4.37333333333333 4.07333333333333 1.74666666666667 6.37333333333333 0 0 0 0
59402.9701485074 10.7266666666667 5.60666666666667 0 4.20666666666667 3.81333333333333 1.79333333333333 6.52 0 0 0 0
59427.9713985699 11.3866666666667 4.94666666666667 0 4.34 3.28666666666667 1.66 7.04666666666667 0 0 0 0
59452.9726486324 11.7333333333333 4.6 0 4.49333333333333 3.09333333333333 1.50666666666667 7.24 0 0 0 0
59477.9738986949 11.7866666666667 4.46666666666667 0 4.56666666666667 3.03333333333333 1.43333333333333 7.22 0 0 0 0
59502.9751487574 11.7933333333333 4.37333333333333 0 4.77333333333333 3.14666666666667 1.22666666666667 7.02 0 0 0 0
59527.9763988199 11.6133333333333 4.55333333333333 0 4.66666666666667 3.22 1.33333333333333 6.94666666666667 0 0 0 0
59552.9776488824 11.5533333333333 4.61333333333333 0 4.5 3.11333333333333 1.5 7.05333333333333 0 0 0 0
59577.9788989449 11.0733333333333 5.09333333333333 0 4.28666666666667 3.38 1.71333333333333 6.78666666666667 0 0 0 0
59602.9801490075 10.8466666666667 5.32 0 4.33333333333333 3.65333333333333 1.66666666666667 6.51333333333333 0 0 0 0
59627.98139907 10.44 5.72666666666667 0 4.16666666666667 3.89333333333333 1.83333333333333 6.27333333333333 0 0 0 0
59652.9826491325 10.2333333333333 5.93333333333333 0 4.32 4.25333333333333 1.68 5.91333333333333 0 0 0 0
59677.983899195 10.0933333333333 6.07333333333333 0 4.17333333333333 4.24666666666667 1.82666666666667 5.92 0 0 0 0
59702.9851492575 10.4666666666667 5.7 0 4.22666666666667 3.92666666666667 1.77333333333333 6.24 0 0 0 0
59727.98639932 10.98 5.18666666666667 0 4.33333333333333 3.52 1.66666666666667 6.64666666666667 0 0 0 0
59752.9876493825 11.5733333333333 4.59333333333333 0 4.63333333333333 3.22666666666667 1.36666666666667 6.94 0 0 0 0
59777.988899445 11.9466666666667 4.22 0 4.88 3.1 1.12 7.06666666666667 0 0 0 0
59802.9901495075 12.0466666666667 4.12 0 4.94 3.06 1.06 7.10666666666667 0 0 0 0
59827.99139957 11.92 4.24666666666667 0 4.74 2.98666666666667 1.26 7.18 0 0 0 0
59852.9926496325 11.5533333333333 4.61333333333333 0 4.64 3.25333333333333 1.36 6.91333333333333 0 0 0 0
59877.993899695 11.4866666666667 4.68 0 4.35333333333333 3.03333333333333 1.64666666666667 7.13333333333333 0 0 0 0
59902.9951497575 11.5866666666667 4.58 0 4.49333333333333 3.07333333333333 1.50666666666667 7.09333333333333 0 0 0 0
59927.99639982 11.7333333333333 4.43333333333333 0 4.42666666666667 2.86 1.57333333333333 7.30666666666667 0 0 0 0
59952.9976498825 11.4 4.76666666666667 0 4.28666666666667 3.05333333333333 1.71333333333333 7.11333333333333 0 0 0 0
59977.998899945 11.6474358974359 4.51923076923077 0 4.20512820512821 2.72435897435897 1.79487179487179 7.44230769230769 0 0 0 0
60003.0001500075 11.7666666666667 4.4 0 4.26666666666667 2.66666666666667 1.73333333333333 7.5 0 0 0 0
60028.00140007 11.76 4.40666666666667 0 4.26 2.66666666666667 1.74 7.5 0 0 0 0
60053.0026501325 11.9333333333333 4.23333333333333 0 4.29333333333333 2.52666666666667 1.70666666666667 7.64 0 0 0 0
60078.003900195 11.6466666666667 4.38666666666667 0 4.3 2.68666666666667 1.7 7.34666666666667 0 0 0 0
60103.0051502575 11.26 4.74 0 4.2 2.94 1.8 7.06 0 0 0 0
60128.00640032 11.76 4.24 0 4.28 2.52 1.72 7.48 0 0 0 0
60153.0076503825 11.9133333333333 4.08666666666667 0 4.56 2.64666666666667 1.44 7.35333333333333 0 0 0 0
60178.008900445 12.1 3.9 0 4.68666666666667 2.58666666666667 1.31333333333333 7.41333333333333 0 0 0 0
60203.0101505075 11.9533333333333 4.04666666666667 0 4.32 2.36666666666667 1.68 7.63333333333333 0 0 0 0
60228.01140057 11.8333333333333 4.16666666666667 0 4.2 2.36666666666667 1.8 7.63333333333333 0 0 0 0
60253.0126506325 12.16 3.68 0 4.48666666666667 2.32666666666667 1.35333333333333 7.67333333333333 0 0 0 0
60278.013900695 12.2266666666667 3.60666666666667 0 4.33333333333333 2.10666666666667 1.5 7.89333333333333 0 0 0 0
60303.0151507575 12.5 3.33333333333333 0 4.29333333333333 1.79333333333333 1.54 8.20666666666667 0 0 0 0
60328.01640082 12.3866666666667 3.44666666666667 0 4.22 1.83333333333333 1.61333333333333 8.16666666666667 0 0 0 0
60353.0176508825 12.4533333333333 3.38 0 4.18 1.72666666666667 1.65333333333333 8.27333333333333 0 0 0 0
60378.018900945 12.48 3.35333333333333 0 4.33333333333333 1.85333333333333 1.5 8.14666666666667 0 0 0 0
60403.0201510075 12.3333333333333 3.5 0 4.36666666666667 2.03333333333333 1.46666666666667 7.96666666666667 0 0 0 0
60428.0214010701 12.1866666666667 3.64666666666667 0 4.66 2.47333333333333 1.17333333333333 7.52666666666667 0 0 0 0
60453.0226511326 12.1266666666667 3.70666666666667 0 4.58666666666667 2.46 1.24666666666667 7.54 0 0 0 0
60478.0239011951 12.06 3.77333333333333 0 4.56 2.5 1.27333333333333 7.5 0 0 0 0
60503.0251512576 12.08 3.75333333333333 0 4.69333333333333 2.61333333333333 1.14 7.38666666666667 0 0 0 0
60528.0264013201 11.9866666666667 3.84666666666667 0 4.9 2.91333333333333 0.933333333333333 7.08666666666667 0 0 0 0
60553.0276513826 12.06 3.77333333333333 0 4.94 2.88 0.893333333333333 7.12 0 0 0 0
60578.0289014451 11.7866666666667 4.04666666666667 0 4.78 2.99333333333333 1.05333333333333 7.00666666666667 0 0 0 0
60603.0301515076 11.66 4.17333333333333 0 4.70666666666667 3.04666666666667 1.12666666666667 6.95333333333333 0 0 0 0
60628.0314015701 10.9666666666667 4.86666666666667 0 4.5 3.53333333333333 1.33333333333333 6.46666666666667 0 0 0 0
60653.0326516326 10.7266666666667 5.10666666666667 0 4.51333333333333 3.78666666666667 1.32 6.21333333333333 0 0 0 0
60678.0339016951 11.08 4.75333333333333 0 4.73333333333333 3.65333333333333 1.1 6.34666666666667 0 0 0 0
60703.0351517576 11.1066666666667 4.72666666666667 0 4.55333333333333 3.44666666666667 1.28 6.55333333333333 0 0 0 0
60728.0364018201 11.2333333333333 4.6 0 4.5 3.26666666666667 1.33333333333333 6.73333333333333 0 0 0 0
60753.0376518826 11.9333333333333 3.9 0 4.6 2.66666666666667 1.23333333333333 7.33333333333333 0 0 0 0
60778.0389019451 11.8933333333333 3.94 0 4.39333333333333 2.5 1.44 7.5 0 0 0 0
60803.0401520076 11.6066666666667 4.22666666666667 0 4.1 2.49333333333333 1.73333333333333 7.50666666666667 0 0 0 0
60828.0414020701 11.4533333333333 4.38 0 4.07333333333333 2.62 1.76 7.38 0 0 0 0
60853.0426521326 11.84 3.99333333333333 0 4.28 2.44 1.55333333333333 7.56 0 0 0 0
60878.0439021951 12.1533333333333 3.68 0 4.32666666666667 2.17333333333333 1.50666666666667 7.82666666666667 0 0 0 0
60903.0451522576 12.4933333333333 3.34 0 4.50666666666667 2.01333333333333 1.32666666666667 7.98666666666667 0 0 0 0
60928.0464023201 12.28 3.42 0 4.62 2.20666666666667 1.21333333333333 7.66 0 0 0 0
60953.0476523826 11.9666666666667 3.7 0 4.47333333333333 2.34 1.36 7.49333333333333 0 0 0 0
60978.0489024451 11.9333333333333 3.73333333333333 0 4.46 2.36 1.37333333333333 7.47333333333333 0 0 0 0
61003.0501525076 11.8666666666667 3.8 0 4.38666666666667 2.35333333333333 1.44666666666667 7.48 0 0 0 0
61028.0514025701 11.6266666666667 3.95333333333333 0 4.20666666666667 2.41333333333333 1.54 7.42 0 0 0 0
61053.0526526326 11.7333333333333 3.76666666666667 0 4.06666666666667 2.16666666666667 1.6 7.66666666666667 0 0 0 0
61078.0539026951 11.78 3.72 0 4.08 2.13333333333333 1.58666666666667 7.7 0 0 0 0
61103.0551527576 12.0333333333333 3.46666666666667 0 4.27333333333333 2.07333333333333 1.39333333333333 7.76 0 0 0 0
61128.0564028201 11.5933333333333 3.90666666666667 0 4.33333333333333 2.57333333333333 1.33333333333333 7.26 0 0 0 0
61153.0576528826 11.06 4.44 0 4.28 3.05333333333333 1.38666666666667 6.78 0 0 0 0
61178.0589029451 11.18 4.32 0 4.25333333333333 2.90666666666667 1.41333333333333 6.92666666666667 0 0 0 0
61203.0601530077 11.46 3.99333333333333 0 4.22666666666667 2.6 1.39333333333333 7.23333333333333 0 0 0 0
61228.0614030702 11.36 3.97333333333333 0 4 2.47333333333333 1.5 7.36 0 0 0 0
61253.0626531327 11.36 3.97333333333333 0 4 2.47333333333333 1.5 7.36 0 0 0 0
61278.0639031952 11.5666666666667 3.76666666666667 0 4 2.26666666666667 1.5 7.56666666666667 0 0 0 0
61303.0651532577 11.7133333333333 3.62 0 4.12666666666667 2.24666666666667 1.37333333333333 7.58666666666667 0 0 0 0
61328.0664033202 11.3066666666667 3.86666666666667 0 4 2.36666666666667 1.5 7.30666666666667 0 0 0 0
61353.0676533827 10.9466666666667 4.22 0 4.06 2.78 1.44 6.88666666666667 0 0 0 0
61378.0689034452 11.0666666666667 4.1 0 4.16666666666667 2.76666666666667 1.33333333333333 6.9 0 0 0 0
61403.0701535077 11.7533333333333 3.41333333333333 0 4.42 2.33333333333333 1.08 7.33333333333333 0 0 0 0
61428.0714035702 12 3.16666666666667 0 4.66666666666667 2.33333333333333 0.833333333333333 7.33333333333333 0 0 0 0
61453.0726536327 11.9333333333333 3.23333333333333 0 4.59333333333333 2.32666666666667 0.906666666666667 7.34 0 0 0 0
61478.0739036952 11.22 3.94666666666667 0 4.34 2.78666666666667 1.16 6.88 0 0 0 0
61503.0751537577 11.0466666666667 4.12 0 4.36666666666667 2.98666666666667 1.13333333333333 6.68 0 0 0 0
61528.0764038202 10.9 4.26666666666667 0 4.26666666666667 3.03333333333333 1.23333333333333 6.63333333333333 0 0 0 0
61553.0776538827 10.3066666666667 4.7 0 3.99333333333333 3.35333333333333 1.34666666666667 6.31333333333333 0 0 0 0
61578.0789039452 9.98666666666667 5.01333333333333 0 3.78 3.46 1.55333333333333 6.20666666666667 0 0 0 0
61603.0801540077 10.2733333333333 4.72666666666667 0 3.83333333333333 3.22666666666667 1.5 6.44 0 0 0 0
61628.0814040702 10.22 4.78 0 3.79333333333333 3.24 1.54 6.42666666666667 0 0 0 0
61653.0826541327 9.81333333333333 5.18666666666667 0 3.52 3.37333333333333 1.81333333333333 6.29333333333333 0 0 0 0
61678.0839041952 9.69333333333333 5.30666666666667 0 3.5 3.47333333333333 1.83333333333333 6.19333333333333 0 0 0 0
61703.0851542577 10.0666666666667 4.93333333333333 0 3.68 3.28 1.65333333333333 6.38666666666667 0 0 0 0
61728.0864043202 9.57333333333333 5.42666666666667 0 3.73333333333333 3.82666666666667 1.6 5.84 0 0 0 0
61753.0876543827 9.2 5.8 0 3.48 3.94666666666667 1.85333333333333 5.72 0 0 0 0
61778.0889044452 9.44 5.56 0 3.37333333333333 3.6 1.96 6.06666666666667 0 0 0 0
61803.0901545077 9.18666666666667 5.81333333333333 0 3.33333333333333 3.81333333333333 2 5.85333333333333 0 0 0 0
61828.0914045702 9.27333333333333 5.72666666666667 0 3.4 3.79333333333333 1.93333333333333 5.87333333333333 0 0 0 0
61853.0926546327 9.05333333333333 5.94666666666667 0 3.38 3.99333333333333 1.95333333333333 5.67333333333333 0 0 0 0
61878.0939046952 8.92666666666667 6.07333333333333 0 3.02 3.76 2.31333333333333 5.90666666666667 0 0 0 0
61903.0951547577 8.62666666666667 6.37333333333333 0 2.84666666666667 3.88666666666667 2.48666666666667 5.78 0 0 0 0
61928.0964048202 8.72 6.28 0 2.72 3.66666666666667 2.61333333333333 6 0 0 0 0
61953.0976548827 9.28 5.72 0 2.86 3.24666666666667 2.47333333333333 6.42 0 0 0 0
61978.0989049452 10.1 4.9 0 3.38666666666667 2.95333333333333 1.94666666666667 6.71333333333333 0 0 0 0
62003.1001550077 10.4133333333333 4.58666666666667 0 3.58 2.83333333333333 1.75333333333333 6.83333333333333 0 0 0 0
62028.1014050703 10.66 4.34 0 3.80666666666667 2.81333333333333 1.52666666666667 6.85333333333333 0 0 0 0
62053.1026551328 10.2733333333333 4.72666666666667 0 3.40666666666667 2.8 1.92666666666667 6.86666666666667 0 0 0 0
62078.1039051953 10.48 4.52 0 3.73333333333333 2.92 1.6 6.74666666666667 0 0 0 0
62103.1051552578 10.56 4.44 0 3.74666666666667 2.85333333333333 1.58666666666667 6.81333333333333 0 0 0 0
62128.1064053203 10.0333333333333 4.96666666666667 0 3.67333333333333 3.30666666666667 1.66 6.36 0 0 0 0
62153.1076553828 10.12 4.88 0 3.92 3.46666666666667 1.41333333333333 6.2 0 0 0 0
62178.1089054453 10.3266666666667 4.67333333333333 0 4.02 3.36 1.31333333333333 6.30666666666667 0 0 0 0
62203.1101555078 10.7333333333333 4.26666666666667 0 4.1 3.03333333333333 1.23333333333333 6.63333333333333 0 0 0 0
62228.1114055703 10.82 4.18 0 4.00666666666667 2.85333333333333 1.32666666666667 6.81333333333333 0 0 0 0
62253.1126556328 10.4866666666667 4.51333333333333 0 3.80666666666667 2.98666666666667 1.52666666666667 6.68 0 0 0 0
62278.1139056953 10.2466666666667 4.75333333333333 0 3.5 2.92 1.83333333333333 6.74666666666667 0 0 0 0
62303.1151557578 10.0533333333333 4.94666666666667 0 3.35333333333333 2.96666666666667 1.98 6.7 0 0 0 0
62328.1164058203 9.72666666666667 5.27333333333333 0 3.27333333333333 3.21333333333333 2.06 6.45333333333333 0 0 0 0
62353.1176558828 10.1533333333333 4.84666666666667 0 3.46666666666667 2.98 1.86666666666667 6.68666666666667 0 0 0 0
62378.1189059453 10.7 4.3 0 3.76666666666667 2.73333333333333 1.56666666666667 6.93333333333333 0 0 0 0
62403.1201560078 10.5 4.5 0 3.91333333333333 3.08 1.42 6.58666666666667 0 0 0 0
62428.1214060703 10.56 4.36666666666667 0 3.90666666666667 3.01333333333333 1.35333333333333 6.65333333333333 0 0 0 0
62453.1226561328 10.4266666666667 4.40666666666667 0 3.54666666666667 2.78666666666667 1.62 6.88 0 0 0 0
62478.1239061953 10.58 4.25333333333333 0 3.66666666666667 2.75333333333333 1.5 6.91333333333333 0 0 0 0
62503.1251562578 10.7333333333333 4.1 0 3.66666666666667 2.6 1.5 7.06666666666667 0 0 0 0
62528.1264063203 10.78 4.05333333333333 0 3.7 2.58666666666667 1.46666666666667 7.08 0 0 0 0
62553.1276563828 10.5266666666667 4.30666666666667 0 3.83333333333333 2.97333333333333 1.33333333333333 6.69333333333333 0 0 0 0
62578.1289064453 10.2066666666667 4.62666666666667 0 3.99333333333333 3.45333333333333 1.17333333333333 6.21333333333333 0 0 0 0
62603.1301565078 10.2466666666667 4.58666666666667 0 4.00666666666667 3.42666666666667 1.16 6.24 0 0 0 0
62628.1314065703 10.1866666666667 4.64666666666667 0 4 3.48 1.16666666666667 6.18666666666667 0 0 0 0
62653.1326566328 10.5133333333333 4.30666666666667 0 4.14666666666667 3.28666666666667 1.02 6.36666666666667 0 0 0 0
62678.1339066953 10.3333333333333 4.33333333333333 0 4.16666666666667 3.33333333333333 1 6.16666666666667 0 0 0 0
62703.1351567578 9.99333333333333 4.67333333333333 0 4.04 3.54666666666667 1.12666666666667 5.95333333333333 0 0 0 0
62728.1364068203 9.90666666666667 4.76 0 3.89333333333333 3.48666666666667 1.27333333333333 6.01333333333333 0 0 0 0
62753.1376568828 9.79333333333333 4.87333333333333 0 3.98666666666667 3.69333333333333 1.18 5.80666666666667 0 0 0 0
62778.1389069453 9.76666666666667 4.9 0 4 3.73333333333333 1.16666666666667 5.76666666666667 0 0 0 0
62803.1401570079 9.74 4.92666666666667 0 3.82 3.58 1.34666666666667 5.92 0 0 0 0
62828.1414070704 9.3 5.36666666666667 0 3.54666666666667 3.74666666666667 1.62 5.75333333333333 0 0 0 0
62853.1426571329 9.34666666666667 5.32 0 3.6 3.75333333333333 1.56666666666667 5.74666666666667 0 0 0 0
62878.1439071954 9.28666666666667 5.38 0 3.49333333333333 3.70666666666667 1.67333333333333 5.79333333333333 0 0 0 0
62903.1451572579 9.22666666666667 5.44 0 3.33333333333333 3.60666666666667 1.83333333333333 5.89333333333333 0 0 0 0
62928.1464073204 8.94 5.72666666666667 0 3.33333333333333 3.89333333333333 1.83333333333333 5.60666666666667 0 0 0 0
62953.1476573829 9.54666666666667 5.12 0 3.44666666666667 3.4 1.72 6.1 0 0 0 0
62978.1489074454 10.1266666666667 4.54 0 3.52666666666667 2.9 1.64 6.6 0 0 0 0
63003.1501575079 10.3666666666667 4.3 0 3.5 2.63333333333333 1.66666666666667 6.86666666666667 0 0 0 0
63028.1514075704 10.8266666666667 3.84 0 3.62 2.29333333333333 1.54666666666667 7.20666666666667 0 0 0 0
63053.1526576329 10.8066666666667 3.86 0 3.66666666666667 2.36 1.5 7.14 0 0 0 0
63078.1539076954 10.5066666666667 4.16 0 3.7 2.69333333333333 1.46666666666667 6.80666666666667 0 0 0 0
63103.1551577579 10.14 4.52666666666667 0 3.83333333333333 3.19333333333333 1.33333333333333 6.30666666666667 0 0 0 0
63128.1564078204 9.81333333333333 4.85333333333333 0 3.92666666666667 3.61333333333333 1.24 5.88666666666667 0 0 0 0
63153.1576578829 9.67333333333333 4.99333333333333 0 3.74666666666667 3.57333333333333 1.42 5.92666666666667 0 0 0 0
63178.1589079454 9.43333333333333 5.23333333333333 0 3.6 3.66666666666667 1.56666666666667 5.83333333333333 0 0 0 0
63203.1601580079 9.76 4.90666666666667 0 3.82 3.56 1.34666666666667 5.94 0 0 0 0
63228.1614080704 9.98666666666667 4.68 0 3.83333333333333 3.34666666666667 1.33333333333333 6.15333333333333 0 0 0 0
63253.1626581329 10.3333333333333 4.33333333333333 0 3.83333333333333 3 1.33333333333333 6.5 0 0 0 0
63278.1639081954 10.24 4.42666666666667 0 3.71333333333333 2.97333333333333 1.45333333333333 6.52666666666667 0 0 0 0
63303.1651582579 10.3066666666667 4.36 0 3.64 2.83333333333333 1.52666666666667 6.66666666666667 0 0 0 0
63328.1664083204 10.1266666666667 4.54 0 3.5 2.87333333333333 1.66666666666667 6.62666666666667 0 0 0 0
63353.1676583829 10.1 4.56666666666667 0 3.62666666666667 3.02666666666667 1.54 6.47333333333333 0 0 0 0
63378.1689084454 9.86 4.80666666666667 0 3.54 3.18 1.62666666666667 6.32 0 0 0 0
63403.1701585079 9.92666666666667 4.74 0 3.5 3.07333333333333 1.66666666666667 6.42666666666667 0 0 0 0
63428.1714085704 10.2666666666667 4.4 0 3.78666666666667 3.02 1.38 6.48 0 0 0 0
63453.1726586329 10.22 4.44666666666667 0 3.92666666666667 3.20666666666667 1.24 6.29333333333333 0 0 0 0
63478.1739086954 10.2866666666667 4.38 0 4.04666666666667 3.26 1.12 6.24 0 0 0 0
63503.1751587579 9.96 4.70666666666667 0 4.16666666666667 3.70666666666667 1 5.79333333333333 0 0 0 0
63528.1764088204 10.0533333333333 4.61333333333333 0 4.22666666666667 3.67333333333333 0.94 5.82666666666667 0 0 0 0
63553.1776588829 10.6466666666667 4.02 0 4.54 3.39333333333333 0.626666666666667 6.10666666666667 0 0 0 0
63578.1789089454 11.2866666666667 3.38 0 4.71333333333333 2.92666666666667 0.453333333333333 6.57333333333333 0 0 0 0
63603.1801590079 11.2866666666667 3.38 0 4.66666666666667 2.88 0.5 6.62 0 0 0 0
63628.1814090705 11.3333333333333 3.33333333333333 0 4.66666666666667 2.83333333333333 0.5 6.66666666666667 0 0 0 0
63653.182659133 11.9333333333333 2.73333333333333 0 4.92 2.48666666666667 0.246666666666667 7.01333333333333 0 0 0 0
63678.1839091955 11.8 2.86666666666667 0 4.83333333333333 2.53333333333333 0.333333333333333 6.96666666666667 0 0 0 0
63703.185159258 11.5066666666667 3.16 0 4.66666666666667 2.66 0.5 6.84 0 0 0 0
63728.1864093205 11.0933333333333 3.57333333333333 0 4.62 3.02666666666667 0.546666666666667 6.47333333333333 0 0 0 0
63753.187659383 10.3733333333333 4.29333333333333 0 4.21333333333333 3.34 0.953333333333333 6.16 0 0 0 0
63778.1889094455 10.1133333333333 4.55333333333333 0 4.05333333333333 3.44 1.11333333333333 6.06 0 0 0 0
63803.190159508 10.0133333333333 4.65333333333333 0 4.08666666666667 3.57333333333333 1.08 5.92666666666667 0 0 0 0
63828.1914095705 10.58 4.08666666666667 0 4.38 3.3 0.786666666666667 6.2 0 0 0 0
63853.192659633 10.5133333333333 4.15333333333333 0 4.5 3.48666666666667 0.666666666666667 6.01333333333333 0 0 0 0
63878.1939096955 10.7933333333333 3.87333333333333 0 4.38666666666667 3.09333333333333 0.78 6.40666666666667 0 0 0 0
63903.195159758 10.3666666666667 4.3 0 4.16666666666667 3.3 1 6.2 0 0 0 0
63928.1964098205 10.14 4.52666666666667 0 4.16 3.52 1.00666666666667 5.98 0 0 0 0
63953.197659883 10.2133333333333 4.45333333333333 0 3.97333333333333 3.26 1.19333333333333 6.24 0 0 0 0
63978.1989099455 10.2733333333333 4.39333333333333 0 3.96 3.18666666666667 1.20666666666667 6.31333333333333 0 0 0 0
64003.200160008 10.12 4.54666666666667 0 3.83333333333333 3.21333333333333 1.33333333333333 6.28666666666667 0 0 0 0
64028.2014100705 10.1933333333333 4.47333333333333 0 4.02666666666667 3.33333333333333 1.14 6.16666666666667 0 0 0 0
64053.202660133 9.96 4.70666666666667 0 3.97333333333333 3.51333333333333 1.19333333333333 5.98666666666667 0 0 0 0
64078.2039101955 9.69333333333333 4.97333333333333 0 3.83333333333333 3.64 1.33333333333333 5.86 0 0 0 0
64103.205160258 9.87333333333333 4.79333333333333 0 3.89333333333333 3.52 1.27333333333333 5.98 0 0 0 0
64128.2064103205 10.0066666666667 4.66 0 3.96 3.45333333333333 1.20666666666667 6.04666666666667 0 0 0 0
64153.207660383 9.92666666666667 4.74 0 3.64666666666667 3.22 1.52 6.28 0 0 0 0
64178.2089104455 10.04 4.62666666666667 0 3.66666666666667 3.12666666666667 1.5 6.37333333333333 0 0 0 0
64203.210160508 10.2533333333333 4.41333333333333 0 3.68 2.92666666666667 1.48666666666667 6.57333333333333 0 0 0 0
64228.2114105705 10.2533333333333 4.41333333333333 0 3.66666666666667 2.91333333333333 1.5 6.58666666666667 0 0 0 0
64253.212660633 10.46 4.20666666666667 0 3.62666666666667 2.66666666666667 1.54 6.83333333333333 0 0 0 0
64278.2139106955 10.4066666666667 4.26 0 3.57333333333333 2.66666666666667 1.59333333333333 6.83333333333333 0 0 0 0
64303.215160758 10.28 4.38666666666667 0 3.44666666666667 2.66666666666667 1.72 6.83333333333333 0 0 0 0
64328.2164108205 10.2266666666667 4.44 0 3.60666666666667 2.88 1.56 6.62 0 0 0 0
64353.217660883 10.0666666666667 4.6 0 3.66666666666667 3.1 1.5 6.4 0 0 0 0
64378.2189109456 10.0733333333333 4.59333333333333 0 3.66666666666667 3.09333333333333 1.5 6.40666666666667 0 0 0 0
64403.2201610081 9.78666666666667 4.83333333333333 0 3.66666666666667 3.33333333333333 1.5 6.12 0 0 0 0
64428.2214110706 9.5 5 0 3.52666666666667 3.36 1.64 5.97333333333333 0 0 0 0
64453.2226611331 9.62666666666667 4.87333333333333 0 3.66666666666667 3.37333333333333 1.5 5.96 0 0 0 0
64478.2239111956 9.61333333333333 4.88666666666667 0 3.56666666666667 3.28666666666667 1.6 6.04666666666667 0 0 0 0
64503.2251612581 9.83333333333333 4.66666666666667 0 3.77333333333333 3.27333333333333 1.39333333333333 6.06 0 0 0 0
64528.2264113206 9.81333333333333 4.68666666666667 0 3.83333333333333 3.35333333333333 1.33333333333333 5.98 0 0 0 0
64553.2276613831 10.24 4.26 0 3.8 2.89333333333333 1.36666666666667 6.44 0 0 0 0
64578.2289114456 10.52 3.98 0 3.83333333333333 2.64666666666667 1.33333333333333 6.68666666666667 0 0 0 0
64603.2301615081 10.3333333333333 4.16666666666667 0 3.83333333333333 2.83333333333333 1.33333333333333 6.5 0 0 0 0
64628.2314115706 10.1533333333333 4.22666666666667 0 3.70666666666667 2.76666666666667 1.46 6.44666666666667 0 0 0 0
64653.2326616331 10.3333333333333 4 0 3.54666666666667 2.38 1.62 6.78666666666667 0 0 0 0
64678.2339116956 10.28 4.05333333333333 0 3.66666666666667 2.55333333333333 1.5 6.61333333333333 0 0 0 0
64703.2351617581 10.0533333333333 4.28 0 3.58 2.69333333333333 1.58666666666667 6.47333333333333 0 0 0 0
64728.2364118206 9.7 4.63333333333333 0 3.36666666666667 2.83333333333333 1.8 6.33333333333333 0 0 0 0
64753.2376618831 9.88666666666667 4.44666666666667 0 3.62 2.9 1.54666666666667 6.26666666666667 0 0 0 0
64778.2389119456 9.88666666666667 4.42 0 3.83333333333333 3.08666666666667 1.33333333333333 6.05333333333333 0 0 0 0
64803.2401620081 9.66 4.50666666666667 0 3.99333333333333 3.33333333333333 1.17333333333333 5.66666666666667 0 0 0 0
64828.2414120706 9.65333333333333 4.51333333333333 0 4.14666666666667 3.49333333333333 1.02 5.50666666666667 0 0 0 0
64853.2426621331 9.9 4.26666666666667 0 4.16666666666667 3.26666666666667 1 5.73333333333333 0 0 0 0
64878.2439121956 9.66 4.50666666666667 0 4.12 3.46 1.04666666666667 5.54 0 0 0 0
64903.2451622581 9.46666666666667 4.7 0 4.08666666666667 3.62 1.08 5.38 0 0 0 0
64928.2464123206 9.12 5.04666666666667 0 3.95333333333333 3.83333333333333 1.21333333333333 5.16666666666667 0 0 0 0
64953.2476623831 9.19333333333333 4.97333333333333 0 3.9 3.70666666666667 1.26666666666667 5.29333333333333 0 0 0 0
64978.2489124456 9.63333333333333 4.53333333333333 0 4 3.36666666666667 1.16666666666667 5.63333333333333 0 0 0 0
65003.2501625081 9.72666666666667 4.44 0 4 3.27333333333333 1.16666666666667 5.72666666666667 0 0 0 0
65028.2514125706 9.78666666666667 4.38 0 4 3.21333333333333 1.16666666666667 5.78666666666667 0 0 0 0
65053.2526626331 9.54666666666667 4.62 0 3.83333333333333 3.28666666666667 1.33333333333333 5.71333333333333 0 0 0 0
65078.2539126956 9.44666666666667 4.67333333333333 0 3.74666666666667 3.25333333333333 1.42 5.7 0 0 0 0
65103.2551627581 9.16666666666667 4.83333333333333 0 3.68666666666667 3.35333333333333 1.48 5.48 0 0 0 0
65128.2564128206 9.39333333333333 4.60666666666667 0 3.66666666666667 3.10666666666667 1.5 5.72666666666667 0 0 0 0
65153.2576628831 9.52666666666667 4.47333333333333 0 3.64 2.94666666666667 1.52666666666667 5.88666666666667 0 0 0 0
65178.2589129456 9.62666666666667 4.37333333333333 0 3.5 2.70666666666667 1.66666666666667 6.12666666666667 0 0 0 0
65203.2601630081 9.97333333333333 4.02666666666667 0 3.5 2.36 1.66666666666667 6.47333333333333 0 0 0 0
65228.2614130707 9.99333333333333 4.00666666666667 0 3.5 2.34 1.66666666666667 6.49333333333333 0 0 0 0
65253.2626631332 10.12 3.88 0 3.5 2.21333333333333 1.66666666666667 6.62 0 0 0 0
65278.2639131957 10.2266666666667 3.77333333333333 0 3.52666666666667 2.13333333333333 1.64 6.7 0 0 0 0
65303.2651632582 10.7266666666667 3.27333333333333 0 3.62666666666667 1.73333333333333 1.54 7.1 0 0 0 0
65328.2664133207 10.6466666666667 3.35333333333333 0 3.74666666666667 1.93333333333333 1.42 6.9 0 0 0 0
65353.2676633832 10.7666666666667 3.23333333333333 0 4.1 2.16666666666667 1.06666666666667 6.66666666666667 0 0 0 0
65378.2689134457 10.5333333333333 3.46666666666667 0 4.26666666666667 2.56666666666667 0.9 6.26666666666667 0 0 0 0
65403.2701635082 10.38 3.62 0 4.08 2.53333333333333 1.08666666666667 6.3 0 0 0 0
65428.2714135707 10.1133333333333 3.88666666666667 0 3.90666666666667 2.62666666666667 1.26 6.20666666666667 0 0 0 0
65453.2726636332 9.94666666666667 4.05333333333333 0 3.74 2.62666666666667 1.42666666666667 6.20666666666667 0 0 0 0
65478.2739136957 9.64666666666667 4.35333333333333 0 3.56666666666667 2.75333333333333 1.6 6.08 0 0 0 0
65503.2751637582 9.82666666666667 4.17333333333333 0 3.54666666666667 2.55333333333333 1.62 6.28 0 0 0 0
65528.2764138207 10.1266666666667 3.87333333333333 0 3.66666666666667 2.37333333333333 1.5 6.46 0 0 0 0
65553.2776638832 10.0333333333333 3.96666666666667 0 3.59333333333333 2.39333333333333 1.57333333333333 6.44 0 0 0 0
65578.2789139457 9.96 4.04 0 3.66666666666667 2.54 1.5 6.29333333333333 0 0 0 0
65603.2801640082 9.76666666666667 4.23333333333333 0 3.7 2.76666666666667 1.46666666666667 6.06666666666667 0 0 0 0
65628.2814140707 9.77333333333333 4.22666666666667 0 3.72666666666667 2.78666666666667 1.44 6.04666666666667 0 0 0 0
65653.2826641332 9.86666666666667 4.13333333333333 0 3.66666666666667 2.63333333333333 1.5 6.2 0 0 0 0
65678.2839141957 10.08 3.92 0 3.80666666666667 2.56 1.36 6.27333333333333 0 0 0 0
65703.2851642582 10.04 3.96 0 4 2.79333333333333 1.16666666666667 6.04 0 0 0 0
65728.2864143207 9.84 4.16 0 3.98 2.97333333333333 1.18666666666667 5.86 0 0 0 0
65753.2876643832 9.32 4.68 0 3.83333333333333 3.34666666666667 1.33333333333333 5.48666666666667 0 0 0 0
65778.2889144457 9.27333333333333 4.72666666666667 0 3.83333333333333 3.39333333333333 1.33333333333333 5.44 0 0 0 0
65803.2901645082 9.18666666666667 4.81333333333333 0 3.52666666666667 3.17333333333333 1.64 5.66 0 0 0 0
65828.2914145707 9.24666666666667 4.75333333333333 0 3.32 2.90666666666667 1.84666666666667 5.92666666666667 0 0 0 0
65853.2926646332 9.32666666666667 4.67333333333333 0 3.18 2.68666666666667 1.98666666666667 6.14666666666667 0 0 0 0
65878.2939146957 9.24 4.76 0 3.15333333333333 2.74666666666667 2.01333333333333 6.08666666666667 0 0 0 0
65903.2951647582 9.33333333333333 4.66666666666667 0 3.32666666666667 2.82666666666667 1.84 6.00666666666667 0 0 0 0
65928.2964148207 9.30666666666667 4.69333333333333 0 3.39333333333333 2.92 1.77333333333333 5.91333333333333 0 0 0 0
65953.2976648832 9.34 4.66 0 3.45333333333333 2.94666666666667 1.71333333333333 5.88666666666667 0 0 0 0
65978.2989149457 9.48666666666667 4.51333333333333 0 3.42666666666667 2.77333333333333 1.74 6.06 0 0 0 0
66003.3001650082 8.98666666666667 5.01333333333333 0 3.43333333333333 3.28 1.73333333333333 5.55333333333333 0 0 0 0
66028.3014150708 9.36666666666667 4.63333333333333 0 3.34 2.80666666666667 1.82666666666667 6.02666666666667 0 0 0 0
66053.3026651333 9.76 4.24 0 3.38 2.45333333333333 1.78666666666667 6.38 0 0 0 0
66078.3039151958 9.64666666666667 4.35333333333333 0 3.33333333333333 2.52 1.83333333333333 6.31333333333333 0 0 0 0
66103.3051652583 9.44666666666667 4.55333333333333 0 3.43333333333333 2.82 1.73333333333333 6.01333333333333 0 0 0 0
66128.3064153208 9.48666666666667 4.51333333333333 0 3.46 2.80666666666667 1.70666666666667 6.02666666666667 0 0 0 0
66153.3076653833 9.62666666666667 4.37333333333333 0 3.44 2.64666666666667 1.72666666666667 6.18666666666667 0 0 0 0
66178.3089154458 9.99333333333333 4.00666666666667 0 3.47333333333333 2.31333333333333 1.69333333333333 6.52 0 0 0 0
66203.3101655083 9.52666666666667 4.47333333333333 0 3.35333333333333 2.66 1.81333333333333 6.17333333333333 0 0 0 0
66228.3114155708 9.55333333333333 4.44666666666667 0 3.33333333333333 2.61333333333333 1.83333333333333 6.22 0 0 0 0
66253.3126656333 9.62666666666667 4.37333333333333 0 3.26666666666667 2.47333333333333 1.9 6.36 0 0 0 0
66278.3139156958 9.98 4.02 0 3.24666666666667 2.1 1.92 6.73333333333333 0 0 0 0
66303.3151657583 10.08 3.92 0 3.33333333333333 2.08666666666667 1.83333333333333 6.74666666666667 0 0 0 0
66328.3164158208 9.86 4.14 0 3.41333333333333 2.38666666666667 1.75333333333333 6.44666666666667 0 0 0 0
66353.3176658833 9.91333333333333 4.08666666666667 0 3.53333333333333 2.45333333333333 1.63333333333333 6.38 0 0 0 0
66378.3189159458 10.3466666666667 3.65333333333333 0 3.33333333333333 1.82 1.83333333333333 7.01333333333333 0 0 0 0
66403.3201660083 10.4 3.6 0 3.36666666666667 1.8 1.8 7.03333333333333 0 0 0 0
66428.3214160708 10.4266666666667 3.57333333333333 0 3.41333333333333 1.82 1.75333333333333 7.01333333333333 0 0 0 0
66453.3226661333 10.6133333333333 3.38666666666667 0 3.40666666666667 1.62666666666667 1.76 7.20666666666667 0 0 0 0
66478.3239161958 10.6333333333333 3.36666666666667 0 3.56 1.76 1.60666666666667 7.07333333333333 0 0 0 0
66503.3251662583 10.3266666666667 3.67333333333333 0 3.40666666666667 1.91333333333333 1.76 6.92 0 0 0 0
66528.3264163208 10.3333333333333 3.66666666666667 0 3.33333333333333 1.83333333333333 1.83333333333333 7 0 0 0 0
66553.3276663833 10.32 3.68 0 3.28 1.79333333333333 1.88666666666667 7.04 0 0 0 0
66578.3289164458 10.6533333333333 3.34666666666667 0 3.29333333333333 1.47333333333333 1.87333333333333 7.36 0 0 0 0
66603.3301665083 10.8266666666667 3.17333333333333 0 3.32666666666667 1.33333333333333 1.84 7.5 0 0 0 0
66628.3314165708 9.98 3.88666666666667 0 2.9 1.62 2.26666666666667 7.08 0 0 0 0
66653.3326666333 9.95333333333333 3.88 0 2.95333333333333 1.66666666666667 2.21333333333333 7 0 0 0 0
66678.3339166958 10.1 3.73333333333333 0 3.1 1.66666666666667 2.06666666666667 7 0 0 0 0
66703.3351667583 10.2266666666667 3.60666666666667 0 3.18666666666667 1.62666666666667 1.98 7.04 0 0 0 0
66728.3364168208 10.3866666666667 3.44666666666667 0 3.23333333333333 1.51333333333333 1.93333333333333 7.15333333333333 0 0 0 0
66753.3376668833 10.2333333333333 3.6 0 3.22666666666667 1.66 1.94 7.00666666666667 0 0 0 0
66778.3389169459 10.3066666666667 3.52666666666667 0 3.29333333333333 1.65333333333333 1.87333333333333 7.01333333333333 0 0 0 0
66803.3401670084 10.44 3.39333333333333 0 3.44666666666667 1.67333333333333 1.72 6.99333333333333 0 0 0 0
66828.3414170709 10.4933333333333 3.34 0 3.44 1.61333333333333 1.72666666666667 7.05333333333333 0 0 0 0
66853.3426671334 10.0133333333333 3.82 0 3.19333333333333 1.84666666666667 1.97333333333333 6.82 0 0 0 0
66878.3439171959 9.7 4.13333333333333 0 3.16666666666667 2.13333333333333 2 6.53333333333333 0 0 0 0
66903.3451672584 9.52666666666667 4.22 0 3.08666666666667 2.22666666666667 1.99333333333333 6.44 0 0 0 0
66928.3464173209 9.90666666666667 3.76 0 3.26666666666667 2.02666666666667 1.73333333333333 6.64 0 0 0 0
66953.3476673834 10 3.66666666666667 0 3.33333333333333 2 1.66666666666667 6.66666666666667 0 0 0 0
66978.3489174459 10.4666666666667 3.2 0 3.74 1.94 1.26 6.72666666666667 0 0 0 0
67003.3501675084 10.6866666666667 2.98 0 3.83333333333333 1.81333333333333 1.16666666666667 6.85333333333333 0 0 0 0
67028.3514175709 10.5066666666667 3.16 0 3.76666666666667 1.92666666666667 1.23333333333333 6.74 0 0 0 0
67053.3526676334 9.8 3.86666666666667 0 3.5 2.36666666666667 1.5 6.3 0 0 0 0
67078.3539176959 9.84666666666667 3.82 0 3.37333333333333 2.19333333333333 1.62666666666667 6.47333333333333 0 0 0 0
67103.3551677584 9.83333333333333 3.83333333333333 0 3.33333333333333 2.16666666666667 1.66666666666667 6.5 0 0 0 0
67128.3564178209 9.96666666666667 3.7 0 3.37333333333333 2.07333333333333 1.62666666666667 6.59333333333333 0 0 0 0
67153.3576678834 10.1466666666667 3.52 0 3.48666666666667 2.00666666666667 1.51333333333333 6.66 0 0 0 0
67178.3589179459 10.1 3.56666666666667 0 3.44666666666667 2.01333333333333 1.55333333333333 6.65333333333333 0 0 0 0
67203.3601680084 9.8 3.86666666666667 0 3.3 2.16666666666667 1.7 6.5 0 0 0 0
67228.3614180709 9.4 4.26666666666667 0 2.84666666666667 2.11333333333333 2.15333333333333 6.55333333333333 0 0 0 0
67253.3626681334 9.01333333333333 4.65333333333333 0 2.52666666666667 2.18 2.47333333333333 6.48666666666667 0 0 0 0
67278.3639181959 8.81333333333333 4.85333333333333 0 2.62666666666667 2.48 2.37333333333333 6.18666666666667 0 0 0 0
67303.3651682584 7.96666666666667 5.7 0 2.66666666666667 3.36666666666667 2.33333333333333 5.3 0 0 0 0
67328.3664183209 8.30666666666667 5.36 0 2.92666666666667 3.28666666666667 2.07333333333333 5.38 0 0 0 0
67353.3676683834 8.56 5.08666666666667 0 3.14666666666667 3.25333333333333 1.83333333333333 5.41333333333333 0 0 0 0
67378.3689184459 8.32 5.18 0 3.02 3.36666666666667 1.81333333333333 5.3 0 0 0 0
67403.3701685084 8.46 5.04 0 3.29333333333333 3.5 1.54 5.16666666666667 0 0 0 0
67428.3714185709 8.74666666666667 4.75333333333333 0 3.43333333333333 3.35333333333333 1.4 5.31333333333333 0 0 0 0
67453.3726686334 8.88 4.62 0 3.47333333333333 3.26 1.36 5.40666666666667 0 0 0 0
67478.3739186959 9.08666666666667 4.27333333333333 0 3.46666666666667 3.04666666666667 1.22666666666667 5.62 0 0 0 0
67503.3751687584 9.27333333333333 4.06 0 3.46 2.85333333333333 1.20666666666667 5.81333333333333 0 0 0 0
67528.3764188209 9.22 4.11333333333333 0 3.58 3.02666666666667 1.08666666666667 5.64 0 0 0 0
67553.3776688834 8.83333333333333 4.5 0 3.4 3.23333333333333 1.26666666666667 5.43333333333333 0 0 0 0
67578.3789189459 9.02666666666667 4.30666666666667 0 3.66666666666667 3.30666666666667 1 5.36 0 0 0 0
67603.3801690085 9.54 3.79333333333333 0 3.66666666666667 2.79333333333333 1 5.87333333333333 0 0 0 0
67628.381419071 9.52666666666667 3.80666666666667 0 3.61333333333333 2.75333333333333 1.05333333333333 5.91333333333333 0 0 0 0
67653.3826691335 9.85333333333333 3.48 0 3.66666666666667 2.48 1 6.18666666666667 0 0 0 0
67678.383919196 10.24 3.09333333333333 0 3.72666666666667 2.15333333333333 0.94 6.51333333333333 0 0 0 0
67703.3851692585 10.0133333333333 3.32 0 3.5 2.15333333333333 1.16666666666667 6.51333333333333 0 0 0 0
67728.386419321 10.02 3.31333333333333 0 3.79333333333333 2.44 0.873333333333333 6.22666666666667 0 0 0 0
67753.3876693835 9.51333333333333 3.82 0 3.53333333333333 2.68666666666667 1.13333333333333 5.98 0 0 0 0
67778.388919446 9.33333333333333 4 0 3.33333333333333 2.66666666666667 1.33333333333333 6 0 0 0 0
67803.3901695085 9.03333333333333 4.3 0 3.38 3.01333333333333 1.28666666666667 5.65333333333333 0 0 0 0
67828.391419571 9.13333333333333 4.2 0 3.56666666666667 3.1 1.1 5.56666666666667 0 0 0 0
67853.3926696335 9.19333333333333 4.14 0 3.66666666666667 3.14 1 5.52666666666667 0 0 0 0
67878.393919696 9.26 4.07333333333333 0 3.66666666666667 3.07333333333333 1 5.59333333333333 0 0 0 0
67903.3951697585 9.43333333333333 3.9 0 3.64 2.87333333333333 1.02666666666667 5.79333333333333 0 0 0 0
67928.396419821 9.05333333333333 4.28 0 3.50666666666667 3.12 1.16 5.54666666666667 0 0 0 0
67953.3976698835 9.02666666666667 4.30666666666667 0 3.39333333333333 3.03333333333333 1.27333333333333 5.63333333333333 0 0 0 0
67978.398919946 8.91333333333333 4.41333333333333 0 3.38 3.12666666666667 1.28666666666667 5.53333333333333 0 0 0 0
68003.4001700085 8.86 4.30666666666667 0 3.49333333333333 3.13333333333333 1.17333333333333 5.36666666666667 0 0 0 0
68028.401420071 8.81333333333333 4.35333333333333 0 3.5 3.18666666666667 1.16666666666667 5.31333333333333 0 0 0 0
68053.4026701335 8.94 4.22666666666667 0 3.54666666666667 3.10666666666667 1.12 5.39333333333333 0 0 0 0
68078.403920196 9.00666666666667 4.16 0 3.66666666666667 3.16 1 5.34 0 0 0 0
68103.4051702585 8.98666666666667 4.18 0 3.54666666666667 3.06 1.12 5.44 0 0 0 0
68128.406420321 8.84 4.32666666666667 0 3.5 3.16 1.16666666666667 5.34 0 0 0 0
68153.4076703835 8.74666666666667 4.42 0 3.62666666666667 3.38 1.04 5.12 0 0 0 0
68178.408920446 9.41333333333333 3.75333333333333 0 3.81333333333333 2.9 0.853333333333333 5.6 0 0 0 0
68203.4101705085 9.63333333333333 3.53333333333333 0 3.83333333333333 2.7 0.833333333333333 5.8 0 0 0 0
68228.411420571 9.47333333333333 3.69333333333333 0 3.73333333333333 2.76 0.933333333333333 5.74 0 0 0 0
68253.4126706335 9.04666666666667 4.12 0 3.66666666666667 3.12 1 5.38 0 0 0 0
68278.413920696 9.03333333333333 4.13333333333333 0 3.80666666666667 3.27333333333333 0.86 5.22666666666667 0 0 0 0
68303.4151707585 9.04666666666667 4.06 0 3.66666666666667 3.06 1 5.38 0 0 0 0
68328.416420821 9.21333333333333 3.78666666666667 0 3.54666666666667 2.66666666666667 1.12 5.66666666666667 0 0 0 0
68353.4176708835 8.91333333333333 4.08666666666667 0 3.41333333333333 2.83333333333333 1.25333333333333 5.5 0 0 0 0
68378.418920946 8.44666666666667 4.55333333333333 0 3.28 3.16666666666667 1.38666666666667 5.16666666666667 0 0 0 0
68403.4201710085 8.29333333333333 4.70666666666667 0 3.22666666666667 3.26666666666667 1.44 5.06666666666667 0 0 0 0
68428.421421071 8.18 4.82 0 3.33333333333333 3.48666666666667 1.33333333333333 4.84666666666667 0 0 0 0
68453.4226711336 8.16666666666667 4.83333333333333 0 3.3 3.46666666666667 1.36666666666667 4.86666666666667 0 0 0 0
68478.4239211961 8.4 4.6 0 3.24666666666667 3.18 1.42 5.15333333333333 0 0 0 0
68503.4251712586 7.87333333333333 5.12666666666667 0 3 3.46 1.66666666666667 4.87333333333333 0 0 0 0
68528.4264213211 7.37333333333333 5.62666666666667 0 2.85333333333333 3.81333333333333 1.81333333333333 4.52 0 0 0 0
68553.4276713836 7.72 5.28 0 2.99333333333333 3.60666666666667 1.67333333333333 4.72666666666667 0 0 0 0
68578.4289214461 8.07333333333333 4.92666666666667 0 3.08 3.34 1.58666666666667 4.99333333333333 0 0 0 0
68603.4301715086 7.87333333333333 5.12666666666667 0 3.12666666666667 3.58666666666667 1.54 4.74666666666667 0 0 0 0
68628.4314215711 7.83333333333333 5.16666666666667 0 3.16666666666667 3.66666666666667 1.5 4.66666666666667 0 0 0 0
68653.4326716336 7.84 5.16 0 3.09333333333333 3.58666666666667 1.57333333333333 4.74666666666667 0 0 0 0
68678.4339216961 7.84666666666667 5.15333333333333 0 2.82 3.30666666666667 1.84666666666667 5.02666666666667 0 0 0 0
68703.4351717586 7.92 5.08 0 2.58666666666667 3 2.08 5.33333333333333 0 0 0 0
68728.4364218211 8.04666666666667 4.95333333333333 0 2.66666666666667 2.95333333333333 2 5.38 0 0 0 0
68753.4376718836 8.36666666666667 4.63333333333333 0 2.90666666666667 2.87333333333333 1.76 5.46 0 0 0 0
68778.4389219461 8.45333333333333 4.36666666666667 0 3 2.7 1.66666666666667 5.45333333333333 0 0 0 0
68803.4401720086 8.44666666666667 4.22 0 3.08 2.63333333333333 1.58666666666667 5.36666666666667 0 0 0 0
68828.4414220711 8.72 3.94666666666667 0 3.12 2.4 1.54666666666667 5.6 0 0 0 0
68853.4426721336 8.29333333333333 4.37333333333333 0 3.04 2.74666666666667 1.62666666666667 5.25333333333333 0 0 0 0
68878.4439221961 8.22666666666667 4.44 0 3.16666666666667 2.94 1.5 5.06 0 0 0 0
68903.4451722586 8.2 4.46666666666667 0 3.3 3.1 1.36666666666667 4.9 0 0 0 0
68928.4464223211 7.97333333333333 4.60666666666667 0 3.33333333333333 3.27333333333333 1.33333333333333 4.64 0 0 0 0
68953.4476723836 8.14666666666667 4.35333333333333 0 3.33333333333333 3.02 1.33333333333333 4.81333333333333 0 0 0 0
68978.4489224461 8.72666666666667 3.77333333333333 0 3.47333333333333 2.58 1.19333333333333 5.25333333333333 0 0 0 0
69003.4501725086 8.73333333333333 3.76666666666667 0 3.24 2.34 1.42666666666667 5.49333333333333 0 0 0 0
69028.4514225711 8.94 3.56 0 3.27333333333333 2.16666666666667 1.39333333333333 5.66666666666667 0 0 0 0
69053.4526726336 8.85333333333333 3.64666666666667 0 3.18666666666667 2.16666666666667 1.48 5.66666666666667 0 0 0 0
69078.4539226961 8.48 4.02 0 2.90666666666667 2.26 1.76 5.57333333333333 0 0 0 0
69103.4551727586 8.48666666666667 4.01333333333333 0 2.99333333333333 2.34 1.67333333333333 5.49333333333333 0 0 0 0
69128.4564228211 8.66666666666667 3.83333333333333 0 3.13333333333333 2.3 1.53333333333333 5.53333333333333 0 0 0 0
69153.4576728836 8.28 4.22 0 3.06 2.61333333333333 1.60666666666667 5.22 0 0 0 0
69178.4589229461 8.54 3.96 0 3.27333333333333 2.56666666666667 1.39333333333333 5.26666666666667 0 0 0 0
69203.4601730086 8.66666666666667 3.83333333333333 0 3.25333333333333 2.42 1.41333333333333 5.41333333333333 0 0 0 0
69228.4614230712 8.56666666666667 3.93333333333333 0 3.16 2.42666666666667 1.50666666666667 5.40666666666667 0 0 0 0
69253.4626731337 8.58666666666667 3.91333333333333 0 3.33333333333333 2.58 1.33333333333333 5.25333333333333 0 0 0 0
69278.4639231962 8.85333333333333 3.64666666666667 0 3.3 2.28 1.36666666666667 5.55333333333333 0 0 0 0
69303.4651732587 8.55333333333333 3.94666666666667 0 3.18666666666667 2.46666666666667 1.48 5.36666666666667 0 0 0 0
69328.4664233212 9.08 3.42 0 3.46 2.21333333333333 1.20666666666667 5.62 0 0 0 0
69353.4676733837 9.11333333333333 3.38666666666667 0 3.56 2.28 1.10666666666667 5.55333333333333 0 0 0 0
69378.4689234462 9.16 3.34 0 3.66666666666667 2.34 1 5.49333333333333 0 0 0 0
69403.4701735087 8.92666666666667 3.57333333333333 0 3.66666666666667 2.57333333333333 1 5.26 0 0 0 0
69428.4714235712 8.72666666666667 3.77333333333333 0 3.54666666666667 2.65333333333333 1.12 5.18 0 0 0 0
69453.4726736337 8.58666666666667 3.91333333333333 0 3.5 2.74666666666667 1.16666666666667 5.08666666666667 0 0 0 0
69478.4739236962 9.16 3.34 0 3.5 2.17333333333333 1.16666666666667 5.66 0 0 0 0
69503.4751737587 9.56 2.94 0 3.56 1.83333333333333 1.10666666666667 6 0 0 0 0
69528.4764238212 9.5 3 0 3.5 1.83333333333333 1.16666666666667 6 0 0 0 0
69553.4776738837 9.48666666666667 3.01333333333333 0 3.57333333333333 1.92 1.09333333333333 5.91333333333333 0 0 0 0
69578.4789239462 9.35333333333333 3.14666666666667 0 3.57333333333333 2.05333333333333 1.09333333333333 5.78 0 0 0 0
69603.4801740087 9.06666666666667 3.43333333333333 0 3.36666666666667 2.13333333333333 1.3 5.7 0 0 0 0
69628.4814240712 9.12666666666667 3.37333333333333 0 3.62666666666667 2.33333333333333 1.04 5.5 0 0 0 0
69653.4826741337 9.30666666666667 3.19333333333333 0 3.66666666666667 2.19333333333333 1 5.64 0 0 0 0
69678.4839241962 9.18666666666667 3.31333333333333 0 3.56666666666667 2.21333333333333 1.1 5.62 0 0 0 0
69703.4851742587 9 3.5 0 3.42666666666667 2.26 1.24 5.57333333333333 0 0 0 0
69728.4864243212 8.48 4.02 0 3.14 2.49333333333333 1.52666666666667 5.34 0 0 0 0
69753.4876743837 8.36 4.14 0 3 2.47333333333333 1.66666666666667 5.36 0 0 0 0
69778.4889244462 8.64666666666667 3.70666666666667 0 3.14666666666667 2.18666666666667 1.52 5.5 0 0 0 0
69803.4901745087 8.55333333333333 3.78 0 3.28 2.39333333333333 1.38666666666667 5.27333333333333 0 0 0 0
69828.4914245712 8.66 3.67333333333333 0 3.40666666666667 2.41333333333333 1.26 5.25333333333333 0 0 0 0
69853.4926746337 8.78 3.38666666666667 0 3.16666666666667 2.05333333333333 1.33333333333333 5.61333333333333 0 0 0 0
69878.4939246962 8.95333333333333 3.21333333333333 0 3.16666666666667 1.88 1.33333333333333 5.78666666666667 0 0 0 0
69903.4951747587 8.93333333333333 3.23333333333333 0 3.26666666666667 2 1.23333333333333 5.66666666666667 0 0 0 0
69928.4964248212 9.07333333333333 3.09333333333333 0 3.33333333333333 1.92666666666667 1.16666666666667 5.74 0 0 0 0
69953.4976748838 9.44666666666667 2.72 0 3.44 1.66 1.06 6.00666666666667 0 0 0 0
69978.4989249463 9.69333333333333 2.47333333333333 0 3.5 1.47333333333333 1 6.19333333333333 0 0 0 0
70003.5001750088 9.66666666666667 2.5 0 3.5 1.5 1 6.16666666666667 0 0 0 0
70028.5014250713 9.62666666666667 2.54 0 3.5 1.54 1 6.12666666666667 0 0 0 0
70053.5026751338 9.14666666666667 3.02 0 3.28666666666667 1.80666666666667 1.21333333333333 5.86 0 0 0 0
70078.5039251963 8.32 3.84666666666667 0 2.88666666666667 2.23333333333333 1.61333333333333 5.43333333333333 0 0 0 0
70103.5051752588 7.90666666666667 4.26 0 2.58 2.34 1.92 5.32666666666667 0 0 0 0
70128.5064253213 7.84666666666667 4.32 0 2.18666666666667 2.00666666666667 2.31333333333333 5.66 0 0 0 0
70153.5076753838 8.16 4.00666666666667 0 2.32 1.82666666666667 2.18 5.84 0 0 0 0
70178.5089254463 8.3 3.86666666666667 0 2.45333333333333 1.82 2.04666666666667 5.84666666666667 0 0 0 0
70203.5101755088 7.96 4.20666666666667 0 2.14666666666667 1.85333333333333 2.35333333333333 5.81333333333333 0 0 0 0
70228.5114255713 7.82 4.34666666666667 0 2 1.84666666666667 2.5 5.82 0 0 0 0
70253.5126756338 7.96 4.20666666666667 0 2.08666666666667 1.79333333333333 2.41333333333333 5.87333333333333 0 0 0 0
70278.5139256963 8.02 4.14666666666667 0 2.15333333333333 1.8 2.34666666666667 5.86666666666667 0 0 0 0
70303.5151757588 7.68 4.48666666666667 0 2.08666666666667 2.07333333333333 2.41333333333333 5.59333333333333 0 0 0 0
70328.5164258213 7.66 4.50666666666667 0 2.03333333333333 2.04 2.46666666666667 5.62666666666667 0 0 0 0
70353.5176758838 7.97333333333333 4.19333333333333 0 2.30666666666667 2 2.19333333333333 5.66666666666667 0 0 0 0
70378.5189259463 8.18 3.98666666666667 0 2.4 1.88666666666667 2.1 5.78 0 0 0 0
70403.5201760088 8.33333333333333 3.83333333333333 0 2.66666666666667 2 1.83333333333333 5.66666666666667 0 0 0 0
70428.5214260713 8.34 3.82666666666667 0 2.67333333333333 2 1.82666666666667 5.66666666666667 0 0 0 0
70453.5226761338 8.38666666666667 3.78 0 2.66666666666667 1.94666666666667 1.83333333333333 5.72 0 0 0 0
70478.5239261963 8.52666666666667 3.64 0 2.66666666666667 1.80666666666667 1.83333333333333 5.86 0 0 0 0
70503.5251762588 8.65333333333333 3.51333333333333 0 2.73333333333333 1.74666666666667 1.76666666666667 5.92 0 0 0 0
70528.5264263213 8.6 3.56666666666667 0 2.82 1.88666666666667 1.68 5.78 0 0 0 0
70553.5276763838 8.26 3.90666666666667 0 2.55333333333333 1.96 1.94666666666667 5.70666666666667 0 0 0 0
70578.5289264463 8.06666666666667 4.1 0 2.42 2.02 2.08 5.64666666666667 0 0 0 0
70603.5301765088 8.00666666666667 4.16 0 2.66 2.32 1.84 5.34666666666667 0 0 0 0
70628.5314265713 7.88 4.28666666666667 0 2.44666666666667 2.23333333333333 2.05333333333333 5.43333333333333 0 0 0 0
70653.5326766338 7.83333333333333 4.16666666666667 0 2.33333333333333 2 2.16666666666667 5.5 0 0 0 0
70678.5339266963 7.59333333333333 4.40666666666667 0 2.33333333333333 2.24 2.16666666666667 5.26 0 0 0 0
70703.5351767588 7.37333333333333 4.62666666666667 0 2.20666666666667 2.33333333333333 2.29333333333333 5.16666666666667 0 0 0 0
70728.5364268213 7.56 4.44 0 2.33333333333333 2.27333333333333 2.16666666666667 5.22666666666667 0 0 0 0
70753.5376768838 7.56666666666667 4.43333333333333 0 2.27333333333333 2.20666666666667 2.22666666666667 5.29333333333333 0 0 0 0
70778.5389269463 7.84666666666667 4.15333333333333 0 2.5 2.15333333333333 2 5.34666666666667 0 0 0 0
70803.5401770089 7.87333333333333 4.12666666666667 0 2.65333333333333 2.28 1.84666666666667 5.22 0 0 0 0
70828.5414270714 7.88 4.12 0 2.70666666666667 2.32666666666667 1.79333333333333 5.17333333333333 0 0 0 0
70853.5426771339 8.00666666666667 3.99333333333333 0 2.84 2.33333333333333 1.66 5.16666666666667 0 0 0 0
70878.5439271964 8.04666666666667 3.95333333333333 0 3 2.45333333333333 1.5 5.04666666666667 0 0 0 0
70903.5451772589 7.99333333333333 4.00666666666667 0 3 2.50666666666667 1.5 4.99333333333333 0 0 0 0
70928.5464273214 7.69333333333333 4.30666666666667 0 2.94 2.74666666666667 1.56 4.75333333333333 0 0 0 0
70953.5476773839 7.56 4.44 0 2.9 2.84 1.6 4.66 0 0 0 0
70978.5489274464 7.94 4.06 0 3.22 2.78 1.28 4.72 0 0 0 0
71003.5501775089 8.28 3.72 0 3.21333333333333 2.43333333333333 1.28666666666667 5.06666666666667 0 0 0 0
71028.5514275714 8.23333333333333 3.76666666666667 0 3.16666666666667 2.43333333333333 1.33333333333333 5.06666666666667 0 0 0 0
71053.5526776339 8.06666666666666 3.93333333333333 0 3.13333333333333 2.56666666666667 1.36666666666667 4.93333333333333 0 0 0 0
71078.5539276964 8.14666666666667 3.85333333333333 0 3.16666666666667 2.52 1.33333333333333 4.98 0 0 0 0
71103.5551777589 7.88 4.12 0 3.20666666666667 2.82666666666667 1.29333333333333 4.67333333333333 0 0 0 0
71128.5564278214 7.78666666666667 4.21333333333333 0 3.33333333333333 3.04666666666667 1.16666666666667 4.45333333333333 0 0 0 0
71153.5576778839 7.62 4.38 0 3.22666666666667 3.10666666666667 1.27333333333333 4.39333333333333 0 0 0 0
71178.5589279464 7.38 4.62 0 3.04666666666667 3.16666666666667 1.45333333333333 4.33333333333333 0 0 0 0
71203.5601780089 7.26 4.74 0 3 3.24 1.5 4.26 0 0 0 0
71228.5614280714 7.22 4.78 0 2.94666666666667 3.22666666666667 1.55333333333333 4.27333333333333 0 0 0 0
71253.5626781339 7.21333333333333 4.78666666666667 0 2.99333333333333 3.28 1.50666666666667 4.22 0 0 0 0
71278.5639281964 7.14 4.86 0 3.11333333333333 3.47333333333333 1.38666666666667 4.02666666666667 0 0 0 0
71303.5651782589 7.18 4.82 0 2.83333333333333 3.15333333333333 1.66666666666667 4.34666666666667 0 0 0 0
71328.5664283214 7.40666666666667 4.59333333333333 0 2.80666666666667 2.9 1.69333333333333 4.6 0 0 0 0
71353.5676783839 7.47333333333333 4.52666666666667 0 2.95333333333333 2.98 1.54666666666667 4.52 0 0 0 0
71378.5689284464 7.4 4.6 0 3.07333333333333 3.17333333333333 1.42666666666667 4.32666666666667 0 0 0 0
71403.5701785089 7.34 4.66 0 3.3 3.46 1.2 4.04 0 0 0 0
71428.5714285714 7.54 4.46 0 3.44 3.4 1.06 4.1 0 0 0 0
71453.5726786339 7.59333333333333 4.40666666666667 0 3.5 3.40666666666667 1 4.09333333333333 0 0 0 0
71478.5739286964 7.50666666666667 4.49333333333333 0 3.48666666666667 3.48 1.01333333333333 4.02 0 0 0 0
71503.5751787589 7.51333333333333 4.48666666666667 0 3.30666666666667 3.29333333333333 1.19333333333333 4.20666666666667 0 0 0 0
71528.5764288214 7.71333333333333 4.28666666666667 0 3.16666666666667 2.95333333333333 1.33333333333333 4.54666666666667 0 0 0 0
71553.5776788839 7.90666666666667 4.09333333333333 0 3.16666666666667 2.76 1.33333333333333 4.74 0 0 0 0
71578.5789289464 7.83333333333333 4.16666666666667 0 3.19333333333333 2.86 1.30666666666667 4.64 0 0 0 0
71603.5801790089 8.04 3.96 0 3.33333333333333 2.79333333333333 1.16666666666667 4.70666666666667 0 0 0 0
71628.5814290714 7.94 3.93333333333333 0 3.20666666666667 2.76666666666667 1.16666666666667 4.73333333333333 0 0 0 0
71653.582679134 8.14666666666667 3.68666666666667 0 3.46666666666667 2.82 0.866666666666667 4.68 0 0 0 0
71678.5839291965 7.82666666666667 4.00666666666667 0 3.55333333333333 3.22666666666667 0.78 4.27333333333333 0 0 0 0
71703.585179259 7.68666666666667 4.14666666666667 0 3.66666666666667 3.48 0.666666666666667 4.02 0 0 0 0
71728.5864293215 7.68666666666667 4.14666666666667 0 3.66666666666667 3.48 0.666666666666667 4.02 0 0 0 0
71753.587679384 7.80666666666667 4.02666666666667 0 3.56 3.25333333333333 0.773333333333333 4.24666666666667 0 0 0 0
71778.5889294465 7.91333333333333 3.92 0 3.46 3.04666666666667 0.873333333333333 4.45333333333333 0 0 0 0
71803.590179509 7.66666666666667 4.16666666666667 0 3.33333333333333 3.16666666666667 1 4.33333333333333 0 0 0 0
71828.5914295715 7.18 4.65333333333333 0 3.24 3.56 1.09333333333333 3.94 0 0 0 0
71853.592679634 7.27333333333333 4.56 0 3.41333333333333 3.64 0.92 3.86 0 0 0 0
71878.5939296965 7.4 4.43333333333333 0 3.30666666666667 3.40666666666667 1.02666666666667 4.09333333333333 0 0 0 0
71903.595179759 7.35333333333333 4.48 0 3.27333333333333 3.42 1.06 4.08 0 0 0 0
71928.5964298215 7.31333333333333 4.52 0 3.18666666666667 3.37333333333333 1.14666666666667 4.12666666666667 0 0 0 0
71953.597679884 7.46 4.37333333333333 0 3.35333333333333 3.39333333333333 0.98 4.10666666666667 0 0 0 0
71978.5989299465 7.52666666666667 4.30666666666667 0 3.34 3.31333333333333 0.993333333333333 4.18666666666667 0 0 0 0
72003.600180009 7.36 4.47333333333333 0 3.02 3.16 1.31333333333333 4.34 0 0 0 0
72028.6014300715 7.58666666666667 4.24666666666667 0 3.04 2.95333333333333 1.29333333333333 4.54666666666667 0 0 0 0
72053.602680134 7.82666666666667 4.00666666666667 0 3 2.67333333333333 1.33333333333333 4.82666666666667 0 0 0 0
72078.6039301965 7.8 4.03333333333333 0 3 2.7 1.33333333333333 4.8 0 0 0 0
72103.605180259 7.77333333333333 4.06 0 3 2.72666666666667 1.33333333333333 4.77333333333333 0 0 0 0
72128.6064303215 7.6 4.23333333333333 0 2.84 2.74 1.49333333333333 4.76 0 0 0 0
72153.607680384 7.91333333333333 3.92 0 2.99333333333333 2.58 1.34 4.92 0 0 0 0
72178.6089304465 8.28 3.55333333333333 0 2.99333333333333 2.21333333333333 1.34 5.28666666666667 0 0 0 0
72203.610180509 7.94666666666667 3.88666666666667 0 2.72666666666667 2.28 1.60666666666667 5.22 0 0 0 0
72228.6114305715 8.04 3.79333333333333 0 2.6 2.06 1.73333333333333 5.44 0 0 0 0
72253.612680634 7.98 3.85333333333333 0 2.61333333333333 2.13333333333333 1.72 5.36666666666667 0 0 0 0
72278.6139306965 8.27333333333333 3.56 0 2.83333333333333 2.06 1.5 5.44 0 0 0 0
72303.615180759 8.38666666666667 3.44666666666667 0 3 2.11333333333333 1.33333333333333 5.38666666666667 0 0 0 0
72328.6164308215 8.33333333333333 3.5 0 3 2.16666666666667 1.33333333333333 5.33333333333333 0 0 0 0
72353.617680884 8.7 3.13333333333333 0 3.04 1.84 1.29333333333333 5.66 0 0 0 0
72378.6189309465 8.83333333333333 3 0 3.16666666666667 1.83333333333333 1.16666666666667 5.66666666666667 0 0 0 0
72403.6201810091 8.76666666666667 3.06666666666667 0 3.22666666666667 1.96 1.10666666666667 5.54 0 0 0 0
72428.6214310716 8.68 3.15333333333333 0 3.32666666666667 2.14666666666667 1.00666666666667 5.35333333333333 0 0 0 0
72453.6226811341 8.68666666666667 3.14666666666667 0 3.36666666666667 2.18 0.966666666666667 5.32 0 0 0 0
72478.6239311966 8.72 3.11333333333333 0 3.5 2.28 0.833333333333333 5.22 0 0 0 0
72503.6251812591 8.75333333333333 3.08 0 3.45333333333333 2.2 0.88 5.3 0 0 0 0
72528.6264313216 8.92666666666667 2.90666666666667 0 3.33333333333333 1.90666666666667 1 5.59333333333333 0 0 0 0
72553.6276813841 8.82666666666667 3.00666666666667 0 3.17333333333333 1.84666666666667 1.16 5.65333333333333 0 0 0 0
72578.6289314466 8.33333333333333 3.5 0 2.87333333333333 2.04 1.46 5.46 0 0 0 0
72603.6301815091 8.32 3.51333333333333 0 2.83333333333333 2.01333333333333 1.5 5.48666666666667 0 0 0 0
72628.6314315716 8.34 3.49333333333333 0 2.88666666666667 2.04666666666667 1.44666666666667 5.45333333333333 0 0 0 0
72653.6326816341 8.30666666666667 3.40666666666667 0 3.09333333333333 2.21333333333333 1.19333333333333 5.21333333333333 0 0 0 0
72678.6339316966 8.18 3.32 0 3.01333333333333 2.16666666666667 1.15333333333333 5.16666666666667 0 0 0 0
72703.6351817591 8.21333333333333 3.28666666666667 0 3.16 2.28 1.00666666666667 5.05333333333333 0 0 0 0
72728.6364318216 8.08 3.42 0 2.96666666666667 2.22 1.2 5.11333333333333 0 0 0 0
72753.6376818841 8.29333333333333 3.20666666666667 0 2.83333333333333 1.87333333333333 1.33333333333333 5.46 0 0 0 0
72778.6389319466 8.59333333333333 2.90666666666667 0 2.98 1.72 1.18666666666667 5.61333333333333 0 0 0 0
72803.6401820091 8.62 2.88 0 2.94666666666667 1.66 1.22 5.67333333333333 0 0 0 0
72828.6414320716 8.50666666666667 2.99333333333333 0 3.09333333333333 1.92 1.07333333333333 5.41333333333333 0 0 0 0
72853.6426821341 8.76666666666667 2.73333333333333 0 3.16666666666667 1.73333333333333 1 5.6 0 0 0 0
72878.6439321966 9.13333333333333 2.36666666666667 0 3.24 1.44 0.926666666666667 5.89333333333333 0 0 0 0
72903.6451822591 9.14 2.23333333333333 0 3.33333333333333 1.4 0.833333333333333 5.80666666666667 0 0 0 0
72928.6464323216 9.11333333333333 2.22 0 3.44666666666667 1.5 0.72 5.66666666666667 0 0 0 0
72953.6476823841 9.19333333333333 2.14 0 3.56 1.53333333333333 0.606666666666667 5.63333333333333 0 0 0 0
72978.6489324466 9.44666666666667 1.88666666666667 0 3.52 1.24 0.646666666666667 5.92666666666667 0 0 0 0
73003.6501825091 9.08666666666667 2.24666666666667 0 3.33333333333333 1.41333333333333 0.833333333333333 5.75333333333333 0 0 0 0
73028.6514325716 8.83333333333333 2.5 0 3.16666666666667 1.5 1 5.66666666666667 0 0 0 0
73053.6526826341 8.88666666666667 2.44666666666667 0 3.32 1.6 0.846666666666667 5.56666666666667 0 0 0 0
73078.6539326966 8.65333333333333 2.68 0 3.45333333333333 1.96666666666667 0.713333333333333 5.2 0 0 0 0
73103.6551827591 8.59333333333333 2.74 0 3.5 2.07333333333333 0.666666666666667 5.09333333333333 0 0 0 0
73128.6564328216 8.32 3.01333333333333 0 3.5 2.34666666666667 0.666666666666667 4.82 0 0 0 0
73153.6576828842 8.14666666666667 3.18666666666667 0 3.5 2.52 0.666666666666667 4.64666666666667 0 0 0 0
73178.6589329467 8.21333333333333 3.12 0 3.54 2.49333333333333 0.626666666666667 4.67333333333333 0 0 0 0
73203.6601830092 8.65333333333333 2.68 0 3.66666666666667 2.18 0.5 4.98666666666667 0 0 0 0
73228.6614330717 8.58666666666667 2.74666666666667 0 3.58666666666667 2.16666666666667 0.58 5 0 0 0 0
73253.6626831342 8.32666666666667 3.00666666666667 0 3.32666666666667 2.16666666666667 0.84 5 0 0 0 0
73278.6639331967 8.5 2.83333333333333 0 3.27333333333333 1.94 0.893333333333333 5.22666666666667 0 0 0 0
73303.6651832592 8.83333333333333 2.5 0 3.33333333333333 1.66666666666667 0.833333333333333 5.5 0 0 0 0
73328.6664333217 8.7 2.63333333333333 0 3.33333333333333 1.8 0.833333333333333 5.36666666666667 0 0 0 0
73353.6676833842 8.66666666666667 2.66666666666667 0 3.33333333333333 1.83333333333333 0.833333333333333 5.33333333333333 0 0 0 0
73378.6689334467 8.79333333333333 2.38666666666667 0 3.18 1.55333333333333 0.833333333333333 5.61333333333333 0 0 0 0
73403.6701835092 8.91333333333333 2.25333333333333 0 3.08 1.33333333333333 0.92 5.83333333333333 0 0 0 0
73428.6714335717 8.69333333333333 2.47333333333333 0 2.82 1.29333333333333 1.18 5.87333333333333 0 0 0 0
73453.6726836342 8.72666666666667 2.44 0 2.72666666666667 1.16666666666667 1.27333333333333 6 0 0 0 0
73478.6739336967 8.49333333333333 2.67333333333333 0 2.66666666666667 1.34 1.33333333333333 5.82666666666667 0 0 0 0
73503.6751837592 8.44 2.72666666666667 0 2.77333333333333 1.5 1.22666666666667 5.66666666666667 0 0 0 0
73528.6764338217 8.68 2.48666666666667 0 2.94 1.42666666666667 1.06 5.74 0 0 0 0
73553.6776838842 8.82666666666667 2.34 0 3 1.34 1 5.82666666666667 0 0 0 0
73578.6789339467 8.56 2.60666666666667 0 3.04 1.64666666666667 0.96 5.52 0 0 0 0
73603.6801840092 8.38666666666667 2.78 0 3.16666666666667 1.94666666666667 0.833333333333333 5.22 0 0 0 0
73628.6814340717 8.41333333333333 2.75333333333333 0 3.10666666666667 1.86 0.893333333333333 5.30666666666667 0 0 0 0
73653.6826841342 8.32 2.84666666666667 0 3.00666666666667 1.85333333333333 0.993333333333333 5.31333333333333 0 0 0 0
73678.6839341967 8.33333333333333 2.83333333333333 0 3.07333333333333 1.90666666666667 0.926666666666667 5.26 0 0 0 0
73703.6851842592 7.9 3.26666666666667 0 2.73333333333333 2 1.26666666666667 5.16666666666667 0 0 0 0
73728.6864343217 7.85333333333333 3.31333333333333 0 2.68666666666667 2 1.31333333333333 5.16666666666667 0 0 0 0
73753.6876843842 8 3.16666666666667 0 2.66666666666667 1.83333333333333 1.33333333333333 5.33333333333333 0 0 0 0
73778.6889344467 7.98 3.18666666666667 0 2.64666666666667 1.83333333333333 1.35333333333333 5.33333333333333 0 0 0 0
73803.6901845092 8.07333333333333 3.09333333333333 0 2.66666666666667 1.76 1.33333333333333 5.40666666666667 0 0 0 0
73828.6914345717 8.18 2.98666666666667 0 2.52 1.50666666666667 1.48 5.66 0 0 0 0
73853.6926846342 7.85333333333333 3.31333333333333 0 2.49333333333333 1.80666666666667 1.50666666666667 5.36 0 0 0 0
73878.6939346967 7.37333333333333 3.79333333333333 0 2.48 2.27333333333333 1.52 4.89333333333333 0 0 0 0
73903.6951847592 7.17333333333333 3.99333333333333 0 2.5 2.49333333333333 1.5 4.67333333333333 0 0 0 0
73928.6964348217 7.34 3.82666666666667 0 2.5 2.32666666666667 1.5 4.84 0 0 0 0
73953.6976848842 7.40666666666667 3.76 0 2.40666666666667 2.16666666666667 1.59333333333333 5 0 0 0 0
73978.6989349467 7.34 3.66666666666667 0 2.5 2.16666666666667 1.5 4.84 0 0 0 0
74003.7001850092 7.33333333333333 3.66666666666667 0 2.40666666666667 2.07333333333333 1.59333333333333 4.92666666666667 0 0 0 0
74028.7014350718 7.10666666666667 3.89333333333333 0 2.10666666666667 2 1.89333333333333 5 0 0 0 0
74053.7026851343 6.97333333333333 4.02666666666667 0 1.9 1.92666666666667 2.1 5.07333333333333 0 0 0 0
74078.7039351968 7.03333333333333 3.96666666666667 0 2 1.96666666666667 2 5.03333333333333 0 0 0 0
74103.7051852593 6.8 4.2 0 2.06666666666667 2.26666666666667 1.93333333333333 4.73333333333333 0 0 0 0
74128.7064353218 7.26666666666667 3.73333333333333 0 2.36666666666667 2.1 1.63333333333333 4.9 0 0 0 0
74153.7076853843 7.48 3.52 0 2.33333333333333 1.85333333333333 1.66666666666667 5.14666666666667 0 0 0 0
74178.7089354468 7.27333333333333 3.72666666666667 0 2.33333333333333 2.06 1.66666666666667 4.94 0 0 0 0
74203.7101855093 6.9 4.1 0 2.33333333333333 2.43333333333333 1.66666666666667 4.56666666666667 0 0 0 0
74228.7114355718 6.59333333333333 4.40666666666667 0 2.19333333333333 2.6 1.80666666666667 4.4 0 0 0 0
74253.7126856343 6.8 4.2 0 2.16666666666667 2.36666666666667 1.83333333333333 4.63333333333333 0 0 0 0
74278.7139356968 6.85333333333333 4.14666666666667 0 2.32 2.46666666666667 1.68 4.53333333333333 0 0 0 0
74303.7151857593 7.06666666666667 3.93333333333333 0 2.42666666666667 2.36 1.57333333333333 4.64 0 0 0 0
74328.7164358218 7.16666666666667 3.83333333333333 0 2.5 2.33333333333333 1.5 4.66666666666667 0 0 0 0
74353.7176858843 7.48666666666667 3.5 0 2.68666666666667 2.18666666666667 1.31333333333333 4.8 0 0 0 0
74378.7189359468 7.88666666666667 2.94666666666667 0 3.05333333333333 2 0.946666666666667 4.83333333333333 0 0 0 0
74403.7201860093 7.76666666666667 3.06666666666667 0 3.02666666666667 2.09333333333333 0.973333333333333 4.74 0 0 0 0
74428.7214360718 7.68666666666667 3.14666666666667 0 2.96 2.10666666666667 1.04 4.72666666666667 0 0 0 0
74453.7226861343 7.67333333333333 3.16 0 2.68666666666667 1.84666666666667 1.31333333333333 4.98666666666667 0 0 0 0
74478.7239361968 7.95333333333333 2.88 0 2.83333333333333 1.71333333333333 1.16666666666667 5.12 0 0 0 0
74503.7251862593 7.94 2.89333333333333 0 2.99333333333333 1.88666666666667 1.00666666666667 4.94666666666667 0 0 0 0
74528.7264363218 8.04666666666667 2.78666666666667 0 3.07333333333333 1.86 0.926666666666667 4.97333333333333 0 0 0 0
74553.7276863843 8.26666666666667 2.56666666666667 0 3.16666666666667 1.73333333333333 0.833333333333333 5.1 0 0 0 0
74578.7289364468 8.11333333333333 2.72 0 3.06 1.78 0.94 5.05333333333333 0 0 0 0
74603.7301865093 8.06 2.77333333333333 0 2.86666666666667 1.64 1.13333333333333 5.19333333333333 0 0 0 0
74628.7314365718 7.54666666666667 3.28666666666667 0 2.6 1.88666666666667 1.4 4.94666666666667 0 0 0 0
74653.7326866343 7.47333333333333 3.36 0 2.5 1.86 1.5 4.97333333333333 0 0 0 0
74678.7339366968 7.44 3.39333333333333 0 2.5 1.89333333333333 1.5 4.94 0 0 0 0
74703.7351867593 7.5 3.33333333333333 0 2.5 1.83333333333333 1.5 5 0 0 0 0
74728.7364368218 7.61333333333333 3.22 0 2.56666666666667 1.78666666666667 1.43333333333333 5.04666666666667 0 0 0 0
74753.7376868843 7.49333333333333 3.34 0 2.78666666666667 2.12666666666667 1.21333333333333 4.70666666666667 0 0 0 0
74778.7389369468 7.59333333333333 3.24 0 2.83333333333333 2.07333333333333 1.16666666666667 4.76 0 0 0 0
74803.7401870093 7.5 3.33333333333333 0 2.83333333333333 2.16666666666667 1.16666666666667 4.66666666666667 0 0 0 0
74828.7414370718 7.19333333333333 3.64 0 2.61333333333333 2.25333333333333 1.38666666666667 4.58 0 0 0 0
74853.7426871344 7.08666666666667 3.74666666666667 0 2.46 2.20666666666667 1.54 4.62666666666667 0 0 0 0
74878.7439371969 6.83333333333333 4 0 2.16666666666667 2.16666666666667 1.83333333333333 4.66666666666667 0 0 0 0
74903.7451872594 6.88 3.95333333333333 0 2.16666666666667 2.12 1.83333333333333 4.71333333333333 0 0 0 0
74928.7464373219 7.40666666666667 3.42666666666667 0 2.30666666666667 1.73333333333333 1.69333333333333 5.1 0 0 0 0
74953.7476873844 7.52 3.31333333333333 0 2.33333333333333 1.64666666666667 1.66666666666667 5.18666666666667 0 0 0 0
74978.7489374469 7.7 3.13333333333333 0 2.33333333333333 1.46666666666667 1.66666666666667 5.36666666666667 0 0 0 0
75003.7501875094 8.01333333333333 2.74 0 2.43333333333333 1.17333333333333 1.56666666666667 5.58 0 0 0 0
75028.7514375719 7.87333333333333 2.79333333333333 0 2.49333333333333 1.28666666666667 1.50666666666667 5.38 0 0 0 0
75053.7526876344 7.68666666666667 2.98 0 2.33333333333333 1.31333333333333 1.66666666666667 5.35333333333333 0 0 0 0
75078.7539376969 7.78666666666667 2.88 0 2.45333333333333 1.33333333333333 1.54666666666667 5.33333333333333 0 0 0 0
75103.7551877594 8.04666666666667 2.62 0 2.80666666666667 1.42666666666667 1.19333333333333 5.24 0 0 0 0
75128.7564378219 7.86 2.80666666666667 0 2.88666666666667 1.69333333333333 1.11333333333333 4.97333333333333 0 0 0 0
75153.7576878844 7.83333333333333 2.83333333333333 0 2.83333333333333 1.66666666666667 1.16666666666667 5 0 0 0 0
75178.7589379469 7.88666666666667 2.78 0 2.96 1.74 1.04 4.92666666666667 0 0 0 0
75203.7601880094 8.02666666666667 2.64 0 3 1.64 1 5.02666666666667 0 0 0 0
75228.7614380719 8.16666666666667 2.5 0 3 1.5 1 5.16666666666667 0 0 0 0
75253.7626881344 8.23333333333333 2.43333333333333 0 3 1.43333333333333 1 5.23333333333333 0 0 0 0
75278.7639381969 8.02 2.64666666666667 0 2.88666666666667 1.53333333333333 1.11333333333333 5.13333333333333 0 0 0 0
75303.7651882594 7.80666666666667 2.72 0 2.8 1.66 1.06 5.00666666666667 0 0 0 0
75328.7664383219 8.38 2.12 0 3.24 1.52666666666667 0.593333333333333 5.14 0 0 0 0
75353.7676883844 8.16 2.34 0 3.5 2.00666666666667 0.333333333333333 4.66 0 0 0 0
75378.7689384469 7.92 2.58 0 3.44666666666667 2.19333333333333 0.386666666666667 4.47333333333333 0 0 0 0
75403.7701885094 7.99333333333333 2.50666666666667 0 3.49333333333333 2.16666666666667 0.34 4.5 0 0 0 0
75428.7714385719 8.06 2.44 0 3.5 2.10666666666667 0.333333333333333 4.56 0 0 0 0
75453.7726886344 8.20666666666667 2.29333333333333 0 3.52666666666667 1.98666666666667 0.306666666666667 4.68 0 0 0 0
75478.7739386969 8.41333333333333 2.08666666666667 0 3.66666666666667 1.92 0.166666666666667 4.74666666666667 0 0 0 0
75503.7751887594 7.92666666666667 2.44666666666667 0 3.48 2.09333333333333 0.353333333333333 4.44666666666667 0 0 0 0
75528.7764388219 7.6 2.73333333333333 0 3.33333333333333 2.23333333333333 0.5 4.26666666666667 0 0 0 0
75553.7776888844 7.82666666666667 2.50666666666667 0 3.33333333333333 2.00666666666667 0.5 4.49333333333333 0 0 0 0
75578.7789389469 7.52 2.73333333333333 0 3.18666666666667 2.08666666666667 0.646666666666667 4.33333333333333 0 0 0 0
75603.7801890095 7.5 2.66666666666667 0 3.16666666666667 2 0.666666666666667 4.33333333333333 0 0 0 0
75628.781439072 7.26 2.90666666666667 0 3.01333333333333 2.08666666666667 0.82 4.24666666666667 0 0 0 0
75653.7826891345 7.33333333333333 2.83333333333333 0 3 2 0.833333333333333 4.33333333333333 0 0 0 0
75678.783939197 7.43333333333333 2.73333333333333 0 3 1.9 0.833333333333333 4.43333333333333 0 0 0 0
75703.7851892595 7.49333333333333 2.67333333333333 0 2.99333333333333 1.83333333333333 0.84 4.5 0 0 0 0
75728.786439322 7.57333333333333 2.59333333333333 0 2.83333333333333 1.59333333333333 1 4.74 0 0 0 0
75753.7876893845 7.4 2.76666666666667 0 2.83333333333333 1.76666666666667 1 4.56666666666667 0 0 0 0
75778.788939447 7.44 2.70666666666667 0 2.76666666666667 1.64 1.06666666666667 4.67333333333333 0 0 0 0
75803.7901895095 7.20666666666667 2.79333333333333 0 2.54 1.5 1.29333333333333 4.66666666666667 0 0 0 0
75828.791439572 7.24 2.76 0 2.57333333333333 1.5 1.26 4.66666666666667 0 0 0 0
75853.7926896345 7.14666666666667 2.85333333333333 0 2.60666666666667 1.62666666666667 1.22666666666667 4.54 0 0 0 0
75878.793939697 7 3 0 2.5 1.66666666666667 1.33333333333333 4.5 0 0 0 0
75903.7951897595 7.00666666666667 2.99333333333333 0 2.5 1.66 1.33333333333333 4.50666666666667 0 0 0 0
75928.796439822 6.99333333333333 3.00666666666667 0 2.60666666666667 1.78 1.22666666666667 4.38666666666667 0 0 0 0
75953.7976898845 7.26666666666667 2.73333333333333 0 2.76666666666667 1.66666666666667 1.06666666666667 4.5 0 0 0 0
75978.798939947 7.23333333333333 2.76666666666667 0 2.83333333333333 1.76666666666667 1 4.4 0 0 0 0
76003.8001900095 6.85333333333333 3.14666666666667 0 2.76666666666667 2.08 1.06666666666667 4.08666666666667 0 0 0 0
76028.801440072 6.88666666666667 3.11333333333333 0 2.76666666666667 2.04666666666667 1.06666666666667 4.12 0 0 0 0
76053.8026901345 7.14666666666667 2.85333333333333 0 2.83333333333333 1.85333333333333 1 4.31333333333333 0 0 0 0
76078.803940197 6.94666666666667 3.05333333333333 0 2.69333333333333 1.91333333333333 1.14 4.25333333333333 0 0 0 0
76103.8051902595 6.80666666666667 3.19333333333333 0 2.62 1.98 1.21333333333333 4.18666666666667 0 0 0 0
76128.806440322 6.99333333333334 3.00666666666667 0 2.68666666666667 1.86 1.14666666666667 4.30666666666667 0 0 0 0
76153.8076903845 6.87333333333333 3.12666666666667 0 2.66666666666667 1.96 1.16666666666667 4.20666666666667 0 0 0 0
76178.808940447 6.9 3.1 0 2.46 1.72666666666667 1.37333333333333 4.44 0 0 0 0
76203.8101905095 6.8 3.2 0 2.25333333333333 1.62 1.58 4.54666666666667 0 0 0 0
76228.811440572 7.28 2.72 0 2.33333333333333 1.22 1.5 4.94666666666667 0 0 0 0
76253.8126906345 7.10666666666667 2.89333333333333 0 2.18 1.24 1.65333333333333 4.92666666666667 0 0 0 0
76278.813940697 6.96666666666667 2.89333333333333 0 2.13333333333333 1.33333333333333 1.56 4.83333333333333 0 0 0 0
76303.8151907595 7 2.83333333333333 0 2.16666666666667 1.33333333333333 1.5 4.83333333333333 0 0 0 0
76328.816440822 7.00666666666667 2.82666666666667 0 2.26 1.42 1.40666666666667 4.74666666666667 0 0 0 0
76353.8176908845 6.92 2.91333333333333 0 2.33333333333333 1.58 1.33333333333333 4.58666666666667 0 0 0 0
76378.8189409471 6.92666666666667 2.90666666666667 0 2.33333333333333 1.57333333333333 1.33333333333333 4.59333333333333 0 0 0 0
76403.8201910096 6.75333333333333 3.08 0 2.21333333333333 1.62666666666667 1.45333333333333 4.54 0 0 0 0
76428.8214410721 6.8 3.03333333333333 0 2.3 1.66666666666667 1.36666666666667 4.5 0 0 0 0
76453.8226911346 6.64 3.19333333333333 0 2.36666666666667 1.89333333333333 1.3 4.27333333333333 0 0 0 0
76478.8239411971 6.50666666666667 3.32666666666667 0 2.33333333333333 1.99333333333333 1.33333333333333 4.17333333333333 0 0 0 0
76503.8251912596 6.46666666666667 3.36666666666667 0 2.33333333333333 2.03333333333333 1.33333333333333 4.13333333333333 0 0 0 0
76528.8264413221 6.27333333333333 3.56 0 2.33333333333333 2.22666666666667 1.33333333333333 3.94 0 0 0 0
76553.8276913846 5.88666666666667 3.94666666666667 0 2.20666666666667 2.48666666666667 1.46 3.68 0 0 0 0
76578.8289414471 6.01333333333333 3.82 0 2.20666666666667 2.36 1.46 3.80666666666667 0 0 0 0
76603.8301915096 6.17333333333333 3.66 0 2.26666666666667 2.26 1.4 3.90666666666667 0 0 0 0
76628.8314415721 6.16666666666667 3.66666666666667 0 2.3 2.3 1.36666666666667 3.86666666666667 0 0 0 0
76653.8326916346 5.99333333333333 3.84 0 1.99333333333333 2.16666666666667 1.67333333333333 4 0 0 0 0
76678.8339416971 5.83333333333333 4 0 1.83333333333333 2.16666666666667 1.83333333333333 4 0 0 0 0
76703.8351917596 5.9 3.93333333333333 0 1.9 2.16666666666667 1.76666666666667 4 0 0 0 0
76728.8364418221 5.93333333333333 3.83333333333333 0 2 2.16666666666667 1.66666666666667 3.93333333333333 0 0 0 0
76753.8376918846 6.05333333333333 3.61333333333333 0 2.27333333333333 2.22 1.39333333333333 3.78 0 0 0 0
76778.8389419471 5.92666666666667 3.74 0 2.25333333333333 2.32666666666667 1.41333333333333 3.67333333333333 0 0 0 0
76803.8401920096 6.02666666666667 3.64 0 2.3 2.27333333333333 1.36666666666667 3.72666666666667 0 0 0 0
76828.8414420721 5.83333333333333 3.83333333333333 0 2.16666666666667 2.33333333333333 1.5 3.66666666666667 0 0 0 0
76853.8426921346 5.84 3.82666666666667 0 2.26 2.42 1.40666666666667 3.58 0 0 0 0
76878.8439421971 6.04 3.62666666666667 0 2.48666666666667 2.44666666666667 1.18 3.55333333333333 0 0 0 0
76903.8451922596 6.11333333333333 3.55333333333333 0 2.57333333333333 2.46 1.09333333333333 3.54 0 0 0 0
76928.8464423221 6.28 3.38666666666667 0 2.67333333333333 2.39333333333333 0.993333333333333 3.60666666666667 0 0 0 0
76953.8476923846 6 3.66666666666667 0 2.33333333333333 2.33333333333333 1.33333333333333 3.66666666666667 0 0 0 0
76978.8489424471 6.28 3.38666666666667 0 2.56666666666667 2.28666666666667 1.1 3.71333333333333 0 0 0 0
77003.8501925096 6.19333333333333 3.31333333333333 0 2.62 2.26666666666667 1.04666666666667 3.57333333333333 0 0 0 0
77028.8514425721 6.00666666666667 3.49333333333333 0 2.40666666666667 2.23333333333333 1.26 3.6 0 0 0 0
77053.8526926346 5.88666666666667 3.61333333333333 0 2.22666666666667 2.17333333333333 1.44 3.66 0 0 0 0
77078.8539426971 6.06 3.44 0 2.16666666666667 1.94 1.5 3.89333333333333 0 0 0 0
77103.8551927596 6.66666666666667 2.83333333333333 0 2.27333333333333 1.44 1.39333333333333 4.39333333333333 0 0 0 0
77128.8564428221 6.63333333333333 2.86666666666667 0 2.33333333333333 1.53333333333333 1.33333333333333 4.3 0 0 0 0
77153.8576928846 6.12 3.38 0 2.18666666666667 1.9 1.48 3.93333333333333 0 0 0 0
77178.8589429471 6.62 2.88 0 2.28 1.49333333333333 1.38666666666667 4.34 0 0 0 0
77203.8601930096 6.5 3 0 2.16666666666667 1.5 1.5 4.33333333333333 0 0 0 0
77228.8614430722 6.66 2.84 0 2.16666666666667 1.34 1.5 4.49333333333333 0 0 0 0
77253.8626931347 6.52 2.98 0 2.15333333333333 1.46666666666667 1.51333333333333 4.36666666666667 0 0 0 0
77278.8639431972 6.41333333333333 3.08666666666667 0 2.08 1.5 1.58666666666667 4.33333333333333 0 0 0 0
77303.8651932597 6.39333333333333 3.10666666666667 0 2.06 1.5 1.60666666666667 4.33333333333333 0 0 0 0
77328.8664433222 6.76666666666667 2.73333333333333 0 2.29333333333333 1.36 1.37333333333333 4.47333333333333 0 0 0 0
77353.8676933847 6.46 3.04 0 2.16666666666667 1.54 1.5 4.29333333333333 0 0 0 0
77378.8689434472 6.24 3.26 0 2.07333333333333 1.66666666666667 1.59333333333333 4.16666666666667 0 0 0 0
77403.8701935097 6.19333333333333 3.30666666666667 0 2 1.64 1.66666666666667 4.19333333333333 0 0 0 0
77428.8714435722 6.52 2.98 0 2.18666666666667 1.5 1.48 4.33333333333333 0 0 0 0
77453.8726936347 7.08666666666667 2.41333333333333 0 2.60666666666667 1.35333333333333 1.06 4.48 0 0 0 0
77478.8739436972 7.27333333333333 2.22666666666667 0 2.77333333333333 1.33333333333333 0.893333333333333 4.5 0 0 0 0
77503.8751937597 7.36 2.14 0 2.86666666666667 1.34 0.8 4.49333333333333 0 0 0 0
77528.8764438222 7.24666666666667 2.25333333333333 0 2.87333333333333 1.46 0.793333333333333 4.37333333333333 0 0 0 0
77553.8776938847 7.02 2.48 0 2.98 1.79333333333333 0.686666666666667 4.04 0 0 0 0
77578.8789439472 6.91333333333333 2.58666666666667 0 2.84666666666667 1.76666666666667 0.82 4.06666666666667 0 0 0 0
77603.8801940097 7.38666666666667 2.11333333333333 0 2.83333333333333 1.28 0.833333333333333 4.55333333333333 0 0 0 0
77628.8814440722 7.51333333333333 1.98666666666667 0 2.83333333333333 1.15333333333333 0.833333333333333 4.68 0 0 0 0
77653.8826941347 7.64 1.86 0 2.80666666666667 1 0.86 4.83333333333333 0 0 0 0
77678.8839441972 7.62 1.88 0 2.83333333333333 1.04666666666667 0.833333333333333 4.78666666666667 0 0 0 0
77703.8851942597 7.62666666666667 1.87333333333333 0 2.96 1.16666666666667 0.706666666666667 4.66666666666667 0 0 0 0
77728.8864443222 7.68 1.82 0 3.01333333333333 1.16666666666667 0.653333333333333 4.66666666666667 0 0 0 0
77753.8876943847 7.52 1.98 0 2.90666666666667 1.22 0.76 4.61333333333333 0 0 0 0
77778.8889444472 7.27333333333333 2.06666666666667 0 2.76666666666667 1.16666666666667 0.9 4.50666666666667 0 0 0 0
77803.8901945097 7.21333333333333 2 0 2.84666666666667 1.3 0.7 4.36666666666667 0 0 0 0
77828.8914445722 7.3 1.86666666666667 0 2.83333333333333 1.2 0.666666666666667 4.46666666666667 0 0 0 0
77853.8926946347 6.86666666666667 2.3 0 2.83333333333333 1.63333333333333 0.666666666666667 4.03333333333333 0 0 0 0
77878.8939446972 6.8 2.36666666666667 0 2.93333333333333 1.8 0.566666666666667 3.86666666666667 0 0 0 0
77903.8951947597 6.67333333333333 2.49333333333333 0 2.75333333333333 1.74666666666667 0.746666666666667 3.92 0 0 0 0
77928.8964448222 6.89333333333333 2.17333333333333 0 2.66666666666667 1.34 0.833333333333333 4.22666666666667 0 0 0 0
77953.8976948847 7.17333333333333 1.82666666666667 0 2.74 1.06666666666667 0.76 4.43333333333333 0 0 0 0
77978.8989449472 7.33333333333333 1.66666666666667 0 2.83333333333333 1 0.666666666666667 4.5 0 0 0 0
78003.9001950097 7.33333333333333 1.66666666666667 0 2.83333333333333 1 0.666666666666667 4.5 0 0 0 0
78028.9014450723 7.31333333333333 1.68666666666667 0 2.83333333333333 1.02 0.666666666666667 4.48 0 0 0 0
78053.9026951348 7.08 1.92 0 2.81333333333333 1.23333333333333 0.686666666666667 4.26666666666667 0 0 0 0
78078.9039451973 6.83333333333333 2.16666666666667 0 2.66666666666667 1.33333333333333 0.833333333333333 4.16666666666667 0 0 0 0
78103.9051952598 6.95333333333333 2.04666666666667 0 2.66666666666667 1.21333333333333 0.833333333333333 4.28666666666667 0 0 0 0
78128.9064453223 6.94 2.06 0 2.68666666666667 1.24666666666667 0.813333333333333 4.25333333333333 0 0 0 0
78153.9076953848 6.99333333333333 2.00666666666667 0 2.82666666666667 1.33333333333333 0.673333333333333 4.16666666666667 0 0 0 0
78178.9089454473 7.1 1.9 0 2.93333333333333 1.33333333333333 0.566666666666667 4.16666666666667 0 0 0 0
78203.9101955098 7.1 1.9 0 2.83333333333333 1.23333333333333 0.666666666666667 4.26666666666667 0 0 0 0
78228.9114455723 7.18 1.82 0 2.70666666666667 1.02666666666667 0.793333333333333 4.47333333333333 0 0 0 0
78253.9126956348 7.16666666666667 1.83333333333333 0 2.66666666666667 1 0.833333333333333 4.5 0 0 0 0
78278.9139456973 7.14 1.86 0 2.73333333333333 1.09333333333333 0.766666666666667 4.40666666666667 0 0 0 0
78303.9151957598 6.92666666666667 2.07333333333333 0 2.83333333333333 1.40666666666667 0.666666666666667 4.09333333333333 0 0 0 0
78328.9164458223 6.6 2.4 0 2.76666666666667 1.66666666666667 0.733333333333333 3.83333333333333 0 0 0 0
78353.9176958848 6.50666666666667 2.49333333333333 0 2.68666666666667 1.68 0.813333333333333 3.82 0 0 0 0
78378.9189459473 6.43333333333333 2.40666666666667 0 2.62 1.68666666666667 0.72 3.81333333333333 0 0 0 0
78403.9201960098 5.88666666666667 2.94666666666667 0 2.37333333333333 1.98666666666667 0.96 3.51333333333333 0 0 0 0
78428.9214460723 5.97333333333333 2.86 0 2.5 2.02666666666667 0.833333333333333 3.47333333333333 0 0 0 0
78453.9226961348 6.36 2.47333333333333 0 2.66666666666667 1.80666666666667 0.666666666666667 3.69333333333333 0 0 0 0
78478.9239461973 6.31333333333333 2.52 0 2.66666666666667 1.85333333333333 0.666666666666667 3.64666666666667 0 0 0 0
78503.9251962598 6.54666666666667 2.28666666666667 0 2.66666666666667 1.62 0.666666666666667 3.88 0 0 0 0
78528.9264463223 7.28 1.55333333333333 0 2.66666666666667 0.886666666666667 0.666666666666667 4.61333333333333 0 0 0 0
78553.9276963848 7.49333333333333 1.34 0 2.66666666666667 0.673333333333333 0.666666666666667 4.82666666666667 0 0 0 0
78578.9289464473 7.46 1.37333333333333 0 2.66666666666667 0.706666666666667 0.666666666666667 4.79333333333333 0 0 0 0
78603.9301965098 7.33333333333333 1.5 0 2.66666666666667 0.833333333333333 0.666666666666667 4.66666666666667 0 0 0 0
78628.9314465723 6.97333333333333 1.86 0 2.42 0.946666666666667 0.913333333333333 4.55333333333333 0 0 0 0
78653.9326966348 6.75333333333333 2.08 0 2.4 1.14666666666667 0.933333333333333 4.35333333333333 0 0 0 0
78678.9339466973 6.48666666666667 2.34666666666667 0 2.58 1.59333333333333 0.753333333333333 3.90666666666667 0 0 0 0
78703.9351967598 6.64 2.19333333333333 0 2.66666666666667 1.52666666666667 0.666666666666667 3.97333333333333 0 0 0 0
78728.9364468223 6.53333333333333 2.3 0 2.78 1.74666666666667 0.553333333333333 3.75333333333333 0 0 0 0
78753.9376968848 6.78 2.05333333333333 0 2.96666666666667 1.68666666666667 0.366666666666667 3.81333333333333 0 0 0 0
78778.9389469474 6.51333333333333 2.32 0 2.92666666666667 1.91333333333333 0.406666666666667 3.58666666666667 0 0 0 0
78803.9401970099 6.69333333333333 2.14 0 3.07333333333333 1.88 0.26 3.62 0 0 0 0
78828.9414470724 6.76666666666667 2.06666666666667 0 3.12 1.85333333333333 0.213333333333333 3.64666666666667 0 0 0 0
78853.9426971349 6.74 2.09333333333333 0 3.00666666666667 1.76666666666667 0.326666666666667 3.73333333333333 0 0 0 0
78878.9439471974 6.61333333333333 2.22 0 2.90666666666667 1.79333333333333 0.426666666666667 3.70666666666667 0 0 0 0
78903.9451972599 6.23333333333333 2.6 0 2.83333333333333 2.1 0.5 3.4 0 0 0 0
78928.9464473224 6.31333333333333 2.52 0 2.9 2.08666666666667 0.433333333333333 3.41333333333333 0 0 0 0
78953.9476973849 6.5 2.33333333333333 0 3 2 0.333333333333333 3.5 0 0 0 0
78978.9489474474 6.69333333333333 2.14 0 2.86666666666667 1.67333333333333 0.466666666666667 3.82666666666667 0 0 0 0
79003.9501975099 7 1.83333333333333 0 2.83333333333333 1.33333333333333 0.5 4.16666666666667 0 0 0 0
79028.9514475724 7.03333333333333 1.8 0 2.83333333333333 1.3 0.5 4.2 0 0 0 0
79053.9526976349 6.42 2.41333333333333 0 2.7 1.78 0.633333333333333 3.72 0 0 0 0
79078.9539476974 6.17333333333333 2.66 0 2.66666666666667 1.99333333333333 0.666666666666667 3.50666666666667 0 0 0 0
79103.9551977599 6.08666666666667 2.74666666666667 0 2.66666666666667 2.08 0.666666666666667 3.42 0 0 0 0
79128.9564478224 6.03333333333333 2.8 0 2.66666666666667 2.13333333333333 0.666666666666667 3.36666666666667 0 0 0 0
79153.9576978849 6.3 2.53333333333333 0 2.66666666666667 1.86666666666667 0.666666666666667 3.63333333333333 0 0 0 0
79178.9589479474 6.19333333333333 2.64 0 2.66666666666667 1.97333333333333 0.666666666666667 3.52666666666667 0 0 0 0
79203.9601980099 6.18666666666667 2.64666666666667 0 2.66666666666667 1.98 0.666666666666667 3.52 0 0 0 0
79228.9614480724 6.18 2.65333333333333 0 2.66666666666667 1.98666666666667 0.666666666666667 3.51333333333333 0 0 0 0
79253.9626981349 6.08666666666667 2.74666666666667 0 2.46 1.87333333333333 0.873333333333333 3.62666666666667 0 0 0 0
79278.9639481974 5.96666666666667 2.86666666666667 0 2.5 2.03333333333333 0.833333333333333 3.46666666666667 0 0 0 0
79303.9651982599 6 2.83333333333333 0 2.5 2 0.833333333333333 3.5 0 0 0 0
79328.9664483224 5.9 2.93333333333333 0 2.48666666666667 2.08666666666667 0.846666666666667 3.41333333333333 0 0 0 0
79353.9676983849 5.94 2.89333333333333 0 2.5 2.06 0.833333333333333 3.44 0 0 0 0
79378.9689484474 5.66666666666667 3.16666666666667 0 2.5 2.33333333333333 0.833333333333333 3.16666666666667 0 0 0 0
79403.9701985099 5.74 3.09333333333333 0 2.5 2.26 0.833333333333333 3.24 0 0 0 0
79428.9714485724 5.9 2.93333333333333 0 2.5 2.1 0.833333333333333 3.4 0 0 0 0
79453.9726986349 5.87333333333333 2.86666666666667 0 2.42 1.95333333333333 0.913333333333333 3.45333333333333 0 0 0 0
79478.9739486974 5.71333333333333 2.95333333333333 0 2.16666666666667 1.78666666666667 1.16666666666667 3.54666666666667 0 0 0 0
79503.9751987599 5.76666666666667 2.9 0 2.16666666666667 1.73333333333333 1.16666666666667 3.6 0 0 0 0
79528.9764488224 5.82 2.84666666666667 0 2.25333333333333 1.76666666666667 1.08 3.56666666666667 0 0 0 0
79553.9776988849 5.83333333333333 2.83333333333333 0 2.33333333333333 1.83333333333333 1 3.5 0 0 0 0
79578.9789489475 5.80666666666667 2.86 0 2.48 2.00666666666667 0.853333333333333 3.32666666666667 0 0 0 0
79603.98019901 5.51333333333333 3.15333333333333 0 2.34666666666667 2.16666666666667 0.986666666666667 3.16666666666667 0 0 0 0
79628.9814490725 5.5 3.16666666666667 0 2.33333333333333 2.16666666666667 1 3.16666666666667 0 0 0 0
79653.982699135 5.63333333333333 3.03333333333333 0 2.37333333333333 2.07333333333333 0.96 3.26 0 0 0 0
79678.9839491975 5.81333333333333 2.85333333333333 0 2.48 2 0.853333333333333 3.33333333333333 0 0 0 0
79703.98519926 5.81333333333333 2.85333333333333 0 2.5 2.02 0.833333333333333 3.31333333333333 0 0 0 0
79728.9864493225 5.63333333333333 3.03333333333333 0 2.46666666666667 2.16666666666667 0.866666666666667 3.16666666666667 0 0 0 0
79753.987699385 5.52666666666667 3.14 0 2.33333333333333 2.14 1 3.19333333333333 0 0 0 0
79778.9889494475 5.74 2.92666666666667 0 2.33333333333333 1.92666666666667 1 3.40666666666667 0 0 0 0
79803.99019951 6.01333333333333 2.65333333333333 0 2.3 1.62 1.03333333333333 3.71333333333333 0 0 0 0
79828.9914495725 6.12666666666667 2.46 0 2.08666666666667 1.29333333333333 1.16666666666667 4.04 0 0 0 0
79853.992699635 6.06666666666667 2.43333333333333 0 2.05333333333333 1.32 1.11333333333333 4.01333333333333 0 0 0 0
79878.9939496975 5.88666666666667 2.61333333333333 0 2.13333333333333 1.58 1.03333333333333 3.75333333333333 0 0 0 0
79903.99519976 5.66666666666667 2.83333333333333 0 2.16666666666667 1.83333333333333 1 3.5 0 0 0 0
79928.9964498225 5.67333333333333 2.82666666666667 0 2.26666666666667 1.92666666666667 0.9 3.40666666666667 0 0 0 0
79953.997699885 5.66666666666667 2.83333333333333 0 2.33333333333333 2 0.833333333333333 3.33333333333333 0 0 0 0
79978.9989499475 5.82051282051282 2.67948717948718 0 2.33333333333333 1.84615384615385 0.833333333333333 3.48717948717949 0 0 0 0
80004.00020001 5.83333333333333 2.66666666666667 0 2.33333333333333 1.83333333333333 0.833333333333333 3.5 0 0 0 0
80029.0014500725 5.98 2.52 0 2.33333333333333 1.68666666666667 0.833333333333333 3.64666666666667 0 0 0 0
80054.002700135 6.07333333333333 2.42666666666667 0 2.33333333333333 1.59333333333333 0.833333333333333 3.74 0 0 0 0
80079.0039501975 6.13333333333333 2.36666666666667 0 2.33333333333333 1.53333333333333 0.833333333333333 3.8 0 0 0 0
80104.00520026 6.18666666666667 2.31333333333333 0 2.33333333333333 1.48 0.833333333333333 3.85333333333333 0 0 0 0
80129.0064503225 6.33333333333333 2.01333333333333 0 2.33333333333333 1.18 0.833333333333333 4 0 0 0 0
80154.007700385 6.26666666666667 2.06666666666667 0 2.2 1.1 0.966666666666667 4.06666666666667 0 0 0 0
80179.0089504475 6.76666666666667 1.56666666666667 0 2.16666666666667 0.566666666666667 1 4.6 0 0 0 0
80204.01020051 6.78666666666667 1.54666666666667 0 2.28666666666667 0.666666666666667 0.88 4.5 0 0 0 0
80229.0114505725 6.88 1.45333333333333 0 2.38 0.666666666666667 0.786666666666667 4.5 0 0 0 0
80254.012700635 6.85333333333333 1.48 0 2.48 0.793333333333333 0.686666666666667 4.37333333333333 0 0 0 0
80279.0139506975 6.48666666666667 1.84666666666667 0 2.20666666666667 0.886666666666667 0.96 4.28 0 0 0 0
80304.01520076 6.24 2.09333333333333 0 2.16666666666667 1.09333333333333 1 4.07333333333333 0 0 0 0
80329.0164508225 6.16666666666667 2.16666666666667 0 2.16666666666667 1.16666666666667 1 4 0 0 0 0
80354.017700885 6.16666666666667 2.16666666666667 0 2.16666666666667 1.16666666666667 1 4 0 0 0 0
80379.0189509475 6.2 2.13333333333333 0 2.18666666666667 1.15333333333333 0.98 4.01333333333333 0 0 0 0
80404.02020101 6.48666666666667 1.84666666666667 0 2.32666666666667 1.00666666666667 0.84 4.16 0 0 0 0
80429.0214510725 6.4 1.93333333333333 0 2.32 1.08666666666667 0.846666666666667 4.08 0 0 0 0
80454.0227011351 6.33333333333333 2 0 2.16666666666667 1 1 4.16666666666667 0 0 0 0
80479.0239511976 6.09333333333333 2.24 0 1.94666666666667 1.02 1.22 4.14666666666667 0 0 0 0
80504.0252012601 6.17333333333333 2.16 0 2.09333333333333 1.08666666666667 1.07333333333333 4.08 0 0 0 0
80529.0264513226 6.04 2.29333333333333 0 2.16666666666667 1.29333333333333 1 3.87333333333333 0 0 0 0
80554.0277013851 6.10666666666667 2.09333333333333 0 2.16 1.08666666666667 1.00666666666667 3.94666666666667 0 0 0 0
80579.0289514476 6 2.16666666666667 0 2 1 1.16666666666667 4 0 0 0 0
80604.0302015101 6 2.16666666666667 0 2 1 1.16666666666667 4 0 0 0 0
80629.0314515726 5.83333333333333 2.33333333333333 0 1.83333333333333 1 1.33333333333333 4 0 0 0 0
80654.0327016351 5.86 2.30666666666667 0 1.86 1 1.30666666666667 4 0 0 0 0
80679.0339516976 5.83333333333333 2.33333333333333 0 2 1.16666666666667 1.16666666666667 3.83333333333333 0 0 0 0
80704.0352017601 5.72666666666667 2.44 0 2.11333333333333 1.38666666666667 1.05333333333333 3.61333333333333 0 0 0 0
80729.0364518226 5.38666666666667 2.78 0 1.83333333333333 1.44666666666667 1.33333333333333 3.55333333333333 0 0 0 0
80754.0377018851 5.33333333333333 2.83333333333333 0 1.83333333333333 1.5 1.33333333333333 3.5 0 0 0 0
80779.0389519476 5.50666666666667 2.66 0 1.83333333333333 1.32666666666667 1.33333333333333 3.67333333333333 0 0 0 0
80804.0402020101 5.45333333333333 2.71333333333333 0 1.74666666666667 1.29333333333333 1.42 3.70666666666667 0 0 0 0
80829.0414520726 5.72666666666667 2.44 0 1.76666666666667 1.04 1.4 3.96 0 0 0 0
80854.0427021351 5.64666666666667 2.52 0 1.66666666666667 1.02 1.5 3.98 0 0 0 0
80879.0439521976 5.58666666666667 2.58 0 1.82 1.23333333333333 1.34666666666667 3.76666666666667 0 0 0 0
80904.0452022601 5.5 2.66666666666667 0 1.83333333333333 1.33333333333333 1.33333333333333 3.66666666666667 0 0 0 0
80929.0464523226 5.46666666666667 2.7 0 1.83333333333333 1.36666666666667 1.33333333333333 3.63333333333333 0 0 0 0
80954.0477023851 5.44666666666667 2.72 0 1.86666666666667 1.42 1.3 3.58 0 0 0 0
80979.0489524476 5.66666666666667 2.5 0 1.89333333333333 1.22666666666667 1.27333333333333 3.77333333333333 0 0 0 0
81004.0502025101 5.45333333333333 2.64666666666667 0 1.68666666666667 1.16666666666667 1.48 3.76666666666667 0 0 0 0
81029.0514525726 5.42666666666667 2.57333333333333 0 1.66666666666667 1.07333333333333 1.5 3.76 0 0 0 0
81054.0527026351 5.54 2.46 0 1.77333333333333 1.06666666666667 1.39333333333333 3.76666666666667 0 0 0 0
81079.0539526976 5.57333333333333 2.42666666666667 0 1.98 1.24 1.18666666666667 3.59333333333333 0 0 0 0
81104.0552027601 5.56666666666667 2.43333333333333 0 2.05333333333333 1.32 1.11333333333333 3.51333333333333 0 0 0 0
81129.0564528226 5.88666666666667 2.11333333333333 0 2.23333333333333 1.18 0.933333333333333 3.65333333333333 0 0 0 0
81154.0577028851 5.66666666666667 2.33333333333333 0 2.16666666666667 1.33333333333333 1 3.5 0 0 0 0
81179.0589529476 5.6 2.4 0 2.15333333333333 1.38666666666667 1.01333333333333 3.44666666666667 0 0 0 0
81204.0602030101 5.39333333333333 2.60666666666667 0 2 1.44 1.16666666666667 3.39333333333333 0 0 0 0
81229.0614530727 5.57333333333333 2.42666666666667 0 2.07333333333333 1.33333333333333 1.09333333333333 3.5 0 0 0 0
81254.0627031352 5.53333333333333 2.46666666666667 0 2.16666666666667 1.46666666666667 1 3.36666666666667 0 0 0 0
81279.0639531977 5.56 2.44 0 2.18 1.45333333333333 0.986666666666667 3.38 0 0 0 0
81304.0652032602 5.76 2.24 0 2.3 1.37333333333333 0.866666666666667 3.46 0 0 0 0
81329.0664533227 5.76666666666667 2.23333333333333 0 2.1 1.16666666666667 1.06666666666667 3.66666666666667 0 0 0 0
81354.0677033852 5.66666666666667 2.33333333333333 0 2 1.16666666666667 1.16666666666667 3.66666666666667 0 0 0 0
81379.0689534477 5.86666666666667 2.13333333333333 0 2.08 1.04666666666667 1.08666666666667 3.78666666666667 0 0 0 0
81404.0702035102 6.00666666666667 1.99333333333333 0 2.00666666666667 0.833333333333333 1.16 4 0 0 0 0
81429.0714535727 5.73333333333333 2.26666666666667 0 2 1.1 1.16666666666667 3.73333333333333 0 0 0 0
81454.0727036352 5.36 2.64 0 1.79333333333333 1.26666666666667 1.37333333333333 3.56666666666667 0 0 0 0
81479.0739536977 5.5 2.5 0 1.66666666666667 1 1.5 3.83333333333333 0 0 0 0
81504.0752037602 5.5 2.5 0 1.66666666666667 1 1.5 3.83333333333333 0 0 0 0
81529.0764538227 5.5 2.5 0 1.66666666666667 1 1.5 3.83333333333333 0 0 0 0
81554.0777038852 5.45333333333333 2.54666666666667 0 1.66666666666667 1.04666666666667 1.5 3.78666666666667 0 0 0 0
81579.0789539477 5.28 2.72 0 1.61333333333333 1.16666666666667 1.55333333333333 3.66666666666667 0 0 0 0
81604.0802040102 5.24666666666667 2.75333333333333 0 1.5 1.08666666666667 1.66666666666667 3.74666666666667 0 0 0 0
81629.0814540727 5.48666666666667 2.51333333333333 0 1.65333333333333 1 1.51333333333333 3.83333333333333 0 0 0 0
81654.0827041352 5.33333333333333 2.66666666666667 0 1.68666666666667 1.18666666666667 1.48 3.64666666666667 0 0 0 0
81679.0839541977 5.00666666666667 2.99333333333333 0 1.67333333333333 1.5 1.49333333333333 3.33333333333333 0 0 0 0
81704.0852042602 5.14666666666667 2.85333333333333 0 1.83333333333333 1.52 1.33333333333333 3.31333333333333 0 0 0 0
81729.0864543227 5.20666666666667 2.79333333333333 0 1.83333333333333 1.46 1.33333333333333 3.37333333333333 0 0 0 0
81754.0877043852 5.22666666666667 2.77333333333333 0 1.83333333333333 1.44 1.33333333333333 3.39333333333333 0 0 0 0
81779.0889544477 5.18 2.82 0 1.9 1.55333333333333 1.26666666666667 3.28 0 0 0 0
81804.0902045102 4.82 3.18 0 2.16 2.17333333333333 1.00666666666667 2.66 0 0 0 0
81829.0914545727 5.04666666666667 2.95333333333333 0 2.39333333333333 2.18 0.773333333333333 2.65333333333333 0 0 0 0
81854.0927046352 5.24 2.76 0 2.5 2.09333333333333 0.666666666666667 2.74 0 0 0 0
81879.0939546977 5.24666666666667 2.75333333333333 0 2.43333333333333 2.02 0.733333333333333 2.81333333333333 0 0 0 0
81904.0952047602 4.98 3.02 0 2.31333333333333 2.16666666666667 0.853333333333333 2.66666666666667 0 0 0 0
81929.0964548227 4.83333333333333 3.16666666666667 0 2.16666666666667 2.16666666666667 1 2.66666666666667 0 0 0 0
81954.0977048853 4.93333333333333 3.06666666666667 0 2.16666666666667 2.06666666666667 1 2.76666666666667 0 0 0 0
81979.0989549478 4.98 3.02 0 2.16666666666667 2.02 1 2.81333333333333 0 0 0 0
82004.1002050103 4.89333333333333 3.10666666666667 0 2.16666666666667 2.10666666666667 1 2.72666666666667 0 0 0 0
82029.1014550728 4.68666666666667 3.31333333333333 0 2.16666666666667 2.31333333333333 1 2.52 0 0 0 0
82054.1027051353 5.02 2.98 0 2.16666666666667 1.98 1 2.85333333333333 0 0 0 0
82079.1039551978 5.53333333333333 2.46666666666667 0 2.4 1.7 0.766666666666667 3.13333333333333 0 0 0 0
82104.1052052603 5.69333333333333 2.30666666666667 0 2.43333333333333 1.57333333333333 0.733333333333333 3.26 0 0 0 0
82129.1064553228 5.91333333333333 2.08666666666667 0 2.58 1.5 0.586666666666667 3.33333333333333 0 0 0 0
82154.1077053853 6.07333333333333 1.92666666666667 0 2.64 1.4 0.526666666666667 3.43333333333333 0 0 0 0
82179.1089554478 6.04 1.96 0 2.5 1.29333333333333 0.666666666666667 3.54 0 0 0 0
82204.1102055103 6.03333333333333 1.96666666666667 0 2.36666666666667 1.16666666666667 0.8 3.66666666666667 0 0 0 0
82229.1114555728 6.07333333333333 1.92666666666667 0 2.33333333333333 1.09333333333333 0.833333333333333 3.74 0 0 0 0
82254.1127056353 5.95333333333333 2.04666666666667 0 2.45333333333333 1.33333333333333 0.713333333333333 3.5 0 0 0 0
82279.1139556978 6 2 0 2.5 1.33333333333333 0.666666666666667 3.5 0 0 0 0
82304.1152057603 6 2 0 2.5 1.33333333333333 0.666666666666667 3.5 0 0 0 0
82329.1164558228 6.09333333333333 1.90666666666667 0 2.52666666666667 1.26666666666667 0.64 3.56666666666667 0 0 0 0
82354.1177058853 6.06 1.94 0 2.56 1.33333333333333 0.606666666666667 3.5 0 0 0 0
82379.1189559478 6.42666666666667 1.57333333333333 0 2.9 1.30666666666667 0.266666666666667 3.52666666666667 0 0 0 0
82404.1202060103 6.48666666666667 1.51333333333333 0 2.81333333333333 1.16 0.353333333333333 3.67333333333333 0 0 0 0
82429.1214560728 6.45333333333333 1.54666666666667 0 2.56666666666667 0.946666666666667 0.6 3.88666666666667 0 0 0 0
82454.1227061353 6.38666666666667 1.61333333333333 0 2.5 0.946666666666667 0.666666666666667 3.88666666666667 0 0 0 0
82479.1239561978 6.19333333333333 1.80666666666667 0 2.42 1.06 0.746666666666667 3.77333333333333 0 0 0 0
82504.1252062603 5.83333333333333 2.16666666666667 0 2.16666666666667 1.16666666666667 1 3.66666666666667 0 0 0 0
82529.1264563228 5.75333333333333 2.24666666666667 0 2.16666666666667 1.24666666666667 1 3.58666666666667 0 0 0 0
82554.1277063853 5.66666666666667 2.33333333333333 0 2.16666666666667 1.33333333333333 1 3.5 0 0 0 0
82579.1289564478 5.70666666666667 2.29333333333333 0 2.26 1.38666666666667 0.906666666666667 3.44666666666667 0 0 0 0
82604.1302065103 5.70666666666667 2.28666666666667 0 2.3 1.42 0.866666666666667 3.40666666666667 0 0 0 0
82629.1314565728 5.7 2.13333333333333 0 2.32 1.28666666666667 0.846666666666667 3.38 0 0 0 0
82654.1327066353 5.65333333333333 2.18 0 2.15333333333333 1.16666666666667 1.01333333333333 3.5 0 0 0 0
82679.1339566978 5.5 2.33333333333333 0 2 1.16666666666667 1.16666666666667 3.5 0 0 0 0
82704.1352067603 5.45333333333333 2.38 0 1.95333333333333 1.16666666666667 1.21333333333333 3.5 0 0 0 0
82729.1364568228 5.66 2.17333333333333 0 2.16 1.16666666666667 1.00666666666667 3.5 0 0 0 0
82754.1377068853 5.76 2.07333333333333 0 2.3 1.20666666666667 0.866666666666667 3.46 0 0 0 0
82779.1389569478 5.66666666666667 2.16666666666667 0 2.33333333333333 1.33333333333333 0.833333333333333 3.33333333333333 0 0 0 0
82804.1402070104 5.82666666666667 2.00666666666667 0 2.33333333333333 1.17333333333333 0.833333333333333 3.49333333333333 0 0 0 0
82829.1414570729 6.16666666666667 1.66666666666667 0 2.5 1 0.666666666666667 3.66666666666667 0 0 0 0
82854.1427071354 5.94666666666667 1.86666666666667 0 2.46666666666667 1.18666666666667 0.68 3.48 0 0 0 0
82879.1439571979 5.34666666666667 2.32 0 2.09333333333333 1.41333333333333 0.906666666666667 3.25333333333333 0 0 0 0
82904.1452072604 5.5 2.16666666666667 0 2.16666666666667 1.33333333333333 0.833333333333333 3.33333333333333 0 0 0 0
82929.1464573229 5.46666666666667 2.2 0 2.12666666666667 1.32666666666667 0.873333333333333 3.34 0 0 0 0
82954.1477073854 5.94666666666667 1.72 0 2.32 1.04 0.68 3.62666666666667 0 0 0 0
82979.1489574479 6.07333333333333 1.59333333333333 0 2.33333333333333 0.926666666666667 0.666666666666667 3.74 0 0 0 0
83004.1502075104 5.68 1.98666666666667 0 2.20666666666667 1.19333333333333 0.793333333333333 3.47333333333333 0 0 0 0
83029.1514575729 5.48666666666667 2.18 0 2.18 1.36 0.82 3.30666666666667 0 0 0 0
83054.1527076354 5.34666666666667 2.32 0 2.33333333333333 1.65333333333333 0.666666666666667 3.01333333333333 0 0 0 0
83079.1539576979 5.5 2.16666666666667 0 2.33333333333333 1.5 0.666666666666667 3.16666666666667 0 0 0 0
83104.1552077604 5.5 2.16666666666667 0 2.33333333333333 1.5 0.666666666666667 3.16666666666667 0 0 0 0
83129.1564578229 5.69333333333333 1.97333333333333 0 2.33333333333333 1.30666666666667 0.666666666666667 3.36 0 0 0 0
83154.1577078854 5.84 1.82666666666667 0 2.33333333333333 1.16 0.666666666666667 3.50666666666667 0 0 0 0
83179.1589579479 6.01333333333333 1.65333333333333 0 2.33333333333333 0.986666666666667 0.666666666666667 3.68 0 0 0 0
83204.1602080104 6.04666666666667 1.62 0 2.38 1 0.62 3.66666666666667 0 0 0 0
83229.1614580729 5.69333333333333 1.97333333333333 0 2.16666666666667 1.14 0.833333333333333 3.52666666666667 0 0 0 0
83254.1627081354 5.52666666666667 2.14 0 2.16666666666667 1.30666666666667 0.833333333333333 3.36 0 0 0 0
83279.1639581979 5.48666666666667 2.18 0 2.16666666666667 1.34666666666667 0.833333333333333 3.32 0 0 0 0
83304.1652082604 5.13333333333333 2.53333333333333 0 2.16 1.69333333333333 0.84 2.97333333333333 0 0 0 0
83329.1664583229 4.90666666666667 2.76 0 1.78 1.54 1.22 3.12666666666667 0 0 0 0
83354.1677083854 4.94 2.72666666666667 0 1.66666666666667 1.39333333333333 1.33333333333333 3.27333333333333 0 0 0 0
83379.1689584479 4.86666666666667 2.8 0 1.81333333333333 1.61333333333333 1.18666666666667 3.05333333333333 0 0 0 0
83404.1702085104 4.7 2.96666666666667 0 1.83333333333333 1.8 1.16666666666667 2.86666666666667 0 0 0 0
83429.1714585729 4.99333333333333 2.67333333333333 0 1.83333333333333 1.50666666666667 1.16666666666667 3.16 0 0 0 0
83454.1727086354 5.02666666666667 2.64 0 1.83333333333333 1.47333333333333 1.16666666666667 3.19333333333333 0 0 0 0
83479.1739586979 5.10666666666667 2.56 0 1.80666666666667 1.36666666666667 1.19333333333333 3.3 0 0 0 0
83504.1752087604 5.38 2.28666666666667 0 1.66666666666667 0.953333333333333 1.33333333333333 3.71333333333333 0 0 0 0
83529.1764588229 5.08 2.52 0 1.45333333333333 0.973333333333333 1.54666666666667 3.62666666666667 0 0 0 0
83554.1777088854 4.80666666666667 2.69333333333333 0 1.33333333333333 1.02666666666667 1.66666666666667 3.47333333333333 0 0 0 0
83579.1789589479 4.9 2.6 0 1.56666666666667 1.16666666666667 1.43333333333333 3.33333333333333 0 0 0 0
83604.1802090104 5.01333333333333 2.48666666666667 0 1.68 1.16666666666667 1.32 3.33333333333333 0 0 0 0
83629.1814590729 5.06666666666667 2.43333333333333 0 1.84 1.27333333333333 1.16 3.22666666666667 0 0 0 0
83654.1827091355 5.15333333333333 2.34666666666667 0 2 1.34666666666667 1 3.15333333333333 0 0 0 0
83679.183959198 4.83333333333333 2.66666666666667 0 1.83333333333333 1.5 1.16666666666667 3 0 0 0 0
83704.1852092605 4.75333333333333 2.74666666666667 0 1.75333333333333 1.5 1.24666666666667 3 0 0 0 0
83729.186459323 4.83333333333333 2.66666666666667 0 1.83333333333333 1.5 1.16666666666667 3 0 0 0 0
83754.1877093855 4.72 2.78 0 1.83333333333333 1.61333333333333 1.16666666666667 2.88666666666667 0 0 0 0
83779.188959448 4.73333333333333 2.76666666666667 0 1.9 1.66666666666667 1.1 2.83333333333333 0 0 0 0
83804.1902095105 4.80666666666667 2.69333333333333 0 1.97333333333333 1.66666666666667 1.02666666666667 2.83333333333333 0 0 0 0
83829.191459573 4.66666666666667 2.83333333333333 0 1.83333333333333 1.66666666666667 1.16666666666667 2.83333333333333 0 0 0 0
83854.1927096355 4.83333333333333 2.66666666666667 0 1.98 1.64666666666667 1.02 2.85333333333333 0 0 0 0
83879.193959698 4.74 2.76 0 1.86 1.62 1.14 2.88 0 0 0 0
83904.1952097605 4.53333333333333 2.96666666666667 0 1.72666666666667 1.69333333333333 1.27333333333333 2.80666666666667 0 0 0 0
83929.196459823 4.78666666666667 2.71333333333333 0 1.66666666666667 1.38 1.33333333333333 3.12 0 0 0 0
83954.1977098855 4.93333333333333 2.56666666666667 0 1.66666666666667 1.23333333333333 1.33333333333333 3.26666666666667 0 0 0 0
83979.198959948 4.65333333333333 2.84666666666667 0 1.65333333333333 1.5 1.34666666666667 3 0 0 0 0
84004.2002100105 4.28 3.22 0 1.28 1.5 1.72 3 0 0 0 0
84029.201460073 4.41333333333333 3.08666666666667 0 1.38 1.46666666666667 1.62 3.03333333333333 0 0 0 0
84054.2027101355 4.64666666666667 2.75333333333333 0 1.52 1.27333333333333 1.48 3.12666666666667 0 0 0 0
84079.203960198 4.50666666666667 2.82666666666667 0 1.5 1.32666666666667 1.5 3.00666666666667 0 0 0 0
84104.2052102605 4.48666666666667 2.84666666666667 0 1.48666666666667 1.33333333333333 1.51333333333333 3 0 0 0 0
84129.206460323 4.34666666666667 2.98666666666667 0 1.33333333333333 1.32 1.66666666666667 3.01333333333333 0 0 0 0
84154.2077103855 4.60666666666667 2.72666666666667 0 1.55333333333333 1.28 1.44666666666667 3.05333333333333 0 0 0 0
84179.208960448 4.5 2.83333333333333 0 1.66666666666667 1.5 1.33333333333333 2.83333333333333 0 0 0 0
84204.2102105105 4.62666666666667 2.70666666666667 0 1.66666666666667 1.37333333333333 1.33333333333333 2.96 0 0 0 0
84229.211460573 4.56666666666667 2.76666666666667 0 1.72666666666667 1.49333333333333 1.27333333333333 2.84 0 0 0 0
84254.2127106355 4.58 2.75333333333333 0 1.89333333333333 1.64666666666667 1.10666666666667 2.68666666666667 0 0 0 0
84279.213960698 5.18666666666667 2.14666666666667 0 2.05333333333333 1.2 0.946666666666667 3.13333333333333 0 0 0 0
84304.2152107605 5.48 1.85333333333333 0 2.24 1.09333333333333 0.76 3.24 0 0 0 0
84329.216460823 5.76666666666667 1.56666666666667 0 2.33333333333333 0.9 0.666666666666667 3.43333333333333 0 0 0 0
84354.2177108855 5.74666666666667 1.58666666666667 0 2.08 0.666666666666667 0.92 3.66666666666667 0 0 0 0
84379.218960948 5.5 1.83333333333333 0 1.83333333333333 0.666666666666667 1.16666666666667 3.66666666666667 0 0 0 0
84404.2202110106 5.57333333333333 1.76 0 1.83333333333333 0.593333333333333 1.16666666666667 3.74 0 0 0 0
84429.2214610731 5.30666666666667 2.02666666666667 0 1.83333333333333 0.86 1.16666666666667 3.47333333333333 0 0 0 0
84454.2227111356 5.04 2.29333333333333 0 1.83333333333333 1.12666666666667 1.16666666666667 3.20666666666667 0 0 0 0
84479.2239611981 4.99333333333333 2.34 0 1.94 1.28 1.06 3.05333333333333 0 0 0 0
84504.2252112606 5 2.33333333333333 0 2 1.33333333333333 1 3 0 0 0 0
84529.2264613231 5.09333333333333 2.24 0 1.99333333333333 1.23333333333333 1.00666666666667 3.1 0 0 0 0
84554.2277113856 5.2 2.13333333333333 0 2.1 1.23333333333333 0.9 3.1 0 0 0 0
84579.2289614481 5.17333333333333 2.16 0 2.09333333333333 1.25333333333333 0.906666666666667 3.08 0 0 0 0
84604.2302115106 5.47333333333333 1.86 0 2.40666666666667 1.26666666666667 0.593333333333333 3.06666666666667 0 0 0 0
84629.2314615731 5.33333333333333 2 0 2.5 1.5 0.5 2.83333333333333 0 0 0 0
84654.2327116356 5.31333333333333 2.02 0 2.59333333333333 1.61333333333333 0.406666666666667 2.72 0 0 0 0
84679.2339616981 5.26666666666667 2.06666666666667 0 2.5 1.56666666666667 0.5 2.76666666666667 0 0 0 0
84704.2352117606 5.24666666666667 2.08666666666667 0 2.5 1.58666666666667 0.5 2.74666666666667 0 0 0 0
84729.2364618231 4.96 2.37333333333333 0 2.46666666666667 1.84 0.533333333333333 2.49333333333333 0 0 0 0
84754.2377118856 4.82 2.48666666666667 0 2.36666666666667 1.88 0.606666666666667 2.45333333333333 0 0 0 0
84779.2389619481 4.58666666666667 2.58 0 2.33333333333333 2.08 0.5 2.25333333333333 0 0 0 0
84804.2402120106 4.62 2.43333333333333 0 2.33333333333333 1.93333333333333 0.5 2.28666666666667 0 0 0 0
84829.2414620731 4.94 2.06 0 2.33333333333333 1.56 0.5 2.60666666666667 0 0 0 0
84854.2427121356 5.35333333333333 1.64666666666667 0 2.33333333333333 1.14666666666667 0.5 3.02 0 0 0 0
84879.2439621981 5.76 1.24 0 2.33333333333333 0.74 0.5 3.42666666666667 0 0 0 0
84904.2452122606 5.94 1.06 0 2.27333333333333 0.5 0.56 3.66666666666667 0 0 0 0
84929.2464623231 6 1 0 2.33333333333333 0.5 0.5 3.66666666666667 0 0 0 0
84954.2477123856 5.74666666666667 1.25333333333333 0 2.22666666666667 0.646666666666667 0.606666666666667 3.52 0 0 0 0
84979.2489624481 5.66 1.34 0 2.16666666666667 0.673333333333333 0.666666666666667 3.49333333333333 0 0 0 0
85004.2502125106 5.62666666666667 1.37333333333333 0 2.29333333333333 0.833333333333333 0.54 3.33333333333333 0 0 0 0
85029.2514625731 5.56666666666667 1.43333333333333 0 2.13333333333333 0.733333333333333 0.7 3.43333333333333 0 0 0 0
85054.2527126356 5.38666666666667 1.61333333333333 0 2.03333333333333 0.813333333333333 0.8 3.35333333333333 0 0 0 0
85079.2539626981 5.47333333333333 1.52666666666667 0 2.20666666666667 0.9 0.626666666666667 3.26666666666667 0 0 0 0
85104.2552127606 5.66 1.34 0 2.33333333333333 0.84 0.5 3.32666666666667 0 0 0 0
85129.2564628231 5.42666666666667 1.57333333333333 0 2.33333333333333 1.07333333333333 0.5 3.09333333333333 0 0 0 0
85154.2577128857 5.26 1.74 0 2.26 1.16666666666667 0.573333333333333 3 0 0 0 0
85179.2589629482 5.13333333333333 1.86666666666667 0 2.13333333333333 1.16666666666667 0.7 3 0 0 0 0
85204.2602130107 5.14 1.86 0 2.14 1.16666666666667 0.693333333333333 3 0 0 0 0
85229.2614630732 4.83333333333333 2.16666666666667 0 2 1.33333333333333 0.833333333333333 2.83333333333333 0 0 0 0
85254.2627131357 4.66 2.34 0 1.96 1.46666666666667 0.873333333333333 2.7 0 0 0 0
85279.2639631982 4.62666666666667 2.37333333333333 0 1.79333333333333 1.33333333333333 1.04 2.83333333333333 0 0 0 0
85304.2652132607 4.44666666666667 2.55333333333333 0 1.66666666666667 1.38666666666667 1.16666666666667 2.78 0 0 0 0
85329.2664633232 4.57333333333333 2.42666666666667 0 1.66666666666667 1.26 1.16666666666667 2.90666666666667 0 0 0 0
85354.2677133857 4.57333333333333 2.42666666666667 0 1.9 1.49333333333333 0.933333333333333 2.67333333333333 0 0 0 0
85379.2689634482 4.86 2.14 0 2.19333333333333 1.5 0.64 2.66666666666667 0 0 0 0
85404.2702135107 4.82666666666667 2.17333333333333 0 2.31333333333333 1.65333333333333 0.52 2.51333333333333 0 0 0 0
85429.2714635732 5.09333333333333 1.86666666666667 0 2.16666666666667 1.24 0.626666666666667 2.92666666666667 0 0 0 0
85454.2727136357 5.16666666666667 1.66666666666667 0 2.16666666666667 1.16666666666667 0.5 3 0 0 0 0
85479.2739636982 5.01333333333333 1.82 0 2.07333333333333 1.22666666666667 0.593333333333333 2.94 0 0 0 0
85504.2752137607 4.66666666666667 2.16666666666667 0 1.83333333333333 1.33333333333333 0.833333333333333 2.83333333333333 0 0 0 0
85529.2764638232 4.65333333333333 2.18 0 1.98666666666667 1.5 0.68 2.66666666666667 0 0 0 0
85554.2777138857 4.70666666666667 2.12666666666667 0 2.04 1.5 0.626666666666667 2.66666666666667 0 0 0 0
85579.2789639482 4.74666666666667 2.08666666666667 0 2 1.42 0.666666666666667 2.74666666666667 0 0 0 0
85604.2802140107 4.64666666666667 2.18666666666667 0 1.78 1.3 0.886666666666667 2.86666666666667 0 0 0 0
85629.2814640732 4.67333333333333 2.16 0 1.67333333333333 1.16666666666667 0.993333333333333 3 0 0 0 0
85654.2827141357 4.63333333333333 2.2 0 1.83333333333333 1.36666666666667 0.833333333333333 2.8 0 0 0 0
85679.2839641982 4.57333333333333 2.26 0 1.83333333333333 1.42666666666667 0.833333333333333 2.74 0 0 0 0
85704.2852142607 4.68666666666667 2.14666666666667 0 1.83333333333333 1.31333333333333 0.833333333333333 2.85333333333333 0 0 0 0
85729.2864643232 4.82666666666667 2.00666666666667 0 1.82666666666667 1.16666666666667 0.84 3 0 0 0 0
85754.2877143857 4.91333333333333 1.92 0 1.83333333333333 1.08666666666667 0.833333333333333 3.08 0 0 0 0
85779.2889644482 5 1.83333333333333 0 1.83333333333333 1 0.833333333333333 3.16666666666667 0 0 0 0
85804.2902145107 5.32666666666667 1.50666666666667 0 2.13333333333333 0.973333333333333 0.533333333333333 3.19333333333333 0 0 0 0
85829.2914645732 5.53333333333333 1.3 0 2.14 0.773333333333333 0.526666666666667 3.39333333333333 0 0 0 0
85854.2927146357 5.55333333333333 1.28 0 2 0.613333333333333 0.666666666666667 3.55333333333333 0 0 0 0
85879.2939646982 5.46666666666667 1.36666666666667 0 2 0.7 0.666666666666667 3.46666666666667 0 0 0 0
85904.2952147607 5.22 1.61333333333333 0 2 0.946666666666667 0.666666666666667 3.22 0 0 0 0
85929.2964648232 5.48 1.35333333333333 0 2.14666666666667 0.833333333333333 0.52 3.33333333333333 0 0 0 0
85954.2977148857 5.63333333333333 1.2 0 2.3 0.833333333333333 0.366666666666667 3.33333333333333 0 0 0 0
85979.2989649482 5.5 1.33333333333333 0 2.16666666666667 0.833333333333333 0.5 3.33333333333333 0 0 0 0
86004.3002150108 5.58 1.25333333333333 0 2.22 0.806666666666667 0.446666666666667 3.36 0 0 0 0
86029.3014650733 5.66666666666667 1.16666666666667 0 2.33333333333333 0.833333333333333 0.333333333333333 3.33333333333333 0 0 0 0
86054.3027151358 5.61333333333333 1.22 0 2.33333333333333 0.886666666666667 0.333333333333333 3.28 0 0 0 0
86079.3039651983 5.61333333333333 1.22 0 2.33333333333333 0.886666666666667 0.333333333333333 3.28 0 0 0 0
86104.3052152608 5.54666666666667 1.28666666666667 0 2.34666666666667 0.966666666666667 0.32 3.2 0 0 0 0
86129.3064653233 5.26 1.57333333333333 0 2.22 1.12666666666667 0.446666666666667 3.04 0 0 0 0
86154.3077153858 5.1 1.73333333333333 0 2.06666666666667 1.13333333333333 0.6 3.03333333333333 0 0 0 0
86179.3089654483 5.30666666666667 1.52666666666667 0 2.02 0.88 0.646666666666667 3.28666666666667 0 0 0 0
86204.3102155108 5.26 1.57333333333333 0 2.06666666666667 0.973333333333333 0.6 3.19333333333333 0 0 0 0
86229.3114655733 5.58666666666667 1.24666666666667 0 2.08666666666667 0.666666666666667 0.58 3.5 0 0 0 0
86254.3127156358 5.45333333333333 1.38 0 1.95333333333333 0.666666666666667 0.713333333333333 3.5 0 0 0 0
86279.3139656983 5.36666666666667 1.46666666666667 0 1.83333333333333 0.633333333333333 0.833333333333333 3.53333333333333 0 0 0 0
86304.3152157608 5.53333333333333 1.3 0 1.80666666666667 0.44 0.86 3.72666666666667 0 0 0 0
86329.3164658233 5.36 1.47333333333333 0 1.66666666666667 0.473333333333333 1 3.69333333333333 0 0 0 0
86354.3177158858 5.38666666666667 1.44666666666667 0 1.71333333333333 0.493333333333333 0.953333333333333 3.67333333333333 0 0 0 0
86379.3189659483 5.5 1.33333333333333 0 1.83333333333333 0.5 0.833333333333333 3.66666666666667 0 0 0 0
86404.3202160108 5.43333333333333 1.4 0 1.88 0.613333333333333 0.786666666666667 3.55333333333333 0 0 0 0
86429.3214660733 5.47333333333333 1.36 0 1.97333333333333 0.666666666666667 0.693333333333333 3.5 0 0 0 0
86454.3227161358 5.33333333333333 1.5 0 1.83333333333333 0.666666666666667 0.833333333333333 3.5 0 0 0 0
86479.3239661983 5.26666666666667 1.56666666666667 0 1.76666666666667 0.666666666666667 0.9 3.5 0 0 0 0
86504.3252162608 5.46 1.37333333333333 0 1.66666666666667 0.373333333333333 1 3.79333333333333 0 0 0 0
86529.3264663233 5.37333333333333 1.46 0 1.62666666666667 0.42 1.04 3.74666666666667 0 0 0 0
86554.3277163858 5.26666666666667 1.56666666666667 0 1.55333333333333 0.453333333333333 1.11333333333333 3.71333333333333 0 0 0 0
86579.3289664483 5.39333333333333 1.44 0 1.66666666666667 0.44 1 3.72666666666667 0 0 0 0
86604.3302165108 5.47333333333333 1.36 0 1.74666666666667 0.44 0.92 3.72666666666667 0 0 0 0
86629.3314665733 5.60666666666667 1.22666666666667 0 1.66666666666667 0.226666666666667 1 3.94 0 0 0 0
86654.3327166358 5.46 1.37333333333333 0 1.62666666666667 0.333333333333333 1.04 3.83333333333333 0 0 0 0
86679.3339666983 5.07333333333333 1.76 0 1.33333333333333 0.426666666666667 1.33333333333333 3.74 0 0 0 0
86704.3352167608 4.66666666666667 2.12 0 1.28666666666667 0.786666666666667 1.33333333333333 3.38 0 0 0 0
86729.3364668233 4.44666666666667 2.22 0 1.20666666666667 0.926666666666667 1.29333333333333 3.24 0 0 0 0
86754.3377168858 4.54 2.12666666666667 0 1.33333333333333 0.96 1.16666666666667 3.20666666666667 0 0 0 0
86779.3389669483 4.61333333333333 2.05333333333333 0 1.33333333333333 0.886666666666667 1.16666666666667 3.28 0 0 0 0
86804.3402170108 4.94 1.72666666666667 0 1.60666666666667 0.833333333333333 0.893333333333333 3.33333333333333 0 0 0 0
86829.3414670733 4.84 1.82666666666667 0 1.66666666666667 0.993333333333333 0.833333333333333 3.17333333333333 0 0 0 0
86854.3427171359 4.42 2.2 0 1.50666666666667 1.20666666666667 0.993333333333333 2.91333333333333 0 0 0 0
86879.3439671984 4.15333333333333 2.34666666666667 0 1.37333333333333 1.22 1.12666666666667 2.78 0 0 0 0
86904.3452172609 4.34666666666667 2.15333333333333 0 1.5 1.15333333333333 1 2.84666666666667 0 0 0 0
86929.3464673234 4.74 1.76 0 1.5 0.76 1 3.24 0 0 0 0
86954.3477173859 4.74666666666667 1.75333333333333 0 1.44 0.693333333333333 1.06 3.30666666666667 0 0 0 0
86979.3489674484 4.48 2.02 0 1.33333333333333 0.853333333333333 1.16666666666667 3.14666666666667 0 0 0 0
87004.3502175109 4.70666666666667 1.79333333333333 0 1.46 0.753333333333333 1.04 3.24666666666667 0 0 0 0
87029.3514675734 5.08 1.42 0 1.74666666666667 0.666666666666667 0.753333333333333 3.33333333333333 0 0 0 0
87054.3527176359 4.88666666666667 1.61333333333333 0 1.66666666666667 0.78 0.833333333333333 3.22 0 0 0 0
87079.3539676984 4.90666666666667 1.59333333333333 0 1.74 0.833333333333333 0.76 3.16666666666667 0 0 0 0
87104.3552177609 5.22 1.28 0 1.88666666666667 0.666666666666667 0.613333333333333 3.33333333333333 0 0 0 0
87129.3564678234 5.06 1.44 0 2 0.94 0.5 3.06 0 0 0 0
87154.3577178859 5.06 1.44 0 2 0.94 0.5 3.06 0 0 0 0
87179.3589679484 5.08666666666667 1.41333333333333 0 1.9 0.813333333333333 0.6 3.18666666666667 0 0 0 0
87204.3602180109 5.16666666666667 1.33333333333333 0 1.83333333333333 0.666666666666667 0.666666666666667 3.33333333333333 0 0 0 0
87229.3614680734 4.78 1.72 0 1.83333333333333 1.05333333333333 0.666666666666667 2.94666666666667 0 0 0 0
87254.3627181359 4.66666666666667 1.83333333333333 0 1.83333333333333 1.16666666666667 0.666666666666667 2.83333333333333 0 0 0 0
87279.3639681984 4.69333333333333 1.80666666666667 0 1.83333333333333 1.14 0.666666666666667 2.86 0 0 0 0
87304.3652182609 4.83333333333333 1.66666666666667 0 1.83333333333333 1 0.666666666666667 3 0 0 0 0
87329.3664683234 4.83333333333333 1.66666666666667 0 1.83333333333333 1 0.666666666666667 3 0 0 0 0
87354.3677183859 4.81333333333333 1.68666666666667 0 1.83333333333333 1.02 0.666666666666667 2.98 0 0 0 0
87379.3689684484 4.42 2.08 0 1.67333333333333 1.25333333333333 0.826666666666667 2.74666666666667 0 0 0 0
87404.3702185109 4.16666666666667 2.33333333333333 0 1.5 1.33333333333333 1 2.66666666666667 0 0 0 0
87429.3714685734 4.33333333333333 2.16666666666667 0 1.66666666666667 1.33333333333333 0.833333333333333 2.66666666666667 0 0 0 0
87454.3727186359 4.16666666666667 2.16666666666667 0 1.66666666666667 1.33333333333333 0.833333333333333 2.5 0 0 0 0
87479.3739686984 4.24 2.09333333333333 0 1.66666666666667 1.26 0.833333333333333 2.57333333333333 0 0 0 0
87504.3752187609 4.16 2.17333333333333 0 1.66666666666667 1.34 0.833333333333333 2.49333333333333 0 0 0 0
87529.3764688234 4.01333333333333 2.32 0 1.75333333333333 1.57333333333333 0.746666666666667 2.26 0 0 0 0
87554.3777188859 4.06 2.27333333333333 0 1.66666666666667 1.44 0.833333333333333 2.39333333333333 0 0 0 0
87579.3789689484 4.22 2.11333333333333 0 1.66666666666667 1.28 0.833333333333333 2.55333333333333 0 0 0 0
87604.380219011 4.33333333333333 2 0 1.66666666666667 1.16666666666667 0.833333333333333 2.66666666666667 0 0 0 0
87629.3814690735 4.22666666666667 2.10666666666667 0 1.54 1.14666666666667 0.96 2.68666666666667 0 0 0 0
87654.382719136 4.29333333333333 2.04 0 1.38 0.92 1.12 2.91333333333333 0 0 0 0
87679.3839691985 4.04666666666667 2.28666666666667 0 1.29333333333333 1.08 1.20666666666667 2.75333333333333 0 0 0 0
87704.385219261 3.88666666666667 2.44666666666667 0 1.2 1.14666666666667 1.3 2.68666666666667 0 0 0 0
87729.3864693235 4.17333333333333 2.16 0 1.33333333333333 0.993333333333333 1.16666666666667 2.84 0 0 0 0
87754.387719386 4.20666666666667 2.12666666666667 0 1.20666666666667 0.833333333333333 1.29333333333333 3 0 0 0 0
87779.3889694485 3.98666666666667 2.34666666666667 0 1.16666666666667 1.01333333333333 1.33333333333333 2.82 0 0 0 0
87804.390219511 3.83333333333333 2.5 0 1.16666666666667 1.16666666666667 1.33333333333333 2.66666666666667 0 0 0 0
87829.3914695735 3.83333333333333 2.5 0 1.16666666666667 1.16666666666667 1.33333333333333 2.66666666666667 0 0 0 0
87854.392719636 4 2.33333333333333 0 1.33333333333333 1.16666666666667 1.16666666666667 2.66666666666667 0 0 0 0
87879.3939696985 4 2.33333333333333 0 1.33333333333333 1.16666666666667 1.16666666666667 2.66666666666667 0 0 0 0
87904.395219761 4.01333333333333 2.32 0 1.34 1.16 1.16 2.67333333333333 0 0 0 0
87929.3964698235 3.90666666666667 2.42666666666667 0 1.5 1.42666666666667 1 2.40666666666667 0 0 0 0
87954.397719886 3.84 2.49333333333333 0 1.5 1.49333333333333 1 2.34 0 0 0 0
87979.3989699485 4.14 2.19333333333333 0 1.54666666666667 1.24 0.953333333333333 2.59333333333333 0 0 0 0
88004.400220011 3.98 2.35333333333333 0 1.53333333333333 1.38666666666667 0.966666666666667 2.44666666666667 0 0 0 0
88029.4014700735 4.01333333333333 2.32 0 1.53333333333333 1.35333333333333 0.966666666666667 2.48 0 0 0 0
88054.402720136 4 2.33333333333333 0 1.5 1.33333333333333 1 2.5 0 0 0 0
88079.4039701985 4.14 2.19333333333333 0 1.5 1.19333333333333 1 2.64 0 0 0 0
88104.405220261 4.49333333333333 1.84 0 1.66 1 0.84 2.83333333333333 0 0 0 0
88129.4064703235 5.14666666666667 1.18666666666667 0 2.14666666666667 0.833333333333333 0.353333333333333 3 0 0 0 0
88154.407720386 5.12666666666667 1.20666666666667 0 2.07333333333333 0.78 0.426666666666667 3.05333333333333 0 0 0 0
88179.4089704485 4.98 1.35333333333333 0 2.16666666666667 1.02 0.333333333333333 2.81333333333333 0 0 0 0
88204.410220511 4.74 1.59333333333333 0 2.16666666666667 1.26 0.333333333333333 2.57333333333333 0 0 0 0
88229.4114705735 4.66666666666667 1.66666666666667 0 2.16666666666667 1.33333333333333 0.333333333333333 2.5 0 0 0 0
88254.412720636 4.40666666666667 1.92666666666667 0 2.16666666666667 1.59333333333333 0.333333333333333 2.24 0 0 0 0
88279.4139706985 4.24 2.09333333333333 0 2.16666666666667 1.76 0.333333333333333 2.07333333333333 0 0 0 0
88304.415220761 4.16666666666667 2.16666666666667 0 2.16666666666667 1.83333333333333 0.333333333333333 2 0 0 0 0
88329.4164708235 4.3 2.03333333333333 0 2.3 1.83333333333333 0.2 2 0 0 0 0
88354.417720886 4.47333333333333 1.86 0 2.33333333333333 1.69333333333333 0.166666666666667 2.14 0 0 0 0
88379.4189709486 4.5 1.83333333333333 0 2.33333333333333 1.66666666666667 0.166666666666667 2.16666666666667 0 0 0 0
88404.4202210111 4.50666666666667 1.82666666666667 0 2.33333333333333 1.66 0.166666666666667 2.17333333333333 0 0 0 0
88429.4214710736 4.52666666666667 1.80666666666667 0 2.20666666666667 1.51333333333333 0.293333333333333 2.32 0 0 0 0
88454.4227211361 4.5 1.83333333333333 0 2.16666666666667 1.5 0.333333333333333 2.33333333333333 0 0 0 0
88479.4239711986 4.5 1.83333333333333 0 2.16666666666667 1.5 0.333333333333333 2.33333333333333 0 0 0 0
88504.4252212611 4.74666666666667 1.58666666666667 0 2.31333333333333 1.4 0.186666666666667 2.43333333333333 0 0 0 0
88529.4264713236 4.99333333333333 1.19333333333333 0 2.33333333333333 1.02666666666667 0.166666666666667 2.66 0 0 0 0
88554.4277213861 5.16666666666667 1 0 2.33333333333333 0.833333333333333 0.166666666666667 2.83333333333333 0 0 0 0
88579.4289714486 5.17333333333333 0.993333333333333 0 2.33333333333333 0.826666666666667 0.166666666666667 2.84 0 0 0 0
88604.4302215111 5.25333333333333 0.913333333333333 0 2.28 0.693333333333333 0.22 2.97333333333333 0 0 0 0
88629.4314715736 4.80666666666667 1.36 0 1.97333333333333 0.833333333333333 0.526666666666667 2.83333333333333 0 0 0 0
88654.4327216361 4.62666666666667 1.54 0 1.83333333333333 0.873333333333333 0.666666666666667 2.79333333333333 0 0 0 0
88679.4339716986 4.64666666666667 1.52 0 1.94 0.96 0.56 2.70666666666667 0 0 0 0
88704.4352217611 4.54666666666667 1.62 0 2 1.12 0.5 2.54666666666667 0 0 0 0
88729.4364718236 4.37333333333333 1.79333333333333 0 2 1.29333333333333 0.5 2.37333333333333 0 0 0 0
88754.4377218861 4.52 1.64666666666667 0 2 1.14666666666667 0.5 2.52 0 0 0 0
88779.4389719486 4.66666666666667 1.5 0 1.94666666666667 0.946666666666667 0.553333333333333 2.72 0 0 0 0
88804.4402220111 4.62 1.54666666666667 0 1.83333333333333 0.88 0.666666666666667 2.78666666666667 0 0 0 0
88829.4414720736 4.55333333333333 1.61333333333333 0 1.88666666666667 1 0.613333333333333 2.66666666666667 0 0 0 0
88854.4427221361 4.66666666666667 1.5 0 2 1 0.5 2.66666666666667 0 0 0 0
88879.4439721986 4.66666666666667 1.5 0 2 1 0.5 2.66666666666667 0 0 0 0
88904.4452222611 4.77333333333333 1.39333333333333 0 2 0.893333333333333 0.5 2.77333333333333 0 0 0 0
88929.4464723236 4.98666666666667 1.18 0 2.15333333333333 0.833333333333333 0.346666666666667 2.83333333333333 0 0 0 0
88954.4477223861 4.68666666666667 1.48 0 2.06666666666667 1.04666666666667 0.433333333333333 2.62 0 0 0 0
88979.4489724486 4.5 1.66666666666667 0 2 1.16666666666667 0.5 2.5 0 0 0 0
89004.4502225111 4.37333333333333 1.79333333333333 0 1.87333333333333 1.16666666666667 0.626666666666667 2.5 0 0 0 0
89029.4514725736 4.21333333333333 1.95333333333333 0 1.81333333333333 1.26666666666667 0.686666666666667 2.4 0 0 0 0
89054.4527226361 3.82 2.34666666666667 0 1.66666666666667 1.51333333333333 0.833333333333333 2.15333333333333 0 0 0 0
89079.4539726986 3.98 2.18666666666667 0 1.81333333333333 1.5 0.686666666666667 2.16666666666667 0 0 0 0
89104.4552227611 3.83333333333333 2.33333333333333 0 1.74 1.57333333333333 0.76 2.09333333333333 0 0 0 0
89129.4564728236 3.66666666666667 2.5 0 1.66666666666667 1.66666666666667 0.833333333333333 2 0 0 0 0
89154.4577228861 3.51333333333333 2.65333333333333 0 1.53333333333333 1.68666666666667 0.966666666666667 1.98 0 0 0 0
89179.4589729486 3.55333333333333 2.61333333333333 0 1.5 1.61333333333333 1 2.05333333333333 0 0 0 0
89204.4602230111 3.61333333333333 2.55333333333333 0 1.44666666666667 1.5 1.05333333333333 2.16666666666667 0 0 0 0
89229.4614730737 3.5 2.66666666666667 0 1.30666666666667 1.47333333333333 1.19333333333333 2.19333333333333 0 0 0 0
89254.4627231362 3.45333333333333 2.71333333333333 0 1.33333333333333 1.54666666666667 1.16666666666667 2.12 0 0 0 0
89279.4639731987 4 2.16666666666667 0 1.57333333333333 1.24 0.926666666666667 2.42666666666667 0 0 0 0
89304.4652232612 4.55333333333333 1.61333333333333 0 1.72 0.833333333333333 0.78 2.83333333333333 0 0 0 0
89329.4664733237 4.38 1.78666666666667 0 1.54666666666667 0.833333333333333 0.953333333333333 2.83333333333333 0 0 0 0
89354.4677233862 4.48666666666667 1.68 0 1.65333333333333 0.833333333333333 0.846666666666667 2.83333333333333 0 0 0 0
89379.4689734487 4.42 1.74666666666667 0 1.54666666666667 0.793333333333333 0.953333333333333 2.87333333333333 0 0 0 0
89404.4702235112 4.5 1.66666666666667 0 1.5 0.666666666666667 1 3 0 0 0 0
89429.4714735737 4.61333333333333 1.55333333333333 0 1.5 0.553333333333333 1 3.11333333333333 0 0 0 0
89454.4727236362 4.39333333333333 1.77333333333333 0 1.5 0.773333333333333 1 2.89333333333333 0 0 0 0
89479.4739736987 4.40666666666667 1.76 0 1.66666666666667 0.926666666666667 0.833333333333333 2.74 0 0 0 0
89504.4752237612 4.32 1.84666666666667 0 1.66666666666667 1.01333333333333 0.833333333333333 2.65333333333333 0 0 0 0
89529.4764738237 4.30666666666667 1.86 0 1.78666666666667 1.14666666666667 0.713333333333333 2.52 0 0 0 0
89554.4777238862 4.33333333333333 1.83333333333333 0 1.83333333333333 1.16666666666667 0.666666666666667 2.5 0 0 0 0
89579.4789739487 4.14 2.02666666666667 0 1.69333333333333 1.22 0.806666666666667 2.44666666666667 0 0 0 0
89604.4802240112 4.33333333333333 1.83333333333333 0 1.80666666666667 1.14 0.693333333333333 2.52666666666667 0 0 0 0
89629.4814740737 4.19333333333333 1.97333333333333 0 1.83333333333333 1.30666666666667 0.666666666666667 2.36 0 0 0 0
89654.4827241362 4.16666666666667 2 0 1.83333333333333 1.33333333333333 0.666666666666667 2.33333333333333 0 0 0 0
89679.4839741987 4.16666666666667 2 0 1.83333333333333 1.33333333333333 0.666666666666667 2.33333333333333 0 0 0 0
89704.4852242612 4.48 1.68666666666667 0 2.14666666666667 1.33333333333333 0.353333333333333 2.33333333333333 0 0 0 0
89729.4864743237 4.58 1.54666666666667 0 2.24666666666667 1.33333333333333 0.213333333333333 2.33333333333333 0 0 0 0
89754.4877243862 4.14 1.86 0 1.90666666666667 1.43333333333333 0.426666666666667 2.23333333333333 0 0 0 0
89779.4889744487 4 2 0 1.83333333333333 1.5 0.5 2.16666666666667 0 0 0 0
89804.4902245112 3.84666666666667 2.15333333333333 0 1.78 1.6 0.553333333333333 2.06666666666667 0 0 0 0
89829.4914745737 3.84 2.16 0 1.58666666666667 1.41333333333333 0.746666666666667 2.25333333333333 0 0 0 0
89854.4927246362 3.72 2.28 0 1.41333333333333 1.36 0.92 2.30666666666667 0 0 0 0
89879.4939746987 3.30666666666667 2.69333333333333 0 1.32666666666667 1.68666666666667 1.00666666666667 1.98 0 0 0 0
89904.4952247612 3.24 2.76 0 1.16666666666667 1.59333333333333 1.16666666666667 2.07333333333333 0 0 0 0
89929.4964748237 3.29333333333333 2.70666666666667 0 1.26666666666667 1.64 1.06666666666667 2.02666666666667 0 0 0 0
89954.4977248862 3.33333333333333 2.66666666666667 0 1.33333333333333 1.66666666666667 1 2 0 0 0 0
89979.4989749487 3.2 2.8 0 1.2 1.66666666666667 1.13333333333333 2 0 0 0 0
90004.5002250112 3.20666666666667 2.79333333333333 0 1.31333333333333 1.77333333333333 1.02 1.89333333333333 0 0 0 0
90029.5014750737 3.16666666666667 2.83333333333333 0 1.33333333333333 1.83333333333333 1 1.83333333333333 0 0 0 0
90054.5027251363 3.14666666666667 2.85333333333333 0 1.33333333333333 1.85333333333333 1 1.81333333333333 0 0 0 0
90079.5039751988 3.21333333333333 2.78666666666667 0 1.47333333333333 1.92666666666667 0.86 1.74 0 0 0 0
90104.5052252613 3.48 2.52 0 1.64666666666667 1.83333333333333 0.686666666666667 1.83333333333333 0 0 0 0
90129.5064753238 3.54 2.46 0 1.70666666666667 1.83333333333333 0.626666666666667 1.83333333333333 0 0 0 0
90154.5077253863 3.56 2.44 0 1.72666666666667 1.83333333333333 0.606666666666667 1.83333333333333 0 0 0 0
90179.5089754488 3.78 2.22 0 1.66666666666667 1.55333333333333 0.666666666666667 2.11333333333333 0 0 0 0
90204.5102255113 3.83333333333333 2.16666666666667 0 1.60666666666667 1.44 0.726666666666667 2.22666666666667 0 0 0 0
90229.5114755738 3.66666666666667 2.33333333333333 0 1.33333333333333 1.33333333333333 1 2.33333333333333 0 0 0 0
90254.5127256363 3.7 2.3 0 1.36666666666667 1.33333333333333 0.966666666666667 2.33333333333333 0 0 0 0
90279.5139756988 3.84666666666667 2.15333333333333 0 1.5 1.32 0.833333333333333 2.34666666666667 0 0 0 0
90304.5152257613 3.86 2.14 0 1.50666666666667 1.31333333333333 0.826666666666667 2.35333333333333 0 0 0 0
90329.5164758238 3.9 2.1 0 1.51333333333333 1.28 0.82 2.38666666666667 0 0 0 0
90354.5177258863 3.96666666666667 2.03333333333333 0 1.46666666666667 1.16666666666667 0.866666666666667 2.5 0 0 0 0
90379.5189759488 4.24666666666667 1.75333333333333 0 1.5 0.92 0.833333333333333 2.74666666666667 0 0 0 0
90404.5202260113 4.08 1.92 0 1.44666666666667 1.03333333333333 0.886666666666667 2.63333333333333 0 0 0 0
90429.5214760738 3.83333333333333 2.16666666666667 0 1.33333333333333 1.16666666666667 1 2.5 0 0 0 0
90454.5227261363 3.89333333333333 2.10666666666667 0 1.33333333333333 1.10666666666667 1 2.56 0 0 0 0
90479.5239761988 4 2 0 1.33333333333333 1 1 2.66666666666667 0 0 0 0
90504.5252262613 4.11333333333333 1.88666666666667 0 1.44666666666667 1 0.886666666666667 2.66666666666667 0 0 0 0
90529.5264763238 4.16 1.84 0 1.5 1.00666666666667 0.833333333333333 2.66 0 0 0 0
90554.5277263863 4.13333333333333 1.86666666666667 0 1.5 1.03333333333333 0.833333333333333 2.63333333333333 0 0 0 0
90579.5289764488 4.13333333333333 1.83333333333333 0 1.5 1 0.833333333333333 2.63333333333333 0 0 0 0
90604.5302265113 3.83333333333333 2 0 1.33333333333333 1 1 2.5 0 0 0 0
90629.5314765738 3.70666666666667 2.12666666666667 0 1.16666666666667 0.96 1.16666666666667 2.54 0 0 0 0
90654.5327266363 4.01333333333333 1.82 0 1.30666666666667 0.793333333333333 1.02666666666667 2.70666666666667 0 0 0 0
90679.5339766988 4.28 1.55333333333333 0 1.61333333333333 0.833333333333333 0.72 2.66666666666667 0 0 0 0
90704.5352267613 4.33333333333333 1.5 0 1.66666666666667 0.833333333333333 0.666666666666667 2.66666666666667 0 0 0 0
90729.5364768238 4.33333333333333 1.5 0 1.66666666666667 0.833333333333333 0.666666666666667 2.66666666666667 0 0 0 0
90754.5377268863 4.26666666666667 1.56666666666667 0 1.66666666666667 0.9 0.666666666666667 2.6 0 0 0 0
90779.5389769489 3.99333333333333 1.84 0 1.54 1.04666666666667 0.793333333333333 2.45333333333333 0 0 0 0
90804.5402270114 3.74 2.09333333333333 0 1.5 1.26 0.833333333333333 2.24 0 0 0 0
90829.5414770739 3.71333333333333 2.12 0 1.49333333333333 1.28 0.84 2.22 0 0 0 0
90854.5427271364 3.60666666666667 2.22666666666667 0 1.33333333333333 1.22666666666667 1 2.27333333333333 0 0 0 0
90879.5439771989 3.64666666666667 2.18666666666667 0 1.33333333333333 1.18666666666667 1 2.31333333333333 0 0 0 0
90904.5452272614 3.62 2.21333333333333 0 1.33333333333333 1.21333333333333 1 2.28666666666667 0 0 0 0
90929.5464773239 3.52 2.31333333333333 0 1.34666666666667 1.32666666666667 0.986666666666667 2.17333333333333 0 0 0 0
90954.5477273864 3.37333333333333 2.46 0 1.20666666666667 1.33333333333333 1.12666666666667 2.16666666666667 0 0 0 0
90979.5489774489 3.7 2.13333333333333 0 1.34666666666667 1.14666666666667 0.986666666666667 2.35333333333333 0 0 0 0
91004.5502275114 4.16666666666667 1.66666666666667 0 1.5 0.833333333333333 0.833333333333333 2.66666666666667 0 0 0 0
91029.5514775739 4.33333333333333 1.5 0 1.66666666666667 0.833333333333333 0.666666666666667 2.66666666666667 0 0 0 0
91054.5527276364 4.29333333333333 1.54 0 1.67333333333333 0.88 0.66 2.62 0 0 0 0
91079.5539776989 4.45333333333333 1.38 0 1.78666666666667 0.833333333333333 0.546666666666667 2.66666666666667 0 0 0 0
91104.5552277614 4.5 1.33333333333333 0 1.83333333333333 0.833333333333333 0.5 2.66666666666667 0 0 0 0
91129.5564778239 4.46666666666667 1.36666666666667 0 1.83333333333333 0.866666666666667 0.5 2.63333333333333 0 0 0 0
91154.5577278864 4.35333333333333 1.48 0 1.83333333333333 0.98 0.5 2.52 0 0 0 0
91179.5589779489 4.33333333333333 1.5 0 1.83333333333333 1 0.5 2.5 0 0 0 0
91204.5602280114 4.3 1.53333333333333 0 1.8 1 0.533333333333333 2.5 0 0 0 0
91229.5614780739 4.5 1.33333333333333 0 1.86666666666667 0.866666666666667 0.466666666666667 2.63333333333333 0 0 0 0
91254.5627281364 4.74666666666667 1.08666666666667 0 2 0.753333333333333 0.333333333333333 2.74666666666667 0 0 0 0
91279.5639781989 4.83333333333333 1 0 2 0.666666666666667 0.333333333333333 2.83333333333333 0 0 0 0
91304.5652282614 4.83333333333333 1 0 2 0.666666666666667 0.333333333333333 2.83333333333333 0 0 0 0
91329.5664783239 4.83333333333333 1 0 2 0.666666666666667 0.333333333333333 2.83333333333333 0 0 0 0
91354.5677283864 4.86 0.973333333333333 0 1.97333333333333 0.613333333333333 0.36 2.88666666666667 0 0 0 0
91379.5689784489 4.70666666666667 1.10666666666667 0 1.83333333333333 0.606666666666667 0.5 2.87333333333333 0 0 0 0
91404.5702285114 4.3 1.36666666666667 0 1.83333333333333 0.866666666666667 0.5 2.46666666666667 0 0 0 0
91429.5714785739 4.24666666666667 1.42 0 1.96 1.04666666666667 0.373333333333333 2.28666666666667 0 0 0 0
91454.5727286364 4.40666666666667 1.26 0 2 0.926666666666667 0.333333333333333 2.40666666666667 0 0 0 0
91479.5739786989 4.53333333333333 1.13333333333333 0 2.02666666666667 0.826666666666667 0.306666666666667 2.50666666666667 0 0 0 0
91504.5752287614 4.6 1.06666666666667 0 2.16666666666667 0.9 0.166666666666667 2.43333333333333 0 0 0 0
91529.5764788239 4.5 1.16666666666667 0 2.16666666666667 1 0.166666666666667 2.33333333333333 0 0 0 0
91554.5777288864 4.5 1.16666666666667 0 2.16666666666667 1 0.166666666666667 2.33333333333333 0 0 0 0
91579.578978949 4.5 1.16666666666667 0 2.16666666666667 1 0.166666666666667 2.33333333333333 0 0 0 0
91604.5802290115 4.47333333333333 1.19333333333333 0 2.16666666666667 1.02666666666667 0.166666666666667 2.30666666666667 0 0 0 0
91629.581479074 4.5 1.13333333333333 0 2.16666666666667 1 0.133333333333333 2.33333333333333 0 0 0 0
91654.5827291365 4.5 1 0 2.16666666666667 1 0 2.33333333333333 0 0 0 0
91679.583979199 4.38 1.12 0 2.16666666666667 1.12 0 2.21333333333333 0 0 0 0
91704.5852292615 4.25333333333333 1.24666666666667 0 2.16666666666667 1.24666666666667 0 2.08666666666667 0 0 0 0
91729.586479324 3.96 1.54 0 2.04666666666667 1.42 0.12 1.91333333333333 0 0 0 0
91754.5877293865 3.83333333333333 1.66666666666667 0 2 1.5 0.166666666666667 1.83333333333333 0 0 0 0
91779.588979449 3.66666666666667 1.83333333333333 0 1.83333333333333 1.5 0.333333333333333 1.83333333333333 0 0 0 0
91804.5902295115 3.70666666666667 1.79333333333333 0 1.82 1.44666666666667 0.346666666666667 1.88666666666667 0 0 0 0
91829.591479574 3.60666666666667 1.89333333333333 0 1.62666666666667 1.35333333333333 0.54 1.98 0 0 0 0
91854.5927296365 3.33333333333333 2.16666666666667 0 1.5 1.5 0.666666666666667 1.83333333333333 0 0 0 0
91879.593979699 3.36666666666667 2.13333333333333 0 1.53333333333333 1.5 0.633333333333333 1.83333333333333 0 0 0 0
91904.5952297615 3.5 2 0 1.66666666666667 1.5 0.5 1.83333333333333 0 0 0 0
91929.596479824 3.70666666666667 1.79333333333333 0 1.75333333333333 1.38 0.413333333333333 1.95333333333333 0 0 0 0
91954.5977298865 3.71333333333333 1.78666666666667 0 1.66666666666667 1.28666666666667 0.5 2.04666666666667 0 0 0 0
91979.598979949 3.65333333333333 1.84666666666667 0 1.66666666666667 1.34666666666667 0.5 1.98666666666667 0 0 0 0
92004.6002300115 3.68666666666667 1.81333333333333 0 1.66666666666667 1.31333333333333 0.5 2.02 0 0 0 0
92029.601480074 3.64666666666667 1.85333333333333 0 1.66666666666667 1.35333333333333 0.5 1.98 0 0 0 0
92054.6027301365 3.51333333333333 1.98666666666667 0 1.68 1.5 0.486666666666667 1.83333333333333 0 0 0 0
92079.603980199 3.7 1.8 0 1.83333333333333 1.46666666666667 0.333333333333333 1.86666666666667 0 0 0 0
92104.6052302615 3.78 1.72 0 1.83333333333333 1.38666666666667 0.333333333333333 1.94666666666667 0 0 0 0
92129.606480324 3.7 1.8 0 1.83333333333333 1.46666666666667 0.333333333333333 1.86666666666667 0 0 0 0
92154.6077303865 4 1.5 0 1.83333333333333 1.16666666666667 0.333333333333333 2.16666666666667 0 0 0 0
92179.608980449 4.17333333333333 1.32666666666667 0 1.83333333333333 0.993333333333333 0.333333333333333 2.34 0 0 0 0
92204.6102305115 4.33333333333333 1.16666666666667 0 1.83333333333333 0.833333333333333 0.333333333333333 2.5 0 0 0 0
92229.611480574 4.18 1.32 0 1.68 0.833333333333333 0.486666666666667 2.5 0 0 0 0
92254.6127306365 4.00666666666667 1.49333333333333 0 1.66666666666667 0.993333333333333 0.5 2.34 0 0 0 0
92279.613980699 3.86666666666667 1.63333333333333 0 1.66 1.12666666666667 0.506666666666667 2.20666666666667 0 0 0 0
92304.6152307615 3.68 1.82 0 1.5 1.15333333333333 0.666666666666667 2.18 0 0 0 0
92329.616480824 3.96 1.54 0 1.61333333333333 0.986666666666667 0.553333333333333 2.34666666666667 0 0 0 0
92354.6177308865 3.76666666666667 1.59333333333333 0 1.5 0.926666666666667 0.666666666666667 2.26666666666667 0 0 0 0
92379.618980949 3.68 1.65333333333333 0 1.66666666666667 1.15333333333333 0.5 2.01333333333333 0 0 0 0
92404.6202310115 3.59333333333333 1.74 0 1.66666666666667 1.24 0.5 1.92666666666667 0 0 0 0
92429.621481074 3.52666666666667 1.80666666666667 0 1.66666666666667 1.30666666666667 0.5 1.86 0 0 0 0
92454.6227311366 3.46666666666667 1.86666666666667 0 1.66666666666667 1.36666666666667 0.5 1.8 0 0 0 0
92479.6239811991 3.75333333333333 1.58 0 1.75333333333333 1.16666666666667 0.413333333333333 2 0 0 0 0
92504.6252312616 3.84666666666667 1.48666666666667 0 1.83333333333333 1.15333333333333 0.333333333333333 2.01333333333333 0 0 0 0
92529.6264813241 3.66666666666667 1.66666666666667 0 1.83333333333333 1.33333333333333 0.333333333333333 1.83333333333333 0 0 0 0
92554.6277313866 3.74666666666667 1.58666666666667 0 1.83333333333333 1.25333333333333 0.333333333333333 1.91333333333333 0 0 0 0
92579.6289814491 3.74 1.59333333333333 0 1.66666666666667 1.09333333333333 0.5 2.07333333333333 0 0 0 0
92604.6302315116 3.90666666666667 1.42666666666667 0 1.76 1.02 0.406666666666667 2.14666666666667 0 0 0 0
92629.6314815741 3.88 1.45333333333333 0 1.83333333333333 1.12 0.333333333333333 2.04666666666667 0 0 0 0
92654.6327316366 3.99333333333333 1.34 0 2 1.17333333333333 0.166666666666667 1.99333333333333 0 0 0 0
92679.6339816991 4.08666666666667 1.24666666666667 0 2 1.08 0.166666666666667 2.08666666666667 0 0 0 0
92704.6352317616 3.94 1.39333333333333 0 2 1.22666666666667 0.166666666666667 1.94 0 0 0 0
92729.6364818241 3.83333333333333 1.5 0 2 1.33333333333333 0.166666666666667 1.83333333333333 0 0 0 0
92754.6377318866 3.94 1.39333333333333 0 2 1.22666666666667 0.166666666666667 1.94 0 0 0 0
92779.6389819491 4 1.33333333333333 0 2 1.16666666666667 0.166666666666667 2 0 0 0 0
92804.6402320116 4 1.33333333333333 0 2 1.16666666666667 0.166666666666667 2 0 0 0 0
92829.6414820741 3.86666666666667 1.46666666666667 0 2 1.3 0.166666666666667 1.86666666666667 0 0 0 0
92854.6427321366 3.83333333333333 1.5 0 2 1.33333333333333 0.166666666666667 1.83333333333333 0 0 0 0
92879.6439821991 3.56666666666667 1.68 0 1.88666666666667 1.48666666666667 0.193333333333333 1.68 0 0 0 0
92904.6452322616 3.31333333333333 1.85333333333333 0 1.64666666666667 1.5 0.353333333333333 1.66666666666667 0 0 0 0
92929.6464823241 3.29333333333333 1.87333333333333 0 1.57333333333333 1.44666666666667 0.426666666666667 1.72 0 0 0 0
92954.6477323866 3.5 1.66666666666667 0 1.66666666666667 1.33333333333333 0.333333333333333 1.83333333333333 0 0 0 0
92979.6489824491 3.5 1.66666666666667 0 1.66666666666667 1.33333333333333 0.333333333333333 1.83333333333333 0 0 0 0
93004.6502325116 3.46 1.70666666666667 0 1.63333333333333 1.34 0.366666666666667 1.82666666666667 0 0 0 0
93029.6514825741 3.18666666666667 1.98 0 1.5 1.48 0.5 1.68666666666667 0 0 0 0
93054.6527326366 3.24 1.92666666666667 0 1.5 1.42666666666667 0.5 1.74 0 0 0 0
93079.6539826991 3.3 1.86666666666667 0 1.74666666666667 1.61333333333333 0.253333333333333 1.55333333333333 0 0 0 0
93104.6552327616 3.33333333333333 1.83333333333333 0 1.83333333333333 1.66666666666667 0.166666666666667 1.5 0 0 0 0
93129.6564828241 3.49333333333333 1.67333333333333 0 1.83333333333333 1.50666666666667 0.166666666666667 1.66 0 0 0 0
93154.6577328866 3.50666666666667 1.66 0 1.76666666666667 1.42666666666667 0.233333333333333 1.74 0 0 0 0
93179.6589829491 3.5 1.66666666666667 0 1.66666666666667 1.33333333333333 0.333333333333333 1.83333333333333 0 0 0 0
93204.6602330116 3.52 1.64666666666667 0 1.68666666666667 1.33333333333333 0.313333333333333 1.83333333333333 0 0 0 0
93229.6614830742 3.58666666666667 1.58 0 1.83333333333333 1.41333333333333 0.166666666666667 1.75333333333333 0 0 0 0
93254.6627331367 3.66666666666667 1.5 0 1.83333333333333 1.33333333333333 0.166666666666667 1.83333333333333 0 0 0 0
93279.6639831992 3.66666666666667 1.5 0 1.83333333333333 1.33333333333333 0.166666666666667 1.83333333333333 0 0 0 0
93304.6652332617 3.52666666666667 1.64 0 1.83333333333333 1.47333333333333 0.166666666666667 1.69333333333333 0 0 0 0
93329.6664833242 3.48666666666667 1.68 0 1.72 1.4 0.28 1.76666666666667 0 0 0 0
93354.6677333867 3.54 1.62666666666667 0 1.5 1.12666666666667 0.5 2.04 0 0 0 0
93379.6689834492 3.35333333333333 1.81333333333333 0 1.5 1.31333333333333 0.5 1.85333333333333 0 0 0 0
93404.6702335117 3.33333333333333 1.83333333333333 0 1.5 1.33333333333333 0.5 1.83333333333333 0 0 0 0
93429.6714835742 3.31333333333333 1.85333333333333 0 1.44 1.29333333333333 0.56 1.87333333333333 0 0 0 0
93454.6727336367 3.16666666666667 2 0 1.33333333333333 1.33333333333333 0.666666666666667 1.83333333333333 0 0 0 0
93479.6739836992 3.28666666666667 1.88 0 1.33333333333333 1.21333333333333 0.666666666666667 1.95333333333333 0 0 0 0
93504.6752337617 3.4 1.76666666666667 0 1.33333333333333 1.1 0.666666666666667 2.06666666666667 0 0 0 0
93529.6764838242 3.36666666666667 1.8 0 1.33333333333333 1.13333333333333 0.666666666666667 2.03333333333333 0 0 0 0
93554.6777338867 3.02 2.14666666666667 0 1.18 1.32666666666667 0.82 1.84 0 0 0 0
93579.6789839492 3.30666666666667 1.86 0 1.3 1.16 0.7 2.00666666666667 0 0 0 0
93604.6802340117 3.48666666666667 1.68 0 1.42 1.1 0.58 2.06666666666667 0 0 0 0
93629.6814840742 3.62666666666667 1.54 0 1.33333333333333 0.873333333333333 0.666666666666667 2.29333333333333 0 0 0 0
93654.6827341367 3.69333333333333 1.47333333333333 0 1.36 0.833333333333333 0.64 2.33333333333333 0 0 0 0
93679.6839841992 3.74 1.42666666666667 0 1.5 0.926666666666667 0.5 2.24 0 0 0 0
93704.6852342617 3.53333333333333 1.63333333333333 0 1.36666666666667 1 0.633333333333333 2.16666666666667 0 0 0 0
93729.6864843242 3.55333333333333 1.61333333333333 0 1.38666666666667 1 0.613333333333333 2.16666666666667 0 0 0 0
93754.6877343867 3.66666666666667 1.5 0 1.5 1 0.5 2.16666666666667 0 0 0 0
93779.6889844492 3.72666666666667 1.44 0 1.5 0.94 0.5 2.22666666666667 0 0 0 0
93804.6902345117 3.83333333333333 1.33333333333333 0 1.5 0.833333333333333 0.5 2.33333333333333 0 0 0 0
93829.6914845742 3.8 1.36666666666667 0 1.46666666666667 0.833333333333333 0.533333333333333 2.33333333333333 0 0 0 0
93854.6927346367 3.66666666666667 1.5 0 1.33333333333333 0.833333333333333 0.666666666666667 2.33333333333333 0 0 0 0
93879.6939846992 3.76666666666667 1.4 0 1.43333333333333 0.833333333333333 0.566666666666667 2.33333333333333 0 0 0 0
93904.6952347617 3.63333333333333 1.53333333333333 0 1.5 1.03333333333333 0.5 2.13333333333333 0 0 0 0
93929.6964848242 3.65333333333333 1.51333333333333 0 1.5 1.01333333333333 0.5 2.15333333333333 0 0 0 0
93954.6977348868 3.74666666666667 1.42 0 1.5 0.92 0.5 2.24666666666667 0 0 0 0
93979.6989849493 3.3 1.86666666666667 0 1.38 1.24666666666667 0.62 1.92 0 0 0 0
94004.7002350118 3.36 1.80666666666667 0 1.33333333333333 1.14 0.666666666666667 2.02666666666667 0 0 0 0
94029.7014850743 3.5 1.66666666666667 0 1.33333333333333 1 0.666666666666667 2.16666666666667 0 0 0 0
94054.7027351368 3.54 1.62666666666667 0 1.37333333333333 1 0.626666666666667 2.16666666666667 0 0 0 0
94079.7039851993 3.63333333333333 1.53333333333333 0 1.5 1.03333333333333 0.5 2.13333333333333 0 0 0 0
94104.7052352618 3.21333333333333 1.95333333333333 0 1.35333333333333 1.30666666666667 0.646666666666667 1.86 0 0 0 0
94129.7064853243 3.32 1.84666666666667 0 1.34 1.18666666666667 0.66 1.98 0 0 0 0
94154.7077353868 3.62666666666667 1.54 0 1.34666666666667 0.886666666666667 0.653333333333333 2.28 0 0 0 0
94179.7089854493 3.5 1.66666666666667 0 1.32666666666667 0.993333333333333 0.673333333333333 2.17333333333333 0 0 0 0
94204.7102355118 3.36666666666667 1.8 0 1.2 1 0.8 2.16666666666667 0 0 0 0
94229.7114855743 3.58666666666667 1.58 0 1.42 1 0.58 2.16666666666667 0 0 0 0
94254.7127356368 3.5 1.66666666666667 0 1.33333333333333 1 0.666666666666667 2.16666666666667 0 0 0 0
94279.7139856993 3.5 1.66666666666667 0 1.33333333333333 1 0.666666666666667 2.16666666666667 0 0 0 0
94304.7152357618 3.44 1.72666666666667 0 1.33333333333333 1.06 0.666666666666667 2.10666666666667 0 0 0 0
94329.7164858243 3.61333333333333 1.55333333333333 0 1.33333333333333 0.886666666666667 0.666666666666667 2.28 0 0 0 0
94354.7177358868 3.79333333333333 1.37333333333333 0 1.46 0.833333333333333 0.54 2.33333333333333 0 0 0 0
94379.7189859493 3.83333333333333 1.33333333333333 0 1.5 0.833333333333333 0.5 2.33333333333333 0 0 0 0
94404.7202360118 3.96666666666667 1.2 0 1.53333333333333 0.733333333333333 0.466666666666667 2.43333333333333 0 0 0 0
94429.7214860743 4.16666666666667 1 0 1.66666666666667 0.666666666666667 0.333333333333333 2.5 0 0 0 0
94454.7227361368 4.16666666666667 1 0 1.66666666666667 0.666666666666667 0.333333333333333 2.5 0 0 0 0
94479.7239861993 4.12 1.04666666666667 0 1.62 0.666666666666667 0.38 2.5 0 0 0 0
94504.7252362618 3.98 1.18666666666667 0 1.48 0.666666666666667 0.52 2.5 0 0 0 0
94529.7264863243 3.9 1.26666666666667 0 1.38666666666667 0.653333333333333 0.613333333333333 2.51333333333333 0 0 0 0
94554.7277363868 3.67333333333333 1.49333333333333 0 1.24666666666667 0.74 0.753333333333333 2.42666666666667 0 0 0 0
94579.7289864493 3.31333333333333 1.85333333333333 0 1.14666666666667 1 0.853333333333333 2.16666666666667 0 0 0 0
94604.7302365118 3.19333333333333 1.97333333333333 0 1.02666666666667 1 0.973333333333333 2.16666666666667 0 0 0 0
94629.7314865743 3.33333333333333 1.83333333333333 0 1.16666666666667 1 0.833333333333333 2.16666666666667 0 0 0 0
94654.7327366368 3.42 1.74666666666667 0 1.18 0.926666666666667 0.82 2.24 0 0 0 0
94679.7339866993 3.5 1.66666666666667 0 1.16666666666667 0.833333333333333 0.833333333333333 2.33333333333333 0 0 0 0
94704.7352367618 3.65333333333333 1.51333333333333 0 1.32 0.833333333333333 0.68 2.33333333333333 0 0 0 0
94729.7364868243 3.66666666666667 1.5 0 1.33333333333333 0.833333333333333 0.666666666666667 2.33333333333333 0 0 0 0
94754.7377368868 3.46666666666667 1.7 0 1.42666666666667 1.12666666666667 0.573333333333333 2.04 0 0 0 0
94779.7389869493 3.56666666666667 1.6 0 1.5 1.1 0.5 2.06666666666667 0 0 0 0
94804.7402370119 3.81333333333333 1.35333333333333 0 1.56666666666667 0.92 0.433333333333333 2.24666666666667 0 0 0 0
94829.7414870744 3.72 1.44666666666667 0 1.66666666666667 1.11333333333333 0.333333333333333 2.05333333333333 0 0 0 0
94854.7427371369 3.5 1.66666666666667 0 1.66666666666667 1.33333333333333 0.333333333333333 1.83333333333333 0 0 0 0
94879.7439871994 3.50666666666667 1.66 0 1.66666666666667 1.32666666666667 0.333333333333333 1.84 0 0 0 0
94904.7452372619 3.81333333333333 1.35333333333333 0 1.66666666666667 1.02 0.333333333333333 2.14666666666667 0 0 0 0
94929.7464873244 3.83333333333333 1.33333333333333 0 1.66666666666667 1 0.333333333333333 2.16666666666667 0 0 0 0
94954.7477373869 3.83333333333333 1.33333333333333 0 1.66666666666667 1 0.333333333333333 2.16666666666667 0 0 0 0
94979.7489874494 3.97333333333333 1.19333333333333 0 1.66666666666667 0.86 0.333333333333333 2.30666666666667 0 0 0 0
95004.7502375119 4.1 1.06666666666667 0 1.64 0.706666666666667 0.36 2.46 0 0 0 0
95029.7514875744 4.13333333333333 1.03333333333333 0 1.5 0.533333333333333 0.5 2.63333333333333 0 0 0 0
95054.7527376369 4.13333333333333 1.03333333333333 0 1.5 0.533333333333333 0.5 2.63333333333333 0 0 0 0
95079.7539876994 4.27333333333333 0.893333333333333 0 1.5 0.393333333333333 0.5 2.77333333333333 0 0 0 0
95104.7552377619 4.12666666666667 1.04 0 1.36 0.4 0.64 2.76666666666667 0 0 0 0
95129.7564878244 4.18 0.986666666666667 0 1.37333333333333 0.36 0.626666666666667 2.80666666666667 0 0 0 0
95154.7577378869 4.05333333333333 1 0 1.38666666666667 0.5 0.5 2.66666666666667 0 0 0 0
95179.7589879494 4 1 0 1.33333333333333 0.5 0.5 2.66666666666667 0 0 0 0
95204.7602380119 3.9 1.1 0 1.33333333333333 0.6 0.5 2.56666666666667 0 0 0 0
95229.7614880744 4 1 0 1.33333333333333 0.5 0.5 2.66666666666667 0 0 0 0
95254.7627381369 3.91333333333333 1.08666666666667 0 1.24666666666667 0.5 0.586666666666667 2.66666666666667 0 0 0 0
95279.7639881994 3.64666666666667 1.35333333333333 0 1 0.52 0.833333333333333 2.64666666666667 0 0 0 0
95304.7652382619 3.38 1.5 0 0.88 0.666666666666667 0.833333333333333 2.5 0 0 0 0
95329.7664883244 3.68 1.15333333333333 0 1.06 0.546666666666667 0.606666666666667 2.62 0 0 0 0
95354.7677383869 3.62 1.21333333333333 0 1.33333333333333 0.88 0.333333333333333 2.28666666666667 0 0 0 0
95379.7689884494 3.48 1.35333333333333 0 1.33333333333333 1.02 0.333333333333333 2.14666666666667 0 0 0 0
95404.7702385119 3.33333333333333 1.5 0 1.33333333333333 1.16666666666667 0.333333333333333 2 0 0 0 0
95429.7714885744 3.28 1.55333333333333 0 1.33333333333333 1.22 0.333333333333333 1.94666666666667 0 0 0 0
95454.7727386369 3.11333333333333 1.72 0 1.24 1.29333333333333 0.426666666666667 1.87333333333333 0 0 0 0
95479.7739886994 3.33333333333333 1.5 0 1.16666666666667 1 0.5 2.16666666666667 0 0 0 0
[truncated: 843,444 more chars]
