# Supplementary material for: Interplay between structural hierarchy and exciton diffusion in artificial light harvesting
Source: Nat Commun. 2019 Oct 10;10:4615. doi: 10.1038/s41467-019-12345-9 (PMC6787233; doi:10.1038/s41467-019-12345-9)
Supplement: Supplementary file 4 — Supplementary Software 1 [file 41467_2019_12345_MOESM4_ESM.zip › Demo/complete tubes/H=0.04, Di=Do=-1, TD=0, AT=0/20nJ_All_Data.txt]

||CHANNELNAMES||	"#excitons inner tube"	"#excitons outer tube"	"#annihilations"	"#inner->inner"	"#outer->outer"	"#inner->outer"	"#outer->inner"	"#Ann.survivor inner->inner"	"#Ann.survivor outer->outer"	"#Ann.survivor inner->outer"	"#Ann.survivor outer->inner"
0 2249.90384615385 3818.22435897436 0 2109.82051282051 3786.96153846154 31.2628205128205 140.083333333333 0 0 0 0
25.0012500625031 2440.8 3623.37333333333 0 2047.22666666667 3530.94 92.4333333333333 393.573333333333 0 0 0 0
50.0025001250063 2604.30666666667 3454.9 0 1993.62666666667 3310.4 144.5 610.68 0 0 0 0
75.0037501875094 2759.37333333333 3295.78 0 1948.44666666667 3107.56666666667 188.213333333333 810.926666666667 0 0 0 0
100.005000250013 2902.52 3149.11333333333 0 1905.84 2919.58666666667 229.526666666667 996.68 0 0 0 0
125.006250312516 3033.12666666667 3013.96666666667 0 1866.89333333333 2746.76666666667 267.2 1166.23333333333 0 0 0 0
150.007500375019 3139.09333333333 2902.38666666667 0 1826.42666666667 2597.29333333333 305.093333333333 1312.66666666667 0 0 0 0
175.008750437522 3237.57333333333 2798.29333333333 0 1791.30666666667 2460.46 337.833333333333 1446.26666666667 0 0 0 0
200.010000500025 3324.67333333333 2706.48666666667 0 1762.05333333333 2341.03333333333 365.453333333333 1562.62 0 0 0 0
225.011250562528 3391.59333333333 2635.26 0 1731 2240.58666666667 394.673333333333 1660.59333333333 0 0 0 0
250.012500625031 3461.18666666667 2561 0 1705.5 2142.20666666667 418.793333333333 1755.68666666667 0 0 0 0
275.013750687534 3513.24666666667 2505.16 0 1682.14 2064.34 440.82 1831.10666666667 0 0 0 0
300.015000750038 3552.17333333333 2462.07333333333 0 1658.44666666667 1998.54666666667 463.526666666667 1893.72666666667 0 0 0 0
325.016250812541 3599.80666666667 2409.18 0 1637.96 1927.02 482.16 1961.84666666667 0 0 0 0
350.017500875044 3651.44666666667 2352.69333333333 0 1620.03333333333 1854.19333333333 498.5 2031.41333333333 0 0 0 0
375.018750937547 3695.33333333333 2303.66666666667 0 1605.42666666667 1792.06666666667 511.6 2089.90666666667 0 0 0 0
400.02000100005 3731.86 2263.39333333333 0 1588.52666666667 1736.17333333333 527.22 2143.33333333333 0 0 0 0
425.021251062553 3765.48 2226.02666666667 0 1575.32 1687.00666666667 539.02 2190.16 0 0 0 0
450.022501125056 3802.86666666667 2183.50666666667 0 1568.27333333333 1639.75333333333 543.753333333333 2234.59333333333 0 0 0 0
475.023751187559 3827.09333333333 2154.90666666667 0 1557.85333333333 1602.46 552.446666666667 2269.24 0 0 0 0
500.025001250062 3844.68 2132.95333333333 0 1551.03333333333 1575.26666666667 557.686666666667 2293.64666666667 0 0 0 0
525.026251312566 3857.15333333333 2116.29333333333 0 1538.03333333333 1547.12666666667 569.166666666667 2319.12 0 0 0 0
550.027501375069 3873.75333333333 2095.78666666667 0 1528.52666666667 1518.54 577.246666666667 2345.22666666667 0 0 0 0
575.028751437572 3883.78 2081.14666666667 0 1516.74 1493.85333333333 587.293333333333 2367.04 0 0 0 0
600.030001500075 3897.35333333333 2061.39333333333 0 1502.04666666667 1461.46666666667 599.926666666667 2395.30666666667 0 0 0 0
625.031251562578 3909.7 2044.43333333333 0 1487.48 1431.24 613.193333333333 2422.22 0 0 0 0
650.032501625081 3917.49333333333 2031.42666666667 0 1478.94666666667 1412.00666666667 619.42 2438.54666666667 0 0 0 0
675.033751687584 3927.56666666667 2016.18666666667 0 1475.80666666667 1395.08666666667 621.1 2451.76 0 0 0 0
700.035001750088 3951.51333333333 1987.94666666667 0 1476.27333333333 1368.89333333333 619.053333333333 2475.24 0 0 0 0
725.036251812591 3962.89333333333 1973.18666666667 0 1475.98666666667 1354.65333333333 618.533333333333 2486.90666666667 0 0 0 0
750.037501875094 3970.05333333333 1961.97333333333 0 1473.86 1342.57333333333 619.4 2496.19333333333 0 0 0 0
775.038751937597 3973.84666666667 1954.44 0 1469.27333333333 1331.86666666667 622.573333333333 2504.57333333333 0 0 0 0
800.0400020001 3976.48666666667 1946.66666666667 0 1462.66666666667 1318.88666666667 627.78 2513.82 0 0 0 0
825.041252062603 3978.10666666667 1940.29333333333 0 1457.06 1308.63333333333 631.66 2521.04666666667 0 0 0 0
850.042502125106 3978.24 1935.46666666667 0 1450.07333333333 1299.26666666667 636.2 2528.16666666667 0 0 0 0
875.043752187609 3986.40666666667 1923.06 0 1448.24 1286.32666666667 636.733333333333 2538.16666666667 0 0 0 0
900.045002250112 3985.59333333333 1919.34 0 1441.94666666667 1278.12666666667 641.213333333333 2543.64666666667 0 0 0 0
925.046252312616 3992.26666666667 1907.63333333333 0 1437.23333333333 1263.76666666667 643.866666666667 2555.03333333333 0 0 0 0
950.047502375119 3996.52 1899.21333333333 0 1433.9 1253.36 645.853333333333 2562.62 0 0 0 0
975.048752437622 3995.1 1897.46 0 1426.64 1245.35333333333 652.106666666667 2568.46 0 0 0 0
1000.05000250012 3994.28 1893.48666666667 0 1423.60666666667 1240.08 653.406666666667 2570.67333333333 0 0 0 0
1025.05125256263 3993.75333333333 1889.16666666667 0 1417.72 1231.68666666667 657.48 2576.03333333333 0 0 0 0
1050.05250262513 3996.45333333333 1882.64666666667 0 1412.47333333333 1221.30666666667 661.34 2583.98 0 0 0 0
1075.05375268763 3996.32 1877.49333333333 0 1408.88666666667 1214.97333333333 662.52 2587.43333333333 0 0 0 0
1100.05500275014 3998.4 1870.96 0 1412.08666666667 1212.99333333333 657.966666666667 2586.31333333333 0 0 0 0
1125.05625281264 4001.42 1862.9 0 1414.63333333333 1209.22666666667 653.673333333333 2586.78666666667 0 0 0 0
1150.05750287514 4004.55333333333 1855.26 0 1416.54666666667 1205.16 650.1 2588.00666666667 0 0 0 0
1175.05875293765 4003.66666666667 1852.53333333333 0 1417.86666666667 1205.23333333333 647.3 2585.8 0 0 0 0
1200.06000300015 4006.02 1845.12 0 1414.12 1196.69333333333 648.426666666667 2591.9 0 0 0 0
1225.06125306265 4003.03333333333 1842.64 0 1410.88 1192.95333333333 649.686666666667 2592.15333333333 0 0 0 0
1250.06250312516 3991.05333333333 1849.52 0 1409.41333333333 1200.25333333333 649.266666666667 2581.64 0 0 0 0
1275.06375318766 3988.54 1846.64666666667 0 1406.28 1196.41333333333 650.233333333333 2582.26 0 0 0 0
1300.06500325016 3983.68666666667 1847.54 0 1398.36666666667 1190.57333333333 656.966666666667 2585.32 0 0 0 0
1325.06625331267 3977.03333333333 1849.63333333333 0 1395.57333333333 1191.62 658.013333333333 2581.46 0 0 0 0
1350.06750337517 3968.57333333333 1852.84666666667 0 1398.33333333333 1199 653.846666666667 2570.24 0 0 0 0
1375.06875343767 3962.81333333333 1854.66666666667 0 1403.10666666667 1206.92666666667 647.74 2559.70666666667 0 0 0 0
1400.07000350018 3960.71333333333 1851.80666666667 0 1403.42666666667 1205.84666666667 645.96 2557.28666666667 0 0 0 0
1425.07125356268 3960.96 1847.6 0 1402.02666666667 1201.87333333333 645.726666666667 2558.93333333333 0 0 0 0
1450.07250362518 3954.45333333333 1849.76 0 1398.95333333333 1202.65333333333 647.106666666667 2555.5 0 0 0 0
1475.07375368768 3949.03333333333 1850.46666666667 0 1397.10666666667 1203.6 646.866666666667 2551.92666666667 0 0 0 0
1500.07500375019 3947.91333333333 1846.68 0 1392.46666666667 1197.13333333333 649.546666666667 2555.44666666667 0 0 0 0
1525.07625381269 3941.82 1848.18 0 1391.02 1198.50666666667 649.673333333333 2550.8 0 0 0 0
1550.07750387519 3936.36666666667 1849.26666666667 0 1389.53333333333 1199.36 649.906666666667 2546.83333333333 0 0 0 0
1575.0787539377 3931.77333333333 1848.55333333333 0 1389.39333333333 1200.44666666667 648.106666666667 2542.38 0 0 0 0
1600.0800040002 3929.49333333333 1846.1 0 1390.46 1201.13333333333 644.966666666667 2539.03333333333 0 0 0 0
1625.0812540627 3935.73333333333 1835.77333333333 0 1392.63333333333 1194.30666666667 641.466666666667 2543.1 0 0 0 0
1650.08250412521 3933.46666666667 1833.76666666667 0 1392.7 1193.52666666667 640.24 2540.76666666667 0 0 0 0
1675.08375418771 3929.92666666667 1832.65333333333 0 1390.07333333333 1191 641.653333333333 2539.85333333333 0 0 0 0
1700.08500425021 3917.96666666667 1840.48666666667 0 1385.68 1196.48 644.006666666667 2532.28666666667 0 0 0 0
1725.08625431272 3909.3 1844.77333333333 0 1384.82666666667 1202.12666666667 642.646666666667 2524.47333333333 0 0 0 0
1750.08750437522 3911.23333333333 1839.32666666667 0 1385.61333333333 1199.11333333333 640.213333333333 2525.62 0 0 0 0
1775.08875443772 3908.74666666667 1838.29333333333 0 1380.68 1194.62 643.673333333333 2528.06666666667 0 0 0 0
1800.09000450022 3914.64 1829.52666666667 0 1382.46 1188.89333333333 640.633333333333 2532.18 0 0 0 0
1825.09125456273 3921.36 1818.64 0 1388.74 1185.63333333333 633.006666666667 2532.62 0 0 0 0
1850.09250462523 3913.72666666667 1822.35333333333 0 1385.57333333333 1187.01333333333 635.34 2528.15333333333 0 0 0 0
1875.09375468773 3907.38 1825.22 0 1380.54666666667 1185.96 639.26 2526.83333333333 0 0 0 0
1900.09500475024 3903.42666666667 1825.29333333333 0 1376.24 1182.88 642.413333333333 2527.18666666667 0 0 0 0
1925.09625481274 3910.42666666667 1813.36 0 1379.34 1176.47333333333 636.886666666667 2531.08666666667 0 0 0 0
1950.09750487524 3909.15333333333 1810.66 0 1379.92666666667 1176.21333333333 634.446666666667 2529.22666666667 0 0 0 0
1975.09875493775 3908.22 1807.6 0 1379.52666666667 1173.96666666667 633.633333333333 2528.69333333333 0 0 0 0
2000.10000500025 3902.86 1809.52666666667 0 1374.90666666667 1172.36 637.166666666667 2527.95333333333 0 0 0 0
2025.10125506275 3893.38 1814.93333333333 0 1373.12 1176.56666666667 638.366666666667 2520.26 0 0 0 0
2050.10250512526 3887.02666666667 1816.40666666667 0 1370.05333333333 1176.45333333333 639.953333333333 2516.97333333333 0 0 0 0
2075.10375518776 3877.60666666667 1821.16 0 1367.81333333333 1180.56 640.6 2509.79333333333 0 0 0 0
2100.10500525026 3873.42 1820.84666666667 0 1366.96666666667 1181.42 639.426666666667 2506.45333333333 0 0 0 0
2125.10625531277 3868.92 1820.78666666667 0 1364.32 1180.72 640.066666666667 2504.6 0 0 0 0
2150.10750537527 3876.74666666667 1809.02666666667 0 1371.11333333333 1176.42666666667 632.6 2505.63333333333 0 0 0 0
2175.10875543777 3886.48666666667 1795.46666666667 0 1375 1168.54666666667 626.92 2511.48666666667 0 0 0 0
2200.11000550027 3889.91333333333 1787.76 0 1373.78 1161.57333333333 626.186666666667 2516.13333333333 0 0 0 0
2225.11125556278 3889.88666666667 1783.19333333333 0 1373.26666666667 1157.86666666667 625.326666666667 2516.62 0 0 0 0
2250.11250562528 3890.31333333333 1779.18666666667 0 1371.8 1153.87333333333 625.313333333333 2518.51333333333 0 0 0 0
2275.11375568778 3882.09333333333 1783.16666666667 0 1368.92 1156.96666666667 626.2 2513.17333333333 0 0 0 0
2300.11500575029 3870.61333333333 1790.48666666667 0 1366.64666666667 1163.12 627.366666666667 2503.96666666667 0 0 0 0
2325.11625581279 3868.49333333333 1788.66666666667 0 1366.15333333333 1162.25333333333 626.413333333333 2502.34 0 0 0 0
2350.11750587529 3865.49333333333 1788.79333333333 0 1364.27333333333 1161.47333333333 627.32 2501.22 0 0 0 0
2375.1187559378 3863.63333333333 1786.91333333333 0 1361.20666666667 1158.24 628.673333333333 2502.42666666667 0 0 0 0
2400.1200060003 3854.82666666667 1790.87333333333 0 1360.61333333333 1163.53333333333 627.34 2494.21333333333 0 0 0 0
2425.1212560628 3847.01333333333 1795.05333333333 0 1359.45333333333 1167.76666666667 627.286666666667 2487.56 0 0 0 0
2450.12250612531 3840.7 1797.43333333333 0 1357.48666666667 1169.61333333333 627.82 2483.21333333333 0 0 0 0
2475.12375618781 3831.21333333333 1802.53333333333 0 1354.90666666667 1173.70666666667 628.826666666667 2476.30666666667 0 0 0 0
2500.12500625031 3818.99333333333 1810.73333333333 0 1352.38 1180.80666666667 629.926666666667 2466.61333333333 0 0 0 0
2525.12625631282 3812.75333333333 1812.4 0 1352.64666666667 1183.92 628.48 2460.10666666667 0 0 0 0
2550.12750637532 3806.62666666667 1813.97333333333 0 1349.11333333333 1183.33333333333 630.64 2457.51333333333 0 0 0 0
2575.12875643782 3810.77333333333 1805.44666666667 0 1349.22666666667 1176.29333333333 629.153333333333 2461.54666666667 0 0 0 0
2600.13000650033 3814.14 1797.04666666667 0 1350.38666666667 1170.8 626.246666666667 2463.75333333333 0 0 0 0
2625.13125656283 3820.32 1788.04666666667 0 1351.24666666667 1163.7 624.346666666667 2469.07333333333 0 0 0 0
2650.13250662533 3825.78 1779.22 0 1351.25333333333 1155.92666666667 623.293333333333 2474.52666666667 0 0 0 0
2675.13375668783 3816.76666666667 1782.88666666667 0 1347.02666666667 1157.82 625.066666666667 2469.74 0 0 0 0
2700.13500675034 3811.63333333333 1783.57333333333 0 1342.99333333333 1155.54666666667 628.026666666667 2468.64 0 0 0 0
2725.13625681284 3817.62 1774.21333333333 0 1344.66 1148.59333333333 625.62 2472.96 0 0 0 0
2750.13750687534 3812.90666666667 1774.96666666667 0 1340.07333333333 1146.04 628.926666666667 2472.83333333333 0 0 0 0
2775.13875693785 3807.53333333333 1777.01333333333 0 1337.16666666667 1146.34 630.673333333333 2470.36666666667 0 0 0 0
2800.14000700035 3804.47333333333 1775.6 0 1330.1 1139.92666666667 635.673333333333 2474.37333333333 0 0 0 0
2825.14125706285 3805.85333333333 1769.74666666667 0 1326.94 1132.25333333333 637.493333333333 2478.91333333333 0 0 0 0
2850.14250712536 3810.21333333333 1762.30666666667 0 1327.15333333333 1125.30666666667 637 2483.06 0 0 0 0
2875.14375718786 3814.33333333333 1754.34 0 1329.07333333333 1120.68666666667 633.653333333333 2485.26 0 0 0 0
2900.14500725036 3821.34 1742.67333333333 0 1334.75333333333 1117.16666666667 625.506666666667 2486.58666666667 0 0 0 0
2925.14625731287 3817.84666666667 1741.32666666667 0 1336.28666666667 1119.16666666667 622.16 2481.56 0 0 0 0
2950.14750737537 3814.85333333333 1740.89333333333 0 1339.78666666667 1123.18666666667 617.706666666667 2475.06666666667 0 0 0 0
2975.14875743787 3810.8 1741.76666666667 0 1335.75333333333 1121.18 620.586666666667 2475.04666666667 0 0 0 0
3000.15000750038 3802.96666666667 1745.00666666667 0 1335.04 1125.70666666667 619.3 2467.92666666667 0 0 0 0
3025.15125756288 3799.74 1744.16666666667 0 1333.91333333333 1125.26 618.906666666667 2465.82666666667 0 0 0 0
3050.15250762538 3790.9 1748.32 0 1329.25333333333 1127.20666666667 621.113333333333 2461.64666666667 0 0 0 0
3075.15375768788 3785.84666666667 1749.28 0 1328.95333333333 1129.42666666667 619.853333333333 2456.89333333333 0 0 0 0
3100.15500775039 3769.94666666667 1760.84 0 1322.98666666667 1136.38 624.46 2446.96 0 0 0 0
3125.15625781289 3759.4 1767.78666666667 0 1321.1 1143.35333333333 624.433333333333 2438.3 0 0 0 0
3150.15750787539 3754.96 1768.30666666667 0 1319.56666666667 1144.27333333333 624.033333333333 2435.39333333333 0 0 0 0
3175.1587579379 3764.04 1754.72666666667 0 1323.44666666667 1136.13333333333 618.593333333333 2440.59333333333 0 0 0 0
3200.1600080004 3760.17333333333 1754.18 0 1324.23333333333 1137.86666666667 616.313333333333 2435.94 0 0 0 0
3225.1612580629 3758.27333333333 1751.36666666667 0 1323.06 1135.10666666667 616.26 2435.21333333333 0 0 0 0
3250.16250812541 3752.86666666667 1751.28 0 1323.18666666667 1136.75333333333 614.526666666667 2429.68 0 0 0 0
3275.16375818791 3756.91333333333 1743.58666666667 0 1326.60666666667 1133.98666666667 609.6 2430.30666666667 0 0 0 0
3300.16500825041 3751.1 1744.76666666667 0 1324.29333333333 1134.08666666667 610.68 2426.80666666667 0 0 0 0
3325.16625831292 3757.13333333333 1733.40666666667 0 1328.55333333333 1128.38 605.026666666667 2428.58 0 0 0 0
3350.16750837542 3760.04666666667 1725.39333333333 0 1334.74 1128.00666666667 597.386666666667 2425.30666666667 0 0 0 0
3375.16875843792 3754.52 1726.29333333333 0 1330.28666666667 1126.00666666667 600.286666666667 2424.23333333333 0 0 0 0
3400.17000850043 3751.47333333333 1726.34 0 1324.54666666667 1121.67333333333 604.666666666667 2426.92666666667 0 0 0 0
3425.17125856293 3751.9 1722.22666666667 0 1324.04 1118.66 603.566666666667 2427.86 0 0 0 0
3450.17250862543 3738.4 1731.84 0 1314.88 1120.66 611.18 2423.52 0 0 0 0
3475.17375868793 3734.9 1731.57333333333 0 1310.62666666667 1117.54666666667 614.026666666667 2424.27333333333 0 0 0 0
3500.17500875044 3739.44666666667 1723.02 0 1310.39333333333 1110.10666666667 612.913333333333 2429.05333333333 0 0 0 0
3525.17625881294 3739.86666666667 1718.23333333333 0 1313.27333333333 1109.56 608.673333333333 2426.59333333333 0 0 0 0
3550.17750887544 3726.97333333333 1726.84666666667 0 1309.86666666667 1116.36666666667 610.48 2417.10666666667 0 0 0 0
3575.17875893795 3721.18666666667 1729.06 0 1308.32666666667 1117.93333333333 611.126666666667 2412.86 0 0 0 0
3600.18000900045 3718.45333333333 1727.12 0 1306.62 1115.78666666667 611.333333333333 2411.83333333333 0 0 0 0
3625.18125906295 3720.36 1721.22666666667 0 1306.20666666667 1110.94666666667 610.28 2414.15333333333 0 0 0 0
3650.18250912546 3719.78666666667 1717.68666666667 0 1310.3 1112.47333333333 605.213333333333 2409.48666666667 0 0 0 0
3675.18375918796 3722.01333333333 1712.02 0 1316.93333333333 1115.02 597 2405.08 0 0 0 0
3700.18500925046 3717.42 1711.9 0 1317.68 1117.74666666667 594.153333333333 2399.74 0 0 0 0
3725.18625931297 3715.9 1709.01333333333 0 1314.72666666667 1113.17333333333 595.84 2401.17333333333 0 0 0 0
3750.18750937547 3708.28 1712.94666666667 0 1311.49333333333 1114.94 598.006666666667 2396.78666666667 0 0 0 0
3775.18875943797 3715.44666666667 1701.54666666667 0 1318.41333333333 1111.69333333333 589.853333333333 2397.03333333333 0 0 0 0
3800.19000950047 3714.34666666667 1697.71333333333 0 1319.91333333333 1111.14666666667 586.566666666667 2394.43333333333 0 0 0 0
3825.19125956298 3707.32666666667 1701.16 0 1314.45333333333 1110.82666666667 590.333333333333 2392.87333333333 0 0 0 0
3850.19250962548 3703.34 1701.48 0 1315.48 1113.40666666667 588.073333333333 2387.86 0 0 0 0
3875.19375968798 3702.95333333333 1697.55333333333 0 1317.10666666667 1112.94666666667 584.606666666667 2385.84666666667 0 0 0 0
3900.19500975049 3699.76666666667 1696.73333333333 0 1313.44 1109.77333333333 586.96 2386.32666666667 0 0 0 0
3925.19625981299 3689.68 1702.40666666667 0 1310.36 1113.77333333333 588.633333333333 2379.32 0 0 0 0
3950.19750987549 3689.14666666667 1699.46666666667 0 1304.86 1106.83333333333 592.633333333333 2384.28666666667 0 0 0 0
3975.198759938 3683.06 1701.55333333333 0 1302.85333333333 1108.48666666667 593.066666666667 2380.20666666667 0 0 0 0
4000.2000100005 3676.7 1702.28 0 1299.68666666667 1108.70666666667 593.573333333333 2377.01333333333 0 0 0 0
4025.201260063 3675.17333333333 1699.4 0 1294.60666666667 1102.06666666667 597.333333333333 2380.56666666667 0 0 0 0
4050.20251012551 3667.58666666667 1703.98 0 1287.46 1100.47333333333 603.506666666667 2380.12666666667 0 0 0 0
4075.20376018801 3663.39333333333 1704.22 0 1287.4 1101.7 602.52 2375.99333333333 0 0 0 0
4100.20501025051 3662.87333333333 1699.74666666667 0 1286.46666666667 1097.78 601.966666666667 2376.40666666667 0 0 0 0
4125.20626031302 3659.32666666667 1699.49333333333 0 1286.01333333333 1098.34 601.153333333333 2373.31333333333 0 0 0 0
4150.20751037552 3653.57333333333 1701.3 0 1281.02 1097.40666666667 603.893333333333 2372.55333333333 0 0 0 0
4175.20876043802 3647.16666666667 1702.66 0 1273.54 1094.1 608.56 2373.62666666667 0 0 0 0
4200.21001050052 3648.59333333333 1696.63333333333 0 1272.68666666667 1088.62 608.013333333333 2375.90666666667 0 0 0 0
4225.21126056303 3643.00666666667 1696.66666666667 0 1270.62 1088.49333333333 608.173333333333 2372.38666666667 0 0 0 0
4250.21251062553 3634.42 1701.22666666667 0 1267.66 1091.76 609.466666666667 2366.76 0 0 0 0
4275.21376068803 3639.87333333333 1692.73333333333 0 1273.1 1089.72666666667 603.006666666667 2366.77333333333 0 0 0 0
4300.21501075054 3641.58666666667 1686.52 0 1271.98666666667 1084.06666666667 602.453333333333 2369.6 0 0 0 0
4325.21626081304 3636.02666666667 1687.99333333333 0 1270.29333333333 1085.74 602.253333333333 2365.73333333333 0 0 0 0
4350.21751087554 3637.51333333333 1682.38666666667 0 1270.6 1082.36 600.026666666667 2366.91333333333 0 0 0 0
4375.21876093805 3633.34 1682.66666666667 0 1269.62 1083.58 599.086666666667 2363.72 0 0 0 0
4400.22001100055 3628.72666666667 1683.57333333333 0 1270.66 1086.68666666667 596.886666666667 2358.06666666667 0 0 0 0
4425.22126106305 3632.04 1675.15333333333 0 1272.20666666667 1081.9 593.253333333333 2359.83333333333 0 0 0 0
4450.22251112556 3634.06666666667 1668.44666666667 0 1271.31333333333 1075.74666666667 592.7 2362.75333333333 0 0 0 0
4475.22376118806 3638.80666666667 1659.27333333333 0 1277.63333333333 1073.62666666667 585.646666666667 2361.17333333333 0 0 0 0
4500.22501125056 3627.72 1665.12 0 1274.67333333333 1077.60666666667 587.513333333333 2353.04666666667 0 0 0 0
4525.22626131307 3613.40666666667 1676.17333333333 0 1269.46666666667 1084.56 591.613333333333 2343.94 0 0 0 0
4550.22751137557 3606.98 1678.71333333333 0 1261.88 1081.22666666667 597.486666666667 2345.1 0 0 0 0
4575.22876143807 3597.59333333333 1683.22666666667 0 1257.34 1082.56666666667 600.66 2340.25333333333 0 0 0 0
4600.23001150057 3589.05333333333 1687.96 0 1256.87333333333 1088.06 599.9 2332.18 0 0 0 0
4625.23126156308 3587.44 1685.84 0 1257.82 1088.05333333333 597.786666666667 2329.62 0 0 0 0
4650.23251162558 3584.76 1683.80666666667 0 1262.69333333333 1092.03333333333 591.773333333333 2322.06666666667 0 0 0 0
4675.23376168808 3583.00666666667 1682.04 0 1268.88 1097.50666666667 584.533333333333 2314.12666666667 0 0 0 0
4700.23501175059 3578.02666666667 1682.36 0 1265.86666666667 1096.16666666667 586.193333333333 2312.16 0 0 0 0
4725.23626181309 3574.95333333333 1680.26 0 1262.13333333333 1092.47333333333 587.786666666667 2312.82 0 0 0 0
4750.23751187559 3573.42666666667 1677.22666666667 0 1260.04 1088.84 588.386666666667 2313.38666666667 0 0 0 0
4775.2387619381 3570.45333333333 1675.56 0 1264.63333333333 1093.58666666667 581.973333333333 2305.82 0 0 0 0
4800.2400120006 3572.55333333333 1670.58 0 1264.90666666667 1089.85333333333 580.726666666667 2307.64666666667 0 0 0 0
4825.2412620631 3574.32666666667 1665.16 0 1261.77333333333 1083.20666666667 581.953333333333 2312.55333333333 0 0 0 0
4850.24251212561 3569.32666666667 1665.78 0 1261.68 1084.91333333333 580.866666666667 2307.64666666667 0 0 0 0
4875.24376218811 3565.16666666667 1666.76 0 1260.78 1085.46 581.3 2304.38666666667 0 0 0 0
4900.24501225061 3565.72 1662.06 0 1261.07333333333 1082.28 579.78 2304.64666666667 0 0 0 0
4925.24626231312 3571.01333333333 1653.58 0 1261.88 1075.90666666667 577.673333333333 2309.13333333333 0 0 0 0
4950.24751237562 3568.35333333333 1653.03333333333 0 1261.67333333333 1076.39333333333 576.64 2306.68 0 0 0 0
4975.24876243812 3561.64 1655.65333333333 0 1258.74666666667 1077.91333333333 577.74 2302.89333333333 0 0 0 0
5000.25001250063 3555.53333333333 1658.59333333333 0 1251.24666666667 1074.22 584.373333333333 2304.28666666667 0 0 0 0
5025.25126256313 3555.86666666667 1654.02666666667 0 1251.71333333333 1072.01333333333 582.013333333333 2304.15333333333 0 0 0 0
5050.25251262563 3555.10666666667 1651.16666666667 0 1249.08 1067.43333333333 583.733333333333 2306.02666666667 0 0 0 0
5075.25376268813 3555.69333333333 1646.70666666667 0 1246.60666666667 1061.62666666667 585.08 2309.08666666667 0 0 0 0
5100.25501275064 3561.52 1637.45333333333 0 1249.39333333333 1056.54666666667 580.906666666667 2312.12666666667 0 0 0 0
5125.25626281314 3556.93333333333 1637.58 0 1250.91333333333 1060.10666666667 577.473333333333 2306.02 0 0 0 0
5150.25751287564 3546.9 1643.49333333333 0 1250.84 1067.03333333333 576.46 2296.06 0 0 0 0
5175.25876293815 3548.44 1638.42666666667 0 1253.58 1065.47333333333 572.953333333333 2294.86 0 0 0 0
5200.26001300065 3545.78 1637.94666666667 0 1254.31333333333 1066.48666666667 571.46 2291.46666666667 0 0 0 0
5225.26126306315 3535.95333333333 1643.99333333333 0 1250.16 1069.75333333333 574.24 2285.79333333333 0 0 0 0
5250.26251312566 3531.26 1644.38666666667 0 1248.54 1070.43333333333 573.953333333333 2282.72 0 0 0 0
5275.26376318816 3527.98666666667 1643.62 0 1247.38666666667 1069.95333333333 573.666666666667 2280.6 0 0 0 0
5300.26501325066 3530.32666666667 1638.25333333333 0 1244.30666666667 1062.51333333333 575.74 2286.02 0 0 0 0
5325.26626331317 3530.99333333333 1633.6 0 1243.66 1058.77333333333 574.826666666667 2287.33333333333 0 0 0 0
5350.26751337567 3529.83333333333 1631.25333333333 0 1242.92666666667 1056.92 574.333333333333 2286.90666666667 0 0 0 0
5375.26876343817 3532.96 1624.42666666667 0 1247.14 1055.7 568.726666666667 2285.82 0 0 0 0
5400.27001350068 3533.84 1618.87333333333 0 1247.76 1052.22 566.653333333333 2286.08 0 0 0 0
5425.27126356318 3542.62 1605.63333333333 0 1251.70666666667 1044.45333333333 561.18 2290.91333333333 0 0 0 0
5450.27251362568 3538.80666666667 1603.38 0 1251.61333333333 1044.58666666667 558.793333333333 2287.19333333333 0 0 0 0
5475.27376368818 3528.84666666667 1608.94666666667 0 1244.98666666667 1045.96666666667 562.98 2283.86 0 0 0 0
5500.27501375069 3528.68666666667 1605.76666666667 0 1244.02666666667 1043.73333333333 562.033333333333 2284.66 0 0 0 0
5525.27626381319 3521.44666666667 1608.72 0 1243 1047.04666666667 561.673333333333 2278.44666666667 0 0 0 0
5550.27751387569 3525.71333333333 1600.80666666667 0 1249.09333333333 1046.42666666667 554.38 2276.62 0 0 0 0
5575.2787639382 3518.46 1604.78 0 1248.80666666667 1050.88666666667 553.893333333333 2269.65333333333 0 0 0 0
5600.2800140007 3512.97333333333 1606.62666666667 0 1245.40666666667 1050.84 555.786666666667 2267.56666666667 0 0 0 0
5625.2812640632 3518.26 1597.03333333333 0 1247.04666666667 1044.4 552.633333333333 2271.21333333333 0 0 0 0
5650.28251412571 3513.89333333333 1597.92 0 1241.62666666667 1041.28666666667 556.633333333333 2272.26666666667 0 0 0 0
5675.28376418821 3504.92666666667 1602.4 0 1236.30666666667 1042.04666666667 560.353333333333 2268.62 0 0 0 0
5700.28501425071 3495.92 1607.16 0 1232.30666666667 1043.98 563.18 2263.61333333333 0 0 0 0
5725.28626431322 3487.85333333333 1610.56 0 1231.97333333333 1048.98 561.58 2255.88 0 0 0 0
5750.28751437572 3486.44666666667 1608.14 0 1230.93333333333 1047.16 560.98 2255.51333333333 0 0 0 0
5775.28876443822 3491.82666666667 1599.8 0 1229.26 1037.69333333333 562.106666666667 2262.56666666667 0 0 0 0
5800.29001450073 3485.78666666667 1602.50666666667 0 1228.46666666667 1040.94666666667 561.56 2257.32 0 0 0 0
5825.29126456323 3477.26 1606.50666666667 0 1225.44666666667 1044.40666666667 562.1 2251.81333333333 0 0 0 0
5850.29251462573 3474.00666666667 1604.60666666667 0 1223.74 1041.94666666667 562.66 2250.26666666667 0 0 0 0
5875.29376468823 3475.52666666667 1598.22666666667 0 1222.40666666667 1035.86 562.366666666667 2253.12 0 0 0 0
5900.29501475074 3471.28 1598.16 0 1221.94666666667 1036.84666666667 561.313333333333 2249.33333333333 0 0 0 0
5925.29626481324 3467.24666666667 1598.85333333333 0 1223.37333333333 1040.17333333333 558.68 2243.87333333333 0 0 0 0
5950.29751487574 3472.36666666667 1589.68 0 1225.16 1034.00666666667 555.673333333333 2247.20666666667 0 0 0 0
5975.29876493825 3476.94666666667 1581.63333333333 0 1225.75333333333 1027.65333333333 553.98 2251.19333333333 0 0 0 0
6000.30001500075 3480.48666666667 1574.85333333333 0 1227.84666666667 1023.82 551.033333333333 2252.64 0 0 0 0
6025.30126506325 3473.2 1577.83333333333 0 1226.35333333333 1026.87333333333 550.96 2246.84666666667 0 0 0 0
6050.30251512576 3463.83333333333 1583.28666666667 0 1223.57333333333 1030.98666666667 552.3 2240.26 0 0 0 0
6075.30376518826 3456.28 1587.5 0 1219.80666666667 1032.73333333333 554.766666666667 2236.47333333333 0 0 0 0
6100.30501525076 3450.95333333333 1588.1 0 1212.96666666667 1028.06666666667 560.033333333333 2237.98666666667 0 0 0 0
6125.30626531327 3443.33333333333 1591.70666666667 0 1212.28666666667 1032.09333333333 559.613333333333 2231.04666666667 0 0 0 0
6150.30751537577 3434.73333333333 1597.05333333333 0 1213.16666666667 1039.29333333333 557.76 2221.56666666667 0 0 0 0
6175.30876543827 3433.64 1594.35333333333 0 1216.23333333333 1041.02 553.333333333333 2217.40666666667 0 0 0 0
6200.31001550078 3425.55333333333 1598.35333333333 0 1214.71333333333 1044.61333333333 553.74 2210.84 0 0 0 0
6225.31126556328 3428.97333333333 1591.38 0 1214.75333333333 1039.18666666667 552.193333333333 2214.22 0 0 0 0
6250.31251562578 3421.62666666667 1596.53333333333 0 1212.46 1042.72 553.813333333333 2209.16666666667 0 0 0 0
6275.31376568828 3421.75333333333 1593.58666666667 0 1214.74666666667 1043.04 550.546666666667 2207.00666666667 0 0 0 0
6300.31501575079 3430.35333333333 1582.60666666667 0 1216.17333333333 1034.14 548.466666666667 2214.18 0 0 0 0
6325.31626581329 3432.18666666667 1576.81333333333 0 1212.98666666667 1026.63333333333 550.18 2219.2 0 0 0 0
6350.31751587579 3438.08 1567.66 0 1211.71333333333 1017.70666666667 549.953333333333 2226.36666666667 0 0 0 0
6375.3187659383 3444.19333333333 1558.16666666667 0 1209.84666666667 1007.9 550.266666666667 2234.34666666667 0 0 0 0
6400.3200160008 3440.94 1557.78 0 1205.16666666667 1004.13333333333 553.646666666667 2235.77333333333 0 0 0 0
6425.3212660633 3440.04 1556.08 0 1207.45333333333 1005.38666666667 550.693333333333 2232.58666666667 0 0 0 0
6450.32251612581 3439.76666666667 1552.85333333333 0 1206.34 1002.42666666667 550.426666666667 2233.42666666667 0 0 0 0
6475.32376618831 3431.24666666667 1558.08666666667 0 1203.72 1006.31333333333 551.773333333333 2227.52666666667 0 0 0 0
6500.32501625081 3417.2 1568.46666666667 0 1195.78666666667 1010.6 557.866666666667 2221.41333333333 0 0 0 0
6525.32626631332 3409.20666666667 1573.46 0 1192.3 1013.16 560.3 2216.90666666667 0 0 0 0
6550.32751637582 3402.78 1576.76 0 1191.34666666667 1016.68666666667 560.073333333333 2211.43333333333 0 0 0 0
6575.32876643832 3392.6 1583.82 0 1190.10666666667 1023.35333333333 560.466666666667 2202.49333333333 0 0 0 0
6600.33001650083 3396.03333333333 1576.10666666667 0 1193.28666666667 1019.67333333333 556.433333333333 2202.74666666667 0 0 0 0
6625.33126656333 3396.86666666667 1572.29333333333 0 1194.18666666667 1017.50666666667 554.786666666667 2202.68 0 0 0 0
6650.33251662583 3395.51333333333 1570.52 0 1195.31333333333 1017.72666666667 552.793333333333 2200.2 0 0 0 0
6675.33376668833 3386.18666666667 1575.78 0 1192.45333333333 1021.4 554.38 2193.73333333333 0 0 0 0
6700.33501675084 3381.05333333333 1577.01333333333 0 1190.06666666667 1022.12 554.893333333333 2190.98666666667 0 0 0 0
6725.33626681334 3380.96666666667 1573.12666666667 0 1189.08666666667 1019.48666666667 553.64 2191.88 0 0 0 0
6750.33751687584 3373.32 1577.14 0 1188.92666666667 1024.51333333333 552.626666666667 2184.39333333333 0 0 0 0
6775.33876693835 3370.73333333333 1576.62 0 1189.64 1025.82 550.8 2181.09333333333 0 0 0 0
6800.34001700085 3365.37333333333 1577.88 0 1186.96 1025.44 552.44 2178.41333333333 0 0 0 0
6825.34126706335 3370.76666666667 1569.52 0 1189.9 1020.74 548.78 2180.86666666667 0 0 0 0
6850.34251712586 3373.62 1564.02 0 1193.4 1019.63333333333 544.386666666667 2180.22 0 0 0 0
6875.34376718836 3371.19333333333 1563.44666666667 0 1189.91333333333 1016.90666666667 546.54 2181.28 0 0 0 0
6900.34501725086 3366.7 1565.21333333333 0 1184.58 1014.62 550.593333333333 2182.12 0 0 0 0
6925.34626731337 3366.05333333333 1561.87333333333 0 1184.35333333333 1012.16 549.713333333333 2181.7 0 0 0 0
6950.34751737587 3364.46666666667 1558.92 0 1185.4 1011.54 547.38 2179.06666666667 0 0 0 0
6975.34876743837 3366.27333333333 1553.77333333333 0 1186.53333333333 1008.56666666667 545.206666666667 2179.74 0 0 0 0
7000.35001750087 3366.18 1549.68666666667 0 1183.25333333333 1002.40666666667 547.28 2182.92666666667 0 0 0 0
7025.35126756338 3364.34 1547.89333333333 0 1182.27333333333 1000.12 547.773333333333 2182.06666666667 0 0 0 0
7050.35251762588 3368.34 1540.1 0 1185.18666666667 996.86 543.24 2183.15333333333 0 0 0 0
7075.35376768838 3372.23333333333 1533.14666666667 0 1185.68666666667 991.366666666667 541.78 2186.54666666667 0 0 0 0
7100.35501775089 3370.16 1531.62666666667 0 1186.24666666667 991.233333333333 540.393333333333 2183.91333333333 0 0 0 0
7125.35626781339 3365.56 1532.89333333333 0 1184.02666666667 991.353333333333 541.54 2181.53333333333 0 0 0 0
7150.35751787589 3357.76666666667 1536.93333333333 0 1180.82666666667 993.553333333333 543.38 2176.94 0 0 0 0
7175.3587679384 3357.53333333333 1534.03333333333 0 1183 993.76 540.273333333333 2174.53333333333 0 0 0 0
7200.3600180009 3350.52666666667 1538.59333333333 0 1181.84 997.533333333333 541.06 2168.68666666667 0 0 0 0
7225.3612680634 3351.12666666667 1533.06 0 1183.6 995.826666666666 537.233333333333 2167.52666666667 0 0 0 0
7250.36251812591 3346.29333333333 1532.84666666667 0 1183.66 998.013333333333 534.833333333333 2162.63333333333 0 0 0 0
7275.36376818841 3343.95333333333 1531.73333333333 0 1184.20666666667 998.326666666667 533.406666666667 2159.74666666667 0 0 0 0
7300.36501825091 3342.06666666667 1529.06 0 1181.54 994.86 534.2 2160.52666666667 0 0 0 0
7325.36626831342 3330.33333333333 1536.27333333333 0 1178.58666666667 1000.99333333333 535.28 2151.74666666667 0 0 0 0
7350.36751837592 3322.37333333333 1539.24 0 1176.64666666667 1003.12 536.12 2145.72666666667 0 0 0 0
7375.36876843842 3320.82 1536.34 0 1174.92666666667 1000.01333333333 536.326666666667 2145.89333333333 0 0 0 0
7400.37001850092 3317.05333333333 1536.86666666667 0 1171.14666666667 997.766666666667 539.1 2145.90666666667 0 0 0 0
7425.37126856343 3311.7 1538.92666666667 0 1171.24666666667 1001.22 537.706666666667 2140.45333333333 0 0 0 0
7450.37251862593 3308.79333333333 1539.04666666667 0 1168.7 999.766666666667 539.28 2140.09333333333 0 0 0 0
7475.37376868843 3302.43333333333 1541.59333333333 0 1167.01333333333 1001.8 539.793333333333 2135.42 0 0 0 0
7500.37501875094 3311.08 1528.58666666667 0 1165.02 988.12 540.466666666667 2146.06 0 0 0 0
7525.37626881344 3316.51333333333 1517.83333333333 0 1164.52666666667 978.706666666667 539.126666666667 2151.98666666667 0 0 0 0
7550.37751887594 3311.33333333333 1518.78 0 1163.54 980.333333333333 538.446666666667 2147.79333333333 0 0 0 0
7575.37876893845 3304.56 1522.68666666667 0 1159.04 980.88 541.806666666667 2145.52 0 0 0 0
7600.38001900095 3306.73333333333 1516.86666666667 0 1160.10666666667 977.246666666667 539.62 2146.62666666667 0 0 0 0
7625.38126906345 3312.25333333333 1506.90666666667 0 1163.54666666667 971.826666666667 535.08 2148.70666666667 0 0 0 0
7650.38251912596 3312.63333333333 1503.24 0 1163.5 969.333333333333 533.906666666667 2149.13333333333 0 0 0 0
7675.38376918846 3305.38 1506.94 0 1159.59333333333 970.273333333333 536.666666666667 2145.78666666667 0 0 0 0
7700.38501925096 3305.86666666667 1501.31333333333 0 1161.34666666667 968.1 533.213333333333 2144.52 0 0 0 0
7725.38626931347 3309.13333333333 1494.68666666667 0 1158.10666666667 959.286666666667 535.4 2151.02666666667 0 0 0 0
7750.38751937597 3302.78666666667 1497.92 0 1152.94 958.246666666667 539.673333333333 2149.84666666667 0 0 0 0
7775.38876943847 3292.97333333333 1503.81333333333 0 1150.40666666667 963.373333333333 540.44 2142.56666666667 0 0 0 0
7800.39001950097 3287.73333333333 1504.6 0 1145.96666666667 962.58 542.02 2141.76666666667 0 0 0 0
7825.39126956348 3294.42666666667 1494.78666666667 0 1145.78 953.906666666667 540.88 2148.64666666667 0 0 0 0
7850.39251962598 3285.36666666667 1500.32 0 1145.86 960.12 540.2 2139.50666666667 0 0 0 0
7875.39376968848 3275.26 1506.78 0 1149.32666666667 970.793333333333 535.986666666667 2125.93333333333 0 0 0 0
7900.39501975099 3271.62666666667 1505.77333333333 0 1146.33333333333 968.073333333333 537.7 2125.29333333333 0 0 0 0
7925.39626981349 3269.30666666667 1504 0 1146.9 968.58 535.42 2122.40666666667 0 0 0 0
7950.39751987599 3272.56 1496.33333333333 0 1149.49333333333 965.14 531.193333333333 2123.06666666667 0 0 0 0
7975.3987699385 3273.5 1492.39333333333 0 1153.84666666667 966.266666666667 526.126666666667 2119.65333333333 0 0 0 0
8000.400020001 3269.76 1492.63333333333 0 1152.89333333333 966.806666666667 525.826666666667 2116.86666666667 0 0 0 0
8025.4012700635 3265.75333333333 1492.26666666667 0 1148.14666666667 963.36 528.906666666667 2117.60666666667 0 0 0 0
8050.40252012601 3259.26 1494.96 0 1146.73333333333 965.726666666667 529.233333333333 2112.52666666667 0 0 0 0
8075.40377018851 3257.88 1492.16 0 1147.68 964.68 527.48 2110.2 0 0 0 0
8100.40502025101 3260.43333333333 1485.94 0 1147.80666666667 959.68 526.26 2112.62666666667 0 0 0 0
8125.40627031352 3257.27333333333 1485.25333333333 0 1147.45333333333 959.513333333333 525.74 2109.82 0 0 0 0
8150.40752037602 3251.34666666667 1487.97333333333 0 1145.8 961.886666666667 526.086666666667 2105.54666666667 0 0 0 0
8175.40877043852 3240.60666666667 1495.66 0 1141.72666666667 966.6 529.06 2098.88 0 0 0 0
8200.41002050103 3233.75333333333 1498.66 0 1141.34666666667 970.28 528.38 2092.40666666667 0 0 0 0
8225.41127056353 3222.36 1507.13333333333 0 1139.55333333333 978.04 529.093333333333 2082.80666666667 0 0 0 0
8250.41252062603 3212.95333333333 1513.29333333333 0 1138.28 984.246666666667 529.046666666667 2074.67333333333 0 0 0 0
8275.41377068853 3210.04 1512.89333333333 0 1136.70666666667 983.706666666667 529.186666666667 2073.33333333333 0 0 0 0
8300.41502075104 3206.38666666667 1513.18666666667 0 1134.94666666667 983.72 529.466666666667 2071.44 0 0 0 0
8325.41627081354 3209.17333333333 1507.41333333333 0 1135.35333333333 979.246666666667 528.166666666667 2073.82 0 0 0 0
8350.41752087604 3207.76666666667 1505.72 0 1132.16666666667 975.646666666667 530.073333333333 2075.6 0 0 0 0
8375.41877093855 3215.44666666667 1494.92666666667 0 1136.92666666667 970.88 524.046666666667 2078.52 0 0 0 0
8400.42002100105 3218.46 1489.07333333333 0 1139.95333333333 968.88 520.193333333333 2078.50666666667 0 0 0 0
8425.42127106355 3219.53333333333 1484.02 0 1141.43333333333 966.766666666667 517.253333333333 2078.1 0 0 0 0
8450.42252112606 3228.04666666667 1471.07333333333 0 1143.91333333333 957.886666666667 513.186666666667 2084.13333333333 0 0 0 0
8475.42377118856 3230.38666666667 1465.13333333333 0 1146.85333333333 956 509.133333333333 2083.53333333333 0 0 0 0
8500.42502125106 3227.31333333333 1465.11333333333 0 1145.49333333333 954.946666666667 510.166666666667 2081.82 0 0 0 0
8525.42627131356 3219.3 1469.14666666667 0 1140.18666666667 955.153333333333 513.993333333333 2079.11333333333 0 0 0 0
8550.42752137607 3216.27333333333 1468.92 0 1135.38 951.393333333333 517.526666666667 2080.89333333333 0 0 0 0
8575.42877143857 3215.89333333333 1465.28 0 1136.48 949.906666666667 515.373333333333 2079.41333333333 0 0 0 0
8600.43002150108 3207.02666666667 1470.96666666667 0 1133.84 953.873333333333 517.093333333333 2073.18666666667 0 0 0 0
8625.43127156358 3202.88666666667 1471.15333333333 0 1131.77333333333 953.326666666666 517.826666666667 2071.11333333333 0 0 0 0
8650.43252162608 3208.18 1462.46 0 1135.82 950.006666666667 512.453333333333 2072.36 0 0 0 0
8675.43377168858 3206.68 1460.96 0 1134.62 948.426666666667 512.533333333333 2072.06 0 0 0 0
8700.43502175109 3199.67333333333 1463.70666666667 0 1126.92 945.473333333333 518.233333333333 2072.75333333333 0 0 0 0
8725.43627181359 3192.83333333333 1466.96666666667 0 1126.62666666667 949.886666666667 517.08 2066.20666666667 0 0 0 0
8750.43752187609 3186.22 1471.61333333333 0 1121.10666666667 949.806666666667 521.806666666667 2065.11333333333 0 0 0 0
8775.4387719386 3179.78666666667 1473.97333333333 0 1119.47333333333 951.7 522.273333333333 2060.31333333333 0 0 0 0
8800.4400220011 3183.06666666667 1467.53333333333 0 1121.74 948.473333333333 519.06 2061.32666666667 0 0 0 0
8825.4412720636 3182.44 1464.75333333333 0 1120.07333333333 944.733333333333 520.02 2062.36666666667 0 0 0 0
8850.44252212611 3188.7 1454.81333333333 0 1126.38 942.38 512.433333333333 2062.32 0 0 0 0
8875.44377218861 3184.61333333333 1454.49333333333 0 1127.43333333333 944.886666666667 509.606666666667 2057.18 0 0 0 0
8900.44502225111 3178.24 1457.05333333333 0 1124.74666666667 945.566666666667 511.486666666667 2053.49333333333 0 0 0 0
8925.44627231361 3180.36666666667 1451.38 0 1125.76666666667 941.7 509.68 2054.6 0 0 0 0
8950.44752237612 3182.82 1446.2 0 1122.96 934.086666666667 512.113333333333 2059.86 0 0 0 0
8975.44877243862 3174.32 1450.88 0 1118.94666666667 936.206666666667 514.673333333333 2055.37333333333 0 0 0 0
9000.45002250113 3175.22666666667 1447.09333333333 0 1120.02 934.84 512.253333333333 2055.20666666667 0 0 0 0
9025.45127256363 3180.8 1438.08666666667 0 1125.02 932.353333333333 505.733333333333 2055.78 0 0 0 0
9050.45252262613 3179.10666666667 1435.27333333333 0 1128.95333333333 935.22 500.053333333333 2050.15333333333 0 0 0 0
9075.45377268863 3179.36666666667 1431.61333333333 0 1129.50666666667 933.546666666667 498.066666666667 2049.86 0 0 0 0
9100.45502275114 3180.24 1427.76666666667 0 1127.02 928.766666666667 499 2053.22 0 0 0 0
9125.45627281364 3184.04666666667 1421.05333333333 0 1125.28 920.92 500.133333333333 2058.76666666667 0 0 0 0
9150.45752287614 3183.6 1418.87333333333 0 1124.64666666667 919.113333333333 499.76 2058.95333333333 0 0 0 0
9175.45877293865 3175.46666666667 1423.34666666667 0 1120.84666666667 920.966666666667 502.38 2054.62 0 0 0 0
9200.46002300115 3165.83333333333 1429.46666666667 0 1115.36 922.82 506.646666666667 2050.47333333333 0 0 0 0
9225.46127306365 3162.66666666667 1428.7 0 1113.44666666667 921.713333333333 506.986666666667 2049.22 0 0 0 0
9250.46252312616 3159.47333333333 1428.35333333333 0 1112.48666666667 921.606666666667 506.746666666667 2046.98666666667 0 0 0 0
9275.46377318866 3152.24 1432.08 0 1107.72666666667 921.5 510.58 2044.51333333333 0 0 0 0
9300.46502325116 3152.28 1428.11333333333 0 1106.16 917.493333333333 510.62 2046.12 0 0 0 0
9325.46627331367 3151.46666666667 1425.54666666667 0 1104.15333333333 913.933333333333 511.613333333333 2047.31333333333 0 0 0 0
9350.46752337617 3147.32 1425.06 0 1101.84666666667 913.186666666667 511.873333333333 2045.47333333333 0 0 0 0
9375.46877343867 3147.76666666667 1421.68666666667 0 1099.06666666667 908.386666666667 513.3 2048.7 0 0 0 0
9400.47002350118 3143.8 1422.46666666667 0 1093.33333333333 904.62 517.846666666667 2050.46666666667 0 0 0 0
9425.47127356368 3141.22666666667 1422 0 1091 902.566666666667 519.433333333333 2050.22666666667 0 0 0 0
9450.47252362618 3135.61333333333 1425.22 0 1091.68666666667 907.18 518.04 2043.92666666667 0 0 0 0
9475.47377368868 3126.04666666667 1431.96 0 1088.72666666667 912.18 519.78 2037.32 0 0 0 0
9500.47502375119 3123.54666666667 1431.87333333333 0 1089.32666666667 913.733333333333 518.14 2034.22 0 0 0 0
9525.47627381369 3124.86666666667 1427.94666666667 0 1092.34666666667 913.8 514.146666666667 2032.52 0 0 0 0
9550.47752387619 3127.26 1422.46666666667 0 1097.62 914.5 507.966666666667 2029.64 0 0 0 0
9575.4787739387 3126.20666666667 1420.12 0 1097.78666666667 913.733333333333 506.386666666667 2028.42 0 0 0 0
9600.4800240012 3129.67333333333 1413.69333333333 0 1098.68 909.746666666667 503.946666666667 2030.99333333333 0 0 0 0
9625.4812740637 3123.9 1416.3 0 1099.76666666667 915.04 501.26 2024.13333333333 0 0 0 0
9650.48252412621 3121.5 1415.43333333333 0 1097.85333333333 913.28 502.153333333333 2023.64666666667 0 0 0 0
9675.48377418871 3122.72666666667 1411.04666666667 0 1096.01333333333 908.353333333333 502.693333333333 2026.71333333333 0 0 0 0
9700.48502425121 3116.26666666667 1413.13333333333 0 1090.91333333333 906.593333333333 506.54 2025.35333333333 0 0 0 0
9725.48627431372 3113.6 1412.34 0 1087.48666666667 903.353333333333 508.986666666667 2026.11333333333 0 0 0 0
9750.48752437622 3109.81333333333 1412.72666666667 0 1086.48666666667 904.12 508.606666666667 2023.32666666667 0 0 0 0
9775.48877443872 3106.65333333333 1412.06666666667 0 1085.75333333333 904.286666666667 507.78 2020.9 0 0 0 0
9800.49002450123 3107.56666666667 1408.38 0 1089.93333333333 905.78 502.6 2017.63333333333 0 0 0 0
9825.49127456373 3103.94666666667 1408.51333333333 0 1088.18 905.486666666667 503.026666666667 2015.76666666667 0 0 0 0
9850.49252462623 3099.83333333333 1409.66 0 1087.63333333333 907.14 502.52 2012.2 0 0 0 0
9875.49377468873 3096.78666666667 1409.46666666667 0 1089.3 910.02 499.446666666667 2007.48666666667 0 0 0 0
9900.49502475124 3089.95333333333 1413.28 0 1086.86666666667 912.28 501 2003.08666666667 0 0 0 0
9925.49627481374 3090.14 1411.19333333333 0 1086.71333333333 910.693333333334 500.5 2003.42666666667 0 0 0 0
9950.49752487624 3091.77333333333 1406.4 0 1083.45333333333 904.213333333333 502.186666666667 2008.32 0 0 0 0
9975.49877493875 3092.62666666667 1402.08666666667 0 1088.2 905.786666666667 496.3 2004.42666666667 0 0 0 0
10000.5000250013 3085.76666666667 1405.20666666667 0 1084.01333333333 905.946666666667 499.26 2001.75333333333 0 0 0 0
10025.5012750638 3078.03333333333 1409.48 0 1082.90666666667 910.293333333333 499.186666666667 1995.12666666667 0 0 0 0
10050.5025251263 3076.02666666667 1407.52666666667 0 1084.1 910.773333333333 496.753333333333 1991.92666666667 0 0 0 0
10075.5037751888 3072.08666666667 1408.26 0 1081.51333333333 909.706666666667 498.553333333333 1990.57333333333 0 0 0 0
10100.5050252513 3069.04666666667 1407.50666666667 0 1082.12 911.393333333333 496.113333333333 1986.92666666667 0 0 0 0
10125.5062753138 3075.20666666667 1397.71333333333 0 1084.12 905.746666666667 491.966666666667 1991.08666666667 0 0 0 0
10150.5075253763 3072.48 1398.62 0 1083.42666666667 906.8 491.82 1989.05333333333 0 0 0 0
10175.5087754388 3073.43333333333 1394.51333333333 0 1080.71333333333 901.386666666667 493.126666666667 1992.72 0 0 0 0
10200.5100255013 3066.76666666667 1397.57333333333 0 1078.31333333333 903.026666666667 494.546666666667 1988.45333333333 0 0 0 0
10225.5112755638 3063.42666666667 1397.53333333333 0 1077.85333333333 903.286666666667 494.246666666667 1985.57333333333 0 0 0 0
10250.5125256263 3059.60666666667 1397.73333333333 0 1077.57333333333 904.64 493.093333333333 1982.03333333333 0 0 0 0
10275.5137756888 3051.92666666667 1403.18 0 1071.50666666667 905.073333333333 498.106666666667 1980.42 0 0 0 0
10300.5150257513 3049.09333333333 1403.23333333333 0 1069.76666666667 904.066666666667 499.166666666667 1979.32666666667 0 0 0 0
10325.5162758138 3038.78 1411.24 0 1066.23333333333 909.386666666667 501.853333333333 1972.54666666667 0 0 0 0
10350.5175258763 3040.50666666667 1405.65333333333 0 1067.04 906.513333333333 499.14 1973.46666666667 0 0 0 0
10375.5187759388 3036.41333333333 1405.57333333333 0 1064.63333333333 905.526666666667 500.046666666667 1971.78 0 0 0 0
10400.5200260013 3033.3 1404.76 0 1064.31333333333 905.88 498.88 1968.98666666667 0 0 0 0
10425.5212760638 3032 1402.19333333333 0 1061.93333333333 901.933333333333 500.26 1970.06666666667 0 0 0 0
10450.5225261263 3034.39333333333 1396.52666666667 0 1068.7 903.713333333333 492.813333333333 1965.69333333333 0 0 0 0
10475.5237761888 3039.48666666667 1388.92666666667 0 1070.26 898.513333333333 490.413333333333 1969.22666666667 0 0 0 0
10500.5250262513 3035.4 1389.74 0 1066.03333333333 895.726666666667 494.013333333333 1969.36666666667 0 0 0 0
10525.5262763138 3037.60666666667 1383.75333333333 0 1066.1 890.946666666667 492.806666666667 1971.50666666667 0 0 0 0
10550.5275263763 3026.84666666667 1391.5 0 1062.53333333333 895.72 495.78 1964.31333333333 0 0 0 0
10575.5287764388 3017.24666666667 1398.1 0 1061.70666666667 901.893333333333 496.206666666667 1955.54 0 0 0 0
10600.5300265013 3013.83333333333 1397.30666666667 0 1062.98666666667 903.553333333333 493.753333333333 1950.84666666667 0 0 0 0
10625.5312765638 3012.50666666667 1394.18 0 1063.18666666667 902.146666666667 492.033333333333 1949.32 0 0 0 0
10650.5325266263 3013.46666666667 1390.1 0 1065.49333333333 901.433333333333 488.666666666667 1947.97333333333 0 0 0 0
10675.5337766888 3009.21333333333 1390.73333333333 0 1067.35333333333 905.226666666667 485.506666666667 1941.86 0 0 0 0
10700.5350267513 3007.65333333333 1388.66666666667 0 1068.08666666667 905.24 483.426666666667 1939.56666666667 0 0 0 0
10725.5362768138 3007.98 1384.63333333333 0 1070.28666666667 904.393333333333 480.24 1937.69333333333 0 0 0 0
10750.5375268763 3005.14666666667 1382.7 0 1071.54 904.753333333333 477.946666666667 1933.60666666667 0 0 0 0
10775.5387769388 3002.17333333333 1381.43333333333 0 1073.54666666667 907.02 474.413333333333 1928.62666666667 0 0 0 0
10800.5400270014 2992.68666666667 1388.46666666667 0 1066.66 907.84 480.626666666667 1926.02666666667 0 0 0 0
10825.5412770639 2982.15333333333 1395.68666666667 0 1061.42666666667 910.446666666667 485.24 1920.72666666667 0 0 0 0
10850.5425271264 2984.3 1389.59333333333 0 1062.17333333333 906.54 483.053333333333 1922.12666666667 0 0 0 0
10875.5437771889 2983.61333333333 1386.78 0 1061.84 904.686666666667 482.093333333333 1921.77333333333 0 0 0 0
10900.5450272514 2981.28666666667 1385.21333333333 0 1058.87333333333 901.446666666667 483.766666666667 1922.41333333333 0 0 0 0
10925.5462773139 2979.71333333333 1384 0 1055 897.32 486.68 1924.71333333333 0 0 0 0
10950.5475273764 2980.68666666667 1380.18 0 1056.17333333333 895.533333333333 484.646666666667 1924.51333333333 0 0 0 0
10975.5487774389 2981.89333333333 1375.26666666667 0 1053.96 889.76 485.506666666667 1927.93333333333 0 0 0 0
11000.5500275014 2984.64666666667 1369.48 0 1052.27333333333 883.28 486.2 1932.37333333333 0 0 0 0
11025.5512775639 2979.62666666667 1371.94666666667 0 1048.23333333333 882.393333333333 489.553333333333 1931.39333333333 0 0 0 0
11050.5525276264 2980.63333333333 1367.75333333333 0 1047.83333333333 879.22 488.533333333333 1932.8 0 0 0 0
11075.5537776889 2980.96 1363.34666666667 0 1047.88 876.613333333333 486.733333333333 1933.08 0 0 0 0
11100.5550277514 2977.88666666667 1362.46 0 1047.9 877.06 485.4 1929.98666666667 0 0 0 0
11125.5562778139 2975.91333333333 1361.38 0 1045.3 875.126666666667 486.253333333333 1930.61333333333 0 0 0 0
11150.5575278764 2976.02666666667 1358.00666666667 0 1044.89333333333 872.573333333333 485.433333333333 1931.13333333333 0 0 0 0
11175.5587779389 2977.96 1352.06666666667 0 1044.95333333333 868.02 484.046666666667 1933.00666666667 0 0 0 0
11200.5600280014 2973.17333333333 1353.84 0 1044.10666666667 869.753333333333 484.086666666667 1929.06666666667 0 0 0 0
11225.5612780639 2962.28 1361.48 0 1042.84 877.506666666667 483.973333333333 1919.44 0 0 0 0
11250.5625281264 2959.26666666667 1360.64 0 1039.04666666667 874.08 486.56 1920.22 0 0 0 0
11275.5637781889 2959.96 1356.16666666667 0 1035.50666666667 867.666666666667 488.5 1924.45333333333 0 0 0 0
11300.5650282514 2961.32666666667 1352.10666666667 0 1037.12 865.993333333333 486.113333333333 1924.20666666667 0 0 0 0
11325.5662783139 2966.16 1344.05333333333 0 1040.06666666667 862.06 481.993333333333 1926.09333333333 0 0 0 0
11350.5675283764 2966.82 1340.21333333333 0 1041.12666666667 860.686666666667 479.526666666667 1925.69333333333 0 0 0 0
11375.5687784389 2972.88666666667 1330.02 0 1042.54666666667 853.453333333333 476.566666666667 1930.34 0 0 0 0
11400.5700285014 2977.29333333333 1321.38 0 1046.11333333333 849.74 471.64 1931.18 0 0 0 0
11425.5712785639 2975.6 1320.05333333333 0 1046.24666666667 849.546666666667 470.506666666667 1929.35333333333 0 0 0 0
11450.5725286264 2965.79333333333 1326.06666666667 0 1041.67333333333 852.32 473.746666666667 1924.12 0 0 0 0
11475.5737786889 2965.11333333333 1324.27333333333 0 1038.45333333333 848.32 475.953333333333 1926.66 0 0 0 0
11500.5750287514 2964.00666666667 1321.56 0 1042.52 851.46 470.1 1921.48666666667 0 0 0 0
11525.5762788139 2962.46666666667 1319.34666666667 0 1043.6 852.086666666667 467.26 1918.86666666667 0 0 0 0
11550.5775288764 2958.06 1321.46666666667 0 1043.96666666667 855.546666666667 465.92 1914.09333333333 0 0 0 0
11575.5787789389 2957.61333333333 1319 0 1047.30666666667 857.806666666667 461.193333333333 1910.30666666667 0 0 0 0
11600.5800290015 2955.9 1318.55333333333 0 1048.73333333333 859.553333333333 459 1907.16666666667 0 0 0 0
11625.581279064 2955.96 1315.8 0 1048.65333333333 857.373333333333 458.426666666667 1907.30666666667 0 0 0 0
11650.5825291265 2951.96666666667 1315.34666666667 0 1045.12 855.166666666667 460.18 1906.84666666667 0 0 0 0
11675.583779189 2932.11333333333 1331.39333333333 0 1032.74666666667 860.266666666667 471.126666666667 1899.36666666667 0 0 0 0
11700.5850292515 2929.04666666667 1330.86 0 1029.32666666667 857.633333333333 473.226666666667 1899.72 0 0 0 0
11725.586279314 2925.47333333333 1330.35333333333 0 1025 854.186666666667 476.166666666667 1900.47333333333 0 0 0 0
11750.5875293765 2916.92666666667 1335.82 0 1023.75333333333 859.873333333333 475.946666666667 1893.17333333333 0 0 0 0
11775.588779439 2911.52666666667 1338.97333333333 0 1022.43333333333 862.46 476.513333333333 1889.09333333333 0 0 0 0
11800.5900295015 2906.92 1339.76666666667 0 1023.16666666667 865.52 474.246666666667 1883.75333333333 0 0 0 0
11825.591279564 2905.97333333333 1337.56666666667 0 1022.74666666667 863.986666666667 473.58 1883.22666666667 0 0 0 0
11850.5925296265 2910.61333333333 1329.84 0 1023.77333333333 857.9 471.94 1886.84 0 0 0 0
11875.593779689 2913.23333333333 1325.11333333333 0 1026.10666666667 855.933333333333 469.18 1887.12666666667 0 0 0 0
11900.5950297515 2911.96666666667 1323.54666666667 0 1026.36666666667 855.8 467.746666666667 1885.6 0 0 0 0
11925.596279814 2905.22 1326.62666666667 0 1023.55333333333 857.246666666667 469.38 1881.66666666667 0 0 0 0
11950.5975298765 2905.46 1322.70666666667 0 1026.52 857.406666666667 465.3 1878.94 0 0 0 0
11975.598779939 2907.58 1316.20666666667 0 1029.29333333333 855.153333333333 461.053333333333 1878.28666666667 0 0 0 0
12000.6000300015 2906.02666666667 1315.39333333333 0 1029.68666666667 855.833333333333 459.56 1876.34 0 0 0 0
12025.601280064 2909.46666666667 1309.12666666667 0 1028.24 849.246666666667 459.88 1881.22666666667 0 0 0 0
12050.6025301265 2911.04 1304.09333333333 0 1029.54666666667 846.5 457.593333333333 1881.49333333333 0 0 0 0
12075.603780189 2911.39333333333 1299.72666666667 0 1032.92666666667 846.226666666667 453.5 1878.46666666667 0 0 0 0
12100.6050302515 2916.86666666667 1291.56666666667 0 1032.72 838.546666666667 453.02 1884.14666666667 0 0 0 0
12125.606280314 2916.98666666667 1288.83333333333 0 1032.24 835.833333333333 453 1884.74666666667 0 0 0 0
12150.6075303765 2916.15333333333 1285.90666666667 0 1035.73333333333 837.326666666666 448.58 1880.42 0 0 0 0
12175.608780439 2909.09333333333 1289.88 0 1034.67333333333 841.533333333333 448.346666666667 1874.42 0 0 0 0
12200.6100305015 2901.39333333333 1294.63333333333 0 1031.76 844.12 450.513333333333 1869.63333333333 0 0 0 0
12225.611280564 2892.1 1300.93333333333 0 1029.78 849.466666666667 451.466666666667 1862.32 0 0 0 0
12250.6125306265 2892.68 1297.12666666667 0 1031.58666666667 848.446666666667 448.68 1861.09333333333 0 0 0 0
12275.613780689 2894.87333333333 1290.75333333333 0 1032.35333333333 844.6 446.153333333333 1862.52 0 0 0 0
12300.6150307515 2898.51333333333 1284.05333333333 0 1030.75333333333 836.92 447.133333333333 1867.76 0 0 0 0
12325.616280814 2899.02 1280.90666666667 0 1027.18666666667 831.626666666667 449.28 1871.83333333333 0 0 0 0
12350.6175308765 2901.79333333333 1275.58 0 1027.60666666667 827.906666666667 447.673333333333 1874.18666666667 0 0 0 0
12375.618780939 2902.24666666667 1272.27333333333 0 1028.62666666667 826.566666666667 445.706666666667 1873.62 0 0 0 0
12400.6200310016 2903.62 1266.76666666667 0 1028.02 822 444.766666666667 1875.6 0 0 0 0
12425.6212810641 2896.49333333333 1269.86 0 1024.27333333333 822.453333333333 447.406666666667 1872.22 0 0 0 0
12450.6225311266 2889.16666666667 1274.23333333333 0 1015.85333333333 819.726666666667 454.506666666667 1873.31333333333 0 0 0 0
12475.6237811891 2884.53333333333 1275.59333333333 0 1012.36 818.666666666667 456.926666666667 1872.17333333333 0 0 0 0
12500.6250312516 2876.74 1279.78666666667 0 1011.4 822.8 456.986666666667 1865.34 0 0 0 0
12525.6262813141 2881.66666666667 1272.44 0 1014.15333333333 818.973333333333 453.466666666667 1867.51333333333 0 0 0 0
12550.6275313766 2879.84 1271.96666666667 0 1010.74 815.88 456.086666666667 1869.1 0 0 0 0
12575.6287814391 2875.67333333333 1271.66666666667 0 1007.9 814.733333333333 456.933333333333 1867.77333333333 0 0 0 0
12600.6300315016 2875.44666666667 1268.12666666667 0 1012.62 817.28 450.846666666667 1862.82666666667 0 0 0 0
12625.6312815641 2872.65333333333 1268.21333333333 0 1013.84 819.486666666667 448.726666666667 1858.81333333333 0 0 0 0
12650.6325316266 2865.54 1271.84 0 1011.58666666667 822.253333333333 449.586666666667 1853.95333333333 0 0 0 0
12675.6337816891 2856.82 1276.65333333333 0 1009.13333333333 825.96 450.693333333333 1847.68666666667 0 0 0 0
12700.6350317516 2857.19333333333 1273.24 0 1011.13333333333 825.94 447.3 1846.06 0 0 0 0
12725.6362818141 2855.88666666667 1271.44 0 1009.54666666667 823.346666666667 448.093333333333 1846.34 0 0 0 0
12750.6375318766 2852.18 1272.25333333333 0 1007 822.713333333333 449.54 1845.18 0 0 0 0
12775.6387819391 2844.06 1276.88 0 1000.22 822.133333333333 454.746666666667 1843.84 0 0 0 0
12800.6400320016 2849.78 1267.19333333333 0 1002.17333333333 816.773333333333 450.42 1847.60666666667 0 0 0 0
12825.6412820641 2846.92 1266.36 0 1002.96 818.38 447.98 1843.96 0 0 0 0
12850.6425321266 2836.82666666667 1272.44 0 998.9 821.713333333333 450.726666666667 1837.92666666667 0 0 0 0
12875.6437821891 2825.35333333333 1280.38 0 994.673333333333 826.753333333333 453.626666666667 1830.68 0 0 0 0
12900.6450322516 2819.16666666667 1283.10666666667 0 991.986666666667 827.713333333333 455.393333333333 1827.18 0 0 0 0
12925.6462823141 2817.24666666667 1282.94666666667 0 989.066666666667 825.226666666667 457.72 1828.18 0 0 0 0
12950.6475323766 2817.29333333333 1279.26666666667 0 990.053333333333 823.88 455.386666666667 1827.24 0 0 0 0
12975.6487824391 2813.74 1279.88666666667 0 993.473333333333 829.353333333333 450.533333333333 1820.26666666667 0 0 0 0
13000.6500325016 2814.02666666667 1277.41333333333 0 992.593333333333 826.633333333333 450.78 1821.43333333333 0 0 0 0
13025.6512825641 2807.54 1280.90666666667 0 989.326666666667 828.133333333333 452.773333333333 1818.21333333333 0 0 0 0
13050.6525326266 2808.97333333333 1277.68666666667 0 988.313333333333 824.293333333333 453.393333333333 1820.66 0 0 0 0
13075.6537826891 2807.37333333333 1275.87333333333 0 984.646666666667 820.16 455.713333333333 1822.72666666667 0 0 0 0
13100.6550327516 2813.54 1266.28 0 986.12 813.9 452.38 1827.42 0 0 0 0
13125.6562828141 2810.55333333333 1265.81333333333 0 982.6 811.273333333333 454.54 1827.95333333333 0 0 0 0
13150.6575328766 2804.66666666667 1269.32666666667 0 978.013333333333 811.04 458.286666666667 1826.65333333333 0 0 0 0
13175.6587829391 2809.41333333333 1262.66 0 978.693333333334 805.9 456.76 1830.72 0 0 0 0
13200.6600330017 2807.96 1261.14 0 977.366666666667 804.366666666667 456.773333333333 1830.59333333333 0 0 0 0
13225.6612830642 2804.07333333333 1261.58 0 974.86 803.406666666667 458.173333333333 1829.21333333333 0 0 0 0
13250.6625331267 2803.04666666667 1259.61333333333 0 973.613333333333 801.233333333333 458.38 1829.43333333333 0 0 0 0
13275.6637831892 2797.26 1262.16 0 974.88 806.693333333333 455.466666666667 1822.38 0 0 0 0
13300.6650332517 2787.84 1267.43333333333 0 974.62 813.4 454.033333333333 1813.22 0 0 0 0
13325.6662833142 2787.12666666667 1263.80666666667 0 976.58 812.76 451.046666666667 1810.54666666667 0 0 0 0
13350.6675333767 2784.22666666667 1263.87333333333 0 978.773333333333 815.9 447.973333333333 1805.45333333333 0 0 0 0
13375.6687834392 2778.19333333333 1266.66666666667 0 981.466666666667 822.646666666667 444.02 1796.72666666667 0 0 0 0
13400.6700335017 2781.64 1257.84 0 986.2 820.72 437.12 1795.44 0 0 0 0
13425.6712835642 2779.83333333333 1255.12666666667 0 987.32 820.58 434.546666666667 1792.51333333333 0 0 0 0
13450.6725336267 2776.76666666667 1253.95333333333 0 987.56 820.613333333333 433.34 1789.20666666667 0 0 0 0
13475.6737836892 2773.61333333333 1253.25333333333 0 987.033333333333 820.753333333333 432.5 1786.58 0 0 0 0
13500.6750337517 2767.79333333333 1255.31333333333 0 985.073333333333 822.2 433.113333333333 1782.72 0 0 0 0
13525.6762838142 2774.41333333333 1245.54 0 986.313333333333 814.693333333333 430.846666666667 1788.1 0 0 0 0
13550.6775338767 2770.41333333333 1246.64666666667 0 987.006666666667 817.84 428.806666666667 1783.40666666667 0 0 0 0
13575.6787839392 2764.42 1249.64 0 983.826666666667 818.873333333333 430.766666666667 1780.59333333333 0 0 0 0
13600.6800340017 2763.98666666667 1247.23333333333 0 983.606666666667 817.386666666667 429.846666666667 1780.38 0 0 0 0
13625.6812840642 2759.22666666667 1249.46666666667 0 980.3 817.253333333333 432.213333333333 1778.92666666667 0 0 0 0
13650.6825341267 2750.07333333333 1255.84 0 976.973333333333 821.433333333333 434.406666666667 1773.1 0 0 0 0
13675.6837841892 2743.43333333333 1260.08 0 969.746666666667 818.986666666667 441.093333333333 1773.68666666667 0 0 0 0
13700.6850342517 2748.71333333333 1251.24 0 968.64 810.613333333333 440.626666666667 1780.07333333333 0 0 0 0
13725.6862843142 2749.99333333333 1245.68 0 970.866666666667 808.593333333333 437.086666666667 1779.12666666667 0 0 0 0
13750.6875343767 2749.04 1243.74 0 971.66 808.333333333333 435.406666666667 1777.38 0 0 0 0
13775.6887844392 2747.18666666667 1242.38666666667 0 968.133333333333 804.6 437.786666666667 1779.05333333333 0 0 0 0
13800.6900345017 2746.76666666667 1238.33333333333 0 968.58 803.14 435.193333333333 1778.18666666667 0 0 0 0
13825.6912845642 2745.68 1234.76666666667 0 968.66 802.133333333333 432.633333333333 1777.02 0 0 0 0
13850.6925346267 2742.48666666667 1234.06666666667 0 969.04 802.973333333333 431.093333333333 1773.44666666667 0 0 0 0
13875.6937846892 2740.46666666667 1231.63333333333 0 965.973333333333 799.013333333333 432.62 1774.49333333333 0 0 0 0
13900.6950347517 2737.08 1232.06 0 964.406666666667 798.673333333333 433.386666666667 1772.67333333333 0 0 0 0
13925.6962848142 2738.86666666667 1227.4 0 966.093333333333 796.34 431.06 1772.77333333333 0 0 0 0
13950.6975348767 2737.05333333333 1226.78666666667 0 965.013333333333 795.36 431.426666666667 1772.04 0 0 0 0
13975.6987849392 2731.03333333333 1230.44 0 961.366666666667 796.006666666667 434.433333333333 1769.66666666667 0 0 0 0
14000.7000350018 2732.74 1225.86 0 958.76 789.606666666667 436.253333333333 1773.98 0 0 0 0
14025.7012850643 2734.54 1220.68666666667 0 956.826666666666 783.773333333333 436.913333333333 1777.71333333333 0 0 0 0
14050.7025351268 2734.34666666667 1217.46 0 954.12 779.046666666667 438.413333333333 1780.22666666667 0 0 0 0
14075.7037851893 2735.6 1213.46 0 955.14 776.646666666667 436.813333333333 1780.46 0 0 0 0
14100.7050352518 2732.83333333333 1213.83333333333 0 953.94 776.293333333333 437.54 1778.89333333333 0 0 0 0
14125.7062853143 2733.77333333333 1210.66666666667 0 955.386666666667 775.06 435.606666666667 1778.38666666667 0 0 0 0
14150.7075353768 2730.36666666667 1212.13333333333 0 956.333333333333 777.873333333333 434.26 1774.03333333333 0 0 0 0
14175.7087854393 2731.07333333333 1208.4 0 959.686666666667 778.246666666667 430.153333333333 1771.38666666667 0 0 0 0
14200.7100355018 2730.90666666667 1205.38 0 962.366666666667 779.246666666667 426.133333333333 1768.54 0 0 0 0
14225.7112855643 2722.5 1211.18 0 956.82 780.5 430.68 1765.68 0 0 0 0
14250.7125356268 2719.48666666667 1210.98666666667 0 953.54 778.48 432.506666666667 1765.94666666667 0 0 0 0
14275.7137856893 2711.70666666667 1215.99333333333 0 951.793333333333 783.413333333333 432.58 1759.91333333333 0 0 0 0
14300.7150357518 2708.31333333333 1216.67333333333 0 951.246666666667 784.793333333333 431.88 1757.06666666667 0 0 0 0
14325.7162858143 2703.94 1218.28 0 949.36 785.34 432.94 1754.58 0 0 0 0
14350.7175358768 2698.88 1220.08 0 949.013333333333 788.033333333333 432.046666666667 1749.86666666667 0 0 0 0
14375.7187859393 2694.26 1222.30666666667 0 951.746666666667 793.913333333333 428.393333333333 1742.51333333333 0 0 0 0
14400.7200360018 2691.42 1222.18666666667 0 948.98 791.66 430.526666666667 1742.44 0 0 0 0
14425.7212860643 2692.98666666667 1217.86 0 949.426666666667 788.66 429.2 1743.56 0 0 0 0
14450.7225361268 2698.92666666667 1208.79333333333 0 952.293333333333 783.366666666667 425.426666666667 1746.63333333333 0 0 0 0
14475.7237861893 2699.72 1204.84666666667 0 953.153333333333 781.273333333333 423.573333333333 1746.56666666667 0 0 0 0
14500.7250362518 2694.93333333333 1205.91333333333 0 952.233333333333 782.94 422.973333333333 1742.7 0 0 0 0
14525.7262863143 2692.16 1205.1 0 953.14 784.373333333333 420.726666666667 1739.02 0 0 0 0
14550.7275363768 2690.96 1203.06666666667 0 951.88 782.313333333333 420.753333333333 1739.08 0 0 0 0
14575.7287864393 2688.10666666667 1202.56666666667 0 950.64 782.28 420.286666666667 1737.46666666667 0 0 0 0
14600.7300365018 2681.54666666667 1206.44 0 947.646666666667 784.593333333333 421.846666666667 1733.9 0 0 0 0
14625.7312865643 2686.92666666667 1198.64 0 948.746666666667 778.88 419.76 1738.18 0 0 0 0
14650.7325366268 2683.08666666667 1199.18 0 943.833333333333 775.6 423.58 1739.25333333333 0 0 0 0
14675.7337866893 2677.26 1202.04666666667 0 946.186666666667 781.973333333333 420.073333333333 1731.07333333333 0 0 0 0
14700.7350367518 2676.48 1200.38 0 944.493333333333 779.333333333333 421.046666666667 1731.98666666667 0 0 0 0
14725.7362868143 2673.03333333333 1201.37333333333 0 938.693333333333 775.46 425.913333333333 1734.34 0 0 0 0
14750.7375368768 2670.56 1201.07333333333 0 936.173333333333 774.253333333333 426.82 1734.38666666667 0 0 0 0
14775.7387869393 2670.6 1198.87333333333 0 937.26 774.026666666667 424.846666666667 1733.34 0 0 0 0
14800.7400370018 2672.32666666667 1194.64666666667 0 942.006666666667 775.466666666667 419.18 1730.32 0 0 0 0
14825.7412870644 2669.97333333333 1195 0 942.206666666667 776.7 418.3 1727.76666666667 0 0 0 0
14850.7425371269 2658.07333333333 1203.82666666667 0 938.58 782.62 421.206666666667 1719.49333333333 0 0 0 0
14875.7437871894 2652.38666666667 1206.46666666667 0 939.64 787.22 419.246666666667 1712.74666666667 0 0 0 0
14900.7450372519 2657.06666666667 1198.45333333333 0 940.433333333333 780.433333333333 418.02 1716.63333333333 0 0 0 0
14925.7462873144 2649.74666666667 1201.64 0 936.16 780.593333333333 421.046666666667 1713.58666666667 0 0 0 0
14950.7475373769 2643.94 1203.56666666667 0 932.54 780.113333333333 423.453333333333 1711.4 0 0 0 0
14975.7487874394 2642.03333333333 1202.32666666667 0 930.92 778.28 424.046666666667 1711.11333333333 0 0 0 0
15000.7500375019 2641.46666666667 1199.44 0 929.606666666667 775.72 423.72 1711.86 0 0 0 0
15025.7512875644 2643.60666666667 1194.70666666667 0 932.046666666667 774.473333333333 420.233333333333 1711.56 0 0 0 0
15050.7525376269 2637.78 1198.29333333333 0 933.673333333333 780.84 417.453333333333 1704.10666666667 0 0 0 0
15075.7537876894 2639.86 1193.06 0 933.553333333333 776.82 416.24 1706.30666666667 0 0 0 0
15100.7550377519 2637.98666666667 1192.65333333333 0 931.506666666667 775.406666666667 417.246666666667 1706.48 0 0 0 0
15125.7562878144 2635.2 1193.12666666667 0 930.566666666667 775.506666666667 417.62 1704.63333333333 0 0 0 0
15150.7575378769 2638.01333333333 1187.54666666667 0 929.4 769.733333333333 417.813333333333 1708.61333333333 0 0 0 0
15175.7587879394 2636.88 1186.19333333333 0 930.126666666667 769.606666666667 416.586666666667 1706.75333333333 0 0 0 0
15200.7600380019 2635.06 1184.33333333333 0 932.42 770.866666666667 413.466666666667 1702.64 0 0 0 0
15225.7612880644 2632.31333333333 1183.18666666667 0 931.246666666667 769.5 413.686666666667 1701.06666666667 0 0 0 0
15250.7625381269 2631.45333333333 1180.89333333333 0 931.44 768.073333333333 412.82 1700.01333333333 0 0 0 0
15275.7637881894 2632.91333333333 1176.50666666667 0 927.613333333333 760.82 415.686666666667 1705.3 0 0 0 0
15300.7650382519 2629.02 1177.66 0 923.62 758.846666666667 418.813333333333 1705.4 0 0 0 0
15325.7662883144 2622.25333333333 1181.74666666667 0 923.56 763.713333333333 418.033333333333 1698.69333333333 0 0 0 0
15350.7675383769 2617.73333333333 1183.86666666667 0 924.173333333333 766.886666666667 416.98 1693.56 0 0 0 0
15375.7687884394 2616.90666666667 1181.40666666667 0 920.72 762.126666666667 419.28 1696.18666666667 0 0 0 0
15400.7700385019 2622.03333333333 1172.88 0 917.233333333333 750.84 422.04 1704.8 0 0 0 0
15425.7712885644 2616.75333333333 1175.29333333333 0 916.353333333333 753.2 422.093333333333 1700.4 0 0 0 0
15450.7725386269 2617.65333333333 1170.79333333333 0 918.233333333333 751.593333333333 419.2 1699.42 0 0 0 0
15475.7737886894 2613.14666666667 1172.78666666667 0 918.653333333333 754.953333333333 417.833333333333 1694.49333333333 0 0 0 0
15500.7750387519 2606.22 1177.06 0 915.68 757.4 419.66 1690.54 0 0 0 0
15525.7762888144 2607.13333333333 1174.31333333333 0 911.826666666667 751.373333333333 422.94 1695.30666666667 0 0 0 0
15550.7775388769 2611.2 1167.28666666667 0 912.26 746.266666666667 421.02 1698.94 0 0 0 0
15575.7787889394 2608.32666666667 1167.37333333333 0 913.52 748.446666666667 418.926666666667 1694.80666666667 0 0 0 0
15600.7800390019 2611.32666666667 1161.56 0 917.7 747.88 413.68 1693.62666666667 0 0 0 0
15625.7812890645 2610.56 1159.84666666667 0 917.12 746.3 413.546666666667 1693.44 0 0 0 0
15650.782539127 2600.52 1167.16 0 914.22 751.32 415.84 1686.3 0 0 0 0
15675.7837891895 2602.32 1163.66666666667 0 914.62 749.206666666667 414.46 1687.7 0 0 0 0
15700.785039252 2600.36 1162.67333333333 0 911.566666666667 746.153333333333 416.52 1688.79333333333 0 0 0 0
15725.7862893145 2599.46 1160.85333333333 0 909.606666666667 743.5 417.353333333333 1689.85333333333 0 0 0 0
15750.787539377 2600.61333333333 1157.38666666667 0 909.42 740.84 416.546666666667 1691.19333333333 0 0 0 0
15775.7887894395 2605.35333333333 1150.36666666667 0 912.573333333333 737.766666666667 412.6 1692.78 0 0 0 0
15800.790039502 2610.52 1142.49333333333 0 914.68 733.28 409.213333333333 1695.84 0 0 0 0
15825.7912895645 2607.3 1143.19333333333 0 913.453333333333 733.98 409.213333333333 1693.84666666667 0 0 0 0
15850.792539627 2604.93333333333 1142.77333333333 0 911.48 732.813333333333 409.96 1693.45333333333 0 0 0 0
15875.7937896895 2604.72666666667 1139.84 0 910.173333333334 729.773333333333 410.066666666667 1694.55333333333 0 0 0 0
15900.795039752 2604.91333333333 1137.10666666667 0 909.546666666667 727.386666666667 409.72 1695.36666666667 0 0 0 0
15925.7962898145 2599.84 1138.12666666667 0 904.426666666667 724.526666666667 413.6 1695.41333333333 0 0 0 0
15950.797539877 2598.14666666667 1136.10666666667 0 905.466666666667 724.706666666667 411.4 1692.68 0 0 0 0
15975.7987899395 2592.68 1138.71333333333 0 901.093333333333 723.933333333333 414.78 1691.58666666667 0 0 0 0
16000.800040002 2587.55333333333 1139.88666666667 0 899.286666666667 724.353333333333 415.533333333333 1688.26666666667 0 0 0 0
16025.8012900645 2581.49333333333 1142.53333333333 0 894.82 723.68 418.853333333333 1686.67333333333 0 0 0 0
16050.802540127 2577.44 1143.72666666667 0 894.853333333333 725.793333333333 417.933333333333 1682.58666666667 0 0 0 0
16075.8037901895 2582.02666666667 1137.42 0 900.233333333333 725.013333333333 412.406666666667 1681.79333333333 0 0 0 0
16100.805040252 2579.42 1138.38666666667 0 903.426666666667 729.56 408.826666666667 1675.99333333333 0 0 0 0
16125.8062903145 2582.33333333333 1133.20666666667 0 908.566666666667 730.253333333333 402.953333333333 1673.76666666667 0 0 0 0
16150.807540377 2586.66666666667 1126.40666666667 0 911.486666666667 727.673333333334 398.733333333333 1675.18 0 0 0 0
16175.8087904395 2584.33333333333 1126.30666666667 0 914.606666666667 731.806666666667 394.5 1669.72666666667 0 0 0 0
16200.810040502 2577.28666666667 1130.24 0 914.28 736.673333333333 393.566666666667 1663.00666666667 0 0 0 0
16225.8112905645 2573.10666666667 1132.18666666667 0 910.78 735.92 396.266666666667 1662.32666666667 0 0 0 0
16250.812540627 2569.66 1132.54 0 908.34 735.273333333333 397.266666666667 1661.32 0 0 0 0
16275.8137906895 2564.72666666667 1134.75333333333 0 905.706666666667 735.993333333333 398.76 1659.02 0 0 0 0
16300.815040752 2569.16666666667 1126.88 0 906.44 730.186666666667 396.693333333333 1662.72666666667 0 0 0 0
16325.8162908145 2568.24666666667 1124.68 0 907.7 729.973333333333 394.706666666667 1660.54666666667 0 0 0 0
16350.817540877 2568.82 1121.84666666667 0 909.12 729.413333333333 392.433333333333 1659.7 0 0 0 0
16375.8187909395 2564.75333333333 1122.84666666667 0 905.973333333333 728.353333333333 394.493333333333 1658.78 0 0 0 0
16400.8200410021 2556.38666666667 1127.7 0 903.733333333333 732.02 395.68 1652.65333333333 0 0 0 0
16425.8212910646 2550.13333333333 1131.11333333333 0 901.193333333333 733.62 397.493333333333 1648.94 0 0 0 0
16450.8225411271 2546.77333333333 1132.20666666667 0 899.126666666667 733.546666666667 398.66 1647.64666666667 0 0 0 0
16475.8237911896 2544.44 1131.43333333333 0 900.713333333333 735.186666666667 396.246666666667 1643.72666666667 0 0 0 0
16500.8250412521 2542.76666666667 1130.89333333333 0 902.066666666667 736.546666666667 394.346666666667 1640.7 0 0 0 0
16525.8262913146 2544.54 1126.56 0 902.96 733.466666666667 393.093333333333 1641.58 0 0 0 0
16550.8275413771 2547.39333333333 1120.6 0 903.12 728.34 392.26 1644.27333333333 0 0 0 0
16575.8287914396 2546.82 1117.76666666667 0 903.473333333333 726.993333333333 390.773333333333 1643.34666666667 0 0 0 0
16600.8300415021 2546.21333333333 1115.72666666667 0 900.86 723.753333333333 391.973333333333 1645.35333333333 0 0 0 0
16625.8312915646 2539.68 1119.58666666667 0 898.173333333333 725.9 393.686666666667 1641.50666666667 0 0 0 0
16650.8325416271 2532.75333333333 1122.95333333333 0 895.906666666667 728.046666666667 394.906666666667 1636.84666666667 0 0 0 0
16675.8337916896 2521.14666666667 1130.77333333333 0 891.253333333333 732.246666666667 398.526666666667 1629.89333333333 0 0 0 0
16700.8350417521 2515.08666666667 1132.60666666667 0 887.913333333333 731.906666666667 400.7 1627.17333333333 0 0 0 0
16725.8362918146 2515.11333333333 1129.58666666667 0 888.953333333333 730.993333333333 398.593333333333 1626.16 0 0 0 0
16750.8375418771 2510.88 1131.1 0 886.82 731.466666666667 399.633333333333 1624.06 0 0 0 0
16775.8387919396 2504.73333333333 1135.31333333333 0 885.186666666667 734.646666666667 400.666666666667 1619.54666666667 0 0 0 0
16800.8400420021 2499.64666666667 1138.36 0 883.26 736.413333333333 401.946666666667 1616.38666666667 0 0 0 0
16825.8412920646 2489.29333333333 1146.19333333333 0 876.713333333333 738.566666666667 407.626666666667 1612.58 0 0 0 0
16850.8425421271 2484.68 1147.90666666667 0 874.486666666667 739.446666666667 408.46 1610.19333333333 0 0 0 0
16875.8437921896 2481.83333333333 1147.54 0 877.246666666667 743.433333333333 404.106666666667 1604.58666666667 0 0 0 0
16900.8450422521 2481.71333333333 1144.83333333333 0 877.226666666667 742.466666666667 402.366666666667 1604.48666666667 0 0 0 0
16925.8462923146 2480 1143.55333333333 0 875.22 740.726666666667 402.826666666667 1604.78 0 0 0 0
16950.8475423771 2480.00666666667 1141.50666666667 0 874.506666666667 739.06 402.446666666667 1605.5 0 0 0 0
16975.8487924396 2478.08 1141.54 0 874.466666666667 739.34 402.2 1603.61333333333 0 0 0 0
17000.8500425021 2479.69333333333 1137.83333333333 0 875.32 737.126666666667 400.706666666667 1604.37333333333 0 0 0 0
17025.8512925646 2476.14 1138.66666666667 0 877.366666666667 740.933333333333 397.733333333333 1598.77333333333 0 0 0 0
17050.8525426271 2470.48666666667 1140.96666666667 0 878.533333333333 745.72 395.246666666667 1591.95333333333 0 0 0 0
17075.8537926896 2470.78666666667 1137.97333333333 0 881.32 746.833333333333 391.14 1589.46666666667 0 0 0 0
17100.8550427521 2471.73333333333 1134.4 0 881.98 744.973333333333 389.426666666667 1589.75333333333 0 0 0 0
17125.8562928146 2478.04 1125.56666666667 0 881.673333333334 736.706666666667 388.86 1596.36666666667 0 0 0 0
17150.8575428771 2478.40666666667 1122.41333333333 0 878.68 731.413333333333 391 1599.72666666667 0 0 0 0
17175.8587929396 2477.42666666667 1121.02 0 880.093333333333 731.946666666667 389.073333333333 1597.33333333333 0 0 0 0
17200.8600430022 2473.25333333333 1122.40666666667 0 877.806666666667 732.053333333333 390.353333333333 1595.44666666667 0 0 0 0
17225.8612930647 2470.91333333333 1122.60666666667 0 876.2 731.46 391.146666666667 1594.71333333333 0 0 0 0
17250.8625431272 2466.44666666667 1125.18 0 873.56 732.093333333333 393.086666666667 1592.88666666667 0 0 0 0
17275.8637931897 2464.71333333333 1124.3 0 872.913333333333 731.506666666667 392.793333333333 1591.8 0 0 0 0
17300.8650432522 2470.96 1115.38666666667 0 872.493333333333 723.226666666667 392.16 1598.46666666667 0 0 0 0
17325.8662933147 2477.74 1105.83333333333 0 872.346666666667 714.573333333333 391.26 1605.39333333333 0 0 0 0
17350.8675433772 2477.86 1102.88 0 868.986666666667 709.68 393.2 1608.87333333333 0 0 0 0
17375.8687934397 2471.43333333333 1105.7 0 866.9 712.246666666667 393.453333333333 1604.53333333333 0 0 0 0
17400.8700435022 2471.82 1102.54 0 867.206666666667 710.226666666667 392.313333333333 1604.61333333333 0 0 0 0
17425.8712935647 2469.13333333333 1102.34 0 867.246666666667 711.173333333334 391.166666666667 1601.88666666667 0 0 0 0
17450.8725436272 2464.32666666667 1103.79333333333 0 865.006666666667 711.426666666667 392.366666666667 1599.32 0 0 0 0
17475.8737936897 2451.3 1113.22 0 860.08 717.82 395.4 1591.22 0 0 0 0
17500.8750437522 2451.64666666667 1110.53333333333 0 861.153333333333 717.14 393.393333333333 1590.49333333333 0 0 0 0
17525.8762938147 2453.96666666667 1105.74666666667 0 860.566666666667 712.626666666667 393.12 1593.4 0 0 0 0
17550.8775438772 2451.26666666667 1105.74666666667 0 860.846666666667 713.966666666667 391.78 1590.42 0 0 0 0
17575.8787939397 2450.7 1104.20666666667 0 863.766666666667 716.54 387.666666666667 1586.93333333333 0 0 0 0
17600.8800440022 2448.95333333333 1103.7 0 867.446666666667 720.82 382.88 1581.50666666667 0 0 0 0
17625.8812940647 2448.11333333333 1102.19333333333 0 869.46 722.08 380.113333333333 1578.65333333333 0 0 0 0
17650.8825441272 2444.52 1103.22666666667 0 866.733333333333 721.306666666667 381.92 1577.78666666667 0 0 0 0
17675.8837941897 2446.34 1098.55333333333 0 865.826666666667 717.18 381.373333333333 1580.51333333333 0 0 0 0
17700.8850442522 2441.4 1101.00666666667 0 860.873333333333 715.553333333333 385.453333333333 1580.52666666667 0 0 0 0
17725.8862943147 2444.66 1095.29333333333 0 863.926666666667 713.653333333333 381.64 1580.73333333333 0 0 0 0
17750.8875443772 2445.12 1092.35333333333 0 861.14 708.953333333333 383.4 1583.98 0 0 0 0
17775.8887944397 2439.46 1095.11333333333 0 861.413333333333 713.22 381.893333333333 1578.04666666667 0 0 0 0
17800.8900445022 2437.97333333333 1094.37333333333 0 860.733333333333 712.56 381.813333333333 1577.24 0 0 0 0
17825.8912945647 2440.04666666667 1089.04 0 857.78 705.12 383.92 1582.26666666667 0 0 0 0
17850.8925446272 2442.02666666667 1084.39333333333 0 856.426666666667 699.52 384.873333333333 1585.6 0 0 0 0
17875.8937946897 2449.63333333333 1074.57333333333 0 861.5 695.366666666667 379.206666666667 1588.13333333333 0 0 0 0
17900.8950447522 2444.04666666667 1076.99333333333 0 860.953333333333 698.326666666667 378.666666666667 1583.09333333333 0 0 0 0
17925.8962948147 2440.61333333333 1077.84 0 864.446666666667 703.366666666667 374.473333333333 1576.16666666667 0 0 0 0
17950.8975448772 2435.86666666667 1079 0 865.12 706.073333333333 372.926666666667 1570.74666666667 0 0 0 0
17975.8987949397 2427.55333333333 1085.05333333333 0 860.893333333333 708.333333333333 376.72 1566.66 0 0 0 0
18000.9000450023 2425.03333333333 1084.83333333333 0 858.786666666667 706.68 378.153333333333 1566.24666666667 0 0 0 0
18025.9012950648 2427.82666666667 1079.22 0 858.98 702.693333333333 376.526666666667 1568.84666666667 0 0 0 0
18050.9025451273 2425.74 1078.06 0 858.473333333333 702.26 375.8 1567.26666666667 0 0 0 0
18075.9037951898 2420.73333333333 1079.20666666667 0 857.693333333333 704.213333333333 374.993333333333 1563.04 0 0 0 0
18100.9050452523 2419.62666666667 1077.94 0 857.753333333333 703.58 374.36 1561.87333333333 0 0 0 0
18125.9062953148 2421.99333333333 1073.44666666667 0 856.36 698.853333333333 374.593333333333 1565.63333333333 0 0 0 0
18150.9075453773 2418.64666666667 1074.40666666667 0 854.173333333333 698.92 375.486666666667 1564.47333333333 0 0 0 0
18175.9087954398 2414.23333333333 1076.02 0 851.046666666667 698.726666666667 377.293333333333 1563.18666666667 0 0 0 0
18200.9100455023 2412.89333333333 1074.59333333333 0 852.5 699.786666666667 374.806666666667 1560.39333333333 0 0 0 0
18225.9112955648 2410.46666666667 1074.80666666667 0 850.993333333333 699.593333333333 375.213333333333 1559.47333333333 0 0 0 0
18250.9125456273 2411.32 1071.39333333333 0 850.046666666667 696.233333333333 375.16 1561.27333333333 0 0 0 0
18275.9137956898 2410.73333333333 1069.92666666667 0 849.766666666667 695.58 374.346666666667 1560.96666666667 0 0 0 0
18300.9150457523 2410.92666666667 1066.79333333333 0 849.226666666667 692.78 374.013333333333 1561.7 0 0 0 0
18325.9162958148 2407.32666666667 1066.48 0 848.2 692.766666666667 373.713333333333 1559.12666666667 0 0 0 0
18350.9175458773 2403.23333333333 1068.62666666667 0 849.666666666667 696.926666666667 371.7 1553.56666666667 0 0 0 0
18375.9187959398 2399.34666666667 1069.95333333333 0 850.006666666667 699.373333333333 370.58 1549.34 0 0 0 0
18400.9200460023 2398.7 1068.26 0 854.14 702.2 366.06 1544.56 0 0 0 0
18425.9212960648 2397.16 1066.92666666667 0 852.933333333333 700.786666666667 366.14 1544.22666666667 0 0 0 0
18450.9225461273 2384.93333333333 1075.88 0 846.713333333333 704.926666666667 370.953333333333 1538.22 0 0 0 0
18475.9237961898 2379.94 1077.42666666667 0 846.78 707.6 369.826666666667 1533.16 0 0 0 0
18500.9250462523 2385.66666666667 1069.11333333333 0 849.106666666667 702.48 366.633333333333 1536.56 0 0 0 0
18525.9262963148 2385.02 1066.52 0 846.866666666667 699.406666666667 367.113333333333 1538.15333333333 0 0 0 0
18550.9275463773 2384.18 1064.91333333333 0 841.606666666667 693.74 371.173333333333 1542.57333333333 0 0 0 0
18575.9287964398 2385.02666666667 1060.7 0 838.82 688.566666666667 372.133333333333 1546.20666666667 0 0 0 0
18600.9300465023 2380.41333333333 1061.95333333333 0 836.08 688.306666666667 373.646666666667 1544.33333333333 0 0 0 0
18625.9312965648 2382.59333333333 1057.16 0 838.973333333333 686.673333333333 370.486666666667 1543.62 0 0 0 0
18650.9325466273 2378.9 1057.23333333333 0 840.566666666667 689.553333333333 367.68 1538.33333333333 0 0 0 0
18675.9337966898 2375.65333333333 1057.86 0 840.133333333333 690.706666666667 367.153333333333 1535.52 0 0 0 0
18700.9350467523 2368.77333333333 1062.69333333333 0 841.293333333333 697.413333333333 365.28 1527.48 0 0 0 0
18725.9362968148 2369.13333333333 1060.48666666667 0 841.12 695.76 364.726666666667 1528.01333333333 0 0 0 0
18750.9375468773 2374.40666666667 1053.32 0 839.886666666667 688.02 365.3 1534.52 0 0 0 0
18775.9387969398 2377.40666666667 1046.82666666667 0 838 681.14 365.686666666667 1539.40666666667 0 0 0 0
18800.9400470024 2372.95333333333 1049.06 0 832.28 678.593333333333 370.466666666667 1540.67333333333 0 0 0 0
18825.9412970649 2372.42666666667 1046.74 0 830.3 675.733333333333 371.006666666667 1542.12666666667 0 0 0 0
18850.9425471274 2369.00666666667 1046.55333333333 0 830.226666666667 677.22 369.333333333333 1538.78 0 0 0 0
18875.9437971899 2371.73333333333 1040.96 0 833.72 675.733333333333 365.226666666667 1538.01333333333 0 0 0 0
18900.9450472524 2367.17333333333 1042.97333333333 0 832.9 677.486666666667 365.486666666667 1534.27333333333 0 0 0 0
18925.9462973149 2362.54666666667 1045.22 0 833.82 681.806666666667 363.413333333333 1528.72666666667 0 0 0 0
18950.9475473774 2357 1048.92 0 832.233333333333 684.573333333333 364.346666666667 1524.76666666667 0 0 0 0
18975.9487974399 2348.7 1054.62666666667 0 829.273333333333 688.293333333333 366.333333333333 1519.42666666667 0 0 0 0
19000.9500475024 2335.37333333333 1064.66 0 824.026666666667 693.786666666667 370.873333333333 1511.34666666667 0 0 0 0
19025.9512975649 2334.11333333333 1062.8 0 824.453333333333 693.086666666667 369.713333333333 1509.66 0 0 0 0
19050.9525476274 2332.62666666667 1062.34666666667 0 826.593333333333 695.58 366.766666666667 1506.03333333333 0 0 0 0
19075.9537976899 2325.09333333333 1067.78666666667 0 823.846666666667 698.933333333333 368.853333333333 1501.24666666667 0 0 0 0
19100.9550477524 2323.85333333333 1065.32666666667 0 818.873333333333 692.346666666667 372.98 1504.98 0 0 0 0
19125.9562978149 2319.40666666667 1066.53333333333 0 817.633333333333 693.34 373.193333333333 1501.77333333333 0 0 0 0
19150.9575478774 2309.69333333333 1072.87333333333 0 819.233333333333 702.02 370.853333333333 1490.46 0 0 0 0
19175.9587979399 2310.25333333333 1070.36666666667 0 819.926666666667 700.553333333333 369.813333333333 1490.32666666667 0 0 0 0
19200.9600480024 2314.68666666667 1063.72 0 819.62 694.66 369.06 1495.06666666667 0 0 0 0
19225.9612980649 2314.99333333333 1061.38666666667 0 819.986666666667 693.373333333333 368.013333333333 1495.00666666667 0 0 0 0
19250.9625481274 2320.97333333333 1052.48666666667 0 822.5 687.846666666667 364.64 1498.47333333333 0 0 0 0
19275.9637981899 2323.11333333333 1047.72 0 823.813333333333 685.3 362.42 1499.3 0 0 0 0
19300.9650482524 2320.52 1047.88666666667 0 821.426666666667 684.02 363.866666666667 1499.09333333333 0 0 0 0
19325.9662983149 2323.64 1042.36 0 823.406666666667 681.42 360.94 1500.23333333333 0 0 0 0
19350.9675483774 2321.46 1042.32666666667 0 822.726666666667 681.553333333333 360.773333333333 1498.73333333333 0 0 0 0
19375.9687984399 2312.02 1049.44666666667 0 820.066666666667 686.62 362.826666666667 1491.95333333333 0 0 0 0
19400.9700485024 2309.34 1049.30666666667 0 819.42 686.453333333333 362.853333333333 1489.92 0 0 0 0
19425.9712985649 2309.53333333333 1047.08 0 819.473333333333 684.793333333333 362.286666666667 1490.06 0 0 0 0
19450.9725486274 2314.39333333333 1039.37333333333 0 822.233333333333 680.92 358.453333333333 1492.16 0 0 0 0
19475.9737986899 2307.2 1043.46 0 818.96 682.806666666667 360.653333333333 1488.24 0 0 0 0
19500.9750487524 2305.26666666667 1042.70666666667 0 819.753333333333 683.573333333333 359.133333333333 1485.51333333333 0 0 0 0
19525.9762988149 2308.60666666667 1037.40666666667 0 819.32 678.366666666667 359.04 1489.28666666667 0 0 0 0
19550.9775488774 2314.28666666667 1029.36 0 821.933333333333 673.746666666667 355.613333333333 1492.35333333333 0 0 0 0
19575.9787989399 2317.12666666667 1024.56 0 821.753333333333 669.466666666667 355.093333333333 1495.37333333333 0 0 0 0
19600.9800490025 2321.12 1018.32 0 820.126666666667 662.273333333333 356.046666666667 1500.99333333333 0 0 0 0
19625.981299065 2313.61333333333 1023.85333333333 0 814.573333333333 663.04 360.813333333333 1499.04 0 0 0 0
19650.9825491275 2310.84 1024.1 0 813.413333333333 663.073333333333 361.026666666667 1497.42666666667 0 0 0 0
19675.98379919 2304.06 1028.50666666667 0 809.773333333333 664.733333333333 363.773333333333 1494.28666666667 0 0 0 0
19700.9850492525 2300.90666666667 1028.97333333333 0 811.393333333333 667.793333333333 361.18 1489.51333333333 0 0 0 0
19725.986299315 2297.5 1029 0 811.24 669.006666666667 359.993333333333 1486.26 0 0 0 0
19750.9875493775 2300.93333333333 1022.18666666667 0 812.84 664.68 357.506666666667 1488.09333333333 0 0 0 0
19775.98879944 2302.20666666667 1018.70666666667 0 810.953333333333 659.793333333333 358.913333333333 1491.25333333333 0 0 0 0
19800.9900495025 2300.65333333333 1017.67333333333 0 810.706666666667 659.153333333333 358.52 1489.94666666667 0 0 0 0
19825.991299565 2302.78666666667 1012.61333333333 0 806.886666666667 651.04 361.573333333333 1495.9 0 0 0 0
19850.9925496275 2300.32666666667 1012.02 0 807.313333333333 652.046666666667 359.973333333333 1493.01333333333 0 0 0 0
19875.99379969 2304.60666666667 1004.74 0 812.133333333333 650.566666666667 354.173333333333 1492.47333333333 0 0 0 0
19900.9950497525 2300.9 1005.45333333333 0 810.253333333333 649.946666666667 355.506666666667 1490.64666666667 0 0 0 0
19925.996299815 2294.83333333333 1009.19333333333 0 809.353333333333 653.44 355.753333333333 1485.48 0 0 0 0
19950.9975498775 2295.19333333333 1006.72 0 808.646666666667 650.813333333333 355.906666666667 1486.54666666667 0 0 0 0
19975.99879994 2290.91666666667 1008.21794871795 0 809.307692307692 653.955128205128 354.262820512821 1481.60897435897 0 0 0 0
20001.0000500025 2291.10666666667 1005.36 0 809.946666666667 652.44 352.92 1481.16 0 0 0 0
20026.001300065 2287.65333333333 1005.92 0 809.886666666667 654.18 351.74 1477.76666666667 0 0 0 0
20051.0025501275 2280.02666666667 1010.58 0 809.313333333333 659.74 350.84 1470.71333333333 0 0 0 0
20076.00380019 2270.50666666667 1017.77333333333 0 807.24 665.593333333333 352.18 1463.26666666667 0 0 0 0
20101.0050502525 2271.16 1014.32666666667 0 809.58 665.706666666667 348.62 1461.58 0 0 0 0
20126.006300315 2271.81333333333 1011.12666666667 0 810.32 663.84 347.286666666667 1461.49333333333 0 0 0 0
20151.0075503775 2275.92 1003.31333333333 0 811.193333333333 657.9 345.413333333333 1464.72666666667 0 0 0 0
20176.00880044 2276.24 1000.26 0 809.48 653.98 346.28 1466.76 0 0 0 0
20201.0100505025 2272.62666666667 1001.96666666667 0 809.246666666667 655.946666666667 346.02 1463.38 0 0 0 0
20226.011300565 2264.22666666667 1007.94 0 807.326666666667 660.913333333333 347.026666666667 1456.9 0 0 0 0
20251.0125506275 2263.67333333333 1006.46666666667 0 804.293333333333 656.593333333333 349.873333333333 1459.38 0 0 0 0
20276.01380069 2255.98 1011.49333333333 0 798.733333333333 656.606666666667 354.886666666667 1457.24666666667 0 0 0 0
20301.0150507525 2246.05333333333 1019.15333333333 0 794.193333333333 660.393333333333 358.76 1451.86 0 0 0 0
20326.016300815 2246.19333333333 1016.80666666667 0 795.58 660.073333333333 356.733333333333 1450.61333333333 0 0 0 0
20351.0175508775 2249.29333333333 1011.87333333333 0 796.96 657.02 354.853333333333 1452.33333333333 0 0 0 0
20376.01880094 2247.83333333333 1011.60666666667 0 793.313333333333 653.766666666667 357.84 1454.52 0 0 0 0
20401.0200510026 2249.62 1007.65333333333 0 794.24 651.513333333333 356.14 1455.38 0 0 0 0
20426.0213010651 2251.45333333333 1003.66666666667 0 796.72 650.58 353.086666666667 1454.73333333333 0 0 0 0
20451.0225511276 2244.06666666667 1009.07333333333 0 795.64 655.813333333333 353.26 1448.42666666667 0 0 0 0
20476.0238011901 2239.73333333333 1011.27333333333 0 792.866666666667 655.893333333333 355.38 1446.86666666667 0 0 0 0
20501.0250512526 2238.65333333333 1010.36666666667 0 791.146666666667 653.98 356.386666666667 1447.50666666667 0 0 0 0
20526.0263013151 2240.46666666667 1006.12 0 791.48 650.546666666667 355.573333333333 1448.98666666667 0 0 0 0
20551.0275513776 2240.12 1003.32666666667 0 788.873333333333 646.28 357.046666666667 1451.24666666667 0 0 0 0
20576.0288014401 2237.84 1003.08 0 791.32 648.94 354.14 1446.52 0 0 0 0
20601.0300515026 2240.14666666667 998.88 0 789.76 643.9 354.98 1450.38666666667 0 0 0 0
20626.0313015651 2241.66666666667 994.66 0 789.3 640.22 354.44 1452.36666666667 0 0 0 0
20651.0325516276 2235.62666666667 997.586666666667 0 786.613333333333 641.24 356.346666666667 1449.01333333333 0 0 0 0
20676.0338016901 2231.64666666667 998.973333333333 0 786.853333333333 643.44 355.533333333333 1444.79333333333 0 0 0 0
20701.0350517526 2228.70666666667 999.606666666667 0 785.22 643.1 356.506666666667 1443.48666666667 0 0 0 0
20726.0363018151 2219.42 1006.28 0 779.186666666667 645.186666666667 361.093333333333 1440.23333333333 0 0 0 0
20751.0375518776 2219.05333333333 1004.58 0 774.166666666667 638.96 365.62 1444.88666666667 0 0 0 0
20776.0388019401 2213.90666666667 1007.28 0 770.58 638.926666666667 368.353333333333 1443.32666666667 0 0 0 0
20801.0400520026 2213.77333333333 1005.48 0 773.326666666667 640.726666666667 364.753333333333 1440.44666666667 0 0 0 0
20826.0413020651 2213.29333333333 1003.60666666667 0 775.913333333333 641.993333333333 361.613333333333 1437.38 0 0 0 0
20851.0425521276 2214.58 999.32 0 777.76 640.64 358.68 1436.82 0 0 0 0
20876.0438021901 2214.04666666667 996.986666666667 0 775.026666666667 636.646666666667 360.34 1439.02 0 0 0 0
20901.0450522526 2211.35333333333 997.12 0 774.086666666667 637.033333333333 360.086666666667 1437.26666666667 0 0 0 0
20926.0463023151 2212.38 993.86 0 775.02 635.953333333333 357.906666666667 1437.36 0 0 0 0
20951.0475523776 2212.02 992.113333333333 0 774.106666666667 634.08 358.033333333333 1437.91333333333 0 0 0 0
20976.0488024401 2211.86666666667 990.173333333333 0 775.066666666667 633.68 356.493333333333 1436.8 0 0 0 0
21001.0500525026 2209.38666666667 990.4 0 774.78 634.513333333333 355.886666666667 1434.60666666667 0 0 0 0
21026.0513025651 2204.99333333333 992.926666666667 0 771.786666666667 634.86 358.066666666667 1433.20666666667 0 0 0 0
21051.0525526276 2205.35333333333 990.28 0 774.033333333333 635.073333333333 355.206666666667 1431.32 0 0 0 0
21076.0538026901 2202.05333333333 991.553333333333 0 770.453333333333 633.426666666667 358.126666666667 1431.6 0 0 0 0
21101.0550527526 2203.01333333333 989.106666666667 0 771.7 632.873333333333 356.233333333333 1431.31333333333 0 0 0 0
21126.0563028151 2198.80666666667 990.32 0 771.886666666667 635.4 354.92 1426.92 0 0 0 0
21151.0575528776 2196.43333333333 988.64 0 772.686666666667 635.74 352.9 1423.74666666667 0 0 0 0
21176.0588029401 2192.35333333333 989.6 0 772.626666666667 637.673333333333 351.926666666667 1419.72666666667 0 0 0 0
21201.0600530027 2192.48666666667 985.626666666667 0 772.52 635.046666666667 350.58 1419.96666666667 0 0 0 0
21226.0613030652 2193.52 982.92 0 770.653333333333 630.586666666667 352.333333333333 1422.86666666667 0 0 0 0
21251.0625531277 2195.17333333333 978.793333333333 0 771.493333333333 628.44 350.353333333333 1423.68 0 0 0 0
21276.0638031902 2199.22666666667 972.653333333333 0 769.74 621.226666666667 351.426666666667 1429.48666666667 0 0 0 0
21301.0650532527 2198.38666666667 970.653333333333 0 769.093333333333 619.393333333333 351.26 1429.29333333333 0 0 0 0
21326.0663033152 2201.64 964.946666666667 0 770.746666666667 615.973333333333 348.973333333333 1430.89333333333 0 0 0 0
21351.0675533777 2197.04 967.94 0 769.106666666667 618.146666666667 349.793333333333 1427.93333333333 0 0 0 0
21376.0688034402 2198.95333333333 964.286666666667 0 772.853333333333 618.96 345.326666666667 1426.1 0 0 0 0
21401.0700535027 2201.53333333333 959.96 0 775.606666666667 618.406666666667 341.553333333333 1425.92666666667 0 0 0 0
21426.0713035652 2198.84 961.233333333333 0 778.893333333333 623.393333333333 337.84 1419.94666666667 0 0 0 0
21451.0725536277 2193.12 964.92 0 779.426666666667 628.346666666667 336.573333333333 1413.69333333333 0 0 0 0
21476.0738036902 2188.58666666667 967.72 0 777.993333333333 630.633333333333 337.086666666667 1410.59333333333 0 0 0 0
21501.0750537527 2188.79333333333 965.18 0 779.066666666667 630.2 334.98 1409.72666666667 0 0 0 0
21526.0763038152 2182.86 968.84 0 778.293333333333 633.786666666667 335.053333333333 1404.56666666667 0 0 0 0
21551.0775538777 2177.90666666667 971.48 0 773.973333333333 632.88 338.6 1403.93333333333 0 0 0 0
21576.0788039402 2177.60666666667 969.253333333333 0 774.166666666667 631.78 337.473333333333 1403.44 0 0 0 0
21601.0800540027 2185.24666666667 959.106666666667 0 774.333333333333 623.093333333333 336.013333333333 1410.91333333333 0 0 0 0
21626.0813040652 2180.16666666667 961.48 0 773.066666666667 625.02 336.46 1407.1 0 0 0 0
21651.0825541277 2176.60666666667 961.66 0 772.486666666667 625.5 336.16 1404.12 0 0 0 0
21676.0838041902 2179.52 956.68 0 771.866666666667 620.606666666667 336.073333333333 1407.65333333333 0 0 0 0
21701.0850542527 2171.62 962.013333333333 0 769.393333333333 624.113333333333 337.9 1402.22666666667 0 0 0 0
21726.0863043152 2166.01333333333 965.053333333333 0 765.3 623.8 341.253333333333 1400.71333333333 0 0 0 0
21751.0875543777 2159.74666666667 968.613333333333 0 762.166666666667 625.473333333333 343.14 1397.58 0 0 0 0
21776.0888044402 2155.12666666667 970.8 0 757.393333333333 623.993333333333 346.806666666667 1397.73333333333 0 0 0 0
21801.0900545027 2147.59333333333 975.14 0 753.66 626.066666666667 349.073333333333 1393.93333333333 0 0 0 0
21826.0913045652 2147.26 972.386666666667 0 755.126666666667 625.893333333333 346.493333333333 1392.13333333333 0 0 0 0
21851.0925546277 2145.52666666667 971.56 0 753.4 624.466666666667 347.093333333333 1392.12666666667 0 0 0 0
21876.0938046902 2146.44 968.366666666667 0 756.113333333333 624.866666666667 343.5 1390.32666666667 0 0 0 0
21901.0950547527 2146.23333333333 966.433333333333 0 754.34 621.826666666667 344.606666666667 1391.89333333333 0 0 0 0
21926.0963048152 2153.58 957.073333333333 0 759.426666666667 618.366666666667 338.706666666667 1394.15333333333 0 0 0 0
21951.0975548777 2154.51333333333 953.846666666667 0 760.066666666667 616.6 337.246666666667 1394.44666666667 0 0 0 0
21976.0988049402 2151.83333333333 954.566666666667 0 756.653333333333 615.006666666667 339.56 1395.18 0 0 0 0
22001.1000550027 2147.94 955.546666666667 0 756.36 617.133333333333 338.413333333333 1391.58 0 0 0 0
22026.1013050653 2148.6 952.366666666667 0 756.353333333333 614.766666666667 337.6 1392.24666666667 0 0 0 0
22051.1025551278 2146.67333333333 951.526666666667 0 756.853333333333 615.406666666667 336.12 1389.82 0 0 0 0
22076.1038051903 2140.64 954.733333333333 0 754.72 617.766666666667 336.966666666667 1385.92 0 0 0 0
22101.1050552528 2141.69333333333 951.14 0 753.573333333333 614.24 336.9 1388.12 0 0 0 0
22126.1063053153 2136.38666666667 954.78 0 753.166666666667 617.866666666667 336.913333333333 1383.22 0 0 0 0
22151.1075553778 2124.88 963.86 0 749.94 624.273333333333 339.586666666667 1374.94 0 0 0 0
22176.1088054403 2130.53333333333 955.5 0 751.566666666667 618.326666666667 337.173333333333 1378.96666666667 0 0 0 0
22201.1100555028 2141.06 942.22 0 755.16 609.753333333333 332.466666666667 1385.9 0 0 0 0
22226.1113055653 2137.55333333333 943.613333333333 0 753.426666666667 610.266666666667 333.346666666667 1384.12666666667 0 0 0 0
22251.1125556278 2130.70666666667 947.64 0 751.72 613.92 333.72 1378.98666666667 0 0 0 0
22276.1138056903 2132 944.026666666667 0 754.34 614.12 329.906666666667 1377.66 0 0 0 0
22301.1150557528 2126.51333333333 947.38 0 751.613333333333 615.913333333333 331.466666666667 1374.9 0 0 0 0
22326.1163058153 2126.39333333333 944.92 0 752.526666666667 615.68 329.24 1373.86666666667 0 0 0 0
22351.1175558778 2120.6 947.653333333333 0 749.353333333333 616.246666666667 331.406666666667 1371.24666666667 0 0 0 0
22376.1188059403 2117.21333333333 948.713333333333 0 747.413333333333 616.26 332.453333333333 1369.8 0 0 0 0
22401.1200560028 2116.99333333333 944.586666666667 0 746.526666666667 612.866666666667 331.72 1370.46666666667 0 0 0 0
22426.1213060653 2116.42 941.846666666667 0 743.146666666667 607.706666666667 334.14 1373.27333333333 0 0 0 0
22451.1225561278 2114.35333333333 941.706666666667 0 745.013333333333 610.246666666667 331.46 1369.34 0 0 0 0
22476.1238061903 2116.12 936.893333333333 0 746.7 608.34 328.553333333333 1369.42 0 0 0 0
22501.1250562528 2111.52 939.166666666667 0 744.593333333333 609.353333333333 329.813333333333 1366.92666666667 0 0 0 0
22526.1263063153 2115.36666666667 932.686666666667 0 746.873333333333 606.093333333333 326.593333333333 1368.49333333333 0 0 0 0
22551.1275563778 2112.46 933.66 0 748.786666666667 609.573333333333 324.086666666667 1363.67333333333 0 0 0 0
22576.1288064403 2108.48 936.173333333333 0 745.053333333333 608.98 327.193333333333 1363.42666666667 0 0 0 0
22601.1300565028 2103.47333333333 938.693333333333 0 740.5 608.02 330.673333333333 1362.97333333333 0 0 0 0
22626.1313065653 2102.38666666667 937.36 0 738.946666666667 606.126666666667 331.233333333333 1363.44 0 0 0 0
22651.1325566278 2104.24666666667 933.286666666667 0 738.273333333333 601.88 331.406666666667 1365.97333333333 0 0 0 0
22676.1338066903 2104.98 930.433333333333 0 738.833333333333 600.386666666667 330.046666666667 1366.14666666667 0 0 0 0
22701.1350567528 2104.3 929.606666666667 0 740.453333333333 601.433333333333 328.173333333333 1363.84666666667 0 0 0 0
22726.1363068153 2099.64 931.433333333333 0 742.246666666667 605.873333333333 325.56 1357.39333333333 0 0 0 0
22751.1375568778 2094.51333333333 934.26 0 742.006666666667 609.64 324.62 1352.50666666667 0 0 0 0
22776.1388069403 2099.31333333333 927.753333333333 0 743 604.7 323.053333333333 1356.31333333333 0 0 0 0
22801.1400570028 2098.71333333333 925.9 0 744.526666666667 605.02 320.88 1354.18666666667 0 0 0 0
22826.1413070654 2095.21333333333 926.666666666667 0 745.753333333333 608.013333333333 318.653333333333 1349.46 0 0 0 0
22851.1425571279 2092.57333333333 927.286666666667 0 748.293333333333 612 315.286666666667 1344.28 0 0 0 0
22876.1438071904 2093.24 924.98 0 746.453333333333 608.466666666667 316.513333333333 1346.78666666667 0 0 0 0
22901.1450572529 2094.22666666667 921.153333333333 0 743.306666666667 602.346666666667 318.806666666667 1350.92 0 0 0 0
22926.1463073154 2091.53333333333 921.393333333333 0 740.886666666667 601.166666666667 320.226666666667 1350.64666666667 0 0 0 0
22951.1475573779 2098.77333333333 911.76 0 742.166666666667 593.48 318.28 1356.60666666667 0 0 0 0
22976.1488074404 2099.05333333333 908.613333333333 0 742.773333333333 592.086666666667 316.526666666667 1356.28 0 0 0 0
23001.1500575029 2095.28 909.446666666667 0 741.766666666667 593.26 316.186666666667 1353.51333333333 0 0 0 0
23026.1513075654 2091.85333333333 910.72 0 740.32 593.713333333333 317.006666666667 1351.53333333333 0 0 0 0
23051.1525576279 2094.14 906.306666666667 0 742.053333333333 591.44 314.866666666667 1352.08666666667 0 0 0 0
23076.1538076904 2093.92 903.92 0 744.72 592.06 311.86 1349.2 0 0 0 0
23101.1550577529 2091.24 904.666666666667 0 745.513333333333 594.113333333333 310.553333333333 1345.72666666667 0 0 0 0
23126.1563078154 2086.15333333333 907.206666666667 0 743.08 594.966666666667 312.24 1343.07333333333 0 0 0 0
23151.1575578779 2087.28 904.386666666667 0 738.773333333333 588.58 315.806666666667 1348.50666666667 0 0 0 0
23176.1588079404 2081.94 907.753333333333 0 736.186666666667 590.266666666667 317.486666666667 1345.75333333333 0 0 0 0
23201.1600580029 2074.35333333333 912.193333333333 0 734.573333333333 594.046666666667 318.146666666667 1339.78 0 0 0 0
23226.1613080654 2073.82 910.326666666666 0 735.253333333333 593.673333333333 316.653333333333 1338.56666666667 0 0 0 0
23251.1625581279 2065.39333333333 916.446666666667 0 731.813333333333 597.34 319.106666666667 1333.58 0 0 0 0
23276.1638081904 2064.53333333333 915.073333333333 0 729.646666666667 594.686666666667 320.386666666667 1334.88666666667 0 0 0 0
23301.1650582529 2068.07333333333 909.42 0 730.813333333333 590.606666666667 318.813333333333 1337.26 0 0 0 0
23326.1663083154 2074.52 901.593333333333 0 732.36 584.82 316.773333333333 1342.16 0 0 0 0
23351.1675583779 2076.68 897.053333333333 0 732.82 581.473333333333 315.58 1343.86 0 0 0 0
23376.1688084404 2083.34 888.806666666667 0 736.406666666667 577.32 311.486666666667 1346.93333333333 0 0 0 0
23401.1700585029 2082.95333333333 887.6 0 736.953333333333 577.193333333333 310.406666666667 1346 0 0 0 0
23426.1713085654 2079.24666666667 889.573333333333 0 734.78 577.613333333333 311.96 1344.46666666667 0 0 0 0
23451.1725586279 2068.94 898.033333333333 0 730.673333333334 582.38 315.653333333333 1338.26666666667 0 0 0 0
23476.1738086904 2062.57333333333 902.753333333333 0 728.253333333333 585.22 317.533333333333 1334.32 0 0 0 0
23501.1750587529 2053.33333333333 910.106666666667 0 724.2 589.233333333333 320.873333333333 1329.13333333333 0 0 0 0
23526.1763088154 2048.43333333333 912.946666666667 0 724.226666666667 592.886666666667 320.06 1324.20666666667 0 0 0 0
23551.1775588779 2050.42666666667 909.106666666667 0 724.746666666667 590.5 318.606666666667 1325.68 0 0 0 0
23576.1788089404 2051.82666666667 904.506666666667 0 724.88 587.186666666667 317.32 1326.94666666667 0 0 0 0
23601.1800590029 2047.28 906.846666666667 0 725.22 591.033333333333 315.813333333333 1322.06 0 0 0 0
23626.1813090655 2048.61333333333 904 0 725.506666666667 588.626666666667 315.373333333333 1323.10666666667 0 0 0 0
23651.182559128 2047.58666666667 903.086666666667 0 724.253333333333 587.006666666667 316.08 1323.33333333333 0 0 0 0
23676.1838091905 2045.30666666667 903.353333333333 0 723.133333333333 586.573333333333 316.78 1322.17333333333 0 0 0 0
23701.185059253 2041.82666666667 903.406666666667 0 721.86 586.44 316.966666666667 1319.96666666667 0 0 0 0
23726.1863093155 2040.48666666667 902.173333333333 0 722.106666666667 586.366666666667 315.806666666667 1318.38 0 0 0 0
23751.187559378 2035.39333333333 905.193333333334 0 721.9 590.046666666667 315.146666666667 1313.49333333333 0 0 0 0
23776.1888094405 2037.88666666667 901.286666666667 0 723.246666666667 588.033333333333 313.253333333333 1314.64 0 0 0 0
23801.190059503 2037.42666666667 899.566666666667 0 722.78 586.766666666667 312.8 1314.64666666667 0 0 0 0
23826.1913095655 2040.94666666667 894.166666666667 0 723.726666666667 583.086666666667 311.08 1317.22 0 0 0 0
23851.192559628 2037.82 894.98 0 720.96 582.08 312.9 1316.86 0 0 0 0
23876.1938096905 2036.81333333333 892.893333333333 0 718.666666666667 578.793333333333 314.1 1318.14666666667 0 0 0 0
23901.195059753 2040.04666666667 887.14 0 719.48 574.82 312.32 1320.56666666667 0 0 0 0
23926.1963098155 2043.84 881.093333333333 0 720.333333333333 570.746666666667 310.346666666667 1323.50666666667 0 0 0 0
23951.197559878 2039.71333333333 882.946666666667 0 720.82 573.913333333333 309.033333333333 1318.89333333333 0 0 0 0
23976.1988099405 2039.89333333333 879.673333333334 0 719.08 570.086666666667 309.586666666667 1320.81333333333 0 0 0 0
24001.200060003 2031.15333333333 886.24 0 712.44 570.753333333333 315.486666666667 1318.71333333333 0 0 0 0
24026.2013100655 2028.27333333333 885.873333333333 0 710.273333333333 569.4 316.473333333333 1318 0 0 0 0
24051.202560128 2028.87333333333 882.366666666667 0 711.253333333333 567.753333333333 314.613333333333 1317.62 0 0 0 0
24076.2038101905 2024.94 884.246666666667 0 710.226666666667 569.16 315.086666666667 1314.71333333333 0 0 0 0
24101.205060253 2019.58 887.233333333333 0 709.033333333333 571.786666666667 315.446666666667 1310.54666666667 0 0 0 0
24126.2063103155 2020.32666666667 883.6 0 708.533333333333 568.486666666667 315.113333333333 1311.79333333333 0 0 0 0
24151.207560378 2019.36666666667 882.846666666667 0 709.646666666667 569.46 313.386666666667 1309.72 0 0 0 0
24176.2088104405 2023.1 877.113333333333 0 710.973333333333 565.86 311.253333333333 1312.12666666667 0 0 0 0
24201.210060503 2018.51333333333 879.566666666667 0 708.526666666667 566.853333333333 312.713333333333 1309.98666666667 0 0 0 0
24226.2113105655 2016.52666666667 879.726666666667 0 706.713333333333 566.133333333333 313.593333333333 1309.81333333333 0 0 0 0
24251.212560628 2013.08 881.34 0 709.04 570.733333333333 310.606666666667 1304.04 0 0 0 0
24276.2138106905 2017.52 874.133333333333 0 713.433333333333 568.92 305.213333333333 1304.08666666667 0 0 0 0
24301.215060753 2014.55333333333 874.82 0 712.313333333334 569.213333333333 305.606666666667 1302.24 0 0 0 0
24326.2163108155 2015.9 871.033333333333 0 710.946666666667 565.08 305.953333333333 1304.95333333333 0 0 0 0
24351.217560878 2009.54666666667 874.82 0 707.466666666667 566.56 308.26 1302.08 0 0 0 0
24376.2188109405 2002.03333333333 879.48 0 704.233333333333 569.26 310.22 1297.8 0 0 0 0
24401.220061003 1998.54666666667 881.2 0 704.94 572.273333333333 308.926666666667 1293.60666666667 0 0 0 0
24426.2213110656 1997.58 879.933333333333 0 701.88 568.946666666667 310.986666666667 1295.7 0 0 0 0
24451.2225611281 1993.69333333333 881.993333333333 0 698.406666666667 568.14 313.853333333333 1295.28666666667 0 0 0 0
24476.2238111906 1994.78666666667 879.053333333333 0 701.58 568.92 310.133333333333 1293.20666666667 0 0 0 0
24501.2250612531 2002.69333333333 868.993333333333 0 704.12 562.44 306.553333333333 1298.57333333333 0 0 0 0
24526.2263113156 2005.84666666667 863.373333333333 0 703.213333333333 556.833333333333 306.54 1302.63333333333 0 0 0 0
24551.2275613781 2004.49333333333 862.466666666667 0 701.206666666667 554.613333333333 307.853333333333 1303.28666666667 0 0 0 0
24576.2288114406 1999.86666666667 864.713333333333 0 700.053333333333 556.506666666667 308.206666666667 1299.81333333333 0 0 0 0
24601.2300615031 2000.60666666667 862.04 0 704.933333333333 559.406666666667 302.633333333333 1295.67333333333 0 0 0 0
24626.2313115656 1997.54666666667 862.32 0 703.073333333333 558.64 303.68 1294.47333333333 0 0 0 0
24651.2325616281 1995.64 862.106666666667 0 699.946666666667 556.046666666667 306.06 1295.69333333333 0 0 0 0
24676.2338116906 1993.66666666667 862.246666666667 0 699.213333333333 556.473333333333 305.773333333333 1294.45333333333 0 0 0 0
24701.2350617531 1987.62666666667 865.693333333333 0 697.18 558.84 306.853333333333 1290.44666666667 0 0 0 0
24726.2363118156 1988.75333333333 862.673333333333 0 699.26 558.62 304.053333333333 1289.49333333333 0 0 0 0
24751.2375618781 1992.3 856.733333333333 0 698.773333333333 553.126666666667 303.606666666667 1293.52666666667 0 0 0 0
24776.2388119406 1994.64 851.893333333333 0 700.76 551.08 300.813333333333 1293.88 0 0 0 0
24801.2400620031 1988.55333333333 855.986666666667 0 702.326666666667 557.266666666667 298.72 1286.22666666667 0 0 0 0
24826.2413120656 1985.57333333333 856.8 0 701.886666666667 558.166666666667 298.633333333333 1283.68666666667 0 0 0 0
24851.2425621281 1988.38 851.366666666667 0 703.286666666667 555.173333333333 296.193333333333 1285.09333333333 0 0 0 0
24876.2438121906 1989.33333333333 848.033333333333 0 703 552.64 295.393333333333 1286.33333333333 0 0 0 0
24901.2450622531 1981.48666666667 853.78 0 699.42 555.366666666667 298.413333333333 1282.06666666667 0 0 0 0
24926.2463123156 1973.34 860.046666666667 0 695.046666666667 557.346666666667 302.7 1278.29333333333 0 0 0 0
24951.2475623781 1970.44 861.033333333333 0 695.326666666667 559.293333333333 301.74 1275.11333333333 0 0 0 0
24976.2488124406 1965.65333333333 863.773333333333 0 696.333333333333 563.586666666667 300.186666666667 1269.32 0 0 0 0
25001.2500625031 1960.63333333333 866.16 0 693.293333333333 563.92 302.24 1267.34 0 0 0 0
25026.2513125656 1950.38 874.053333333333 0 688.013333333333 567.413333333333 306.64 1262.36666666667 0 0 0 0
25051.2525626281 1952.68 869.94 0 691.3 567.413333333333 302.526666666667 1261.38 0 0 0 0
25076.2538126906 1955.16 866.32 0 691.653333333333 564.633333333333 301.686666666667 1263.50666666667 0 0 0 0
25101.2550627531 1953.59333333333 866.3 0 690.96 564.673333333333 301.626666666667 1262.63333333333 0 0 0 0
25126.2563128156 1949.63333333333 868.84 0 690.806666666667 567.68 301.16 1258.82666666667 0 0 0 0
25151.2575628781 1951.44666666667 865.326666666667 0 688.94 562.913333333333 302.413333333333 1262.50666666667 0 0 0 0
25176.2588129406 1952.72 861.44 0 689.293333333333 560.453333333333 300.986666666667 1263.42666666667 0 0 0 0
25201.2600630031 1952.92666666667 858.813333333333 0 689.12 558.82 299.993333333333 1263.80666666667 0 0 0 0
25226.2613130657 1950.79333333333 859.293333333333 0 687.96 558.92 300.373333333333 1262.83333333333 0 0 0 0
25251.2625631282 1949.14 858.173333333333 0 684.84 555.713333333333 302.46 1264.3 0 0 0 0
25276.2638131907 1950.83333333333 854.16 0 684.246666666667 551.52 302.64 1266.58666666667 0 0 0 0
25301.2650632532 1949.3 852.766666666667 0 682.206666666667 549.233333333333 303.533333333333 1267.09333333333 0 0 0 0
25326.2663133157 1944.34666666667 855.413333333333 0 681.013333333333 551.8 303.613333333333 1263.33333333333 0 0 0 0
25351.2675633782 1943.48 853.733333333333 0 681.273333333333 551.273333333333 302.46 1262.20666666667 0 0 0 0
25376.2688134407 1944.16 850.186666666667 0 681.38 548.68 301.506666666667 1262.78 0 0 0 0
25401.2700635032 1939.13333333333 852.173333333333 0 678.64 549.053333333333 303.12 1260.49333333333 0 0 0 0
25426.2713135657 1934.02666666667 854.466666666667 0 672.726666666667 546.553333333333 307.913333333333 1261.3 0 0 0 0
25451.2725636282 1934.38 852.766666666667 0 672.18 544.893333333333 307.873333333333 1262.2 0 0 0 0
25476.2738136907 1926.53333333333 859.313333333333 0 670.893333333333 550.746666666667 308.566666666667 1255.64 0 0 0 0
25501.2750637532 1921.59333333333 862.106666666667 0 672.626666666667 555.966666666667 306.14 1248.96666666667 0 0 0 0
25526.2763138157 1922.61333333333 858.7 0 674.473333333333 555.426666666667 303.273333333333 1248.14 0 0 0 0
25551.2775638782 1928.86 850.753333333333 0 675.926666666667 549.4 301.353333333333 1252.93333333333 0 0 0 0
25576.2788139407 1927.57333333333 850.44 0 673.926666666667 547.76 302.68 1253.64666666667 0 0 0 0
25601.2800640032 1927.98 847.486666666667 0 672.773333333333 544.513333333333 302.973333333333 1255.20666666667 0 0 0 0
25626.2813140657 1920.52 852.833333333333 0 670.106666666667 548.113333333333 304.72 1250.41333333333 0 0 0 0
25651.2825641282 1913.20666666667 857.393333333333 0 668.333333333333 552.226666666667 305.166666666667 1244.87333333333 0 0 0 0
25676.2838141907 1910.99333333333 857.14 0 669.086666666667 554.06 303.08 1241.90666666667 0 0 0 0
25701.2850642532 1912.22666666667 854.273333333333 0 669.826666666667 552.426666666667 301.846666666667 1242.4 0 0 0 0
25726.2863143157 1913.56666666667 850.666666666667 0 669.326666666667 548.973333333333 301.693333333333 1244.24 0 0 0 0
25751.2875643782 1913.3 849.133333333333 0 668.14 546.64 302.493333333333 1245.16 0 0 0 0
25776.2888144407 1908.38666666667 851.34 0 665.12 547.42 303.92 1243.26666666667 0 0 0 0
25801.2900645032 1904.24666666667 853.146666666667 0 663.813333333333 548.373333333333 304.773333333333 1240.43333333333 0 0 0 0
25826.2913145657 1904.73333333333 851.086666666667 0 662.92 545.766666666667 305.32 1241.81333333333 0 0 0 0
25851.2925646282 1906.7 847.013333333333 0 666.466666666667 545.86 301.153333333333 1240.23333333333 0 0 0 0
25876.2938146907 1907.77333333333 844.026666666667 0 666.726666666667 543.806666666667 300.22 1241.04666666667 0 0 0 0
25901.2950647532 1906.51333333333 842.973333333333 0 667.346666666667 543.96 299.013333333333 1239.16666666667 0 0 0 0
25926.2963148157 1902.7 845.253333333333 0 665.746666666667 545.066666666667 300.186666666667 1236.95333333333 0 0 0 0
25951.2975648782 1901.64 844.766666666667 0 664.193333333333 543.586666666667 301.18 1237.44666666667 0 0 0 0
25976.2988149407 1899.15333333333 845.233333333333 0 661.466666666667 541.853333333333 303.38 1237.68666666667 0 0 0 0
26001.3000650033 1901.78 840.72 0 662.813333333333 539.446666666667 301.273333333333 1238.96666666667 0 0 0 0
26026.3013150658 1905.41333333333 835.18 0 663.273333333333 535.453333333333 299.726666666667 1242.14 0 0 0 0
26051.3025651283 1903.21333333333 835.353333333333 0 663.546666666667 536.773333333333 298.58 1239.66666666667 0 0 0 0
26076.3038151908 1902.56 833.52 0 663.06 535.146666666667 298.373333333333 1239.5 0 0 0 0
26101.3050652533 1898.21333333333 835.713333333333 0 663.066666666667 538.106666666667 297.606666666667 1235.14666666667 0 0 0 0
26126.3063153158 1894.92666666667 836.84 0 659.86 536.486666666667 300.353333333333 1235.06666666667 0 0 0 0
26151.3075653783 1893.22666666667 836.693333333333 0 657.093333333333 534.133333333333 302.56 1236.13333333333 0 0 0 0
26176.3088154408 1893.3 835.133333333333 0 657.666666666667 533.766666666667 301.366666666667 1235.63333333333 0 0 0 0
26201.3100655033 1895.82 830.266666666667 0 659.96 532.026666666667 298.24 1235.86 0 0 0 0
26226.3113155658 1891.86 831.066666666667 0 658.773333333333 532.973333333333 298.093333333333 1233.08666666667 0 0 0 0
26251.3125656283 1886.72666666667 833.686666666667 0 658.366666666667 536.093333333333 297.593333333333 1228.36 0 0 0 0
26276.3138156908 1885.12666666667 833.193333333333 0 658.506666666667 536.113333333333 297.08 1226.62 0 0 0 0
26301.3150657533 1883.06 833.133333333333 0 659.393333333333 537.733333333333 295.4 1223.66666666667 0 0 0 0
26326.3163158158 1887.5 825.973333333333 0 660.953333333333 533.973333333333 292 1226.54666666667 0 0 0 0
26351.3175658783 1883.82666666667 827.406666666667 0 659.966666666667 535.26 292.146666666667 1223.86 0 0 0 0
26376.3188159408 1880.32666666667 828.146666666667 0 659.08 536.06 292.086666666667 1221.24666666667 0 0 0 0
26401.3200660033 1877.40666666667 829.16 0 658.706666666667 537.42 291.74 1218.7 0 0 0 0
26426.3213160658 1878.94666666667 824.753333333333 0 660.5 535.846666666667 288.906666666667 1218.44666666667 0 0 0 0
26451.3225661283 1877.12666666667 823.726666666667 0 658.173333333333 534.133333333333 289.593333333333 1218.95333333333 0 0 0 0
26476.3238161908 1877.20666666667 820.64 0 660.253333333333 534.286666666667 286.353333333333 1216.95333333333 0 0 0 0
26501.3250662533 1875.33333333333 820.08 0 658.286666666667 532.273333333333 287.806666666667 1217.04666666667 0 0 0 0
26526.3263163158 1871.13333333333 822.4 0 654.893333333333 531.593333333333 290.806666666667 1216.24 0 0 0 0
26551.3275663783 1866.74 825.6 0 650.573333333333 531.14 294.46 1216.16666666667 0 0 0 0
26576.3288164408 1868.90666666667 822.293333333333 0 651.606666666667 529.086666666667 293.206666666667 1217.3 0 0 0 0
26601.3300665033 1874.33333333333 815.1 0 656.5 527.36 287.74 1217.83333333333 0 0 0 0
26626.3313165658 1877 810.706666666667 0 658.92 526.093333333333 284.613333333333 1218.08 0 0 0 0
26651.3325666283 1874.51333333333 811.36 0 660.373333333333 528.88 282.48 1214.14 0 0 0 0
26676.3338166908 1869.16 813.7 0 655.926666666667 527.893333333333 285.806666666667 1213.23333333333 0 0 0 0
26701.3350667533 1869.81333333333 810.793333333333 0 655.866666666667 525.653333333333 285.14 1213.94666666667 0 0 0 0
26726.3363168158 1868 810.946666666667 0 656.393333333333 526.78 284.166666666667 1211.60666666667 0 0 0 0
26751.3375668783 1861.64 815.74 0 654.313333333333 529.966666666667 285.773333333333 1207.32666666667 0 0 0 0
26776.3388169408 1860.62666666667 815.706666666667 0 656.3 532.073333333333 283.633333333333 1204.32666666667 0 0 0 0
26801.3400670034 1856.8 817.74 0 656.813333333333 535.026666666667 282.713333333333 1199.98666666667 0 0 0 0
26826.3413170659 1859.12666666667 813.526666666667 0 657.4 531.74 281.786666666667 1201.72666666667 0 0 0 0
26851.3425671284 1856.27333333333 814.153333333333 0 658.38 533.96 280.193333333333 1197.89333333333 0 0 0 0
26876.3438171909 1859.38 808.826666666667 0 661.866666666667 533.086666666667 275.74 1197.51333333333 0 0 0 0
26901.3450672534 1857.86666666667 807.793333333333 0 662.073333333333 533.506666666667 274.286666666667 1195.79333333333 0 0 0 0
26926.3463173159 1854.07333333333 809.106666666667 0 660.406666666667 533.92 275.186666666667 1193.66666666667 0 0 0 0
26951.3475673784 1854.32 806.813333333333 0 658.173333333333 529.94 276.873333333333 1196.14666666667 0 0 0 0
26976.3488174409 1851.95333333333 806.76 0 656.74 529.246666666667 277.513333333333 1195.21333333333 0 0 0 0
27001.3500675034 1848.92666666667 807.96 0 654.413333333333 528.206666666667 279.753333333333 1194.51333333333 0 0 0 0
27026.3513175659 1846.92666666667 808.926666666667 0 655.086666666667 530.106666666667 278.82 1191.84 0 0 0 0
27051.3525676284 1847.54666666667 806.52 0 653.08 526.553333333333 279.966666666667 1194.46666666667 0 0 0 0
27076.3538176909 1843.40666666667 808.246666666667 0 653.126666666667 529.246666666667 279 1190.28 0 0 0 0
27101.3550677534 1842.40666666667 807.413333333333 0 652.133333333333 528.166666666667 279.246666666667 1190.27333333333 0 0 0 0
27126.3563178159 1842.74666666667 804.813333333333 0 652.76 527.08 277.733333333333 1189.98666666667 0 0 0 0
27151.3575678784 1842.56666666667 803.16 0 653.306666666667 527.013333333333 276.146666666667 1189.26 0 0 0 0
27176.3588179409 1848.13333333333 796.246666666667 0 654.84 522.033333333333 274.213333333333 1193.29333333333 0 0 0 0
27201.3600680034 1844.77333333333 796.92 0 652.946666666667 521.653333333333 275.266666666667 1191.82666666667 0 0 0 0
27226.3613180659 1842.54666666667 796.72 0 651.706666666667 520.293333333333 276.426666666667 1190.84 0 0 0 0
27251.3625681284 1841.28666666667 796.32 0 653.293333333333 521.98 274.34 1187.99333333333 0 0 0 0
27276.3638181909 1834.34 801.806666666667 0 650.493333333333 525.413333333333 276.393333333333 1183.84666666667 0 0 0 0
27301.3650682534 1835.00666666667 799.573333333333 0 649.94 523.053333333333 276.52 1185.06666666667 0 0 0 0
27326.3663183159 1834.20666666667 797.64 0 648.1 520.006666666667 277.633333333333 1186.10666666667 0 0 0 0
27351.3675683784 1833.18666666667 796.406666666667 0 647.653333333333 519.266666666667 277.14 1185.53333333333 0 0 0 0
27376.3688184409 1832.67333333333 794.873333333333 0 647.406666666667 518.22 276.653333333333 1185.26666666667 0 0 0 0
27401.3700685034 1835.54666666667 789.613333333333 0 644.333333333333 511.046666666667 278.566666666667 1191.21333333333 0 0 0 0
27426.3713185659 1828.64 794.346666666667 0 640.78 513.213333333333 281.133333333333 1187.86 0 0 0 0
27451.3725686284 1821.75333333333 798.566666666667 0 637.953333333333 515.5 283.066666666667 1183.8 0 0 0 0
27476.3738186909 1820.30666666667 797.64 0 636.813333333333 514.16 283.48 1183.49333333333 0 0 0 0
27501.3750687534 1819.56 795.906666666667 0 636.46 512.893333333333 283.013333333333 1183.1 0 0 0 0
27526.3763188159 1813.18 799.473333333333 0 635.14 515.886666666667 283.586666666667 1178.04 0 0 0 0
27551.3775688784 1809.25333333333 800.813333333333 0 634.573333333333 517.72 283.093333333333 1174.68 0 0 0 0
27576.3788189409 1803.17333333333 804.713333333333 0 632.26 520.493333333333 284.22 1170.91333333333 0 0 0 0
27601.3800690035 1799.41333333333 806.833333333333 0 628.626666666667 519.626666666667 287.206666666667 1170.78666666667 0 0 0 0
27626.381319066 1802.86666666667 801.946666666667 0 629.373333333333 516.093333333333 285.853333333333 1173.49333333333 0 0 0 0
27651.3825691285 1801.84 801.14 0 628.446666666667 515.06 286.08 1173.39333333333 0 0 0 0
27676.383819191 1799.19333333333 801.413333333333 0 625.093333333333 513.213333333333 288.2 1174.1 0 0 0 0
27701.3850692535 1792.35333333333 806.1 0 622.5 515.953333333333 290.146666666667 1169.85333333333 0 0 0 0
27726.386319316 1787.02666666667 809.993333333333 0 621.24 519.04 290.953333333333 1165.78666666667 0 0 0 0
27751.3875693785 1790.25333333333 804.753333333333 0 624.046666666667 517.04 287.713333333333 1166.20666666667 0 0 0 0
27776.388819441 1789.46 803.2 0 619.313333333333 511.286666666667 291.913333333333 1170.14666666667 0 0 0 0
27801.3900695035 1784.24 805.24 0 616.053333333333 511.386666666667 293.853333333333 1168.18666666667 0 0 0 0
27826.391319566 1784.31333333333 803.046666666667 0 618 512.06 290.986666666667 1166.31333333333 0 0 0 0
27851.3925696285 1786.61333333333 799.013333333333 0 622.746666666667 513.553333333333 285.46 1163.86666666667 0 0 0 0
27876.393819691 1781.43333333333 802.313333333333 0 621.226666666667 515.533333333333 286.78 1160.20666666667 0 0 0 0
27901.3950697535 1779.56 801.86 0 619.24 513.986666666667 287.873333333333 1160.32 0 0 0 0
27926.396319816 1780.08666666667 799.246666666667 0 617.5 510.446666666667 288.8 1162.58666666667 0 0 0 0
27951.3975698785 1783.99333333333 793.486666666667 0 619.766666666667 507.7 285.786666666667 1164.22666666667 0 0 0 0
27976.398819941 1785.01333333333 790.193333333333 0 620.92 506.493333333333 283.7 1164.09333333333 0 0 0 0
28001.4000700035 1784.22 788.913333333333 0 622.406666666667 507.326666666667 281.586666666667 1161.81333333333 0 0 0 0
28026.401320066 1784.35333333333 787.08 0 622.2 505.906666666667 281.173333333333 1162.15333333333 0 0 0 0
28051.4025701285 1783.66666666667 785.313333333333 0 623.12 505.953333333333 279.36 1160.54666666667 0 0 0 0
28076.403820191 1781.18 785.886666666667 0 625.3 509.366666666667 276.52 1155.88 0 0 0 0
28101.4050702535 1785.11333333333 780.52 0 627.373333333333 506.5 274.02 1157.74 0 0 0 0
28126.406320316 1789.71333333333 773.946666666667 0 628.24 501.333333333333 272.613333333333 1161.47333333333 0 0 0 0
28151.4075703785 1787.48666666667 774.566666666667 0 627.766666666667 502.286666666667 272.28 1159.72 0 0 0 0
28176.408820441 1786.18 774.786666666667 0 629.206666666667 504.653333333333 270.133333333333 1156.97333333333 0 0 0 0
28201.4100705035 1785.93333333333 773.113333333333 0 629.366666666667 503.94 269.173333333333 1156.56666666667 0 0 0 0
28226.411320566 1784.38 772.133333333333 0 626.613333333333 501.286666666667 270.846666666667 1157.76666666667 0 0 0 0
28251.4125706285 1784.66666666667 769.733333333333 0 626.426666666667 499.14 270.593333333333 1158.24 0 0 0 0
28276.413820691 1788.57333333333 764.013333333333 0 626.513333333333 494.353333333333 269.66 1162.06 0 0 0 0
28301.4150707535 1781.2 770.14 0 624.166666666667 498.74 271.4 1157.03333333333 0 0 0 0
28326.416320816 1777.16666666667 772.02 0 624.953333333333 502.193333333333 269.826666666667 1152.21333333333 0 0 0 0
28351.4175708785 1772.72666666667 774.466666666667 0 621.713333333333 501.66 272.806666666667 1151.01333333333 0 0 0 0
28376.418820941 1769.61333333333 776.42 0 618.04 500.32 276.1 1151.57333333333 0 0 0 0
28401.4200710036 1765.92 777.966666666667 0 619.826666666667 504.66 273.306666666667 1146.09333333333 0 0 0 0
28426.4213210661 1765.30666666667 776.786666666667 0 618.953333333333 503.466666666667 273.32 1146.35333333333 0 0 0 0
28451.4225711286 1765.84666666667 774.2 0 619.84 502.226666666667 271.973333333333 1146.00666666667 0 0 0 0
28476.4238211911 1764.22666666667 774.34 0 619.726666666667 502.733333333333 271.606666666667 1144.5 0 0 0 0
28501.4250712536 1765.84 771.366666666667 0 621.04 501.326666666667 270.04 1144.8 0 0 0 0
28526.4263213161 1767.38 768.5 0 619.913333333333 497.88 270.62 1147.46666666667 0 0 0 0
28551.4275713786 1761.13333333333 773.353333333333 0 616.886666666667 500.206666666667 273.146666666667 1144.24666666667 0 0 0 0
28576.4288214411 1760.13333333333 772.9 0 615.813333333333 499.086666666667 273.813333333333 1144.32 0 0 0 0
28601.4300715036 1756.31333333333 773.84 0 616.346666666667 501.64 272.2 1139.96666666667 0 0 0 0
28626.4313215661 1754.72 773.6 0 617.673333333333 503.346666666667 270.253333333333 1137.04666666667 0 0 0 0
28651.4325716286 1755.34666666667 771.14 0 619.273333333333 503.333333333333 267.806666666667 1136.07333333333 0 0 0 0
28676.4338216911 1755.41333333333 769.813333333333 0 618.693333333333 501.973333333333 267.84 1136.72 0 0 0 0
28701.4350717536 1752.70666666667 771.28 0 618.426666666667 503.44 267.84 1134.28 0 0 0 0
28726.4363218161 1747.50666666667 774.706666666667 0 616.166666666667 505.446666666667 269.26 1131.34 0 0 0 0
28751.4375718786 1742.60666666667 777.666666666667 0 616.88 509.546666666667 268.12 1125.72666666667 0 0 0 0
28776.4388219411 1743.39333333333 775.373333333333 0 620.946666666667 511.753333333333 263.62 1122.44666666667 0 0 0 0
28801.4400720036 1740.24 776.54 0 618.106666666667 510.92 265.62 1122.13333333333 0 0 0 0
28826.4413220661 1742.65333333333 771.506666666667 0 617.6 506.653333333333 264.853333333333 1125.05333333333 0 0 0 0
28851.4425721286 1737.49333333333 773.913333333333 0 616.373333333333 509.18 264.733333333333 1121.12 0 0 0 0
28876.4438221911 1743.22666666667 765.846666666667 0 618.3 503.926666666667 261.92 1124.92666666667 0 0 0 0
28901.4450722536 1743.55333333333 763.666666666667 0 616.94 501.1 262.566666666667 1126.61333333333 0 0 0 0
28926.4463223161 1741.84 763.413333333333 0 615.786666666667 500.306666666667 263.106666666667 1126.05333333333 0 0 0 0
28951.4475723786 1737.49333333333 766.486666666667 0 611.373333333333 499.586666666667 266.9 1126.12 0 0 0 0
28976.4488224411 1738.25333333333 764.046666666667 0 609.88 496.086666666667 267.96 1128.37333333333 0 0 0 0
29001.4500725036 1737.57333333333 762.18 0 606.106666666667 491.62 270.56 1131.46666666667 0 0 0 0
29026.4513225661 1743.56666666667 754.306666666667 0 605.293333333333 483.946666666667 270.36 1138.27333333333 0 0 0 0
29051.4525726286 1744.75333333333 751.313333333333 0 604.893333333333 481.54 269.773333333333 1139.86 0 0 0 0
29076.4538226911 1735.68 757.993333333333 0 604.266666666667 488.02 269.973333333333 1131.41333333333 0 0 0 0
29101.4550727536 1734.03333333333 757.826666666667 0 603.96 487.8 270.026666666667 1130.07333333333 0 0 0 0
29126.4563228161 1730.26666666667 760.16 0 601.246666666667 487.846666666667 272.313333333333 1129.02 0 0 0 0
29151.4575728786 1729.3 759.72 0 600.806666666667 487.413333333333 272.306666666667 1128.49333333333 0 0 0 0
29176.4588229411 1723.71333333333 763.54 0 602.48 493.3 270.24 1121.23333333333 0 0 0 0
29201.4600730037 1723.60666666667 761.32 0 601.793333333333 491.233333333333 270.086666666667 1121.81333333333 0 0 0 0
29226.4613230662 1721.19333333333 760.893333333333 0 600.08 490.213333333333 270.68 1121.11333333333 0 0 0 0
29251.4625731287 1718.88 761.353333333333 0 600.64 491.826666666667 269.526666666667 1118.24 0 0 0 0
29276.4638231912 1719.49333333333 759.326666666667 0 601.66 491.26 268.066666666667 1117.83333333333 0 0 0 0
29301.4650732537 1723.39333333333 753.446666666667 0 604.38 488.473333333333 264.973333333333 1119.01333333333 0 0 0 0
29326.4663233162 1723.32 751.393333333333 0 604.42 487.426666666667 263.966666666667 1118.9 0 0 0 0
29351.4675733787 1721.06666666667 752.013333333333 0 604.306666666667 488.426666666667 263.586666666667 1116.76 0 0 0 0
29376.4688234412 1720.28666666667 750.12 0 604.9 487.586666666667 262.533333333333 1115.38666666667 0 0 0 0
29401.4700735037 1712.83333333333 755.593333333333 0 603.88 492.48 263.113333333333 1108.95333333333 0 0 0 0
29426.4713235662 1705.95333333333 760.313333333333 0 601.426666666667 495.293333333333 265.02 1104.52666666667 0 0 0 0
29451.4725736287 1703.08666666667 761.253333333333 0 597.453333333333 492.773333333333 268.48 1105.63333333333 0 0 0 0
29476.4738236912 1703.03333333333 759.053333333333 0 597.78 491.46 267.593333333333 1105.25333333333 0 0 0 0
29501.4750737537 1703.82 756.493333333333 0 599.9 491.526666666667 264.966666666667 1103.92 0 0 0 0
29526.4763238162 1699.29333333333 759.106666666667 0 599.146666666667 493.973333333333 265.133333333333 1100.14666666667 0 0 0 0
29551.4775738787 1696.68666666667 759.993333333333 0 597.906666666667 494.306666666667 265.686666666667 1098.78 0 0 0 0
29576.4788239412 1702.28 753.013333333333 0 601.066666666667 491.073333333333 261.94 1101.21333333333 0 0 0 0
29601.4800740037 1707.75333333333 745.953333333333 0 604.026666666667 487.293333333333 258.66 1103.72666666667 0 0 0 0
29626.4813240662 1711.54 740.713333333333 0 606.413333333333 484.626666666667 256.086666666667 1105.12666666667 0 0 0 0
29651.4825741287 1717.16 734.093333333333 0 607.433333333333 479.293333333333 254.8 1109.72666666667 0 0 0 0
29676.4838241912 1719.45333333333 729.82 0 608.28 476.173333333333 253.646666666667 1111.17333333333 0 0 0 0
29701.4850742537 1718.76 728.293333333333 0 605.5 472.853333333333 255.44 1113.26 0 0 0 0
29726.4863243162 1716.29333333333 729.06 0 603.94 472.68 256.38 1112.35333333333 0 0 0 0
29751.4875743787 1712.98666666667 730.96 0 602.893333333333 474.12 256.84 1110.09333333333 0 0 0 0
29776.4888244412 1711.46 730.873333333333 0 602.353333333333 474.066666666667 256.806666666667 1109.10666666667 0 0 0 0
29801.4900745037 1704.88 735.833333333333 0 599.22 476.606666666667 259.226666666667 1105.66 0 0 0 0
29826.4913245662 1703.02666666667 736.56 0 598.94 477.56 259 1104.08666666667 0 0 0 0
29851.4925746287 1697.00666666667 741.04 0 595.473333333333 479.046666666667 261.993333333333 1101.53333333333 0 0 0 0
29876.4938246912 1696.3 740.353333333333 0 594.993333333333 478.46 261.893333333333 1101.30666666667 0 0 0 0
29901.4950747537 1692.08666666667 742.853333333333 0 591.886666666667 478.746666666667 264.106666666667 1100.2 0 0 0 0
29926.4963248162 1689.4 743.246666666667 0 589.006666666667 477.293333333333 265.953333333333 1100.39333333333 0 0 0 0
29951.4975748787 1683.74666666667 747.086666666667 0 584.926666666667 477.526666666667 269.56 1098.82 0 0 0 0
29976.4988249412 1681.95333333333 747.96 0 585.62 479.54 268.42 1096.33333333333 0 0 0 0
30001.5000750038 1678.52666666667 750.033333333333 0 584.593333333333 480.913333333333 269.12 1093.93333333333 0 0 0 0
30026.5013250663 1675.22 751.333333333333 0 583.913333333333 482.24 269.093333333333 1091.30666666667 0 0 0 0
30051.5025751288 1675.72 749.6 0 583.38 480.58 269.02 1092.34 0 0 0 0
30076.5038251913 1672.46 751.473333333333 0 580.346666666667 480.066666666667 271.406666666667 1092.11333333333 0 0 0 0
30101.5050752538 1671.95333333333 750.006666666667 0 581.426666666667 480.5 269.506666666667 1090.52666666667 0 0 0 0
30126.5063253163 1668.65333333333 751.166666666667 0 583.466666666667 484.466666666667 266.7 1085.18666666667 0 0 0 0
30151.5075753788 1666.57333333333 750.333333333333 0 583.14 484.406666666667 265.926666666667 1083.43333333333 0 0 0 0
30176.5088254413 1667.76 747.6 0 583.26 481.92 265.68 1084.5 0 0 0 0
30201.5100755038 1670.75333333333 743.14 0 581.54 476.16 266.98 1089.21333333333 0 0 0 0
30226.5113255663 1673.59333333333 738.82 0 582.9 473.873333333333 264.946666666667 1090.69333333333 0 0 0 0
30251.5125756288 1672.98 737.58 0 584.053333333333 474.346666666667 263.233333333333 1088.92666666667 0 0 0 0
30276.5138256913 1672.66666666667 735.033333333333 0 585.546666666667 474.186666666667 260.846666666667 1087.12 0 0 0 0
30301.5150757538 1669.66666666667 735.913333333333 0 585.02 475.353333333333 260.56 1084.64666666667 0 0 0 0
30326.5163258163 1666.64666666667 736.64 0 586.606666666667 478.353333333333 258.286666666667 1080.04 0 0 0 0
30351.5175758788 1665.64666666667 735.693333333333 0 586.386666666667 478.086666666667 257.606666666667 1079.26 0 0 0 0
30376.5188259413 1667.82 730.9 0 589.453333333333 477.36 253.54 1078.36666666667 0 0 0 0
30401.5200760038 1667.74666666667 729.153333333333 0 591.193333333333 478.126666666667 251.026666666667 1076.55333333333 0 0 0 0
30426.5213260663 1666.24 728.54 0 591.673333333333 478.46 250.08 1074.56666666667 0 0 0 0
30451.5225761288 1670.40666666667 722.686666666667 0 589.613333333333 470.826666666667 251.86 1080.79333333333 0 0 0 0
30476.5238261913 1673.93333333333 717.493333333333 0 588.493333333333 465.153333333333 252.34 1085.44 0 0 0 0
30501.5250762538 1670.51333333333 718.886666666667 0 585.126666666667 463.92 254.966666666667 1085.38666666667 0 0 0 0
30526.5263263163 1669.08666666667 718.56 0 582.42 461.82 256.74 1086.66666666667 0 0 0 0
30551.5275763788 1664.66666666667 721.686666666667 0 580.506666666667 463.253333333333 258.433333333333 1084.16 0 0 0 0
30576.5288264413 1658.31333333333 725.966666666667 0 580.12 467.746666666667 258.22 1078.19333333333 0 0 0 0
30601.5300765038 1654.42 727.94 0 579.28 469.446666666667 258.493333333333 1075.14 0 0 0 0
30626.5313265663 1652.10666666667 727.706666666667 0 579.713333333333 470.6 257.106666666667 1072.39333333333 0 0 0 0
30651.5325766288 1645.63333333333 730.573333333333 0 575.766666666667 470.986666666667 259.586666666667 1069.86666666667 0 0 0 0
30676.5338266913 1644.16666666667 730.4 0 576.6 472.42 257.98 1067.56666666667 0 0 0 0
30701.5350767538 1643.66666666667 728.453333333333 0 576.9 471.58 256.873333333333 1066.76666666667 0 0 0 0
30726.5363268163 1643.50666666667 727.02 0 578.593333333333 472.286666666667 254.733333333333 1064.91333333333 0 0 0 0
30751.5375768788 1641.16666666667 727.186666666667 0 578.846666666667 473.22 253.966666666667 1062.32 0 0 0 0
30776.5388269413 1638.49333333333 727.546666666667 0 577.8 473.746666666667 253.8 1060.69333333333 0 0 0 0
30801.5400770039 1640.38 723.746666666667 0 575.946666666667 469.046666666667 254.7 1064.43333333333 0 0 0 0
30826.5413270664 1636.76666666667 725.653333333333 0 572.486666666667 468.02 257.633333333333 1064.28 0 0 0 0
30851.5425771289 1629.6 731.793333333333 0 569.693333333333 471.766666666667 260.026666666667 1059.90666666667 0 0 0 0
30876.5438271914 1625.27333333333 734.24 0 566.926666666667 472.246666666667 261.993333333333 1058.34666666667 0 0 0 0
30901.5450772539 1622.94 734.833333333333 0 565.726666666667 472.22 262.613333333333 1057.21333333333 0 0 0 0
30926.5463273164 1624.74 731 0 566.686666666667 470.56 260.44 1058.05333333333 0 0 0 0
30951.5475773789 1629.42666666667 724.926666666667 0 568.813333333333 467.073333333333 257.853333333333 1060.61333333333 0 0 0 0
30976.5488274414 1631.20666666667 722.1 0 570.046666666667 465.48 256.62 1061.16 0 0 0 0
31001.5500775039 1629.92666666667 721.633333333333 0 569.433333333333 465.113333333333 256.52 1060.49333333333 0 0 0 0
31026.5513275664 1628.78666666667 720.84 0 567.373333333333 463.113333333333 257.726666666667 1061.41333333333 0 0 0 0
31051.5525776289 1627.76 719.993333333333 0 566.26 461.72 258.273333333333 1061.5 0 0 0 0
31076.5538276914 1627.73333333333 718.413333333333 0 566.24 460.686666666667 257.726666666667 1061.49333333333 0 0 0 0
31101.5550777539 1629.39333333333 715.026666666667 0 565.906666666667 457.8 257.226666666667 1063.48666666667 0 0 0 0
31126.5563278164 1630.28666666667 712.72 0 566.053333333333 456.013333333333 256.706666666667 1064.23333333333 0 0 0 0
31151.5575778789 1633.58 707.886666666667 0 568.28 454.1 253.786666666667 1065.3 0 0 0 0
31176.5588279414 1634.36666666667 705.626666666667 0 569.56 453.586666666667 252.04 1064.80666666667 0 0 0 0
31201.5600780039 1635.00666666667 702.786666666667 0 569.766666666667 451.566666666667 251.22 1065.24 0 0 0 0
31226.5613280664 1633.53333333333 701.58 0 568.246666666667 449.546666666667 252.033333333333 1065.28666666667 0 0 0 0
31251.5625781289 1631.52 701.14 0 565.74 447.06 254.08 1065.78 0 0 0 0
31276.5638281914 1631.82666666667 699.76 0 565.82 446.02 253.74 1066.00666666667 0 0 0 0
31301.5650782539 1632.9 697.673333333333 0 567.9 446.326666666667 251.346666666667 1065 0 0 0 0
31326.5663283164 1632 696.74 0 566.14 444.406666666667 252.333333333333 1065.86 0 0 0 0
31351.5675783789 1626.26666666667 701.02 0 561.266666666667 444.68 256.34 1065 0 0 0 0
31376.5688284414 1620.05333333333 705.78 0 558.253333333333 447.133333333333 258.646666666667 1061.8 0 0 0 0
31401.5700785039 1619.37333333333 704.673333333333 0 557.3 445.96 258.713333333333 1062.07333333333 0 0 0 0
31426.5713285664 1617.10666666667 705.166666666667 0 556.746666666667 446.613333333333 258.553333333333 1060.36 0 0 0 0
31451.5725786289 1618.33333333333 702.633333333333 0 557.96 445.793333333333 256.84 1060.37333333333 0 0 0 0
31476.5738286914 1622.47333333333 697.246666666667 0 561.46 444.146666666667 253.1 1061.01333333333 0 0 0 0
31501.5750787539 1621.88666666667 696.586666666667 0 562.886666666667 445.16 251.426666666667 1059 0 0 0 0
31526.5763288164 1614.81333333333 702.013333333333 0 559.8 448.066666666667 253.946666666667 1055.01333333333 0 0 0 0
31551.5775788789 1605.78 709.766666666667 0 559.986666666667 456.626666666667 253.14 1045.79333333333 0 0 0 0
31576.5788289414 1592.54 721.833333333333 0 556.52 466.113333333333 255.72 1036.02 0 0 0 0
31601.580079004 1595.86666666667 716.766666666667 0 553.686666666667 459.12 257.646666666667 1042.18 0 0 0 0
31626.5813290665 1594.62 716.353333333333 0 552.166666666667 457.826666666667 258.526666666667 1042.45333333333 0 0 0 0
31651.582579129 1594.88 714.56 0 554.013333333333 458.793333333333 255.766666666667 1040.86666666667 0 0 0 0
31676.5838291915 1598.99333333333 708.64 0 557.666666666667 457.186666666667 251.453333333333 1041.32666666667 0 0 0 0
31701.585079254 1598.13333333333 707.053333333333 0 558.52 457.286666666667 249.766666666667 1039.61333333333 0 0 0 0
31726.5863293165 1596.84666666667 705.633333333333 0 558.566666666667 456.786666666667 248.846666666667 1038.28 0 0 0 0
31751.587579379 1591.24666666667 709.146666666667 0 558.1 460.353333333333 248.793333333333 1033.14666666667 0 0 0 0
31776.5888294415 1587.5 711.626666666667 0 556.853333333333 461.973333333333 249.653333333333 1030.64666666667 0 0 0 0
31801.590079504 1592.8 705.18 0 559.553333333333 458.54 246.64 1033.24666666667 0 0 0 0
31826.5913295665 1592.05333333333 704.193333333333 0 561.026666666667 459.373333333333 244.82 1031.02666666667 0 0 0 0
31851.592579629 1586.75333333333 707.74 0 560.733333333333 463.273333333333 244.466666666667 1026.02 0 0 0 0
31876.5938296915 1580.82 711.313333333333 0 558.706666666667 465.373333333333 245.94 1022.11333333333 0 0 0 0
31901.595079754 1582.59333333333 707.24 0 559.86 462.913333333333 244.326666666667 1022.73333333333 0 0 0 0
31926.5963298165 1582.08666666667 705.98 0 560.06 462.186666666667 243.793333333333 1022.02666666667 0 0 0 0
31951.597579879 1580.25333333333 706.633333333333 0 559.433333333333 462.42 244.213333333333 1020.82 0 0 0 0
31976.5988299415 1575.8 709.686666666667 0 559.573333333333 465.933333333333 243.753333333333 1016.22666666667 0 0 0 0
32001.600080004 1577.66666666667 706.473333333333 0 560.106666666667 463.92 242.553333333333 1017.56 0 0 0 0
32026.6013300665 1575.12666666667 706.326666666666 0 558.96 463.626666666667 242.7 1016.16666666667 0 0 0 0
32051.602580129 1575.16666666667 704.746666666667 0 558.6 462.02 242.726666666667 1016.56666666667 0 0 0 0
32076.6038301915 1576.32666666667 701.28 0 560.346666666667 460.906666666667 240.373333333333 1015.98 0 0 0 0
32101.605080254 1578.85333333333 695.726666666667 0 562.046666666667 458.106666666667 237.62 1016.80666666667 0 0 0 0
32126.6063303165 1574.52 697.96 0 560.8 460.08 237.88 1013.72 0 0 0 0
32151.607580379 1576.15333333333 694.273333333333 0 561.753333333333 458.186666666667 236.086666666667 1014.4 0 0 0 0
32176.6088304415 1573.98666666667 695.166666666667 0 559.886666666667 457.546666666667 237.62 1014.1 0 0 0 0
32201.610080504 1571.42 695.793333333333 0 557.3 456.413333333333 239.38 1014.12 0 0 0 0
32226.6113305665 1579.24 686.2 0 559.606666666667 449.726666666667 236.473333333333 1019.63333333333 0 0 0 0
32251.612580629 1577.42666666667 686.093333333333 0 560.526666666667 451.006666666667 235.086666666667 1016.9 0 0 0 0
32276.6138306915 1576.92666666667 684.293333333333 0 562.933333333333 452.473333333333 231.82 1013.99333333333 0 0 0 0
32301.615080754 1575.59333333333 683.913333333333 0 560.293333333333 450.393333333333 233.52 1015.3 0 0 0 0
32326.6163308165 1565.50666666667 691.893333333333 0 556.74 455.633333333333 236.26 1008.76666666667 0 0 0 0
32351.617580879 1559.94 695.86 0 554.186666666667 457.893333333333 237.966666666667 1005.75333333333 0 0 0 0
32376.6188309415 1560.76 692.88 0 551.606666666667 453.44 239.44 1009.15333333333 0 0 0 0
32401.6200810041 1562.96666666667 689.286666666667 0 550.953333333333 449.713333333333 239.573333333333 1012.01333333333 0 0 0 0
32426.6213310666 1557.46 692.84 0 549.173333333333 452.713333333333 240.126666666667 1008.28666666667 0 0 0 0
32451.6225811291 1555.29333333333 693.72 0 545.993333333333 451.546666666667 242.173333333333 1009.3 0 0 0 0
32476.6238311916 1555.35333333333 691.6 0 544.806666666667 449.146666666667 242.453333333333 1010.54666666667 0 0 0 0
32501.6250812541 1554.02 690.8 0 545.02 449.273333333333 241.526666666667 1009 0 0 0 0
32526.6263313166 1558.12 685.42 0 548.98 448.246666666667 237.173333333333 1009.14 0 0 0 0
32551.6275813791 1557.56666666667 684.64 0 549.566666666667 448.366666666667 236.273333333333 1008 0 0 0 0
32576.6288314416 1557.09333333333 683.5 0 548.28 446.513333333333 236.986666666667 1008.81333333333 0 0 0 0
32601.6300815041 1559.47333333333 679.84 0 547.873333333333 443.293333333333 236.546666666667 1011.6 0 0 0 0
32626.6313315666 1560.79333333333 677.113333333333 0 549.62 443.02 234.093333333333 1011.17333333333 0 0 0 0
32651.6325816291 1554.40666666667 681.446666666667 0 546.066666666667 444.153333333333 237.293333333333 1008.34 0 0 0 0
32676.6338316916 1550.16 683.673333333333 0 542.573333333333 443.226666666667 240.446666666667 1007.58666666667 0 0 0 0
32701.6350817541 1551.45333333333 680.42 0 542.98 440.933333333333 239.486666666667 1008.47333333333 0 0 0 0
32726.6363318166 1548.81333333333 681.113333333333 0 540.98 440.386666666667 240.726666666667 1007.83333333333 0 0 0 0
32751.6375818791 1547.64 680.553333333333 0 541.52 440.613333333333 239.94 1006.12 0 0 0 0
32776.6388319416 1551.08666666667 675.766666666667 0 541.9 436.6 239.166666666667 1009.18666666667 0 0 0 0
32801.6400820041 1551.04666666667 674.493333333333 0 540.186666666667 434.1 240.393333333333 1010.86 0 0 0 0
32826.6413320666 1550.84666666667 672.586666666667 0 538.586666666667 431.546666666667 241.04 1012.26 0 0 0 0
32851.6425821291 1543.74666666667 678.313333333333 0 535.466666666667 434.826666666667 243.486666666667 1008.28 0 0 0 0
32876.6438321916 1539.62666666667 680.98 0 534.786666666667 437.746666666667 243.233333333333 1004.84 0 0 0 0
32901.6450822541 1538.76666666667 679.613333333333 0 534.653333333333 436.92 242.693333333333 1004.11333333333 0 0 0 0
32926.6463323166 1535.03333333333 681.273333333333 0 532.986666666667 437.366666666667 243.906666666667 1002.04666666667 0 0 0 0
32951.6475823791 1535.91333333333 679.32 0 531.16 433.846666666667 245.473333333333 1004.75333333333 0 0 0 0
32976.6488324416 1532.05333333333 681.02 0 529.733333333333 435.066666666667 245.953333333333 1002.32 0 0 0 0
33001.6500825041 1526.96666666667 684.106666666667 0 528.733333333333 437.96 246.146666666667 998.233333333333 0 0 0 0
33026.6513325666 1528.76666666667 681.093333333333 0 531.12 437.626666666667 243.466666666667 997.646666666667 0 0 0 0
33051.6525826291 1529.22 677.586666666667 0 531.526666666667 435.633333333333 241.953333333333 997.693333333333 0 0 0 0
33076.6538326916 1529.18666666667 674.62 0 531.166666666667 432.986666666667 241.633333333333 998.02 0 0 0 0
33101.6550827541 1528.14 674.16 0 531.226666666667 433.02 241.14 996.913333333333 0 0 0 0
33126.6563328166 1526.66 673.92 0 531.473333333333 433.226666666667 240.693333333333 995.186666666667 0 0 0 0
33151.6575828791 1527.68666666667 671.533333333333 0 533.173333333333 432.966666666667 238.566666666667 994.513333333333 0 0 0 0
33176.6588329416 1526.33333333333 671.26 0 531.833333333333 432 239.26 994.5 0 0 0 0
33201.6600830042 1523.93333333333 671.26 0 532.78 433.773333333333 237.486666666667 991.153333333333 0 0 0 0
33226.6613330667 1524.4 669.073333333333 0 530.48 429.913333333333 239.16 993.92 0 0 0 0
33251.6625831292 1524.18 668.033333333333 0 529.886666666667 428.62 239.413333333333 994.293333333333 0 0 0 0
33276.6638331917 1522.64 667.78 0 527.806666666667 426.893333333333 240.886666666667 994.833333333333 0 0 0 0
33301.6650832542 1524.82 664.3 0 530.533333333333 426.386666666667 237.913333333333 994.286666666667 0 0 0 0
33326.6663333167 1526.80666666667 660.96 0 530.46 423.18 237.78 996.346666666667 0 0 0 0
33351.6675833792 1518.66 666.92 0 526.986666666667 426.2 240.72 991.673333333334 0 0 0 0
33376.6688334417 1515.20666666667 668.446666666667 0 525.953333333333 427.48 240.966666666667 989.253333333333 0 0 0 0
33401.6700835042 1514.54666666667 667.206666666667 0 526.02 427.186666666667 240.02 988.526666666667 0 0 0 0
33426.6713335667 1519.62666666667 660.073333333333 0 531.42 426.06 234.013333333333 988.206666666667 0 0 0 0
33451.6725836292 1521.47333333333 656.793333333333 0 533.306666666667 425.306666666667 231.486666666667 988.166666666667 0 0 0 0
33476.6738336917 1522.7 653.826666666667 0 534.533333333333 424.113333333333 229.713333333333 988.166666666667 0 0 0 0
33501.6750837542 1525.15333333333 649.94 0 533.14 419.26 230.68 992.013333333333 0 0 0 0
33526.6763338167 1524.82666666667 648.573333333333 0 531.14 416.386666666667 232.186666666667 993.686666666667 0 0 0 0
33551.6775838792 1520.77333333333 650.7 0 529.613333333333 417.96 232.74 991.16 0 0 0 0
33576.6788339417 1516.66 653.846666666667 0 529.686666666667 421.48 232.366666666667 986.973333333333 0 0 0 0
33601.6800840042 1509.68666666667 659.413333333333 0 528.673333333333 426.34 233.073333333333 981.013333333333 0 0 0 0
33626.6813340667 1506.40666666667 661.013333333333 0 528.94 428.773333333333 232.24 977.466666666667 0 0 0 0
33651.6825841292 1505.93333333333 659.906666666667 0 528.14 427.64 232.266666666667 977.793333333333 0 0 0 0
33676.6838341917 1501.77333333333 662.38 0 527.04 429.706666666667 232.673333333333 974.733333333333 0 0 0 0
33701.6850842542 1503.30666666667 659.186666666667 0 528.813333333333 428.92 230.266666666667 974.493333333333 0 0 0 0
33726.6863343167 1503.95333333333 656.8 0 530.206666666667 428.706666666667 228.093333333333 973.746666666667 0 0 0 0
33751.6875843792 1505.30666666667 654.166666666667 0 531.306666666667 427.76 226.406666666667 974 0 0 0 0
33776.6888344417 1507.05333333333 650.933333333333 0 530.353333333333 423.986666666667 226.946666666667 976.7 0 0 0 0
33801.6900845042 1506.42 650.173333333333 0 531.653333333333 424.813333333333 225.36 974.766666666667 0 0 0 0
33826.6913345667 1507.35333333333 647.966666666667 0 532.586666666667 423.9 224.066666666667 974.766666666667 0 0 0 0
33851.6925846292 1510.64666666667 643.566666666667 0 534.313333333333 421.413333333333 222.153333333333 976.333333333333 0 0 0 0
33876.6938346917 1506.54 646.013333333333 0 532.14 422.226666666667 223.786666666667 974.4 0 0 0 0
33901.6950847542 1506.12666666667 644.693333333333 0 530.293333333333 419.806666666667 224.886666666667 975.833333333333 0 0 0 0
33926.6963348167 1503.8 645.386666666667 0 529.82 420.246666666667 225.14 973.98 0 0 0 0
33951.6975848792 1504.39333333333 643.526666666667 0 529.526666666667 418.473333333333 225.053333333333 974.866666666667 0 0 0 0
33976.6988349417 1500.90666666667 646 0 527.72 419.453333333333 226.546666666667 973.186666666667 0 0 0 0
34001.7000850043 1501.89333333333 643.82 0 525.213333333333 415.286666666667 228.533333333333 976.68 0 0 0 0
34026.7013350668 1502.62 641.693333333333 0 524.813333333333 413.466666666667 228.226666666667 977.806666666667 0 0 0 0
34051.7025851293 1503.01333333333 640.22 0 525.886666666667 413.506666666667 226.713333333333 977.126666666667 0 0 0 0
34076.7038351918 1494.12666666667 648.06 0 522.406666666667 418.146666666667 229.913333333333 971.72 0 0 0 0
34101.7050852543 1488.63333333333 652.526666666667 0 520.206666666667 420.566666666667 231.96 968.426666666667 0 0 0 0
34126.7063353168 1486.79333333333 652.753333333333 0 519.866666666667 421.066666666667 231.686666666667 966.926666666667 0 0 0 0
34151.7075853793 1490.92 647.093333333333 0 522.033333333333 417.906666666667 229.186666666667 968.886666666667 0 0 0 0
34176.7088354418 1489.22 647.686666666667 0 521.82 418.593333333333 229.093333333333 967.4 0 0 0 0
34201.7100855043 1489.18666666667 646.346666666667 0 518.233333333333 414.206666666667 232.14 970.953333333333 0 0 0 0
34226.7113355668 1489.59333333333 644.206666666667 0 517.493333333333 412.033333333333 232.173333333333 972.1 0 0 0 0
34251.7125856293 1487.75333333333 644.253333333333 0 517.986666666667 412.92 231.333333333333 969.766666666667 0 0 0 0
34276.7138356918 1488.59333333333 642.02 0 518.926666666667 411.993333333333 230.026666666667 969.666666666667 0 0 0 0
34301.7150857543 1492.62 636.02 0 522.046666666667 409.44 226.58 970.573333333333 0 0 0 0
34326.7163358168 1491.96 633.993333333333 0 523.206666666667 409.533333333333 224.46 968.753333333333 0 0 0 0
34351.7175858793 1489.53333333333 634.606666666667 0 524.213333333333 411.5 223.106666666667 965.32 0 0 0 0
34376.7188359418 1487.98666666667 635.526666666667 0 522.466666666667 410.946666666667 224.58 965.52 0 0 0 0
34401.7200860043 1489.5 632.133333333333 0 522.886666666667 408.866666666667 223.266666666667 966.613333333333 0 0 0 0
34426.7213360668 1490.83333333333 629.26 0 524.206666666667 407.8 221.46 966.626666666667 0 0 0 0
34451.7225861293 1490.09333333333 629.073333333333 0 525.253333333333 408.746666666667 220.326666666667 964.84 0 0 0 0
34476.7238361918 1488.79333333333 629.386666666667 0 523.38 407.453333333333 221.933333333333 965.413333333333 0 0 0 0
34501.7250862543 1486.81333333333 629.493333333333 0 523.46 408.186666666667 221.306666666667 963.353333333333 0 0 0 0
34526.7263363168 1486.52666666667 628.946666666667 0 522.326666666667 406.773333333333 222.173333333333 964.2 0 0 0 0
34551.7275863793 1482.61333333333 631.806666666667 0 521.146666666667 408.926666666667 222.88 961.466666666667 0 0 0 0
34576.7288364418 1481.24666666667 631.386666666667 0 521.106666666667 409.306666666667 222.08 960.14 0 0 0 0
34601.7300865043 1478.28 633.273333333333 0 518.913333333333 409.353333333333 223.92 959.366666666667 0 0 0 0
34626.7313365668 1472.28666666667 637.64 0 519.093333333333 414.06 223.58 953.193333333333 0 0 0 0
34651.7325866293 1468.35333333333 639.82 0 516.986666666667 414.58 225.24 951.366666666667 0 0 0 0
34676.7338366918 1466.2 640.666666666667 0 516.506666666667 415.406666666667 225.26 949.693333333333 0 0 0 0
34701.7350867543 1466.37333333333 639.373333333333 0 518.166666666667 416.086666666667 223.286666666667 948.206666666667 0 0 0 0
34726.7363368168 1466.26666666667 637.793333333333 0 518.38 415.193333333333 222.6 947.886666666667 0 0 0 0
34751.7375868793 1467.45333333333 635.313333333333 0 518 412.533333333333 222.78 949.453333333333 0 0 0 0
34776.7388369418 1462.86666666667 638.44 0 514.16 412.293333333333 226.146666666667 948.706666666667 0 0 0 0
34801.7400870043 1456.82666666667 643.153333333333 0 513.113333333333 416.36 226.793333333333 943.713333333333 0 0 0 0
34826.7413370669 1456.66666666667 642.013333333333 0 514.04 416.893333333333 225.12 942.626666666667 0 0 0 0
34851.7425871294 1457.61333333333 639.633333333333 0 512.286666666667 413.773333333333 225.86 945.326666666667 0 0 0 0
34876.7438371919 1462.8 633.76 0 514.9 410.826666666667 222.933333333333 947.9 0 0 0 0
34901.7450872544 1462.29333333333 632.906666666667 0 514.166666666667 409.953333333333 222.953333333333 948.126666666667 0 0 0 0
34926.7463373169 1456.72666666667 636.313333333333 0 512.953333333333 412.6 223.713333333333 943.773333333333 0 0 0 0
34951.7475873794 1455.62666666667 636.606666666667 0 513.22 413.226666666667 223.38 942.406666666667 0 0 0 0
34976.7488374419 1451.88 639.1 0 511.506666666667 414.52 224.58 940.373333333333 0 0 0 0
35001.7500875044 1450.98666666667 639.246666666667 0 511.866666666667 415.433333333333 223.813333333333 939.12 0 0 0 0
35026.7513375669 1452.97333333333 635.506666666667 0 514.313333333333 414.966666666667 220.54 938.66 0 0 0 0
35051.7525876294 1456.75333333333 630.94 0 515.786666666667 412.186666666667 218.753333333333 940.966666666667 0 0 0 0
35076.7538376919 1460.91333333333 625.08 0 515.086666666667 406.473333333333 218.606666666667 945.826666666667 0 0 0 0
35101.7550877544 1462.89333333333 621.793333333333 0 513.853333333333 402.586666666667 219.206666666667 949.04 0 0 0 0
35126.7563378169 1457.6 625.426666666667 0 510.82 403.553333333333 221.873333333333 946.78 0 0 0 0
35151.7575878794 1447.75333333333 633.306666666667 0 507.286666666667 408.793333333333 224.513333333333 940.466666666667 0 0 0 0
35176.7588379419 1445.81333333333 634.013333333333 0 507.373333333333 410.026666666667 223.986666666667 938.44 0 0 0 0
35201.7600880044 1449.23333333333 630.006666666667 0 510.34 409.013333333333 220.993333333333 938.893333333333 0 0 0 0
35226.7613380669 1448.11333333333 630.14 0 510.06 409.066666666667 221.073333333333 938.053333333333 0 0 0 0
35251.7625881294 1445.63333333333 631.433333333333 0 507.173333333333 407.8 223.633333333333 938.46 0 0 0 0
35276.7638381919 1446.36666666667 629.9 0 506.4 405.726666666667 224.173333333333 939.966666666667 0 0 0 0
35301.7650882544 1442.14666666667 633.08 0 503.813333333333 406.72 226.36 938.333333333333 0 0 0 0
35326.7663383169 1438.88 634.446666666667 0 503.873333333333 409.02 225.426666666667 935.006666666667 0 0 0 0
35351.7675883794 1438.14 633.773333333333 0 503.833333333333 408.766666666667 225.006666666667 934.306666666667 0 0 0 0
35376.7688384419 1435.83333333333 634.706666666667 0 502.94 409.14 225.566666666667 932.893333333333 0 0 0 0
35401.7700885044 1438.28 630.346666666667 0 503.18 405.66 224.686666666667 935.1 0 0 0 0
35426.7713385669 1436.88666666667 630.54 0 504 407.086666666667 223.453333333333 932.886666666667 0 0 0 0
35451.7725886294 1432.00666666667 633.84 0 501.393333333333 408.14 225.7 930.613333333333 0 0 0 0
35476.7738386919 1428.82 635.746666666667 0 500.26 409.273333333333 226.473333333333 928.56 0 0 0 0
35501.7750887544 1429.44 633.06 0 503.22 410.173333333333 222.886666666667 926.22 0 0 0 0
35526.7763388169 1430.86 629.913333333333 0 505.206666666667 409.553333333333 220.36 925.653333333333 0 0 0 0
35551.7775888794 1427.80666666667 632.073333333333 0 505.073333333333 411.866666666667 220.206666666667 922.733333333333 0 0 0 0
35576.7788389419 1423.63333333333 634.573333333333 0 503.6 413.326666666667 221.246666666667 920.033333333333 0 0 0 0
35601.7800890045 1421.66666666667 634.146666666667 0 505.513333333333 415.606666666667 218.54 916.153333333333 0 0 0 0
35626.781339067 1419.5 634.326666666667 0 506.14 416.913333333333 217.413333333333 913.36 0 0 0 0
35651.7825891295 1420.92 631.573333333333 0 506.5 415.12 216.453333333333 914.42 0 0 0 0
35676.783839192 1425.66 625.18 0 505.626666666667 408.186666666667 216.993333333333 920.033333333333 0 0 0 0
35701.7850892545 1430.04 618.933333333333 0 507.686666666667 404.393333333333 214.54 922.353333333333 0 0 0 0
35726.786339317 1426.28666666667 620.753333333333 0 509.02 408.4 212.353333333333 917.266666666667 0 0 0 0
35751.7875893795 1420.60666666667 624.92 0 507.12 411.146666666667 213.773333333333 913.486666666667 0 0 0 0
35776.788839442 1412.66666666667 630.44 0 505.266666666667 415.166666666667 215.273333333333 907.4 0 0 0 0
35801.7900895045 1407.54 634.1 0 500.426666666667 414.44 219.66 907.113333333333 0 0 0 0
35826.791339567 1406.90666666667 633.353333333333 0 496.14 410.106666666667 223.246666666667 910.766666666667 0 0 0 0
35851.7925896295 1410.3 627.926666666667 0 496.593333333333 405.653333333333 222.273333333333 913.706666666667 0 0 0 0
35876.793839692 1408.28666666667 628.333333333333 0 497.373333333333 407.373333333333 220.96 910.913333333333 0 0 0 0
35901.7950897545 1407.58 627.453333333333 0 500.373333333333 409.88 217.573333333333 907.206666666667 0 0 0 0
35926.796339817 1406.96666666667 626.946666666667 0 500.6 409.946666666667 217 906.366666666667 0 0 0 0
35951.7975898795 1404.62666666667 628.113333333333 0 498.146666666667 408.993333333333 219.12 906.48 0 0 0 0
35976.798839942 1407.8 623.586666666667 0 500.686666666667 407.566666666667 216.02 907.113333333333 0 0 0 0
36001.8000900045 1413.52 616.646666666667 0 505.093333333333 405.406666666667 211.24 908.426666666667 0 0 0 0
36026.801340067 1415.98 612.886666666667 0 505.62 402.373333333333 210.513333333333 910.36 0 0 0 0
36051.8025901295 1415.43333333333 612.313333333333 0 501.853333333333 398.306666666667 214.006666666667 913.58 0 0 0 0
36076.803840192 1417.70666666667 608.86 0 500.566666666667 393.906666666667 214.953333333333 917.14 0 0 0 0
36101.8050902545 1414.27333333333 610.66 0 499.093333333333 394.8 215.86 915.18 0 0 0 0
36126.806340317 1414.39333333333 608.693333333333 0 498.713333333333 393.193333333333 215.5 915.68 0 0 0 0
36151.8075903795 1410.63333333333 610.066666666667 0 498.293333333333 394.713333333333 215.353333333333 912.34 0 0 0 0
36176.808840442 1409.26 609.086666666667 0 499.713333333333 395.793333333333 213.293333333333 909.546666666667 0 0 0 0
36201.8100905045 1406.58 611.073333333333 0 499.92 397.993333333333 213.08 906.66 0 0 0 0
36226.811340567 1404.58 611.033333333333 0 498.36 396.94 214.093333333333 906.22 0 0 0 0
36251.8125906295 1405.68666666667 607.806666666667 0 496.153333333333 392.306666666667 215.5 909.533333333333 0 0 0 0
36276.813840692 1406.84 604.633333333333 0 497.42 391.266666666667 213.366666666667 909.42 0 0 0 0
36301.8150907545 1407.45333333333 603.28 0 495.826666666667 388.44 214.84 911.626666666667 0 0 0 0
36326.816340817 1409.23333333333 600.133333333333 0 493.546666666667 383.373333333333 216.76 915.686666666667 0 0 0 0
36351.8175908795 1406.98 601.053333333333 0 490.906666666667 382.46 218.593333333333 916.073333333333 0 0 0 0
36376.818840942 1407.45333333333 598.246666666667 0 487.14 376.753333333333 221.493333333333 920.313333333333 0 0 0 0
36401.8200910045 1404.11333333333 600.006666666667 0 488.566666666667 380.393333333333 219.613333333333 915.546666666667 0 0 0 0
36426.8213410671 1404.98666666667 598.286666666667 0 489.4 379.74 218.546666666667 915.586666666667 0 0 0 0
36451.8225911296 1404.44 596.873333333333 0 490.28 379.8 217.073333333333 914.16 0 0 0 0
36476.8238411921 1402.62666666667 596.86 0 489.76 380.246666666667 216.613333333333 912.866666666667 0 0 0 0
36501.8250912546 1401.20666666667 596.74 0 492.6 383.446666666667 213.293333333333 908.606666666667 0 0 0 0
36526.8263413171 1399.19333333333 597.266666666667 0 493.346666666667 385.526666666667 211.74 905.846666666667 0 0 0 0
36551.8275913796 1400.1 594.426666666667 0 493.86 384.173333333333 210.253333333333 906.24 0 0 0 0
36576.8288414421 1398.66 594.8 0 494.74 386.08 208.72 903.92 0 0 0 0
36601.8300915046 1397.3 595.326666666667 0 492.9 385.2 210.126666666667 904.4 0 0 0 0
36626.8313415671 1394.31333333333 596.3 0 491.96 386.066666666667 210.233333333333 902.353333333333 0 0 0 0
36651.8325916296 1395.25333333333 594.26 0 492.506666666667 384.893333333333 209.366666666667 902.746666666667 0 0 0 0
36676.8338416921 1388.55333333333 599.64 0 490.746666666667 389.046666666667 210.593333333333 897.806666666667 0 0 0 0
36701.8350917546 1385.63333333333 601.133333333333 0 488.413333333333 388.666666666667 212.466666666667 897.22 0 0 0 0
36726.8363418171 1385.39333333333 599.953333333333 0 486.02 385.726666666667 214.226666666667 899.373333333333 0 0 0 0
36751.8375918796 1386.68 597.34 0 486.313333333333 383.986666666667 213.353333333333 900.366666666667 0 0 0 0
36776.8388419421 1387.16666666667 594.266666666667 0 487.68 383.02 211.246666666667 899.486666666667 0 0 0 0
36801.8400920046 1386.83333333333 593.066666666667 0 487.4 381.953333333333 211.113333333333 899.433333333333 0 0 0 0
36826.8413420671 1385.6 592.92 0 486.846666666667 381.406666666667 211.513333333333 898.753333333333 0 0 0 0
36851.8425921296 1378.64 598.706666666667 0 482.46 383.213333333333 215.493333333333 896.18 0 0 0 0
36876.8438421921 1378.35333333333 597.866666666667 0 482.32 382.673333333333 215.193333333333 896.033333333333 0 0 0 0
36901.8450922546 1376.48 598.426666666667 0 481.186666666667 382.76 215.666666666667 895.293333333333 0 0 0 0
36926.8463423171 1374.46 599.32 0 481.393333333333 384.766666666667 214.553333333333 893.066666666667 0 0 0 0
36951.8475923796 1371.34666666667 601.446666666667 0 483.58 389.72 211.726666666667 887.766666666667 0 0 0 0
36976.8488424421 1370.74666666667 600.64 0 483.893333333333 389.946666666667 210.693333333333 886.853333333333 0 0 0 0
37001.8500925046 1372.1 597.546666666667 0 483.88 387.093333333333 210.453333333333 888.22 0 0 0 0
37026.8513425671 1370.14666666667 598.333333333333 0 486.286666666667 390.373333333333 207.96 883.86 0 0 0 0
37051.8525926296 1374.52666666667 593.213333333333 0 485.7 384.746666666667 208.466666666667 888.826666666667 0 0 0 0
37076.8538426921 1373.84 592.826666666667 0 483.326666666667 382.073333333333 210.753333333333 890.513333333333 0 0 0 0
37101.8550927546 1370.14666666667 594.953333333333 0 479.906666666667 381.32 213.633333333333 890.24 0 0 0 0
37126.8563428171 1366.44666666667 596.9 0 478.866666666667 382.846666666667 214.053333333333 887.58 0 0 0 0
37151.8575928796 1366.40666666667 594.873333333333 0 480.246666666667 382.973333333333 211.9 886.16 0 0 0 0
37176.8588429421 1368.32666666667 591.426666666667 0 481.54 381.433333333333 209.993333333333 886.786666666667 0 0 0 0
37201.8600930047 1368.06666666667 590.146666666667 0 481.193333333333 380.253333333333 209.893333333333 886.873333333333 0 0 0 0
37226.8613430672 1363.77333333333 593.146666666667 0 477.6 379.746666666667 213.4 886.173333333333 0 0 0 0
37251.8625931297 1360.78 594.653333333333 0 478.306666666667 382.153333333333 212.5 882.473333333333 0 0 0 0
37276.8638431922 1359.89333333333 594.393333333333 0 480.773333333333 384.553333333333 209.84 879.12 0 0 0 0
37301.8650932547 1361.23333333333 591.846666666667 0 482.053333333333 383.653333333333 208.193333333333 879.18 0 0 0 0
37326.8663433172 1362.58666666667 589.146666666667 0 481.78 381.32 207.826666666667 880.806666666667 0 0 0 0
37351.8675933797 1360.06666666667 590.08 0 481.893333333333 383.126666666667 206.953333333333 878.173333333333 0 0 0 0
37376.8688434422 1358.44 589.886666666667 0 479.893333333333 381.86 208.026666666667 878.546666666667 0 0 0 0
37401.8700935047 1359.01333333333 587.553333333333 0 478.333333333333 378.533333333333 209.02 880.68 0 0 0 0
37426.8713435672 1355.06666666667 589.62 0 474.78 377.733333333333 211.886666666667 880.286666666667 0 0 0 0
37451.8725936297 1358.26 585.106666666667 0 479.126666666667 377.686666666667 207.42 879.133333333333 0 0 0 0
37476.8738436922 1362.41333333333 579.313333333333 0 480.8 374.486666666667 204.826666666667 881.613333333333 0 0 0 0
37501.8750937547 1361.93333333333 578.406666666667 0 478.566666666667 371.933333333333 206.473333333333 883.366666666667 0 0 0 0
37526.8763438172 1362.05333333333 577.073333333333 0 480.82 373.4 203.673333333333 881.233333333333 0 0 0 0
37551.8775938797 1361.85333333333 576.04 0 480.34 372.513333333333 203.526666666667 881.513333333333 0 0 0 0
37576.8788439422 1351.00666666667 585.02 0 478.093333333333 379.866666666667 205.153333333333 872.913333333333 0 0 0 0
37601.8800940047 1344.00666666667 590.9 0 477.54 385.546666666667 205.353333333333 866.466666666667 0 0 0 0
37626.8813440672 1343.49333333333 590.006666666667 0 478.82 386.16 203.846666666667 864.673333333333 0 0 0 0
37651.8825941297 1334.50666666667 597.506666666667 0 474.933333333333 389.94 207.566666666667 859.573333333333 0 0 0 0
37676.8838441922 1335.23333333333 595.046666666667 0 473.74 386.806666666667 208.24 861.493333333333 0 0 0 0
37701.8850942547 1331.78 596.64 0 469.786666666667 385.226666666667 211.413333333333 861.993333333333 0 0 0 0
37726.8863443172 1332.69333333333 593.506666666667 0 468.84 381.633333333333 211.873333333333 863.853333333333 0 0 0 0
37751.8875943797 1331.99333333333 592.506666666667 0 467.513333333333 379.76 212.746666666667 864.48 0 0 0 0
37776.8888444422 1332.68666666667 590.56 0 467.26 378.206666666667 212.353333333333 865.426666666667 0 0 0 0
37801.8900945047 1334.06 587.126666666667 0 466.86 374.953333333333 212.173333333333 867.2 0 0 0 0
37826.8913445672 1335.81333333333 583.506666666667 0 467.113333333333 372.42 211.086666666667 868.7 0 0 0 0
37851.8925946297 1336.47333333333 581.9 0 469.78 373.773333333333 208.126666666667 866.693333333333 0 0 0 0
37876.8938446922 1338.76 577.58 0 468.853333333333 369.1 208.48 869.906666666667 0 0 0 0
37901.8950947547 1340.15333333333 574.566666666667 0 471.453333333333 369.266666666667 205.3 868.7 0 0 0 0
37926.8963448172 1335.7 577.213333333333 0 469.2 370.273333333333 206.94 866.5 0 0 0 0
37951.8975948797 1329.17333333333 582.326666666667 0 468.14 374.926666666667 207.4 861.033333333333 0 0 0 0
37976.8988449422 1329.06 580.88 0 470.7 376.553333333333 204.326666666667 858.36 0 0 0 0
38001.9000950047 1332.87333333333 575.946666666667 0 471.02 372.406666666667 203.54 861.853333333333 0 0 0 0
38026.9013450673 1336.10666666667 572.093333333333 0 473.92 371.9 200.193333333333 862.186666666667 0 0 0 0
38051.9025951298 1336.44666666667 570.606666666667 0 471.846666666667 368.92 201.686666666667 864.6 0 0 0 0
38076.9038451923 1334.35333333333 570.826666666667 0 471.866666666667 369.54 201.286666666667 862.486666666667 0 0 0 0
38101.9050952548 1333.05333333333 571.006666666667 0 472.193333333333 370.553333333333 200.453333333333 860.86 0 0 0 0
38126.9063453173 1328.24 573.56 0 469.693333333333 371.74 201.82 858.546666666667 0 0 0 0
38151.9075953798 1322.25333333333 577.82 0 467.193333333333 374.14 203.68 855.06 0 0 0 0
38176.9088454423 1320.75333333333 578.073333333333 0 466.72 374.1 203.973333333333 854.033333333333 0 0 0 0
38201.9100955048 1324.52 573.253333333333 0 469.206666666667 372.046666666667 201.206666666667 855.313333333333 0 0 0 0
38226.9113455673 1325.71333333333 570.78 0 468.96 369.973333333333 200.806666666667 856.753333333333 0 0 0 0
38251.9125956298 1324.64 570.22 0 468.213333333333 369.226666666667 200.993333333333 856.426666666667 0 0 0 0
38276.9138456923 1322.03333333333 571.32 0 467.066666666667 369.673333333333 201.646666666667 854.966666666667 0 0 0 0
38301.9150957548 1318.58 573.22 0 462.993333333333 368.513333333333 204.706666666667 855.586666666667 0 0 0 0
38326.9163458173 1314.58 575.74 0 462.36 370.933333333333 204.806666666667 852.22 0 0 0 0
38351.9175958798 1308.92 580.28 0 461.826666666667 375.42 204.86 847.093333333333 0 0 0 0
38376.9188459423 1307.53333333333 579.613333333333 0 460.88 374.486666666667 205.126666666667 846.653333333333 0 0 0 0
38401.9200960048 1306.38666666667 579.38 0 460.973333333333 374.52 204.86 845.413333333333 0 0 0 0
38426.9213460673 1303.71333333333 580.866666666667 0 459.666666666667 375 205.866666666667 844.046666666667 0 0 0 0
38451.9225961298 1304.48666666667 577.92 0 460.846666666667 374 203.92 843.64 0 0 0 0
38476.9238461923 1310.6 570.073333333333 0 463.94 370.3 199.773333333333 846.66 0 0 0 0
38501.9250962548 1310.12 569.173333333333 0 462.693333333333 368.733333333333 200.44 847.426666666667 0 0 0 0
38526.9263463173 1309.28666666667 568.613333333333 0 462.08 367.98 200.633333333333 847.206666666667 0 0 0 0
38551.9275963798 1308.55333333333 568.213333333333 0 463.96 369.673333333333 198.54 844.593333333333 0 0 0 0
38576.9288464423 1302.82 572.18 0 463.32 373.453333333333 198.726666666667 839.5 0 0 0 0
38601.9300965048 1299.72666666667 573.426666666667 0 461.653333333333 373.926666666667 199.5 838.073333333333 0 0 0 0
38626.9313465673 1300.26666666667 571.266666666667 0 462.013333333333 372.886666666667 198.38 838.253333333333 0 0 0 0
38651.9325966298 1302.38 567.473333333333 0 463.673333333333 371.5 195.973333333333 838.706666666667 0 0 0 0
38676.9338466923 1300.39333333333 568.166666666667 0 461.706666666667 370.733333333333 197.433333333333 838.686666666667 0 0 0 0
38701.9350967548 1294.63333333333 572.846666666667 0 459.933333333333 374.1 198.746666666667 834.7 0 0 0 0
38726.9363468173 1292.81333333333 573.413333333333 0 458.646666666667 373.98 199.433333333333 834.166666666667 0 0 0 0
38751.9375968798 1292.76 572.473333333333 0 457.273333333333 372.333333333333 200.14 835.486666666667 0 0 0 0
38776.9388469424 1289.35333333333 574.3 0 455.153333333333 372.706666666667 201.593333333333 834.2 0 0 0 0
38801.9400970049 1288.96 572.413333333333 0 454.786666666667 371.093333333333 201.32 834.173333333333 0 0 0 0
38826.9413470674 1292 568.106666666667 0 455.68 368.286666666667 199.82 836.32 0 0 0 0
38851.9425971299 1293.18666666667 565.56 0 457.873333333333 368.313333333333 197.246666666667 835.313333333333 0 0 0 0
38876.9438471924 1295.45333333333 561.486666666667 0 455.833333333333 362.486666666667 199 839.62 0 0 0 0
38901.9450972549 1298.09333333333 557.88 0 457.94 361.073333333333 196.806666666667 840.153333333333 0 0 0 0
38926.9463473174 1297.37333333333 557.626666666667 0 458.413333333333 361.713333333333 195.913333333333 838.96 0 0 0 0
38951.9475973799 1294.52 559.486666666667 0 460.2 365.52 193.966666666667 834.32 0 0 0 0
38976.9488474424 1296.03333333333 556.586666666667 0 461.613333333333 364.8 191.786666666667 834.42 0 0 0 0
39001.9500975049 1291.76666666667 559.02 0 460.673333333333 366.86 192.16 831.093333333333 0 0 0 0
39026.9513475674 1289.63333333333 560.36 0 460.246666666667 367.986666666667 192.373333333333 829.386666666667 0 0 0 0
39051.9525976299 1287.78666666667 560.386666666667 0 461.146666666667 369.38 191.006666666667 826.64 0 0 0 0
39076.9538476924 1284.82666666667 561.873333333333 0 459.473333333333 369.786666666667 192.086666666667 825.353333333333 0 0 0 0
39101.9550977549 1283.13333333333 562.8 0 457.36 368.826666666667 193.973333333333 825.773333333333 0 0 0 0
39126.9563478174 1284.96666666667 559.466666666667 0 455.426666666667 364.106666666667 195.36 829.54 0 0 0 0
39151.9575978799 1285.96666666667 556.673333333333 0 456.406666666667 362.933333333333 193.74 829.56 0 0 0 0
39176.9588479424 1281.16666666667 559.873333333333 0 454.186666666667 364.206666666667 195.666666666667 826.98 0 0 0 0
39201.9600980049 1286.89333333333 553.013333333333 0 455.513333333333 358.98 194.033333333333 831.38 0 0 0 0
39226.9613480674 1291.22 547.466666666667 0 455.986666666667 354.2 193.266666666667 835.233333333333 0 0 0 0
39251.9625981299 1287.21333333333 549.766666666667 0 452.513333333333 353.686666666667 196.08 834.7 0 0 0 0
39276.9638481924 1282.86 552.953333333333 0 450.96 355.906666666667 197.046666666667 831.9 0 0 0 0
39301.9650982549 1279.26666666667 555.106666666667 0 451.74 359.393333333333 195.713333333333 827.526666666667 0 0 0 0
39326.9663483174 1279.9 553.626666666667 0 453.053333333333 359.493333333333 194.133333333333 826.846666666667 0 0 0 0
39351.9675983799 1279.36666666667 553.146666666667 0 452.033333333333 358.173333333333 194.973333333333 827.333333333333 0 0 0 0
39376.9688484424 1277.19333333333 554.04 0 452.686666666667 359.853333333333 194.186666666667 824.506666666667 0 0 0 0
39401.9700985049 1271.89333333333 557.933333333333 0 452.84 364.166666666667 193.766666666667 819.053333333333 0 0 0 0
39426.9713485674 1270.76 557.926666666667 0 452.606666666667 364.42 193.506666666667 818.153333333333 0 0 0 0
39451.9725986299 1269.56 557.433333333333 0 453.04 364.846666666667 192.586666666667 816.52 0 0 0 0
39476.9738486924 1271.62666666667 554.48 0 454.5 363.766666666667 190.713333333333 817.126666666667 0 0 0 0
39501.9750987549 1272.03333333333 553.586666666667 0 455.52 364.246666666667 189.34 816.513333333333 0 0 0 0
39526.9763488174 1268.46 555.786666666667 0 451.413333333333 362.886666666667 192.9 817.046666666667 0 0 0 0
39551.9775988799 1267.14 556.246666666667 0 450.013333333333 362.206666666667 194.04 817.126666666667 0 0 0 0
39576.9788489424 1267.09333333333 555.086666666667 0 447.953333333333 359.293333333333 195.793333333333 819.14 0 0 0 0
39601.9800990049 1268.81333333333 551.993333333333 0 446.213333333333 355.04 196.953333333333 822.6 0 0 0 0
39626.9813490675 1273.51333333333 546.186666666667 0 447.693333333333 351.066666666667 195.12 825.82 0 0 0 0
39651.98259913 1271.34 547.566666666666 0 447.253333333333 352.326666666667 195.24 824.086666666667 0 0 0 0
39676.9838491925 1270.71333333333 546.9 0 448.286666666667 353.393333333333 193.506666666667 822.426666666667 0 0 0 0
39701.985099255 1274.54666666667 541.966666666667 0 450.36 350.826666666667 191.14 824.186666666667 0 0 0 0
39726.9863493175 1271.52 543.646666666667 0 448.666666666667 351.453333333333 192.193333333333 822.853333333333 0 0 0 0
39751.98759938 1265.44666666667 548.246666666667 0 445.593333333333 353.98 194.266666666667 819.853333333333 0 0 0 0
39776.9888494425 1265.09333333333 547.746666666667 0 448.366666666667 356.686666666667 191.06 816.726666666667 0 0 0 0
39801.990099505 1258.92 553.173333333333 0 445.133333333333 359.14 194.033333333333 813.786666666667 0 0 0 0
39826.9913495675 1254.79333333333 556.14 0 443.3 360.426666666667 195.713333333333 811.493333333333 0 0 0 0
39851.99259963 1253.00666666667 556.413333333333 0 442.893333333333 360.666666666667 195.746666666667 810.113333333333 0 0 0 0
39876.9938496925 1251.41333333333 556.206666666667 0 444.426666666667 362.4 193.806666666667 806.986666666667 0 0 0 0
39901.995099755 1245.96 560.44 0 444.906666666667 367.346666666667 193.093333333333 801.053333333333 0 0 0 0
39926.9963498175 1243.22666666667 561.26 0 442.786666666667 366.76 194.5 800.44 0 0 0 0
39951.99759988 1241.49333333333 561.066666666667 0 439.206666666667 363.806666666667 197.26 802.286666666667 0 0 0 0
39976.9988499425 1240.30128205128 560.730769230769 0 438.25 363.019230769231 197.711538461538 802.051282051282 0 0 0 0
40002.000100005 1243.66666666667 555.56 0 437.933333333333 357.906666666667 197.653333333333 805.733333333333 0 0 0 0
40027.0013500675 1245.79333333333 552.26 0 436.42 353.913333333333 198.346666666667 809.373333333333 0 0 0 0
40052.00260013 1249.06 548.133333333333 0 439.24 352.913333333333 195.22 809.82 0 0 0 0
40077.0038501925 1246.18666666667 549.873333333333 0 440.1 355.72 194.153333333333 806.086666666667 0 0 0 0
40102.005100255 1247.8 547.413333333333 0 441.126666666667 354.586666666667 192.826666666667 806.673333333333 0 0 0 0
40127.0063503175 1246.94666666667 546 0 440.033333333333 352.84 193.16 806.913333333333 0 0 0 0
40152.00760038 1246.51333333333 543.46 0 438.466666666667 349.713333333333 193.746666666667 808.046666666667 0 0 0 0
40177.0088504425 1243.24666666667 545.873333333333 0 437.566666666667 351.773333333333 194.1 805.68 0 0 0 0
40202.010100505 1241.9 545.986666666667 0 437.433333333333 352.126666666667 193.86 804.466666666667 0 0 0 0
40227.0113505675 1242.31333333333 544.506666666667 0 437.513333333333 351.373333333333 193.133333333333 804.8 0 0 0 0
40252.01260063 1241.28 544.486666666667 0 437.413333333333 351.853333333333 192.633333333333 803.866666666667 0 0 0 0
40277.0138506925 1241.64 542.76 0 435.626666666667 348.84 193.92 806.013333333333 0 0 0 0
40302.015100755 1246.86666666667 536.246666666667 0 435.293333333333 342.286666666667 193.96 811.573333333333 0 0 0 0
40327.0163508175 1243.77333333333 538.113333333333 0 432.713333333333 342.2 195.913333333333 811.06 0 0 0 0
40352.01760088 1247.60666666667 533.173333333333 0 436.286666666667 341.373333333333 191.8 811.32 0 0 0 0
40377.0188509426 1249.08666666667 531.04 0 436.893333333333 340.166666666667 190.873333333333 812.193333333334 0 0 0 0
40402.0201010051 1247.37333333333 532.12 0 436.333333333333 340.933333333333 191.186666666667 811.04 0 0 0 0
40427.0213510676 1242.32666666667 535.42 0 436.473333333333 344.88 190.54 805.853333333333 0 0 0 0
40452.0226011301 1241.56 534.946666666667 0 435.72 344.086666666667 190.86 805.84 0 0 0 0
40477.0238511926 1238.44666666667 536.613333333333 0 436.713333333333 347.053333333333 189.56 801.733333333333 0 0 0 0
40502.0251012551 1238.41333333333 535.533333333333 0 439.66 349.36 186.173333333333 798.753333333333 0 0 0 0
40527.0263513176 1236.85333333333 536 0 440.093333333333 350.453333333333 185.546666666667 796.76 0 0 0 0
40552.0276013801 1235.26666666667 535.833333333333 0 439.32 350.426666666667 185.406666666667 795.946666666667 0 0 0 0
40577.0288514426 1237.08 533.02 0 439.133333333333 347.74 185.28 797.946666666667 0 0 0 0
40602.0301015051 1234.2 534.213333333333 0 438.366666666667 348.766666666667 185.446666666667 795.833333333333 0 0 0 0
40627.0313515676 1232.89333333333 533.94 0 438.073333333333 348.566666666667 185.373333333333 794.82 0 0 0 0
40652.0326016301 1234.14666666667 531.76 0 440.133333333333 348.76 183 794.013333333333 0 0 0 0
40677.0338516926 1237.41333333333 527.553333333333 0 439.406666666667 344.153333333333 183.4 798.006666666667 0 0 0 0
40702.0351017551 1232.00666666667 532.173333333333 0 437.5 347.333333333333 184.84 794.506666666667 0 0 0 0
40727.0363518176 1229.08 534.04 0 435.506666666667 347.46 186.58 793.573333333333 0 0 0 0
40752.0376018801 1228.88666666667 532.54 0 433.346666666667 344.413333333333 188.126666666667 795.54 0 0 0 0
40777.0388519426 1229.2 531.02 0 433.66 343.48 187.54 795.54 0 0 0 0
40802.0401020051 1226.68 531.82 0 430.04 340.96 190.86 796.64 0 0 0 0
40827.0413520676 1225.04666666667 531.566666666667 0 429.406666666667 340.746666666667 190.82 795.64 0 0 0 0
40852.0426021301 1220.53333333333 534.333333333333 0 428.666666666667 343.453333333333 190.88 791.866666666667 0 0 0 0
40877.0438521926 1219.86666666667 533.473333333333 0 428.88 343.32 190.153333333333 790.986666666667 0 0 0 0
40902.0451022551 1222.98 529.173333333333 0 429.4 340.113333333333 189.06 793.58 0 0 0 0
40927.0463523176 1218.13333333333 532.606666666667 0 429.293333333333 343.766666666667 188.84 788.84 0 0 0 0
40952.0476023801 1212.44 537.066666666667 0 427.546666666667 346.62 190.446666666667 784.893333333333 0 0 0 0
40977.0488524426 1210.78666666667 536.773333333333 0 428.426666666667 347.66 189.113333333333 782.36 0 0 0 0
41002.0501025051 1208.83333333333 536.486666666667 0 430.846666666667 350.473333333333 186.013333333333 777.986666666667 0 0 0 0
41027.0513525676 1213.50666666667 530.006666666667 0 433.293333333333 347.313333333333 182.693333333333 780.213333333333 0 0 0 0
41052.0526026301 1214.3 527.86 0 434.02 346.126666666667 181.733333333333 780.28 0 0 0 0
41077.0538526926 1213.81333333333 526.953333333333 0 432.506666666667 344.113333333333 182.84 781.306666666667 0 0 0 0
41102.0551027551 1216.33333333333 523.04 0 431.113333333333 339.353333333333 183.686666666667 785.22 0 0 0 0
41127.0563528176 1214.69333333333 523.993333333333 0 429.613333333333 339.253333333333 184.74 785.08 0 0 0 0
41152.0576028801 1213.11333333333 524.946666666667 0 431.146666666667 341.833333333333 183.113333333333 781.966666666667 0 0 0 0
41177.0588529426 1211.65333333333 525.506666666667 0 430.546666666667 341.986666666667 183.52 781.106666666667 0 0 0 0
41202.0601030051 1209.38 526.686666666667 0 427.94 340.966666666667 185.72 781.44 0 0 0 0
41227.0613530677 1210.78666666667 524.326666666667 0 428.56 339.4 184.926666666667 782.226666666667 0 0 0 0
41252.0626031302 1211.29333333333 522.846666666667 0 427.086666666667 336.753333333333 186.093333333333 784.206666666667 0 0 0 0
41277.0638531927 1214.64 518.446666666667 0 426.546666666667 331.993333333333 186.453333333333 788.093333333333 0 0 0 0
41302.0651032552 1216.19333333333 516.073333333333 0 425.866666666667 329.26 186.813333333333 790.326666666667 0 0 0 0
41327.0663533177 1215.76666666667 515.5 0 424.1 327.62 187.88 791.666666666667 0 0 0 0
41352.0676033802 1216.35333333333 513.96 0 425.046666666667 327.433333333333 186.526666666667 791.306666666667 0 0 0 0
41377.0688534427 1213.96666666667 515.06 0 425.766666666667 329.666666666667 185.393333333333 788.2 0 0 0 0
41402.0701035052 1213.48666666667 514 0 426.106666666667 329.84 184.16 787.38 0 0 0 0
41427.0713535677 1208.12666666667 517.8 0 425.24 333.486666666667 184.313333333333 782.886666666667 0 0 0 0
41452.0726036302 1204.06666666667 520.733333333333 0 423.906666666667 335.786666666667 184.946666666667 780.16 0 0 0 0
41477.0738536927 1203.02666666667 519.593333333333 0 427.106666666667 338.8 180.793333333333 775.92 0 0 0 0
41502.0751037552 1203.9 517.486666666667 0 430.486666666667 340.473333333333 177.013333333333 773.413333333333 0 0 0 0
41527.0763538177 1205.15333333333 514.94 0 430.253333333333 337.993333333333 176.946666666667 774.9 0 0 0 0
41552.0776038802 1200.67333333333 517.773333333333 0 430.873333333333 341.986666666667 175.786666666667 769.8 0 0 0 0
41577.0788539427 1199.16666666667 517.56 0 428.053333333333 339.733333333333 177.826666666667 771.113333333333 0 0 0 0
41602.0801040052 1203.55333333333 512.293333333333 0 428.893333333333 335.84 176.453333333333 774.66 0 0 0 0
41627.0813540677 1203.17333333333 511.986666666667 0 427.113333333333 334.14 177.846666666667 776.06 0 0 0 0
41652.0826041302 1198.81333333333 515.006666666667 0 426.953333333333 337.513333333333 177.493333333333 771.86 0 0 0 0
41677.0838541927 1195.68 515.84 0 424.826666666667 337.553333333333 178.286666666667 770.853333333333 0 0 0 0
41702.0851042552 1192.15333333333 517.333333333333 0 422.773333333333 337.846666666667 179.486666666667 769.38 0 0 0 0
41727.0863543177 1190.78 517.546666666667 0 420.18 335.926666666667 181.62 770.6 0 0 0 0
41752.0876043802 1189.26 517.913333333333 0 419.853333333333 336.286666666667 181.626666666667 769.406666666667 0 0 0 0
41777.0888544427 1190.63333333333 515.446666666667 0 421.3 335.606666666667 179.84 769.333333333333 0 0 0 0
41802.0901045052 1188.68 516.62 0 420.253333333333 335.9 180.72 768.426666666667 0 0 0 0
41827.0913545677 1183.19333333333 520.046666666667 0 418.813333333333 338.406666666667 181.64 764.38 0 0 0 0
41852.0926046302 1179.22666666667 522.68 0 418.673333333333 341.393333333333 181.286666666667 760.553333333333 0 0 0 0
41877.0938546927 1178.03333333333 522.86 0 419.26 342.333333333333 180.526666666667 758.773333333333 0 0 0 0
41902.0951047552 1180.04666666667 519.566666666667 0 421 341.14 178.426666666667 759.046666666667 0 0 0 0
41927.0963548177 1174.32 523.62 0 418.1 342.846666666667 180.773333333333 756.22 0 0 0 0
41952.0976048802 1174.6 521.646666666667 0 413.993333333333 337.866666666667 183.78 760.606666666667 0 0 0 0
41977.0988549427 1177.68 517.7 0 413.94 334.193333333333 183.506666666667 763.74 0 0 0 0
42002.1001050053 1176.14666666667 518.426666666667 0 413.133333333333 334.286666666667 184.14 763.013333333333 0 0 0 0
42027.1013550678 1177.66666666667 515.453333333333 0 413.893333333333 332.513333333333 182.94 763.773333333333 0 0 0 0
42052.1026051303 1179.36666666667 512.146666666667 0 413.153333333333 328.753333333333 183.393333333333 766.213333333333 0 0 0 0
42077.1038551928 1184.38 505.88 0 414.153333333333 323.9 181.98 770.226666666667 0 0 0 0
42102.1051052553 1182.24 506.7 0 414.386666666667 325.26 181.44 767.853333333333 0 0 0 0
42127.1063553178 1179.42666666667 508.073333333333 0 414.533333333333 327.426666666667 180.646666666667 764.893333333333 0 0 0 0
42152.1076053803 1176.68 509.426666666667 0 413.613333333333 328.56 180.866666666667 763.066666666667 0 0 0 0
42177.1088554428 1168.96666666667 515.686666666667 0 409.673333333333 331.673333333333 184.013333333333 759.293333333333 0 0 0 0
42202.1101055053 1168.92 514.786666666667 0 408.6 330.133333333333 184.653333333333 760.32 0 0 0 0
42227.1113555678 1170.78 511.166666666667 0 410.04 328.346666666667 182.82 760.74 0 0 0 0
42252.1126056303 1168.56666666667 512.08 0 409.813333333333 329.786666666667 182.293333333333 758.753333333333 0 0 0 0
42277.1138556928 1163.89333333333 514.713333333333 0 405.033333333333 328.493333333333 186.22 758.86 0 0 0 0
42302.1151057553 1160.56 516.42 0 403.813333333333 329.633333333333 186.786666666667 756.746666666667 0 0 0 0
42327.1163558178 1161.16666666667 514.726666666667 0 406.106666666667 330.5 184.226666666667 755.06 0 0 0 0
42352.1176058803 1160.84666666667 513.86 0 406.686666666667 330.373333333333 183.486666666667 754.16 0 0 0 0
42377.1188559428 1158.26666666667 514.686666666667 0 404.533333333333 329.98 184.706666666667 753.733333333333 0 0 0 0
42402.1201060053 1149.75333333333 521.886666666667 0 400.926666666667 334.033333333333 187.853333333333 748.826666666667 0 0 0 0
42427.1213560678 1144.61333333333 526.053333333333 0 401.093333333333 338.673333333333 187.38 743.52 0 0 0 0
42452.1226061303 1145.46666666667 523.973333333333 0 402.413333333333 338.4 185.573333333333 743.053333333333 0 0 0 0
42477.1238561928 1142.66666666667 525.02 0 401.426666666667 339.193333333333 185.826666666667 741.24 0 0 0 0
42502.1251062553 1143.67333333333 522.82 0 403.073333333333 338.893333333333 183.926666666667 740.6 0 0 0 0
42527.1263563178 1143.42 521.96 0 403.6 338.68 183.28 739.82 0 0 0 0
42552.1276063803 1145.65333333333 519.366666666667 0 405.186666666667 337.866666666667 181.5 740.466666666667 0 0 0 0
42577.1288564428 1145.88 518.1 0 404.106666666667 336.006666666667 182.093333333333 741.773333333333 0 0 0 0
42602.1301065053 1144.29333333333 517.533333333333 0 403.38 335.426666666667 182.106666666667 740.913333333333 0 0 0 0
42627.1313565678 1145.06 514.846666666667 0 402.26 331.873333333333 182.973333333333 742.8 0 0 0 0
42652.1326066303 1146.54666666667 511.726666666667 0 402.82 329.646666666667 182.08 743.726666666667 0 0 0 0
42677.1338566928 1147.77333333333 509.673333333333 0 403.473333333333 328.753333333333 180.92 744.3 0 0 0 0
42702.1351067553 1148.01333333333 508.88 0 405.206666666667 329.933333333333 178.946666666667 742.806666666667 0 0 0 0
42727.1363568178 1145.73333333333 509.333333333333 0 404.653333333333 330.273333333333 179.06 741.08 0 0 0 0
42752.1376068803 1152.71333333333 501.086666666667 0 407.986666666667 325.446666666667 175.64 744.726666666667 0 0 0 0
42777.1388569428 1155.52666666667 497.093333333333 0 407.406666666667 321.24 175.853333333333 748.12 0 0 0 0
42802.1401070053 1156.94 494.146666666667 0 406.813333333333 318.226666666667 175.92 750.126666666667 0 0 0 0
42827.1413570679 1157.64666666667 492.14 0 406.253333333333 316.086666666667 176.053333333333 751.393333333333 0 0 0 0
42852.1426071304 1160.15333333333 488.08 0 409.086666666667 315.72 172.36 751.066666666667 0 0 0 0
42877.1438571929 1158.19333333333 488.573333333333 0 407.673333333333 315.66 172.913333333333 750.52 0 0 0 0
42902.1451072554 1153.60666666667 492.52 0 401.933333333333 314.12 178.4 751.673333333333 0 0 0 0
42927.1463573179 1151.89333333333 493.726666666667 0 402.04 315.433333333333 178.293333333333 749.853333333333 0 0 0 0
42952.1476073804 1152.02 492.866666666667 0 401.92 314.613333333333 178.253333333333 750.1 0 0 0 0
42977.1488574429 1150.17333333333 492.74 0 400.633333333333 313.84 178.9 749.54 0 0 0 0
43002.1501075054 1151.51333333333 490 0 401.7 312.466666666667 177.533333333333 749.813333333333 0 0 0 0
43027.1513575679 1154.22666666667 486.293333333333 0 403.82 311.42 174.873333333333 750.406666666667 0 0 0 0
43052.1526076304 1152.40666666667 487.593333333333 0 402 311.093333333333 176.5 750.406666666667 0 0 0 0
43077.1538576929 1150.66 488.84 0 401.36 311.953333333333 176.886666666667 749.3 0 0 0 0
43102.1551077554 1153.11333333333 485.866666666667 0 402.386666666667 310.253333333333 175.613333333333 750.726666666667 0 0 0 0
43127.1563578179 1154.52 482.806666666667 0 404.4 309.92 172.886666666667 750.12 0 0 0 0
43152.1576078804 1151.12666666667 484.566666666667 0 403.493333333333 311.893333333333 172.673333333333 747.633333333333 0 0 0 0
43177.1588579429 1144.3 490.126666666667 0 399.566666666667 314.326666666667 175.8 744.733333333333 0 0 0 0
43202.1601080054 1144.75333333333 488.786666666667 0 397.966666666667 311.913333333333 176.873333333333 746.786666666667 0 0 0 0
43227.1613580679 1144.62 487.293333333333 0 400.72 313.626666666667 173.666666666667 743.9 0 0 0 0
43252.1626081304 1142.38666666667 487.806666666667 0 402.286666666667 316.3 171.506666666667 740.1 0 0 0 0
43277.1638581929 1143.06 485.413333333333 0 401.86 313.993333333333 171.42 741.2 0 0 0 0
43302.1651082554 1144.15333333333 483.086666666667 0 400.24 310.486666666667 172.6 743.913333333333 0 0 0 0
43327.1663583179 1144.90666666667 480.966666666667 0 400.613333333333 309.093333333333 171.873333333333 744.293333333333 0 0 0 0
43352.1676083804 1144.82 479.586666666667 0 399.02 306.426666666667 173.16 745.8 0 0 0 0
43377.1688584429 1143.45333333333 479.34 0 398.913333333333 306.7 172.64 744.54 0 0 0 0
43402.1701085054 1138.46 482.773333333333 0 396.12 308.04 174.733333333333 742.34 0 0 0 0
43427.1713585679 1138.10666666667 481.573333333333 0 395.086666666667 306.04 175.533333333333 743.02 0 0 0 0
43452.1726086304 1137.04 480.92 0 394.18 305.06 175.86 742.86 0 0 0 0
43477.1738586929 1135.89333333333 480.973333333333 0 395.366666666667 306.88 174.093333333333 740.526666666667 0 0 0 0
43502.1751087554 1132.07333333333 483.22 0 397.513333333333 311.953333333333 171.266666666667 734.56 0 0 0 0
43527.1763588179 1131.50666666667 482.42 0 396.386666666667 310.606666666667 171.813333333333 735.12 0 0 0 0
43552.1776088804 1126.50666666667 485.993333333333 0 391.986666666667 310.493333333333 175.5 734.52 0 0 0 0
43577.1788589429 1121.76666666667 489.486666666667 0 390.986666666667 313.76 175.726666666667 730.78 0 0 0 0
43602.1801090055 1128.49333333333 481.833333333333 0 396.526666666667 311.86 169.973333333333 731.966666666667 0 0 0 0
43627.181359068 1134.43333333333 474.56 0 398.933333333333 307.306666666667 167.253333333333 735.5 0 0 0 0
43652.1826091305 1131.37333333333 475.966666666667 0 398.853333333333 308.986666666667 166.98 732.52 0 0 0 0
43677.183859193 1129.32 477.266666666667 0 399.24 310.76 166.506666666667 730.08 0 0 0 0
43702.1851092555 1134.46666666667 471.013333333333 0 399.946666666667 305.666666666667 165.346666666667 734.52 0 0 0 0
43727.186359318 1136.12666666667 467.966666666667 0 400.893333333333 304.08 163.886666666667 735.233333333333 0 0 0 0
43752.1876093805 1131.04666666667 471.98 0 400.106666666667 307.586666666667 164.393333333333 730.94 0 0 0 0
43777.188859443 1127.86666666667 473.92 0 399.6 309.313333333333 164.606666666667 728.266666666667 0 0 0 0
43802.1901095055 1127.06 473.48 0 398.64 308.393333333333 165.086666666667 728.42 0 0 0 0
43827.191359568 1120.82 478.8 0 395.486666666667 310.953333333333 167.846666666667 725.333333333333 0 0 0 0
43852.1926096305 1119.05333333333 478.88 0 396.04 311.873333333333 167.006666666667 723.013333333333 0 0 0 0
43877.193859693 1118.46666666667 477.86 0 395.413333333333 310.72 167.14 723.053333333333 0 0 0 0
43902.1951097555 1117.85333333333 477.213333333333 0 393.62 308.693333333333 168.52 724.233333333333 0 0 0 0
43927.196359818 1114.96 478.846666666667 0 391.64 308.906666666667 169.94 723.32 0 0 0 0
43952.1976098805 1113.12666666667 479.153333333333 0 390.986666666667 309.006666666667 170.146666666667 722.14 0 0 0 0
43977.198859943 1113.70666666667 477.353333333333 0 392.593333333333 309.173333333333 168.18 721.113333333333 0 0 0 0
44002.2001100055 1112.42666666667 477.566666666667 0 392.786666666667 310.273333333333 167.293333333333 719.64 0 0 0 0
44027.201360068 1105.99333333333 483.166666666667 0 387.886666666667 311.28 171.886666666667 718.106666666667 0 0 0 0
44052.2026101305 1104.84666666667 483.733333333333 0 387.56 311.886666666667 171.846666666667 717.286666666667 0 0 0 0
44077.203860193 1105.48666666667 482.126666666667 0 388.233333333333 311.5 170.626666666667 717.253333333333 0 0 0 0
44102.2051102555 1103.55333333333 482.806666666667 0 386.44 310.806666666667 172 717.113333333333 0 0 0 0
44127.206360318 1103.13333333333 482.44 0 386.746666666667 311.02 171.42 716.386666666667 0 0 0 0
44152.2076103805 1101.72 482.34 0 386.933333333333 311.94 170.4 714.786666666667 0 0 0 0
44177.208860443 1099.70666666667 483.353333333333 0 386.386666666667 312.793333333333 170.56 713.32 0 0 0 0
44202.2101105055 1098.58 483.086666666667 0 385.586666666667 312.213333333333 170.873333333333 712.993333333333 0 0 0 0
44227.211360568 1100.22666666667 480.413333333333 0 385.386666666667 309.633333333333 170.78 714.84 0 0 0 0
44252.2126106305 1101.74 478.133333333333 0 385.273333333333 307.48 170.653333333333 716.466666666667 0 0 0 0
44277.213860693 1101.55333333333 476.766666666667 0 384.086666666667 305.4 171.366666666667 717.466666666667 0 0 0 0
44302.2151107555 1100.49333333333 476.326666666667 0 383.9 305.56 170.766666666667 716.593333333333 0 0 0 0
44327.216360818 1096.42 478.92 0 382.926666666667 307.74 171.18 713.493333333333 0 0 0 0
44352.2176108805 1096.44666666667 477.5 0 383.126666666667 306.626666666667 170.873333333333 713.32 0 0 0 0
44377.218860943 1095.81333333333 476.866666666667 0 385.18 308.126666666667 168.74 710.633333333333 0 0 0 0
44402.2201110055 1094.09333333333 477.22 0 384.873333333333 308.813333333333 168.406666666667 709.22 0 0 0 0
44427.2213610681 1092.81333333333 477.126666666667 0 385.073333333333 309.673333333333 167.453333333333 707.74 0 0 0 0
44452.2226111306 1093.20666666667 475.7 0 385.693333333333 309.213333333333 166.486666666667 707.513333333333 0 0 0 0
44477.2238611931 1097.51333333333 470.093333333333 0 387.453333333333 305.966666666667 164.126666666667 710.06 0 0 0 0
44502.2251112556 1096.63333333333 469.5 0 385.866666666667 304.346666666667 165.153333333333 710.766666666667 0 0 0 0
44527.2263613181 1097.62 467.22 0 386.106666666667 302.6 164.62 711.513333333333 0 0 0 0
44552.2276113806 1097.14666666667 465.826666666667 0 386.226666666667 301.86 163.966666666667 710.92 0 0 0 0
44577.2288614431 1094.10666666667 467.36 0 383.993333333333 301.353333333333 166.006666666667 710.113333333333 0 0 0 0
44602.2301115056 1092.41333333333 467.686666666667 0 380.693333333333 298.8 168.886666666667 711.72 0 0 0 0
44627.2313615681 1090.76666666667 468.2 0 378.333333333333 297.346666666667 170.853333333333 712.433333333333 0 0 0 0
44652.2326116306 1086.50666666667 471.566666666667 0 374.033333333333 296.646666666667 174.92 712.473333333333 0 0 0 0
44677.2338616931 1089.02666666667 467.953333333333 0 374.666666666667 294.173333333333 173.78 714.36 0 0 0 0
44702.2351117556 1089.79333333333 465.433333333333 0 374.2 291.966666666667 173.466666666667 715.593333333333 0 0 0 0
44727.2363618181 1085.68 467.913333333333 0 372.553333333333 293.446666666667 174.466666666667 713.126666666667 0 0 0 0
44752.2376118806 1085.3 466.533333333333 0 372.1 292.446666666667 174.086666666667 713.2 0 0 0 0
44777.2388619431 1084.97333333333 464.486666666667 0 373.553333333333 292.866666666667 171.62 711.42 0 0 0 0
44802.2401120056 1078.14 470.806666666667 0 372.413333333333 298.12 172.686666666667 705.726666666667 0 0 0 0
44827.2413620681 1079.41333333333 468.406666666667 0 374.226666666667 297.96 170.446666666667 705.186666666667 0 0 0 0
44852.2426121306 1082.73333333333 463.32 0 375.306666666667 294.42 168.9 707.426666666667 0 0 0 0
44877.2438621931 1079.80666666667 464.593333333333 0 374.72 295.926666666667 168.666666666667 705.086666666667 0 0 0 0
44902.2451122556 1072.54 470.306666666667 0 373.006666666667 300.36 169.946666666667 699.533333333333 0 0 0 0
44927.2463623181 1070.11333333333 470.886666666667 0 371.686666666667 300.246666666667 170.64 698.426666666667 0 0 0 0
44952.2476123806 1070.3 468.6 0 371.8 299.4 169.2 698.5 0 0 0 0
44977.2488624431 1068.71333333333 468.72 0 371.6 299.88 168.84 697.113333333333 0 0 0 0
45002.2501125056 1064.92666666667 471.24 0 371.286666666667 302.466666666667 168.773333333333 693.64 0 0 0 0
45027.2513625681 1063.05333333333 472.22 0 371.486666666667 303.706666666667 168.513333333333 691.566666666667 0 0 0 0
45052.2526126306 1060.54 474.046666666667 0 370.233333333333 304.566666666667 169.48 690.306666666667 0 0 0 0
45077.2538626931 1061.22666666667 472.006666666667 0 371.36 303.94 168.066666666667 689.866666666667 0 0 0 0
45102.2551127556 1060.30666666667 471.333333333333 0 370.14 302.58 168.753333333333 690.166666666667 0 0 0 0
45127.2563628181 1061.93333333333 468.606666666667 0 370.226666666667 300.333333333333 168.273333333333 691.706666666667 0 0 0 0
45152.2576128806 1066.99333333333 462.733333333333 0 375.826666666667 300.08 162.653333333333 691.166666666667 0 0 0 0
45177.2588629431 1062.94666666667 465.046666666667 0 374.326666666667 301.746666666667 163.3 688.62 0 0 0 0
45202.2601130057 1063.33333333333 463.34 0 375.646666666667 301.966666666667 161.373333333333 687.686666666667 0 0 0 0
45227.2613630682 1062.02666666667 463.386666666667 0 375.966666666667 302.9 160.486666666667 686.06 0 0 0 0
45252.2626131307 1060.60666666667 463.8 0 375.086666666667 302.86 160.94 685.52 0 0 0 0
45277.2638631932 1061.41333333333 461.353333333333 0 374.833333333333 300.526666666667 160.826666666667 686.58 0 0 0 0
45302.2651132557 1059.62 460.78 0 373.533333333333 299.2 161.58 686.086666666667 0 0 0 0
45327.2663633182 1055.54 463.393333333333 0 370.98 299.766666666667 163.626666666667 684.56 0 0 0 0
45352.2676133807 1056.39333333333 461.466666666667 0 372.96 300.073333333333 161.393333333333 683.433333333333 0 0 0 0
45377.2688634432 1056.23333333333 460.593333333333 0 374.733333333333 301.386666666667 159.206666666667 681.5 0 0 0 0
45402.2701135057 1057.94666666667 457.886666666667 0 377.133333333333 301.613333333333 156.273333333333 680.813333333333 0 0 0 0
45427.2713635682 1054.78666666667 459.813333333333 0 374.22 300.906666666667 158.906666666667 680.566666666667 0 0 0 0
45452.2726136307 1053.38 460.253333333333 0 372.56 300.053333333333 160.2 680.82 0 0 0 0
45477.2738636932 1052.38666666667 459.82 0 373.246666666667 300.933333333333 158.886666666667 679.14 0 0 0 0
45502.2751137557 1052.24 458.853333333333 0 376.306666666667 303.16 155.693333333333 675.933333333333 0 0 0 0
45527.2763638182 1050.02 459.986666666667 0 377.68 305.893333333333 154.093333333333 672.34 0 0 0 0
45552.2776138807 1053.18 455.173333333333 0 380.493333333333 304.153333333333 151.02 672.686666666667 0 0 0 0
45577.2788639432 1053.45333333333 453.826666666667 0 379.38 302.013333333333 151.813333333333 674.073333333333 0 0 0 0
45602.2801140057 1054.7 451.393333333333 0 378.553333333333 298.946666666667 152.446666666667 676.146666666667 0 0 0 0
45627.2813640682 1056.07333333333 449.033333333333 0 378.253333333333 296.64 152.393333333333 677.82 0 0 0 0
45652.2826141307 1054.67333333333 449.34 0 377.133333333333 296.406666666667 152.933333333333 677.54 0 0 0 0
45677.2838641932 1055.08666666667 447.82 0 376.333333333333 294.333333333333 153.486666666667 678.753333333333 0 0 0 0
45702.2851142557 1055.53333333333 445.906666666667 0 375.733333333333 292.42 153.486666666667 679.8 0 0 0 0
45727.2863643182 1056.30666666667 443.34 0 375.906666666667 290.54 152.8 680.4 0 0 0 0
45752.2876143807 1056.20666666667 441.866666666667 0 375.126666666667 288.746666666667 153.12 681.08 0 0 0 0
45777.2888644432 1057.36666666667 439.453333333333 0 374.033333333333 285.853333333333 153.6 683.333333333333 0 0 0 0
45802.2901145057 1058.01333333333 437.733333333333 0 374.966666666667 285.433333333333 152.3 683.046666666667 0 0 0 0
45827.2913645682 1060.02666666667 434.433333333333 0 374.88 282.486666666667 151.946666666667 685.146666666667 0 0 0 0
45852.2926146307 1058.65333333333 434.52 0 374.486666666667 282.506666666667 152.013333333333 684.166666666667 0 0 0 0
45877.2938646932 1055.91333333333 436.613333333333 0 373.68 284.086666666667 152.526666666667 682.233333333333 0 0 0 0
45902.2951147557 1050.18666666667 441.58 0 370.02 285.613333333333 155.966666666667 680.166666666667 0 0 0 0
45927.2963648182 1044.01333333333 447.073333333333 0 368.753333333333 290.033333333333 157.04 675.26 0 0 0 0
45952.2976148807 1045.18 444.846666666667 0 367.88 287.466666666667 157.38 677.3 0 0 0 0
45977.2988649432 1044.32 444.52 0 366.593333333333 286.32 158.2 677.726666666667 0 0 0 0
46002.3001150058 1040.40666666667 447.193333333333 0 366.226666666667 289.213333333333 157.98 674.18 0 0 0 0
46027.3013650683 1034.05333333333 452.373333333333 0 365.773333333333 294.386666666667 157.986666666667 668.28 0 0 0 0
46052.3026151308 1033.78 451.366666666667 0 365.546666666667 293.62 157.746666666667 668.233333333333 0 0 0 0
46077.3038651933 1036.44666666667 447.626666666667 0 365.793333333333 290.433333333333 157.193333333333 670.653333333333 0 0 0 0
46102.3051152558 1034.02 448.346666666667 0 366.28 291.933333333333 156.413333333333 667.74 0 0 0 0
46127.3063653183 1032.74666666667 448.633333333333 0 366.413333333333 292.886666666667 155.746666666667 666.333333333333 0 0 0 0
46152.3076153808 1034.84 444.726666666667 0 366.48 289.926666666667 154.8 668.36 0 0 0 0
46177.3088654433 1032.13333333333 446.22 0 364.166666666667 289.393333333333 156.826666666667 667.966666666667 0 0 0 0
46202.3101155058 1033.95333333333 443.18 0 365.36 288.006666666667 155.173333333333 668.593333333333 0 0 0 0
46227.3113655683 1030.43333333333 445.846666666667 0 363.186666666667 288.886666666667 156.96 667.246666666667 0 0 0 0
46252.3126156308 1030.03333333333 444.693333333333 0 363.053333333333 288.146666666667 156.546666666667 666.98 0 0 0 0
46277.3138656933 1031.95333333333 441.573333333333 0 363.806666666667 286.333333333333 155.24 668.146666666667 0 0 0 0
46302.3151157558 1035.12 437.026666666667 0 365.68 284.233333333333 152.793333333333 669.44 0 0 0 0
46327.3163658183 1038.83333333333 431.48 0 369.206666666667 283.333333333333 148.146666666667 669.626666666667 0 0 0 0
46352.3176158808 1037.32666666667 431.686666666667 0 368.066666666667 283.193333333333 148.493333333333 669.26 0 0 0 0
46377.3188659433 1035.52666666667 432.073333333333 0 368.626666666667 284.926666666667 147.146666666667 666.9 0 0 0 0
46402.3201160058 1030.46 436.193333333333 0 366.38 287.226666666667 148.966666666667 664.08 0 0 0 0
46427.3213660683 1025.61333333333 439.706666666667 0 366.533333333333 291.146666666667 148.56 659.08 0 0 0 0
46452.3226161308 1021.57333333333 442.44 0 364.446666666667 292.26 150.18 657.126666666667 0 0 0 0
46477.3238661933 1021.74666666667 440.473333333333 0 365.593333333333 291.9 148.573333333333 656.153333333333 0 0 0 0
46502.3251162558 1021.73333333333 439.573333333333 0 367.413333333333 293 146.573333333333 654.32 0 0 0 0
46527.3263663183 1019.6 440.173333333333 0 365.226666666667 292.313333333333 147.86 654.373333333333 0 0 0 0
46552.3276163808 1014.61333333333 443.333333333333 0 363.273333333333 294.186666666667 149.146666666667 651.34 0 0 0 0
46577.3288664433 1014.08666666667 443.093333333333 0 363.386666666667 294.313333333333 148.78 650.7 0 0 0 0
46602.3301165058 1014.69333333333 441.606666666667 0 363.24 292.946666666667 148.66 651.453333333333 0 0 0 0
46627.3313665683 1018.16666666667 436.98 0 363.373333333333 289.373333333333 147.606666666667 654.793333333333 0 0 0 0
46652.3326166308 1021.83333333333 433.08 0 366.293333333333 288.54 144.54 655.54 0 0 0 0
46677.3338666933 1023.18666666667 431.04 0 368.373333333333 288.78 142.26 654.813333333333 0 0 0 0
46702.3351167558 1023.28666666667 429.666666666667 0 370.166666666667 289.633333333333 140.033333333333 653.12 0 0 0 0
46727.3363668183 1023.84666666667 427.4 0 371.206666666667 288.773333333333 138.626666666667 652.64 0 0 0 0
46752.3376168808 1023.55333333333 426.82 0 369.66 286.853333333333 139.966666666667 653.893333333333 0 0 0 0
46777.3388669433 1016.22666666667 432.913333333333 0 364.8 288.36 144.553333333333 651.426666666667 0 0 0 0
46802.3401170059 1015.28 432.566666666667 0 362.4 285.986666666667 146.58 652.88 0 0 0 0
46827.3413670684 1015.52666666667 431.6 0 363.086666666667 286.06 145.54 652.44 0 0 0 0
46852.3426171309 1011.78 434.22 0 361.16 287.286666666667 146.933333333333 650.62 0 0 0 0
46877.3438671934 1012.56666666667 432.253333333333 0 359.486666666667 283.766666666667 148.486666666667 653.08 0 0 0 0
46902.3451172559 1009.53333333333 434.24 0 356.26 282.82 151.42 653.273333333333 0 0 0 0
46927.3463673184 1012.74666666667 429.633333333333 0 355.52 277.946666666667 151.686666666667 657.226666666667 0 0 0 0
46952.3476173809 1015.82 425.826666666667 0 355.866666666667 274.713333333333 151.113333333333 659.953333333333 0 0 0 0
46977.3488674434 1015.54 424.853333333333 0 354.806666666667 273.333333333333 151.52 660.733333333333 0 0 0 0
47002.3501175059 1011.56 427.513333333333 0 353.793333333333 275.26 152.253333333333 657.766666666667 0 0 0 0
47027.3513675684 1013.48666666667 424.68 0 355.42 274.52 150.16 658.066666666667 0 0 0 0
47052.3526176309 1014.56 422.886666666667 0 356.466666666667 273.906666666667 148.98 658.093333333333 0 0 0 0
47077.3538676934 1010.2 426.106666666667 0 352.893333333333 273.813333333333 152.293333333333 657.306666666667 0 0 0 0
47102.3551177559 1008.42666666667 426.653333333333 0 353.253333333333 274.946666666667 151.706666666667 655.173333333333 0 0 0 0
47127.3563678184 1004.73333333333 428.84 0 352.926666666667 277.366666666667 151.473333333333 651.806666666667 0 0 0 0
47152.3576178809 1000.76666666667 431.066666666667 0 350.62 277.926666666667 153.14 650.146666666667 0 0 0 0
47177.3588679434 996.786666666667 433.213333333333 0 347.686666666667 277.466666666667 155.746666666667 649.1 0 0 0 0
47202.3601180059 991.466666666667 436.626666666667 0 347.866666666667 281.513333333333 155.113333333333 643.6 0 0 0 0
47227.3613680684 987.893333333333 439.013333333333 0 347.166666666667 283.346666666667 155.666666666667 640.726666666667 0 0 0 0
47252.3626181309 984.493333333333 441.166666666667 0 345.98 284.42 156.746666666667 638.513333333333 0 0 0 0
47277.3638681934 985.093333333333 439.626666666667 0 346.92 284.126666666667 155.5 638.173333333333 0 0 0 0
47302.3651182559 984.433333333333 438.64 0 346.186666666667 283.186666666667 155.453333333333 638.246666666667 0 0 0 0
47327.3663683184 985.386666666667 436.873333333333 0 345.933333333333 281.446666666667 155.426666666667 639.453333333333 0 0 0 0
47352.3676183809 983.913333333333 437.62 0 342.86 279.146666666667 158.473333333333 641.053333333333 0 0 0 0
47377.3688684434 983.94 436.62 0 343.046666666667 278.813333333333 157.806666666667 640.893333333333 0 0 0 0
47402.3701185059 983.306666666667 435.993333333333 0 342.926666666667 278.413333333333 157.58 640.38 0 0 0 0
47427.3713685684 984.38 433.64 0 344.753333333333 278.226666666667 155.413333333333 639.626666666667 0 0 0 0
47452.3726186309 984.78 432.093333333333 0 346.52 278.54 153.553333333333 638.26 0 0 0 0
47477.3738686934 981.26 434.166666666667 0 347.746666666667 282.373333333333 151.793333333333 633.513333333333 0 0 0 0
47502.3751187559 982.88 431.92 0 349.48 281.96 149.96 633.4 0 0 0 0
47527.3763688184 983.426666666667 430.466666666667 0 352.406666666667 283.613333333333 146.853333333333 631.02 0 0 0 0
47552.3776188809 985.066666666667 427.593333333333 0 353.773333333333 282.566666666667 145.026666666667 631.293333333333 0 0 0 0
47577.3788689434 980.813333333333 430.433333333333 0 352.893333333333 285 145.433333333333 627.92 0 0 0 0
47602.380119006 979.906666666667 430.266666666667 0 349.126666666667 281.533333333333 148.733333333333 630.78 0 0 0 0
47627.3813690685 979.266666666667 429.206666666667 0 346.3 278.1 151.106666666667 632.966666666667 0 0 0 0
47652.382619131 976.046666666667 430.94 0 344.433333333333 278.453333333333 152.486666666667 631.613333333333 0 0 0 0
47677.3838691935 974.62 431.213333333333 0 343.94 278.68 152.533333333333 630.68 0 0 0 0
47702.385119256 970.106666666667 434.113333333333 0 342.813333333333 281.12 152.993333333333 627.293333333333 0 0 0 0
47727.3863693185 967.64 435.246666666667 0 341.2 281.293333333333 153.953333333333 626.44 0 0 0 0
47752.387619381 970.386666666667 431.846666666667 0 341.886666666667 278.806666666667 153.04 628.5 0 0 0 0
47777.3888694435 972.26 429.08 0 341.38 276 153.08 630.88 0 0 0 0
47802.390119506 968.753333333333 431.393333333333 0 340.253333333333 277.613333333333 153.78 628.5 0 0 0 0
47827.3913695685 968.513333333333 430.926666666667 0 340.586666666667 277.513333333333 153.413333333333 627.926666666667 0 0 0 0
47852.392619631 966.606666666667 431.926666666667 0 340.133333333333 278.18 153.746666666667 626.473333333333 0 0 0 0
47877.3938696935 961.966666666667 436.08 0 338.746666666667 281.046666666667 155.033333333333 623.22 0 0 0 0
47902.395119756 963.033333333333 434.126666666667 0 339.286666666667 279.86 154.266666666667 623.746666666667 0 0 0 0
47927.3963698185 966.88 428.76 0 341.46 277.26 151.5 625.42 0 0 0 0
47952.397619881 969.2 425.793333333333 0 343.54 276.646666666667 149.146666666667 625.66 0 0 0 0
47977.3988699435 968.773333333333 424.973333333333 0 343.986666666667 276.64 148.333333333333 624.786666666667 0 0 0 0
48002.400120006 971.833333333333 421.006666666667 0 346.793333333333 276.086666666667 144.92 625.04 0 0 0 0
48027.4013700685 968.68 423.56 0 345.54 277.546666666667 146.013333333333 623.14 0 0 0 0
48052.402620131 968.36 422.593333333333 0 343.833333333333 275.093333333333 147.5 624.526666666667 0 0 0 0
48077.4038701935 967.18 422.613333333333 0 343.206666666667 274.733333333333 147.88 623.973333333333 0 0 0 0
48102.405120256 967.02 421.9 0 344.486666666667 275.646666666667 146.253333333333 622.533333333333 0 0 0 0
48127.4063703185 969.093333333333 419.066666666667 0 345.22 273.966666666667 145.1 623.873333333333 0 0 0 0
48152.407620381 971.026666666667 416.446666666667 0 348.593333333333 275.033333333333 141.413333333333 622.433333333333 0 0 0 0
48177.4088704435 970.873333333333 415.593333333333 0 348.893333333333 274.746666666667 140.846666666667 621.98 0 0 0 0
48202.410120506 974.3 410.706666666667 0 350.633333333333 272.113333333333 138.593333333333 623.666666666667 0 0 0 0
48227.4113705685 976.646666666667 407.266666666667 0 352.553333333333 270.846666666667 136.42 624.093333333333 0 0 0 0
48252.412620631 973.733333333333 408.7 0 350.946666666667 271.58 137.12 622.786666666667 0 0 0 0
48277.4138706935 967.746666666667 413.853333333333 0 349.7 275.72 138.133333333333 618.046666666667 0 0 0 0
48302.415120756 967.753333333333 413.173333333333 0 349.78 275.226666666667 137.946666666667 617.973333333333 0 0 0 0
48327.4163708185 965.353333333333 414.926666666667 0 350.553333333333 277.813333333333 137.113333333333 614.8 0 0 0 0
48352.417620881 964.64 414.686666666667 0 350.326666666667 277.346666666667 137.34 614.313333333333 0 0 0 0
48377.4188709435 966.4 411.573333333333 0 351.253333333333 275.466666666667 136.106666666667 615.146666666667 0 0 0 0
48402.420121006 967.326666666667 409.693333333333 0 351.68 274.206666666667 135.486666666667 615.646666666667 0 0 0 0
48427.4213710686 966.56 410.106666666667 0 350.126666666667 273.113333333333 136.993333333333 616.433333333333 0 0 0 0
48452.4226211311 965.453333333333 410.866666666667 0 349.08 273.053333333333 137.813333333333 616.373333333333 0 0 0 0
48477.4238711936 965.853333333333 409.293333333333 0 347.433333333333 270.413333333333 138.88 618.42 0 0 0 0
48502.4251212561 964.693333333333 409.54 0 347.393333333333 271.04 138.5 617.3 0 0 0 0
48527.4263713186 961.98 411.3 0 346.013333333333 271.646666666667 139.653333333333 615.966666666667 0 0 0 0
48552.4276213811 963.473333333333 409.226666666667 0 346.2 269.76 139.466666666667 617.273333333333 0 0 0 0
48577.4288714436 964.313333333333 408.013333333333 0 344.293333333333 266.786666666667 141.226666666667 620.02 0 0 0 0
48602.4301215061 963.32 408.1 0 344.253333333333 266.94 141.16 619.066666666667 0 0 0 0
48627.4313715686 959.946666666667 410.34 0 343.766666666667 268.953333333333 141.386666666667 616.18 0 0 0 0
48652.4326216311 957.366666666667 412.426666666667 0 340.18 267.66 144.766666666667 617.186666666667 0 0 0 0
48677.4338716936 955.9 413.013333333333 0 340.22 268.853333333333 144.16 615.68 0 0 0 0
48702.4351217561 956.6 410.96 0 340.08 267.16 143.8 616.52 0 0 0 0
48727.4363718186 953.213333333333 413.273333333333 0 339.9 269.606666666667 143.666666666667 613.313333333333 0 0 0 0
48752.4376218811 951.293333333333 413.773333333333 0 337.326666666667 267.866666666667 145.906666666667 613.966666666667 0 0 0 0
48777.4388719436 949.273333333333 414.493333333333 0 336.813333333333 268.473333333333 146.02 612.46 0 0 0 0
48802.4401220061 949.94 412.14 0 339.626666666667 269.44 142.7 610.313333333333 0 0 0 0
48827.4413720686 949.713333333333 411.36 0 340.993333333333 270.273333333333 141.086666666667 608.72 0 0 0 0
48852.4426221311 945.92 413.626666666667 0 336.92 268.993333333333 144.633333333333 609 0 0 0 0
48877.4438721936 943.573333333333 413.68 0 336.26 268.96 144.72 607.313333333333 0 0 0 0
48902.4451222561 938.94 416.613333333333 0 335.106666666667 271.2 145.413333333333 603.833333333333 0 0 0 0
48927.4463723186 936.073333333333 418.46 0 332.013333333333 270.126666666667 148.333333333333 604.06 0 0 0 0
48952.4476223811 934.333333333333 418.826666666667 0 331.12 269.946666666667 148.88 603.213333333333 0 0 0 0
48977.4488724436 936.126666666667 415.826666666667 0 331.58 268.04 147.786666666667 604.546666666667 0 0 0 0
49002.4501225061 937.56 413.56 0 330.633333333333 265.273333333333 148.286666666667 606.926666666667 0 0 0 0
49027.4513725686 940.04 410.766666666667 0 331.433333333333 263.393333333333 147.373333333333 608.606666666667 0 0 0 0
49052.4526226311 937.86 412.173333333333 0 331.466666666667 265.326666666667 146.846666666667 606.393333333333 0 0 0 0
49077.4538726936 936.626666666667 412.133333333333 0 331.66 265.76 146.373333333333 604.966666666667 0 0 0 0
49102.4551227561 933.933333333333 413.4 0 333.226666666667 269.3 144.1 600.706666666667 0 0 0 0
49127.4563728186 932.86 413.193333333333 0 333.22 269.74 143.453333333333 599.64 0 0 0 0
49152.4576228811 933.513333333333 411.62 0 333.173333333333 268.44 143.18 600.34 0 0 0 0
49177.4588729436 936.98 407.8 0 334.12 265.753333333333 142.046666666667 602.86 0 0 0 0
49202.4601230062 938.46 405.52 0 333.133333333333 262.673333333333 142.846666666667 605.326666666667 0 0 0 0
49227.4613730687 937.68 405.826666666667 0 333.733333333333 263.886666666667 141.94 603.946666666667 0 0 0 0
49252.4626231312 935.733333333333 407.06 0 332.953333333333 264.586666666667 142.473333333333 602.78 0 0 0 0
49277.4638731937 935.333333333333 406.173333333333 0 333.213333333333 264.226666666667 141.946666666667 602.12 0 0 0 0
49302.4651232562 935.526666666667 405.126666666667 0 332.573333333333 262.886666666667 142.24 602.953333333333 0 0 0 0
49327.4663733187 935.773333333333 403.886666666667 0 331.513333333333 261.073333333333 142.813333333333 604.26 0 0 0 0
49352.4676233812 934.06 404.78 0 331.466666666667 262.08 142.7 602.593333333333 0 0 0 0
49377.4688734437 933.726666666667 403.986666666667 0 332.726666666667 262.92 141.066666666667 601 0 0 0 0
49402.4701235062 932.733333333333 403.04 0 332.073333333333 262.146666666667 140.893333333333 600.66 0 0 0 0
49427.4713735687 933.3 401.033333333333 0 329.353333333333 258.22 142.813333333333 603.946666666667 0 0 0 0
49452.4726236312 931.533333333333 401.973333333333 0 327.146666666667 257.506666666667 144.466666666667 604.386666666667 0 0 0 0
49477.4738736937 929.5 403.22 0 325.733333333333 257.453333333333 145.766666666667 603.766666666667 0 0 0 0
49502.4751237562 928.12 404.093333333333 0 324.346666666667 257.073333333333 147.02 603.773333333333 0 0 0 0
49527.4763738187 928.473333333333 402.94 0 323.38 255.153333333333 147.786666666667 605.093333333333 0 0 0 0
49552.4776238812 927.906666666667 402.753333333333 0 322.86 254.613333333333 148.14 605.046666666667 0 0 0 0
49577.4788739437 926.306666666667 403.186666666667 0 322.826666666667 255.546666666667 147.64 603.48 0 0 0 0
49602.4801240062 922.373333333333 405.773333333333 0 320.333333333333 256.36 149.413333333333 602.04 0 0 0 0
49627.4813740687 922.246666666667 405.186666666667 0 319.833333333333 255.586666666667 149.6 602.413333333333 0 0 0 0
49652.4826241312 920.44 406.166666666667 0 318.56 255.786666666667 150.38 601.88 0 0 0 0
49677.4838741937 923.526666666667 402.1 0 320.52 254.1 148 603.006666666667 0 0 0 0
49702.4851242562 925.973333333333 398.94 0 323.32 253.826666666667 145.113333333333 602.653333333333 0 0 0 0
49727.4863743187 927.186666666667 396.413333333333 0 321.98 250.66 145.753333333333 605.206666666667 0 0 0 0
49752.4876243812 926.94 395.353333333333 0 322.193333333333 250.346666666667 145.006666666667 604.746666666667 0 0 0 0
49777.4888744437 927.2 394.506666666667 0 322.326666666667 249.853333333333 144.653333333333 604.873333333333 0 0 0 0
49802.4901245062 920.06 400.74 0 319.853333333333 254.06 146.68 600.206666666667 0 0 0 0
49827.4913745687 919.306666666667 400.946666666667 0 321.7 256.28 144.666666666667 597.606666666667 0 0 0 0
49852.4926246312 919.306666666667 400.093333333333 0 322.08 256.173333333333 143.92 597.226666666667 0 0 0 0
49877.4938746937 925.033333333333 393.74 0 322.526666666667 250.266666666667 143.473333333333 602.506666666667 0 0 0 0
49902.4951247562 924.826666666667 393.026666666667 0 321.986666666667 249.313333333333 143.713333333333 602.84 0 0 0 0
49927.4963748187 924.5 392.146666666667 0 320.78 247.593333333333 144.553333333333 603.72 0 0 0 0
49952.4976248812 922.68 392.933333333333 0 320.113333333333 248.046666666667 144.886666666667 602.566666666667 0 0 0 0
49977.4988749437 917.246666666667 397.666666666667 0 318.733333333333 251.506666666667 146.16 598.513333333333 0 0 0 0
50002.5001250062 910.84 403.02 0 316.786666666667 255.253333333333 147.766666666667 594.053333333333 0 0 0 0
50027.5013750688 910.34 402.406666666667 0 318.286666666667 256.193333333333 146.213333333333 592.053333333333 0 0 0 0
50052.5026251313 910.013333333333 401.52 0 318.466666666667 256.04 145.48 591.546666666667 0 0 0 0
50077.5038751938 909.413333333333 401.233333333333 0 321.593333333333 259 142.233333333333 587.82 0 0 0 0
50102.5051252563 907.826666666667 401.873333333333 0 322.566666666667 260.913333333333 140.96 585.26 0 0 0 0
50127.5063753188 906.24 402.593333333333 0 321.16 260.573333333333 142.02 585.08 0 0 0 0
50152.5076253813 907.64 400.193333333333 0 320.72 257.966666666667 142.226666666667 586.92 0 0 0 0
50177.5088754438 909.92 396.826666666667 0 322.64 256.713333333333 140.113333333333 587.28 0 0 0 0
50202.5101255063 913.66 392.18 0 324 253.706666666667 138.473333333333 589.66 0 0 0 0
50227.5113755688 908.373333333333 395.886666666667 0 321.046666666667 254.946666666667 140.94 587.326666666667 0 0 0 0
50252.5126256313 909.326666666666 393.873333333333 0 319.22 251.28 142.593333333333 590.106666666667 0 0 0 0
50277.5138756938 908.873333333333 393.593333333333 0 318.746666666667 250.673333333333 142.92 590.126666666667 0 0 0 0
50302.5151257563 910.36 391.846666666667 0 317.013333333333 247.213333333333 144.633333333333 593.346666666667 0 0 0 0
50327.5163758188 910.64 390.42 0 317.466666666667 246.4 144.02 593.173333333333 0 0 0 0
50352.5176258813 908.946666666667 391.353333333333 0 317.146666666667 247.426666666667 143.926666666667 591.8 0 0 0 0
50377.5188759438 912.686666666667 387.066666666667 0 320.4 246.573333333333 140.493333333333 592.286666666667 0 0 0 0
50402.5201260063 911.333333333333 387.546666666667 0 319.566666666667 246.733333333333 140.813333333333 591.766666666667 0 0 0 0
50427.5213760688 908.153333333333 389.866666666667 0 317.14 246.906666666667 142.96 591.013333333333 0 0 0 0
50452.5226261313 907.153333333334 389.9 0 315.906666666667 246.253333333333 143.646666666667 591.246666666667 0 0 0 0
50477.5238761938 904.04 392.58 0 315.213333333333 248.626666666667 143.953333333333 588.826666666667 0 0 0 0
50502.5251262563 904.413333333333 391.646666666667 0 316.266666666667 248.866666666667 142.78 588.146666666667 0 0 0 0
50527.5263763188 903.046666666667 391.666666666667 0 316.44 249.286666666667 142.38 586.606666666667 0 0 0 0
50552.5276263813 902.38 391.413333333333 0 317.746666666667 250.726666666667 140.686666666667 584.633333333333 0 0 0 0
50577.5288764438 901.26 391.14 0 316.426666666667 249.46 141.68 584.833333333333 0 0 0 0
50602.5301265063 896.753333333333 394.073333333333 0 313.353333333333 249.573333333333 144.5 583.4 0 0 0 0
50627.5313765688 894.526666666667 395.56 0 312.7 250.833333333333 144.726666666667 581.826666666667 0 0 0 0
50652.5326266313 893.006666666667 395.94 0 313.98 253.233333333333 142.706666666667 579.026666666667 0 0 0 0
50677.5338766938 899.793333333333 388.113333333333 0 316.426666666667 248.446666666667 139.666666666667 583.366666666667 0 0 0 0
50702.5351267563 901.586666666667 384.833333333333 0 316.146666666667 245.313333333333 139.52 585.44 0 0 0 0
50727.5363768188 898.22 387.553333333333 0 315.953333333333 248.14 139.413333333333 582.266666666667 0 0 0 0
50752.5376268813 894.786666666667 390.273333333333 0 314.16 249.533333333333 140.74 580.626666666667 0 0 0 0
50777.5388769439 897.693333333333 386.453333333333 0 316.133333333333 248.226666666667 138.226666666667 581.56 0 0 0 0
50802.5401270064 898.246666666667 385.153333333333 0 315.766666666667 246.88 138.273333333333 582.48 0 0 0 0
50827.5413770689 897.453333333333 385.24 0 313.26 244.666666666667 140.573333333333 584.193333333333 0 0 0 0
50852.5426271314 895.973333333333 385.686666666667 0 312 244.253333333333 141.433333333333 583.973333333333 0 0 0 0
50877.5438771939 892.873333333333 386.88 0 309.48 243.26 143.62 583.393333333333 0 0 0 0
50902.5451272564 892.966666666667 385.573333333333 0 308.606666666667 241.673333333333 143.9 584.36 0 0 0 0
50927.5463773189 892.26 385.613333333333 0 307.886666666667 241.166666666667 144.446666666667 584.373333333333 0 0 0 0
50952.5476273814 887.886666666667 388.74 0 308.34 244.893333333333 143.846666666667 579.546666666667 0 0 0 0
50977.5488774439 890.32 385.166666666667 0 311.64 245.02 140.146666666667 578.68 0 0 0 0
51002.5501275064 887.8 386.153333333333 0 311.706666666667 246.82 139.333333333333 576.093333333333 0 0 0 0
51027.5513775689 883.426666666667 389.96 0 311.86 251.266666666667 138.693333333333 571.566666666667 0 0 0 0
51052.5526276314 879.18 393.06 0 310.74 253.806666666667 139.253333333333 568.44 0 0 0 0
51077.5538776939 878.726666666667 392.4 0 309.96 252.94 139.46 568.766666666667 0 0 0 0
51102.5551277564 879.5 390.62 0 310.313333333333 251.88 138.74 569.186666666667 0 0 0 0
51127.5563778189 883.826666666667 385.713333333333 0 311.133333333333 247.986666666667 137.726666666667 572.693333333333 0 0 0 0
51152.5576278814 883.58 384.72 0 312.06 248.306666666667 136.413333333333 571.52 0 0 0 0
51177.5588779439 879.533333333333 386.973333333333 0 310.753333333333 250.086666666667 136.886666666667 568.78 0 0 0 0
51202.5601280064 875.86 389.18 0 307.873333333333 250.226666666667 138.953333333333 567.986666666667 0 0 0 0
51227.5613780689 875.673333333333 387.726666666667 0 308.373333333333 249.813333333333 137.913333333333 567.3 0 0 0 0
51252.5626281314 873.933333333333 388.506666666667 0 308.906666666667 251.373333333333 137.133333333333 565.026666666667 0 0 0 0
51277.5638781939 871.86 389.98 0 306.533333333333 250.72 139.26 565.326666666667 0 0 0 0
51302.5651282564 868.62 392.273333333333 0 305.06 251.753333333333 140.52 563.56 0 0 0 0
51327.5663783189 871.373333333333 388.846666666667 0 304.94 248.393333333333 140.453333333333 566.433333333333 0 0 0 0
51352.5676283814 876.273333333333 383.246666666667 0 304.06 242.213333333333 141.033333333333 572.213333333333 0 0 0 0
51377.5688784439 879.466666666667 379.246666666667 0 306.78 241.3 137.946666666667 572.686666666667 0 0 0 0
51402.5701285064 877.293333333333 380.04 0 306.946666666667 242.866666666667 137.173333333333 570.346666666667 0 0 0 0
51427.5713785689 879.26 377.486666666667 0 308.7 242.353333333333 135.133333333333 570.56 0 0 0 0
51452.5726286314 879.16 376.34 0 310.553333333333 243.626666666667 132.713333333333 568.606666666667 0 0 0 0
51477.5738786939 883.52 371.153333333333 0 312.053333333333 240.44 130.713333333333 571.466666666667 0 0 0 0
51502.5751287564 884.36 369.42 0 312.14 239.32 130.1 572.22 0 0 0 0
51527.5763788189 883.826666666667 368.56 0 311.293333333333 238.113333333333 130.446666666667 572.533333333333 0 0 0 0
51552.5776288814 883.026666666667 368.5 0 308.66 235.68 132.82 574.366666666667 0 0 0 0
51577.5788789439 882.446666666667 367.98 0 308.466666666667 235.506666666667 132.473333333333 573.98 0 0 0 0
51602.5801290064 880.58 369.066666666667 0 306.806666666667 235.04 134.026666666667 573.773333333333 0 0 0 0
51627.581379069 878.926666666667 369.34 0 305.9 234.593333333333 134.746666666667 573.026666666667 0 0 0 0
51652.5826291315 876.553333333333 370.186666666667 0 305.293333333333 235.046666666667 135.14 571.26 0 0 0 0
51677.583879194 873.886666666667 371.486666666667 0 305.746666666667 237.233333333333 134.253333333333 568.14 0 0 0 0
51702.5851292565 873.513333333333 370.533333333333 0 306.213333333333 237.326666666667 133.206666666667 567.3 0 0 0 0
51727.586379319 874.206666666667 369.04 0 305.793333333333 235.56 133.48 568.413333333333 0 0 0 0
51752.5876293815 877.3 365.253333333333 0 305.833333333333 232.293333333333 132.96 571.466666666667 0 0 0 0
51777.588879444 878.48 363.286666666667 0 307.553333333333 232.44 130.846666666667 570.926666666667 0 0 0 0
51802.5901295065 878.02 362.313333333333 0 307.753333333333 232.433333333333 129.88 570.266666666667 0 0 0 0
51827.591379569 881.346666666667 357.966666666667 0 309.806666666667 230.44 127.526666666667 571.54 0 0 0 0
51852.5926296315 878.653333333333 359.853333333333 0 307.173333333333 229.773333333333 130.08 571.48 0 0 0 0
51877.593879694 876.48 360.88 0 306.506666666667 230.513333333333 130.366666666667 569.973333333333 0 0 0 0
51902.5951297565 881.713333333333 354.813333333333 0 309.06 227.12 127.693333333333 572.653333333333 0 0 0 0
51927.596379819 877.706666666667 357.653333333333 0 306.053333333333 227.553333333333 130.1 571.653333333333 0 0 0 0
51952.5976298815 870.913333333333 362.88 0 304.353333333333 231.733333333333 131.146666666667 566.56 0 0 0 0
51977.598879944 869.026666666667 364.08 0 305.353333333333 234.306666666667 129.773333333333 563.673333333333 0 0 0 0
52002.6001300065 868.286666666667 364.12 0 306.46 236.006666666667 128.113333333333 561.826666666667 0 0 0 0
52027.601380069 866.666666666667 364.84 0 306.74 237.646666666667 127.193333333333 559.926666666667 0 0 0 0
52052.6026301315 865.533333333333 364.486666666667 0 307.713333333333 239.153333333333 125.333333333333 557.82 0 0 0 0
52077.603880194 865.913333333333 362.153333333333 0 309.626666666667 239.366666666667 122.786666666667 556.286666666667 0 0 0 0
52102.6051302565 863.24 363.98 0 308.78 240.653333333333 123.326666666667 554.46 0 0 0 0
52127.606380319 859.393333333333 366.826666666667 0 306.54 241.586666666667 125.24 552.853333333333 0 0 0 0
52152.6076303815 855.926666666667 369.58 0 303.666666666667 241.66 127.92 552.26 0 0 0 0
52177.608880444 858.913333333333 365.146666666667 0 304.326666666667 238.393333333333 126.753333333333 554.586666666667 0 0 0 0
52202.6101305065 857.006666666667 366.28 0 303.673333333333 239.206666666667 127.073333333333 553.333333333333 0 0 0 0
52227.611380569 857.926666666667 364.7 0 303.273333333333 237.4 127.3 554.653333333333 0 0 0 0
52252.6126306315 859.74 361.633333333333 0 303.04 234.44 127.193333333333 556.7 0 0 0 0
52277.613880694 857.82 362.34 0 302.993333333333 235.46 126.88 554.826666666667 0 0 0 0
52302.6151307565 858.073333333333 361.153333333333 0 303.393333333333 234.773333333333 126.38 554.68 0 0 0 0
52327.616380819 858.686666666667 359.773333333333 0 304.426666666667 234.726666666667 125.046666666667 554.26 0 0 0 0
52352.6176308815 860.08 357.466666666667 0 304.58 232.826666666667 124.64 555.5 0 0 0 0
52377.6188809441 855.66 361.266666666667 0 302.926666666667 235.36 125.906666666667 552.733333333333 0 0 0 0
52402.6201310066 850.026666666667 365.453333333333 0 298.38 235.893333333333 129.56 551.646666666667 0 0 0 0
52427.6213810691 846.14 368.506666666667 0 296.053333333333 237.173333333333 131.333333333333 550.086666666667 0 0 0 0
52452.6226311316 843.346666666667 370.473333333333 0 296.146666666667 239.62 130.853333333333 547.2 0 0 0 0
52477.6238811941 844.206666666667 369.08 0 297.54 239.913333333333 129.166666666667 546.666666666667 0 0 0 0
52502.6251312566 844.633333333333 368.24 0 296.373333333333 238.22 130.02 548.26 0 0 0 0
52527.6263813191 844.726666666667 367.093333333333 0 295.973333333333 237.313333333333 129.78 548.753333333333 0 0 0 0
52552.6276313816 851.113333333333 359.846666666667 0 298.006666666667 232.513333333333 127.333333333333 553.106666666667 0 0 0 0
52577.6288814441 851.926666666667 357.933333333333 0 299.266666666667 232.18 125.753333333333 552.66 0 0 0 0
52602.6301315066 852.473333333333 356.506666666667 0 300.453333333333 232.16 124.346666666667 552.02 0 0 0 0
52627.6313815691 850.326666666667 357.693333333333 0 300.593333333333 233.786666666667 123.906666666667 549.733333333333 0 0 0 0
52652.6326316316 851.313333333333 356.093333333333 0 301.273333333333 233.12 122.973333333333 550.04 0 0 0 0
52677.6338816941 853.413333333333 353.473333333333 0 302.013333333333 231.34 122.133333333333 551.4 0 0 0 0
52702.6351317566 853.593333333333 352.4 0 302.633333333333 231.2 121.2 550.96 0 0 0 0
52727.6363818191 850.206666666667 354.673333333333 0 303.646666666667 234.646666666667 120.026666666667 546.56 0 0 0 0
52752.6376318816 847.4 356.486666666667 0 301.626666666667 234.533333333333 121.953333333333 545.773333333333 0 0 0 0
52777.6388819441 846.186666666667 356.233333333333 0 301.006666666667 234.153333333333 122.08 545.18 0 0 0 0
52802.6401320066 845.833333333333 355.366666666667 0 302.68 235.56 119.806666666667 543.153333333333 0 0 0 0
52827.6413820691 843.12 357 0 300.84 235.88 121.12 542.28 0 0 0 0
52852.6426321316 844.813333333333 354.8 0 300.04 233.006666666667 121.793333333333 544.773333333333 0 0 0 0
52877.6438821941 845.953333333333 353.1 0 301.006666666667 232.44 120.66 544.946666666667 0 0 0 0
52902.6451322566 846.426666666667 352.153333333333 0 300.613333333333 231.366666666667 120.786666666667 545.813333333333 0 0 0 0
52927.6463823191 845.9 351.766666666667 0 299.966666666667 230.953333333333 120.813333333333 545.933333333333 0 0 0 0
52952.6476323816 837.36 358.726666666667 0 296.346666666667 235.166666666667 123.56 541.013333333333 0 0 0 0
52977.6488824441 832.193333333333 363.113333333333 0 294.686666666667 238.2 124.913333333333 537.506666666667 0 0 0 0
53002.6501325066 830.773333333333 363.42 0 293.98 238.073333333333 125.346666666667 536.793333333333 0 0 0 0
53027.6513825691 833.073333333333 359.773333333333 0 295.046666666667 235.953333333333 123.82 538.026666666667 0 0 0 0
53052.6526326316 830.193333333333 361.206666666667 0 292.906666666667 235.72 125.486666666667 537.286666666667 0 0 0 0
53077.6538826941 834.18 356.62 0 293.68 232.133333333333 124.486666666667 540.5 0 0 0 0
53102.6551327566 841.073333333333 349.02 0 295.466666666667 226.346666666667 122.673333333333 545.606666666667 0 0 0 0
53127.6563828191 838.493333333333 350.473333333333 0 295.293333333333 227.826666666667 122.646666666667 543.2 0 0 0 0
53152.6576328816 836.533333333333 351.66 0 293.6 227.553333333333 124.106666666667 542.933333333333 0 0 0 0
53177.6588829441 838.013333333333 349.32 0 293.353333333333 225.333333333333 123.986666666667 544.66 0 0 0 0
53202.6601330066 836.38 349.893333333333 0 292.766666666667 225.746666666667 124.146666666667 543.613333333333 0 0 0 0
53227.6613830692 836.96 348.606666666667 0 293.913333333333 225.933333333333 122.673333333333 543.046666666667 0 0 0 0
53252.6626331317 836.586666666667 348.293333333333 0 295.24 227.153333333333 121.14 541.346666666667 0 0 0 0
53277.6638831942 835.52 348.58 0 296.046666666667 228.58 120 539.473333333333 0 0 0 0
53302.6651332567 839.92 343.64 0 298.16 226.04 117.6 541.76 0 0 0 0
53327.6663833192 838.666666666667 344.153333333333 0 296.64 225.293333333333 118.86 542.026666666667 0 0 0 0
53352.6676333817 832.74 348.76 0 294.62 228.173333333333 120.586666666667 538.12 0 0 0 0
53377.6688834442 829.726666666667 350.9 0 292.066666666667 228.333333333333 122.566666666667 537.66 0 0 0 0
53402.6701335067 825.786666666667 353.44 0 289.873333333333 229.266666666667 124.173333333333 535.913333333333 0 0 0 0
53427.6713835692 825.873333333333 352.766666666667 0 290.52 229.486666666667 123.28 535.353333333333 0 0 0 0
53452.6726336317 822.106666666667 355.526666666667 0 288.9 231.106666666667 124.42 533.206666666667 0 0 0 0
53477.6738836942 823.42 352.92 0 289.32 229.446666666667 123.473333333333 534.1 0 0 0 0
53502.6751337567 823.673333333333 351.96 0 287.98 227.273333333333 124.686666666667 535.693333333333 0 0 0 0
53527.6763838192 824.32 350.26 0 287.733333333333 225.493333333333 124.766666666667 536.586666666667 0 0 0 0
53552.6776338817 827.3 345.933333333333 0 290.286666666667 224.206666666667 121.726666666667 537.013333333333 0 0 0 0
53577.6788839442 828.733333333333 343.48 0 290.886666666667 222.833333333333 120.646666666667 537.846666666667 0 0 0 0
53602.6801340067 831.733333333333 339.306666666667 0 292.2 220.573333333333 118.733333333333 539.533333333333 0 0 0 0
53627.6813840692 832.473333333333 337.713333333333 0 292.306666666667 219.566666666667 118.146666666667 540.166666666667 0 0 0 0
53652.6826341317 833.806666666667 335.74 0 292.98 218.6 117.14 540.826666666667 0 0 0 0
53677.6838841942 831.046666666667 337.38 0 290.826666666667 218.453333333333 118.926666666667 540.22 0 0 0 0
53702.6851342567 824.753333333333 342.846666666667 0 290.986666666667 224.273333333333 118.573333333333 533.766666666667 0 0 0 0
53727.6863843192 824.48 342.393333333333 0 291.686666666667 224.586666666667 117.806666666667 532.793333333333 0 0 0 0
53752.6876343817 822.2 343.566666666667 0 291.233333333333 225.626666666667 117.94 530.966666666667 0 0 0 0
53777.6888844442 822.92 342.313333333333 0 290.82 224.113333333333 118.2 532.1 0 0 0 0
53802.6901345067 818.6 346.386666666667 0 289.06 226.6 119.786666666667 529.54 0 0 0 0
53827.6913845692 814.5 349.393333333333 0 286.206666666667 227.246666666667 122.146666666667 528.293333333333 0 0 0 0
53852.6926346317 813.193333333333 349.913333333333 0 286.12 227.853333333333 122.06 527.073333333333 0 0 0 0
53877.6938846942 813.373333333333 349.32 0 287.026666666667 228.486666666667 120.833333333333 526.346666666667 0 0 0 0
53902.6951347567 811.08 350.793333333333 0 286.906666666667 230.486666666667 120.306666666667 524.173333333333 0 0 0 0
53927.6963848192 807.886666666667 353.02 0 287.02 233.12 119.9 520.866666666667 0 0 0 0
53952.6976348817 805.266666666667 354.986666666667 0 286.406666666667 234.673333333333 120.313333333333 518.86 0 0 0 0
53977.6988849443 804.886666666667 354.486666666667 0 284.193333333333 232.346666666667 122.14 520.693333333333 0 0 0 0
54002.7001350068 806.293333333333 352.406666666667 0 284.333333333333 230.686666666667 121.72 521.96 0 0 0 0
54027.7013850693 805.813333333333 352.486666666667 0 283.54 230.026666666667 122.46 522.273333333333 0 0 0 0
54052.7026351318 806.806666666667 350.853333333333 0 282.113333333333 227.213333333333 123.64 524.693333333333 0 0 0 0
54077.7038851943 809.526666666667 346.973333333333 0 283.053333333333 225.026666666667 121.946666666667 526.473333333333 0 0 0 0
54102.7051352568 810 345.54 0 282.413333333333 223.406666666667 122.133333333333 527.586666666667 0 0 0 0
54127.7063853193 811.38 343.08 0 283.426666666667 222.553333333333 120.526666666667 527.953333333333 0 0 0 0
54152.7076353818 811.193333333333 342.033333333333 0 283.633333333333 222 120.033333333333 527.56 0 0 0 0
54177.7088854443 807.426666666667 345.233333333333 0 282.833333333333 224.4 120.833333333333 524.593333333333 0 0 0 0
54202.7101355068 804 347.66 0 280.706666666667 225.08 122.58 523.293333333333 0 0 0 0
54227.7113855693 798.473333333333 352.726666666667 0 276.846666666667 226.54 126.186666666667 521.626666666667 0 0 0 0
54252.7126356318 798.966666666667 351.886666666667 0 277.9 226.953333333333 124.933333333333 521.066666666667 0 0 0 0
54277.7138856943 803.16 347.273333333333 0 279.78 224.373333333333 122.9 523.38 0 0 0 0
54302.7151357568 803.773333333333 344.993333333333 0 281.126666666667 224.226666666667 120.766666666667 522.646666666667 0 0 0 0
54327.7163858193 801.633333333334 346.253333333333 0 281.986666666667 226.573333333333 119.68 519.646666666667 0 0 0 0
54352.7176358818 801.953333333333 345.52 0 281.646666666667 225.72 119.8 520.306666666667 0 0 0 0
54377.7188859443 806.14 340.266666666667 0 282.253333333333 221.48 118.786666666667 523.886666666667 0 0 0 0
54402.7201360068 803.633333333333 341.846666666667 0 280.186666666667 221.46 120.386666666667 523.446666666667 0 0 0 0
54427.7213860693 801.806666666667 342.606666666667 0 281.9 224.453333333333 118.153333333333 519.906666666667 0 0 0 0
54452.7226361318 799.193333333333 344.326666666667 0 282.76 227.253333333333 117.073333333333 516.433333333333 0 0 0 0
54477.7238861943 798.353333333333 344.726666666667 0 281.62 226.513333333333 118.213333333333 516.733333333333 0 0 0 0
54502.7251362568 798.833333333333 343.293333333333 0 281.3 224.973333333333 118.32 517.533333333333 0 0 0 0
54527.7263863193 799.8 340.626666666667 0 280.706666666667 222.433333333333 118.193333333333 519.093333333333 0 0 0 0
54552.7276363818 800.893333333333 337.96 0 281.266666666667 221.073333333333 116.886666666667 519.626666666667 0 0 0 0
54577.7288864443 797.953333333333 339.466666666667 0 280.026666666667 221.493333333333 117.973333333333 517.926666666667 0 0 0 0
54602.7301365068 798.893333333333 337.8 0 281.226666666667 221.32 116.48 517.666666666667 0 0 0 0
54627.7313865693 800.993333333333 334.666666666667 0 281.746666666667 219.246666666667 115.42 519.246666666667 0 0 0 0
54652.7326366318 801.586666666667 333.3 0 281.086666666667 217.646666666667 115.653333333333 520.5 0 0 0 0
54677.7338866943 801.986666666667 332.54 0 281.46 217.44 115.1 520.526666666667 0 0 0 0
54702.7351367568 802.406666666667 331.58 0 280.7 215.906666666667 115.673333333333 521.706666666667 0 0 0 0
54727.7363868193 798.186666666667 334.826666666667 0 278.68 217.466666666667 117.36 519.506666666667 0 0 0 0
54752.7376368818 794.28 338.306666666667 0 278.373333333333 220.706666666667 117.6 515.906666666667 0 0 0 0
54777.7388869443 792.493333333333 339.153333333333 0 279.813333333333 223.373333333333 115.78 512.68 0 0 0 0
54802.7401370068 791.88 338.546666666667 0 279.68 223.36 115.186666666667 512.2 0 0 0 0
54827.7413870694 795.246666666667 334.64 0 281.006666666667 220.813333333333 113.826666666667 514.24 0 0 0 0
54852.7426371319 797.406666666667 331.813333333333 0 280.506666666667 217.66 114.153333333333 516.9 0 0 0 0
54877.7438871944 797.333333333333 330.733333333333 0 279.966666666667 216.56 114.173333333333 517.366666666667 0 0 0 0
54902.7451372569 799.48 328.053333333333 0 280.96 215.113333333333 112.94 518.52 0 0 0 0
54927.7463873194 799.2 327.593333333333 0 281.466666666667 215.366666666667 112.226666666667 517.733333333333 0 0 0 0
54952.7476373819 796.613333333333 329.12 0 280.093333333333 215.893333333333 113.226666666667 516.52 0 0 0 0
54977.7488874444 796.066666666667 328.773333333333 0 279.606666666667 215.38 113.393333333333 516.46 0 0 0 0
55002.7501375069 790.493333333333 334.06 0 276.12 217.293333333333 116.766666666667 514.373333333333 0 0 0 0
55027.7513875694 791.74 331.953333333333 0 276.46 215.793333333333 116.16 515.28 0 0 0 0
55052.7526376319 790.226666666667 332.473333333333 0 275.093333333333 215.306666666667 117.166666666667 515.133333333333 0 0 0 0
55077.7538876944 789.746666666667 332.14 0 273.34 213.573333333333 118.566666666667 516.406666666667 0 0 0 0
55102.7551377569 788.326666666667 332.753333333333 0 272.753333333333 213.893333333333 118.86 515.573333333333 0 0 0 0
55127.7563878194 790.133333333333 330.14 0 272.886666666667 211.76 118.38 517.246666666667 0 0 0 0
55152.7576378819 788.113333333333 331.673333333333 0 270.76 211.486666666667 120.186666666667 517.353333333333 0 0 0 0
55177.7588879444 787.413333333333 331.68 0 271.98 212.906666666667 118.773333333333 515.433333333333 0 0 0 0
55202.7601380069 788.06 329.94 0 272.646666666667 212.186666666667 117.753333333333 515.413333333333 0 0 0 0
55227.7613880694 787.513333333333 329.14 0 272.006666666667 211.4 117.74 515.506666666667 0 0 0 0
55252.7626381319 786.626666666667 328.546666666667 0 271.153333333333 210.466666666667 118.08 515.473333333333 0 0 0 0
55277.7638881944 783.253333333333 330.813333333333 0 269.006666666667 211.153333333333 119.66 514.246666666667 0 0 0 0
55302.7651382569 784.413333333333 329.186666666667 0 270.246666666667 210.9 118.286666666667 514.166666666667 0 0 0 0
55327.7663883194 787.9 324.846666666667 0 272.933333333333 209.753333333333 115.093333333333 514.966666666667 0 0 0 0
55352.7676383819 790.306666666667 321.566666666667 0 272.553333333333 206.12 115.446666666667 517.753333333333 0 0 0 0
55377.7688884444 791.08 319.913333333333 0 274.826666666667 206.813333333333 113.1 516.253333333333 0 0 0 0
55402.7701385069 790.246666666667 320.146666666667 0 274.893333333333 207.48 112.666666666667 515.353333333333 0 0 0 0
55427.7713885694 787.633333333333 322.353333333333 0 272.713333333333 207.693333333333 114.66 514.92 0 0 0 0
55452.7726386319 785.173333333333 323.513333333333 0 271.653333333333 208.2 115.313333333333 513.52 0 0 0 0
55477.7738886944 785.386666666667 322.513333333333 0 272.393333333333 208.22 114.293333333333 512.993333333333 0 0 0 0
55502.7751387569 785.006666666667 322.393333333333 0 272.553333333333 208.313333333333 114.08 512.453333333333 0 0 0 0
55527.7763888194 783.366666666667 322.84 0 272.08 208.42 114.42 511.286666666667 0 0 0 0
55552.7776388819 782.886666666667 322.553333333333 0 273.513333333333 209.8 112.753333333333 509.373333333333 0 0 0 0
55577.7788889444 783.22 321.32 0 275.22 210.886666666667 110.433333333333 508 0 0 0 0
55602.780139007 784.806666666667 318.626666666667 0 276 209.3 109.326666666667 508.806666666667 0 0 0 0
55627.7813890695 787.833333333333 315.02 0 277.4 207.4 107.62 510.433333333333 0 0 0 0
55652.782639132 788.16 314.36 0 277.066666666667 206.593333333333 107.766666666667 511.093333333333 0 0 0 0
55677.7838891945 786.826666666667 315.34 0 274.653333333333 205.266666666667 110.073333333333 512.173333333333 0 0 0 0
55702.785139257 782.4 319 0 273.533333333333 208.033333333333 110.966666666667 508.866666666667 0 0 0 0
55727.7863893195 778.613333333333 321.826666666667 0 274.046666666667 211.613333333333 110.213333333333 504.566666666667 0 0 0 0
55752.787639382 776.133333333333 322.62 0 274.96 214.14 108.48 501.173333333333 0 0 0 0
55777.7888894445 776.233333333333 321.28 0 276.093333333333 214.573333333333 106.706666666667 500.14 0 0 0 0
55802.790139507 776.913333333333 319.36 0 275.986666666667 213.006666666667 106.353333333333 500.926666666667 0 0 0 0
55827.7913895695 776.066666666667 318.54 0 274.846666666667 211.92 106.62 501.22 0 0 0 0
55852.792639632 772.153333333333 321.686666666667 0 274.066666666667 214.586666666667 107.1 498.086666666667 0 0 0 0
55877.7938896945 769.846666666667 323.313333333333 0 273.086666666667 215.42 107.893333333333 496.76 0 0 0 0
55902.795139757 767.08 325.186666666667 0 272.326666666667 216.913333333333 108.273333333333 494.753333333333 0 0 0 0
55927.7963898195 764.153333333333 326.72 0 270.893333333333 217.486666666667 109.233333333333 493.26 0 0 0 0
55952.797639882 761.386666666667 328.946666666667 0 269.88 218.893333333333 110.053333333333 491.506666666667 0 0 0 0
55977.7988899445 760.713333333333 329.16 0 270.66 220.04 109.12 490.053333333333 0 0 0 0
56002.800140007 764.126666666667 324.766666666667 0 271.013333333333 216.266666666667 108.5 493.113333333333 0 0 0 0
56027.8013900695 765.02 323.213333333333 0 271.833333333333 215.98 107.233333333333 493.186666666667 0 0 0 0
56052.802640132 762.353333333333 325.813333333333 0 271.8 218.613333333333 107.2 490.553333333333 0 0 0 0
56077.8038901945 759.56 328.42 0 269.753333333333 219.173333333333 109.246666666667 489.806666666667 0 0 0 0
56102.805140257 758.366666666667 328.406666666667 0 269.2 218.8 109.606666666667 489.166666666667 0 0 0 0
56127.8063903195 756.953333333333 328.673333333333 0 269.173333333333 219.18 109.493333333333 487.78 0 0 0 0
56152.807640382 755.846666666667 328.766666666667 0 268.733333333333 219.133333333333 109.633333333333 487.113333333333 0 0 0 0
56177.8088904445 755.646666666667 328.12 0 267.826666666667 217.786666666667 110.333333333333 487.82 0 0 0 0
56202.810140507 756.786666666667 325.666666666667 0 268.68 216.733333333333 108.933333333333 488.106666666667 0 0 0 0
56227.8113905695 759.68 322.226666666667 0 268.993333333333 213.72 108.506666666667 490.686666666667 0 0 0 0
56252.812640632 759.66 322.013333333333 0 269.773333333333 214.286666666667 107.726666666667 489.886666666667 0 0 0 0
56277.8138906945 763.346666666667 317.806666666667 0 272.8 213.106666666667 104.7 490.546666666667 0 0 0 0
56302.815140757 767.493333333333 312.84 0 275.093333333333 210.626666666667 102.213333333333 492.4 0 0 0 0
56327.8163908195 768.38 310.786666666667 0 274.32 208.273333333333 102.513333333333 494.06 0 0 0 0
56352.817640882 766.126666666667 312.76 0 273.06 209.153333333333 103.606666666667 493.066666666667 0 0 0 0
56377.8188909445 764.566666666667 313.24 0 272.98 209.886666666667 103.353333333333 491.586666666667 0 0 0 0
56402.820141007 762.14 314.36 0 271.493333333333 209.913333333333 104.446666666667 490.646666666667 0 0 0 0
56427.8213910696 762.853333333333 312.773333333333 0 271.426666666667 208.593333333333 104.18 491.426666666667 0 0 0 0
56452.8226411321 761.286666666667 313.613333333333 0 268.86 207.266666666667 106.346666666667 492.426666666667 0 0 0 0
56477.8238911946 761.88 311.926666666667 0 268.406666666667 205.606666666667 106.32 493.473333333333 0 0 0 0
56502.8251412571 758.14 314.313333333333 0 265.473333333333 205.506666666667 108.806666666667 492.666666666667 0 0 0 0
56527.8263913196 753.353333333333 317.706666666667 0 261.466666666667 205.313333333333 112.393333333333 491.886666666667 0 0 0 0
56552.8276413821 752.02 318.34 0 259.126666666667 204.186666666667 114.153333333333 492.893333333333 0 0 0 0
56577.8288914446 749.826666666667 319.826666666667 0 257.686666666667 204.68 115.146666666667 492.14 0 0 0 0
56602.8301415071 751.473333333333 317.133333333333 0 257.586666666667 202.153333333333 114.98 493.886666666667 0 0 0 0
56627.8313915696 755.126666666667 312.893333333333 0 261.06 201.453333333333 111.44 494.066666666667 0 0 0 0
56652.8326416321 752.633333333333 314.446666666667 0 260.38 202.486666666667 111.96 492.253333333333 0 0 0 0
56677.8338916946 749.96 316.04 0 260.2 204.28 111.76 489.76 0 0 0 0
56702.8351417571 748.813333333333 315.72 0 261.773333333333 205.986666666667 109.733333333333 487.04 0 0 0 0
56727.8363918196 745.28 318.6 0 259.333333333333 206.54 112.06 485.946666666667 0 0 0 0
56752.8376418821 744.92 318.326666666667 0 259.48 206.693333333333 111.633333333333 485.44 0 0 0 0
56777.8388919446 746.013333333333 316.626666666667 0 260.573333333333 206.34 110.286666666667 485.44 0 0 0 0
56802.8401420071 744.82 317.58 0 262.74 209.5 108.08 482.08 0 0 0 0
56827.8413920696 742.566666666667 318.346666666667 0 261.206666666667 209.46 108.886666666667 481.36 0 0 0 0
56852.8426421321 739.473333333333 320.073333333333 0 260.853333333333 211.4 108.673333333333 478.62 0 0 0 0
56877.8438921946 738.426666666667 319.96 0 261.553333333333 212.433333333333 107.526666666667 476.873333333333 0 0 0 0
56902.8451422571 738.253333333333 319.386666666667 0 262.546666666667 213.1 106.286666666667 475.706666666667 0 0 0 0
56927.8463923196 736.06 320.633333333333 0 259.22 211.186666666667 109.446666666667 476.84 0 0 0 0
56952.8476423821 735.673333333333 319.653333333333 0 260.113333333333 211.586666666667 108.066666666667 475.56 0 0 0 0
56977.8488924446 735.466666666667 318.88 0 261.266666666667 212.32 106.56 474.2 0 0 0 0
57002.8501425071 737.053333333333 315.926666666667 0 262.073333333333 210.566666666667 105.36 474.98 0 0 0 0
57027.8513925696 736.933333333333 315.186666666667 0 263.026666666667 211.273333333333 103.913333333333 473.906666666667 0 0 0 0
57052.8526426321 734.973333333333 316.86 0 262.286666666667 212.313333333333 104.546666666667 472.686666666667 0 0 0 0
57077.8538926946 729.226666666667 322.28 0 260.74 216.206666666667 106.073333333333 468.486666666667 0 0 0 0
57102.8551427571 731.693333333333 319.106666666667 0 259.233333333333 211.706666666667 107.4 472.46 0 0 0 0
57127.8563928196 735.413333333333 314.793333333333 0 258.786666666667 207.253333333333 107.54 476.626666666667 0 0 0 0
57152.8576428821 740.946666666667 308.093333333333 0 259.96 202.46 105.633333333333 480.986666666667 0 0 0 0
57177.8588929446 742.853333333333 305.233333333333 0 259.506666666667 199.66 105.573333333333 483.346666666667 0 0 0 0
57202.8601430072 742.033333333333 305.173333333333 0 257.766666666667 198.233333333333 106.94 484.266666666667 0 0 0 0
57227.8613930697 742.12 304.606666666667 0 257.38 197.613333333333 106.993333333333 484.74 0 0 0 0
57252.8626431322 735.613333333333 310.573333333333 0 256.033333333333 202.28 108.293333333333 479.58 0 0 0 0
57277.8638931947 736.013333333333 308.813333333333 0 255.793333333333 200.773333333333 108.04 480.22 0 0 0 0
57302.8651432572 733.386666666667 310.366666666667 0 253.946666666667 200.866666666667 109.5 479.44 0 0 0 0
57327.8663933197 733.2 309.913333333333 0 253.44 200.173333333333 109.74 479.76 0 0 0 0
57352.8676433822 733.253333333333 308.733333333333 0 254.2 200.166666666667 108.566666666667 479.053333333333 0 0 0 0
57377.8688934447 733.606666666667 307.566666666667 0 255.126666666667 200.253333333333 107.313333333333 478.48 0 0 0 0
57402.8701435072 734 306.22 0 256.786666666667 200.846666666667 105.373333333333 477.213333333333 0 0 0 0
57427.8713935697 730.686666666667 308.146666666667 0 256.26 202.9 105.246666666667 474.426666666667 0 0 0 0
57452.8726436322 729.406666666667 308.74 0 255.593333333333 203.353333333333 105.386666666667 473.813333333333 0 0 0 0
57477.8738936947 729.2 308.56 0 256.06 203.846666666667 104.713333333333 473.14 0 0 0 0
57502.8751437572 730.1 307.173333333333 0 257.266666666667 203.973333333333 103.2 472.833333333333 0 0 0 0
57527.8763938197 732.046666666667 303.82 0 258.16 202.466666666667 101.353333333333 473.886666666667 0 0 0 0
57552.8776438822 729.973333333333 305 0 257.493333333333 203.46 101.54 472.48 0 0 0 0
57577.8788939447 724.526666666667 309.74 0 253.493333333333 204.233333333333 105.506666666667 471.033333333333 0 0 0 0
57602.8801440072 723.88 309.166666666667 0 253.306666666667 203.78 105.386666666667 470.573333333333 0 0 0 0
57627.8813940697 720.013333333333 312.373333333333 0 252.506666666667 206.253333333333 106.12 467.506666666667 0 0 0 0
57652.8826441322 718.733333333333 312.733333333333 0 251.333333333333 205.88 106.853333333333 467.4 0 0 0 0
57677.8838941947 722.633333333333 308.226666666667 0 252.16 202.593333333333 105.633333333333 470.473333333333 0 0 0 0
57702.8851442572 722.68 307.46 0 253.06 203 104.46 469.62 0 0 0 0
57727.8863943197 716.846666666667 312.833333333333 0 252.44 207.88 104.953333333333 464.406666666667 0 0 0 0
57752.8876443822 715.753333333333 312.813333333333 0 253.26 209.033333333333 103.78 462.493333333333 0 0 0 0
57777.8888944447 716.82 310.74 0 253.766666666667 207.673333333333 103.066666666667 463.053333333333 0 0 0 0
57802.8901445072 715.766666666667 311.2 0 254.12 208.726666666667 102.473333333333 461.646666666667 0 0 0 0
57827.8913945697 712.913333333333 312.906666666667 0 251.3 208.36 104.546666666667 461.613333333333 0 0 0 0
57852.8926446322 711.86 313.233333333333 0 250.266666666667 208.166666666667 105.066666666667 461.593333333333 0 0 0 0
57877.8938946947 717.366666666667 307.6 0 251.12 203.386666666667 104.213333333333 466.246666666667 0 0 0 0
57902.8951447572 720.2 304.106666666667 0 251.1 200.006666666667 104.1 469.1 0 0 0 0
57927.8963948197 722.573333333333 301.033333333333 0 252.466666666667 198.626666666667 102.406666666667 470.106666666667 0 0 0 0
57952.8976448822 722.653333333333 300.086666666667 0 251.286666666667 196.8 103.286666666667 471.366666666667 0 0 0 0
57977.8988949447 722.426666666667 299.513333333333 0 249.36 194.58 104.933333333333 473.066666666667 0 0 0 0
58002.9001450073 720.106666666667 301.053333333333 0 247.28 194.42 106.633333333333 472.826666666667 0 0 0 0
58027.9013950698 721.206666666667 299.233333333333 0 249.146666666667 194.82 104.413333333333 472.06 0 0 0 0
58052.9026451323 717.853333333333 301.853333333333 0 248.673333333333 197.36 104.493333333333 469.18 0 0 0 0
58077.9038951948 717.986666666667 301.066666666667 0 248.566666666667 196.58 104.486666666667 469.42 0 0 0 0
58102.9051452573 717.593333333333 300.34 0 246.926666666667 194.533333333333 105.806666666667 470.666666666667 0 0 0 0
58127.9063953198 715.553333333333 301.8 0 245.4 194.786666666667 107.013333333333 470.153333333333 0 0 0 0
58152.9076453823 717.406666666667 299.306666666667 0 246 193.006666666667 106.3 471.406666666667 0 0 0 0
58177.9088954448 716.84 298.653333333333 0 247.5 194.153333333333 104.5 469.34 0 0 0 0
58202.9101455073 718.033333333333 296.82 0 246.513333333333 191.56 105.26 471.52 0 0 0 0
58227.9113955698 716.306666666667 297.44 0 248.046666666667 194.1 103.34 468.26 0 0 0 0
58252.9126456323 717.493333333333 295.7 0 250.006666666667 194.54 101.16 467.486666666667 0 0 0 0
58277.9138956948 714.986666666667 297.126666666667 0 249.953333333333 196.093333333333 101.033333333333 465.033333333333 0 0 0 0
58302.9151457573 712.68 298.453333333333 0 247.846666666667 195.58 102.873333333333 464.833333333333 0 0 0 0
58327.9163958198 712.793333333333 297.66 0 246.68 193.886666666667 103.773333333333 466.113333333333 0 0 0 0
58352.9176458823 712.386666666667 297.773333333333 0 245.74 193.286666666667 104.486666666667 466.646666666667 0 0 0 0
58377.9188959448 709.76 299.966666666667 0 243.293333333333 193.093333333333 106.873333333333 466.466666666667 0 0 0 0
58402.9201460073 705.753333333333 303.38 0 240.773333333333 193.993333333333 109.386666666667 464.98 0 0 0 0
58427.9213960698 707.226666666667 301.193333333333 0 240.473333333333 191.906666666667 109.286666666667 466.753333333333 0 0 0 0
58452.9226461323 705.666666666667 302.173333333333 0 239.426666666667 192 110.173333333333 466.24 0 0 0 0
58477.9238961948 704.706666666667 301.966666666667 0 240.42 193 108.966666666667 464.286666666667 0 0 0 0
58502.9251462573 707.513333333333 298.586666666667 0 243.073333333333 192.453333333333 106.133333333333 464.44 0 0 0 0
58527.9263963198 706.306666666667 299.126666666667 0 244.966666666667 195.173333333333 103.953333333333 461.34 0 0 0 0
58552.9276463823 705.673333333333 298.62 0 245.22 195.173333333333 103.446666666667 460.453333333333 0 0 0 0
58577.9288964448 706.186666666667 297.7 0 246.393333333333 195.486666666667 102.213333333333 459.793333333333 0 0 0 0
58602.9301465073 706.193333333333 296.893333333333 0 245.853333333333 194.68 102.213333333333 460.34 0 0 0 0
58627.9313965698 704.08 298.553333333333 0 243.826666666667 194.633333333333 103.92 460.253333333333 0 0 0 0
58652.9326466323 703.853333333333 298.286666666667 0 242.433333333333 193.226666666667 105.06 461.42 0 0 0 0
58677.9338966948 706.246666666667 295.246666666667 0 245.04 193.206666666667 102.04 461.206666666667 0 0 0 0
58702.9351467573 701.86 298.426666666667 0 244.953333333333 196.673333333333 101.753333333333 456.906666666667 0 0 0 0
58727.9363968198 701.5 297.96 0 244.326666666667 195.733333333333 102.226666666667 457.173333333333 0 0 0 0
58752.9376468823 703.033333333333 295.713333333333 0 243.326666666667 192.58 103.133333333333 459.706666666667 0 0 0 0
58777.9388969448 704.386666666667 293.546666666667 0 242.666666666667 190.206666666667 103.34 461.72 0 0 0 0
58802.9401470074 708.046666666667 289.486666666667 0 243.333333333333 187.12 102.366666666667 464.713333333333 0 0 0 0
58827.9413970699 703.1 293.866666666667 0 242.086666666667 190.426666666667 103.44 461.013333333333 0 0 0 0
58852.9426471324 704.213333333333 291.386666666667 0 244.226666666667 190.24 101.146666666667 459.986666666667 0 0 0 0
58877.9438971949 704.693333333333 290.18 0 242.98 188.146666666667 102.033333333333 461.713333333333 0 0 0 0
58902.9451472574 704.62 289.413333333333 0 242.333333333333 187.246666666667 102.166666666667 462.286666666667 0 0 0 0
58927.9463973199 704.44 289.506666666667 0 241.68 186.713333333333 102.793333333333 462.76 0 0 0 0
58952.9476473824 707.893333333333 285.626666666667 0 244.32 185.64 99.9866666666667 463.573333333333 0 0 0 0
58977.9488974449 707.96 284.92 0 245.726666666667 186.7 98.22 462.233333333333 0 0 0 0
59002.9501475074 708.586666666667 283.713333333333 0 245.633333333333 185.733333333333 97.98 462.953333333333 0 0 0 0
59027.9513975699 706.806666666667 285.253333333333 0 244.82 186.66 98.5933333333333 461.986666666667 0 0 0 0
59052.9526476324 702.94 288.453333333333 0 243.66 188.893333333333 99.56 459.28 0 0 0 0
59077.9538976949 702.98 287.846666666667 0 243.593333333333 188.44 99.4066666666667 459.386666666667 0 0 0 0
59102.9551477574 702.48 287.686666666667 0 245.32 190.4 97.2866666666667 457.16 0 0 0 0
59127.9563978199 698.826666666666 290.686666666667 0 245.826666666667 194.013333333333 96.6733333333333 453 0 0 0 0
59152.9576478824 695.72 293.26 0 244.286666666667 195.053333333333 98.2066666666667 451.433333333333 0 0 0 0
59177.9588979449 690.886666666667 297.34 0 243.18 198.38 98.96 447.706666666667 0 0 0 0
59202.9601480074 689.48 297.573333333333 0 242.546666666667 198.56 99.0133333333333 446.933333333333 0 0 0 0
59227.9613980699 689.026666666667 297.333333333333 0 242.7 198.7 98.6333333333333 446.326666666667 0 0 0 0
59252.9626481324 692.846666666667 292.566666666667 0 244.653333333333 196.2 96.3666666666667 448.193333333333 0 0 0 0
59277.9638981949 689.866666666667 294.693333333333 0 244.06 198.193333333333 96.5 445.806666666667 0 0 0 0
59302.9651482574 690.453333333333 293.14 0 243.366666666667 196.373333333333 96.7666666666667 447.086666666667 0 0 0 0
59327.9663983199 691.84 290.28 0 243.033333333333 193.773333333333 96.5066666666667 448.806666666667 0 0 0 0
59352.9676483824 693.286666666667 288.066666666667 0 243.633333333333 192.533333333333 95.5333333333333 449.653333333333 0 0 0 0
59377.9688984449 692.673333333333 288.486666666667 0 243.206666666667 192.526666666667 95.96 449.466666666667 0 0 0 0
59402.9701485074 691.3 289.16 0 242.113333333333 192.453333333333 96.7066666666667 449.186666666667 0 0 0 0
59427.9713985699 689.74 289.946666666667 0 242.9 194.453333333333 95.4933333333333 446.84 0 0 0 0
59452.9726486324 692.2 286.866666666667 0 242.48 191.18 95.6866666666667 449.72 0 0 0 0
59477.9738986949 696.5 282.14 0 242.846666666667 186.86 95.28 453.653333333333 0 0 0 0
59502.9751487574 694.62 283.06 0 242.073333333333 187.32 95.74 452.546666666667 0 0 0 0
59527.9763988199 694.426666666667 282.686666666667 0 239.653333333333 184.806666666667 97.88 454.773333333333 0 0 0 0
59552.9776488824 690.793333333333 285.593333333333 0 238.373333333333 186.613333333333 98.98 452.42 0 0 0 0
59577.9788989449 688.953333333333 286.746666666667 0 238.24 188.086666666667 98.66 450.713333333333 0 0 0 0
59602.9801490075 689.473333333333 285.853333333333 0 236.653333333333 185.846666666667 100.006666666667 452.82 0 0 0 0
59627.98139907 688.673333333333 286.186666666667 0 234.793333333333 184.64 101.546666666667 453.88 0 0 0 0
59652.9826491325 685.94 288.446666666667 0 234.246666666667 186.526666666667 101.92 451.693333333333 0 0 0 0
59677.983899195 682.573333333333 291.326666666667 0 232.633333333333 187.933333333333 103.393333333333 449.94 0 0 0 0
59702.9851492575 684.393333333333 289.146666666667 0 232.9 186.28 102.866666666667 451.493333333333 0 0 0 0
59727.98639932 686.506666666667 286.626666666667 0 233.42 184.406666666667 102.22 453.086666666667 0 0 0 0
59752.9876493825 686.313333333333 285.973333333333 0 233.306666666667 184.16 101.813333333333 453.006666666667 0 0 0 0
59777.988899445 683.066666666667 288.58 0 231.62 185.366666666667 103.213333333333 451.446666666667 0 0 0 0
59802.9901495075 683.113333333333 288.02 0 231.306666666667 184.6 103.42 451.806666666667 0 0 0 0
59827.99139957 687.1 283.76 0 232.233333333333 181.326666666667 102.433333333333 454.866666666667 0 0 0 0
59852.9926496325 686.813333333333 283.586666666667 0 232.293333333333 181.373333333333 102.213333333333 454.52 0 0 0 0
59877.993899695 686.153333333333 283.406666666667 0 232.86 182.266666666667 101.14 453.293333333333 0 0 0 0
59902.9951497575 687.173333333333 281.733333333333 0 234.486666666667 182.546666666667 99.1866666666667 452.686666666667 0 0 0 0
59927.99639982 686.786666666667 281.466666666667 0 236.14 184.013333333333 97.4533333333333 450.646666666667 0 0 0 0
59952.9976498825 685.64 282.193333333333 0 237.186666666667 185.88 96.3133333333333 448.453333333333 0 0 0 0
59977.998899945 686.442307692308 280.923076923077 0 239 186.519230769231 94.4038461538461 447.442307692308 0 0 0 0
60003.0001500075 686.873333333333 279.933333333333 0 240.56 187.206666666667 92.7266666666667 446.313333333333 0 0 0 0
60028.00140007 687.426666666667 278.786666666667 0 241.406666666667 187.093333333333 91.6933333333333 446.02 0 0 0 0
60053.0026501325 686.753333333333 278.42 0 241.653333333333 187.166666666667 91.2533333333333 445.1 0 0 0 0
60078.003900195 680.706666666667 282.74 0 240.213333333333 190.4 92.34 440.493333333333 0 0 0 0
60103.0051502575 677.826666666667 284.646666666667 0 238.66 190.866666666667 93.78 439.166666666667 0 0 0 0
60128.00640032 675.72 286.16 0 236.68 190.96 95.2 439.04 0 0 0 0
60153.0076503825 675.626666666667 285.386666666667 0 234.26 188.22 97.1666666666667 441.366666666667 0 0 0 0
60178.008900445 674.493333333333 285.686666666667 0 234.7 189.186666666667 96.5 439.793333333333 0 0 0 0
60203.0101505075 673.253333333333 286.366666666667 0 233.56 188.76 97.6066666666667 439.693333333333 0 0 0 0
60228.01140057 669.273333333333 289.7 0 232.946666666667 191.606666666667 98.0933333333333 436.326666666667 0 0 0 0
60253.0126506325 667.613333333333 291.006666666667 0 233.966666666667 194.06 96.9466666666667 433.646666666667 0 0 0 0
60278.013900695 669.44 288.266666666667 0 234.006666666667 191.606666666667 96.66 435.433333333333 0 0 0 0
60303.0151507575 672.506666666667 284.54 0 233.56 187.533333333333 97.0066666666667 438.946666666667 0 0 0 0
60328.01640082 672.393333333333 283.76 0 231.373333333333 185.16 98.6 441.02 0 0 0 0
60353.0176508825 669.613333333333 286.22 0 229.006666666667 185.393333333333 100.826666666667 440.606666666667 0 0 0 0
60378.018900945 666.953333333333 288.38 0 231 189.626666666667 98.7533333333333 435.953333333333 0 0 0 0
60403.0201510075 667.426666666667 287.406666666667 0 231.98 189.88 97.5266666666667 435.446666666667 0 0 0 0
60428.0214010701 669.26 285.086666666667 0 231.706666666667 187.46 97.6266666666667 437.553333333333 0 0 0 0
60453.0226511326 667.613333333333 285.846666666667 0 231.186666666667 188.24 97.6066666666667 436.426666666667 0 0 0 0
60478.0239011951 666.54 286.466666666667 0 230.473333333333 188.313333333333 98.1533333333334 436.066666666667 0 0 0 0
60503.0251512576 667.653333333333 284.86 0 230.82 187.5 97.36 436.833333333333 0 0 0 0
60528.0264013201 663.746666666667 288.42 0 229.073333333333 189.326666666667 99.0933333333333 434.673333333333 0 0 0 0
60553.0276513826 660.24 291.393333333333 0 229.106666666667 192.453333333333 98.94 431.133333333333 0 0 0 0
60578.0289014451 661.866666666667 289.353333333333 0 231.08 192.613333333333 96.74 430.786666666667 0 0 0 0
60603.0301515076 661.82 288.873333333333 0 231.32 192.593333333333 96.28 430.5 0 0 0 0
60628.0314015701 661.38 288.913333333333 0 231.24 192.68 96.2333333333333 430.14 0 0 0 0
60653.0326516326 660.293333333333 289.26 0 229.706666666667 191.833333333333 97.4266666666667 430.586666666667 0 0 0 0
60678.0339016951 660.286666666667 288.46 0 229.58 191.046666666667 97.4133333333333 430.706666666667 0 0 0 0
60703.0351517576 659.693333333333 288.346666666667 0 231.086666666667 192.84 95.5066666666667 428.606666666667 0 0 0 0
60728.0364018201 658.1 289.286666666667 0 231.286666666667 194.24 95.0466666666667 426.813333333333 0 0 0 0
60753.0376518826 656.406666666667 290.233333333333 0 230.753333333333 194.666666666667 95.5666666666667 425.653333333333 0 0 0 0
60778.0389019451 653.96 291.806666666667 0 230.586666666667 196.226666666667 95.58 423.373333333333 0 0 0 0
60803.0401520076 656.966666666667 288.453333333333 0 232.12 194.426666666667 94.0266666666667 424.846666666667 0 0 0 0
60828.0414020701 656.746666666667 288.173333333333 0 231.993333333333 194.333333333333 93.84 424.753333333333 0 0 0 0
60853.0426521326 658.113333333333 286.426666666667 0 232.333333333333 192.96 93.4666666666667 425.78 0 0 0 0
60878.0439021951 652.28 291.213333333333 0 229.28 194.96 96.2533333333333 423 0 0 0 0
60903.0451522576 647.46 295.286666666667 0 227.62 197.74 97.5466666666667 419.84 0 0 0 0
60928.0464023201 646.32 295.633333333333 0 226.406666666667 197.34 98.2933333333333 419.913333333333 0 0 0 0
60953.0476523826 652.286666666667 289.306666666667 0 227.193333333333 192.033333333333 97.2733333333333 425.093333333333 0 0 0 0
60978.0489024451 652.96 288.026666666667 0 227.673333333333 191.38 96.6466666666667 425.286666666667 0 0 0 0
61003.0501525076 654.44 286.093333333333 0 228.406666666667 190.386666666667 95.7066666666667 426.033333333333 0 0 0 0
61028.0514025701 656.033333333333 283.446666666667 0 228.586666666667 188.446666666667 95 427.446666666667 0 0 0 0
61053.0526526326 653.906666666667 285.36 0 228.086666666667 189.946666666667 95.4133333333333 425.82 0 0 0 0
61078.0539026951 653.293333333333 285.506666666667 0 228.553333333333 190.666666666667 94.84 424.74 0 0 0 0
61103.0551527576 647.76 290.286666666667 0 227.046666666667 194.166666666667 96.12 420.713333333333 0 0 0 0
61128.0564028201 647.1 290.113333333333 0 229.14 196.086666666667 94.0266666666667 417.96 0 0 0 0
61153.0576528826 647.5 289.053333333333 0 229.02 195.06 93.9933333333333 418.48 0 0 0 0
61178.0589029451 645.76 289.42 0 226.44 193.653333333333 95.7666666666667 419.32 0 0 0 0
61203.0601530077 647.953333333333 286.6 0 227.433333333333 192.12 94.48 420.52 0 0 0 0
61228.0614030702 652.113333333333 281.646666666667 0 229.213333333333 189.3 92.3466666666667 422.9 0 0 0 0
61253.0626531327 652.313333333333 281.086666666667 0 228.513333333333 188.226666666667 92.86 423.8 0 0 0 0
61278.0639031952 652.126666666667 280.653333333333 0 227.086666666667 186.573333333333 94.08 425.04 0 0 0 0
61303.0651532577 652.866666666667 278.833333333333 0 228.74 186.733333333333 92.1 424.126666666667 0 0 0 0
61328.0664033202 650.986666666667 279.953333333333 0 228.066666666667 187.44 92.5133333333333 422.92 0 0 0 0
61353.0676533827 647.906666666667 282.206666666667 0 226.44 188.4 93.8066666666667 421.466666666667 0 0 0 0
61378.0689034452 648.593333333333 280.506666666667 0 226.4 186.846666666667 93.66 422.193333333333 0 0 0 0
61403.0701535077 651.786666666667 276.806666666667 0 227.58 184.506666666667 92.3 424.206666666667 0 0 0 0
61428.0714035702 652.793333333333 275.226666666667 0 227.4 182.793333333333 92.4333333333333 425.393333333333 0 0 0 0
61453.0726536327 650.826666666667 276.433333333333 0 226.82 183.493333333333 92.94 424.006666666667 0 0 0 0
61478.0739036952 649.546666666667 277.586666666667 0 227.073333333333 185.026666666667 92.56 422.473333333333 0 0 0 0
61503.0751537577 650.253333333333 276.5 0 226.906666666667 183.906666666667 92.5933333333333 423.346666666667 0 0 0 0
61528.0764038202 652.466666666667 273.926666666667 0 226.433333333333 181.033333333333 92.8933333333333 426.033333333333 0 0 0 0
61553.0776538827 653.293333333333 272.42 0 226.666666666667 180.246666666667 92.1733333333333 426.626666666667 0 0 0 0
61578.0789039452 652.286666666667 272.78 0 224.82 179.1 93.68 427.466666666667 0 0 0 0
61603.0801540077 654.846666666667 269.92 0 224.853333333333 176.273333333333 93.6466666666667 429.993333333333 0 0 0 0
61628.0814040702 654.18 269.94 0 223.9 175.5 94.44 430.28 0 0 0 0
61653.0826541327 649.893333333333 273.28 0 222.293333333333 177.686666666667 95.5933333333333 427.6 0 0 0 0
61678.0839041952 646.733333333333 275.706666666667 0 221.793333333333 179.82 95.8866666666667 424.94 0 0 0 0
61703.0851542577 643.493333333333 277.326666666667 0 219.346666666667 179.76 97.5666666666667 424.146666666667 0 0 0 0
61728.0864043202 641.506666666667 277.5 0 219.493333333333 181.02 96.48 422.013333333333 0 0 0 0
61753.0876543827 643.546666666667 274.92 0 219.813333333333 179.066666666667 95.8533333333333 423.733333333333 0 0 0 0
61778.0889044452 643.68 274.006666666667 0 219.42 177.906666666667 96.1 424.26 0 0 0 0
61803.0901545077 643.246666666667 274.346666666667 0 220.853333333333 179.753333333333 94.5933333333333 422.393333333333 0 0 0 0
61828.0914045702 646.193333333333 270.36 0 222.106666666667 177.293333333333 93.0666666666667 424.086666666667 0 0 0 0
61853.0926546327 646.093333333333 269.973333333333 0 220.986666666667 175.946666666667 94.0266666666667 425.106666666667 0 0 0 0
61878.0939046952 644.033333333333 271.606666666667 0 220.026666666667 176.74 94.8666666666667 424.006666666667 0 0 0 0
61903.0951547577 638.553333333333 276.446666666667 0 218.773333333333 180.553333333333 95.8933333333333 419.78 0 0 0 0
61928.0964048202 638.306666666667 275.94 0 218.373333333333 179.766666666667 96.1733333333333 419.933333333333 0 0 0 0
61953.0976548827 639.226666666667 274.366666666667 0 219.406666666667 179.273333333333 95.0933333333333 419.82 0 0 0 0
61978.0989049452 642.166666666667 270.773333333333 0 222.246666666667 178.52 92.2533333333333 419.92 0 0 0 0
62003.1001550077 640.44 271.686666666667 0 222.013333333333 179.413333333333 92.2733333333333 418.426666666667 0 0 0 0
62028.1014050703 638.826666666667 272.686666666667 0 222.393333333333 181.006666666667 91.68 416.433333333333 0 0 0 0
62053.1026551328 639.233333333333 271.58 0 221.906666666667 179.946666666667 91.6333333333333 417.326666666667 0 0 0 0
62078.1039051953 639.92 270.5 0 222.08 179.08 91.42 417.84 0 0 0 0
62103.1051552578 639.26 269.813333333333 0 220.72 177.373333333333 92.44 418.54 0 0 0 0
62128.1064053203 639.546666666667 268.42 0 219.533333333333 175.2 93.22 420.013333333333 0 0 0 0
62153.1076553828 638.526666666667 268.153333333333 0 219 174.593333333333 93.56 419.526666666667 0 0 0 0
62178.1089054453 637.04 268.846666666667 0 219.72 176.353333333333 92.4933333333333 417.32 0 0 0 0
62203.1101555078 634.26 271.086666666667 0 219.613333333333 178.706666666667 92.38 414.646666666667 0 0 0 0
62228.1114055703 636.153333333333 268.566666666667 0 220.7 177.493333333333 91.0733333333333 415.453333333333 0 0 0 0
62253.1126556328 637.913333333333 266.126666666667 0 222.106666666667 176.793333333333 89.3333333333333 415.806666666667 0 0 0 0
62278.1139056953 638.78 264.5 0 222.64 175.873333333333 88.6266666666667 416.14 0 0 0 0
62303.1151557578 638.786666666667 263.96 0 223.793333333333 176.673333333333 87.2866666666667 414.993333333333 0 0 0 0
62328.1164058203 636.226666666667 265.426666666667 0 224.38 179.013333333333 86.4133333333333 411.846666666667 0 0 0 0
62353.1176558828 635.2 264.26 0 225.046666666667 179.213333333333 85.0466666666667 410.153333333333 0 0 0 0
62378.1189059453 635.973333333333 262.426666666667 0 226.033333333333 179.153333333333 83.2733333333333 409.94 0 0 0 0
62403.1201560078 632.326666666667 265.62 0 224.753333333333 181.426666666667 84.1933333333333 407.573333333333 0 0 0 0
62428.1214060703 629.873333333333 267.573333333333 0 222.093333333333 181.093333333333 86.48 407.78 0 0 0 0
62453.1226561328 627.486666666667 269.28 0 219.033333333333 180.313333333333 88.9666666666667 408.453333333333 0 0 0 0
62478.1239061953 626.126666666667 269.593333333333 0 217.42 179.406666666667 90.1866666666667 408.706666666667 0 0 0 0
62503.1251562578 627.92 267.12 0 215.68 175.326666666667 91.7933333333333 412.24 0 0 0 0
62528.1264063203 628.866666666667 265.7 0 216.06 174.426666666667 91.2733333333333 412.806666666667 0 0 0 0
62553.1276563828 627.413333333333 266.5 0 216.353333333333 175.606666666667 90.8933333333333 411.06 0 0 0 0
62578.1289064453 626.58 266.186666666667 0 215.486666666667 174.54 91.6466666666667 411.093333333333 0 0 0 0
62603.1301565078 627.413333333333 264.54 0 216.166666666667 173.826666666667 90.7133333333333 411.246666666667 0 0 0 0
62628.1314065703 627.526666666667 263.953333333333 0 215.986666666667 173.386666666667 90.5666666666667 411.54 0 0 0 0
62653.1326566328 626.38 264.38 0 214.586666666667 172.786666666667 91.5933333333333 411.793333333333 0 0 0 0
62678.1339066953 625.266666666667 265.093333333333 0 213.74 172.753333333333 92.34 411.526666666667 0 0 0 0
62703.1351567578 623.226666666667 266.293333333333 0 212.946666666667 173.473333333333 92.82 410.28 0 0 0 0
62728.1364068203 620.646666666667 268.506666666667 0 211.793333333333 174.64 93.8666666666667 408.853333333333 0 0 0 0
62753.1376568828 617.573333333333 271.046666666667 0 210.36 176.1 94.9466666666667 407.213333333333 0 0 0 0
62778.1389069453 616.513333333333 271.586666666667 0 209.573333333333 175.993333333333 95.5933333333333 406.94 0 0 0 0
62803.1401570079 614.986666666667 272.393333333333 0 208.66 176 96.3933333333333 406.326666666667 0 0 0 0
62828.1414070704 617.033333333333 269.46 0 209.84 174.546666666667 94.9133333333333 407.193333333333 0 0 0 0
62853.1426571329 615.6 270.64 0 208.986666666667 174.96 95.68 406.613333333333 0 0 0 0
62878.1439071954 614.006666666667 271.646666666667 0 207.093333333333 174.306666666667 97.34 406.913333333333 0 0 0 0
62903.1451572579 614.526666666667 270.126666666667 0 208.14 174.353333333333 95.7733333333333 406.386666666667 0 0 0 0
62928.1464073204 615.693333333333 268.573333333333 0 207.533333333333 172.273333333333 96.3 408.16 0 0 0 0
62953.1476573829 614.58 269.28 0 206.866666666667 172.313333333333 96.9666666666667 407.713333333333 0 0 0 0
62978.1489074454 613.086666666667 270.226666666667 0 207.36 173.753333333333 96.4733333333333 405.726666666667 0 0 0 0
63003.1501575079 615.793333333333 266.8 0 209.94 172.906666666667 93.8933333333333 405.853333333333 0 0 0 0
63028.1514075704 620.74 261.233333333333 0 213.693333333333 171.093333333333 90.14 407.046666666667 0 0 0 0
63053.1526576329 618.66 263.06 0 214.18 173.52 89.54 404.48 0 0 0 0
63078.1539076954 619.526666666667 261.846666666667 0 215.833333333333 174.193333333333 87.6533333333333 403.693333333333 0 0 0 0
63103.1551577579 620.266666666667 260.54 0 215.1 172.446666666667 88.0933333333333 405.166666666667 0 0 0 0
63128.1564078204 619.46 260.76 0 214.086666666667 171.8 88.96 405.373333333333 0 0 0 0
63153.1576578829 620.413333333333 259.36 0 213.286666666667 169.706666666667 89.6533333333333 407.126666666667 0 0 0 0
63178.1589079454 620.806666666667 258.54 0 212.266666666667 167.986666666667 90.5533333333333 408.54 0 0 0 0
63203.1601580079 618.813333333333 259.48 0 209.933333333333 166.92 92.56 408.88 0 0 0 0
63228.1614080704 617.153333333333 260.413333333333 0 209.46 167.54 92.8733333333333 407.693333333333 0 0 0 0
63253.1626581329 613.86 262.833333333333 0 207.52 168.166666666667 94.6666666666667 406.34 0 0 0 0
63278.1639081954 612.933333333333 263.446666666667 0 207.086666666667 168.473333333333 94.9733333333333 405.846666666667 0 0 0 0
63303.1651582579 613.633333333333 262.206666666667 0 207.813333333333 168.16 94.0466666666667 405.82 0 0 0 0
63328.1664083204 611.853333333333 262.76 0 206.826666666667 168.166666666667 94.5933333333333 405.026666666667 0 0 0 0
63353.1676583829 612.04 261.666666666667 0 206.973333333333 167.64 94.0266666666667 405.066666666667 0 0 0 0
63378.1689084454 610.52 262.34 0 206.673333333333 168.246666666667 94.0933333333333 403.846666666667 0 0 0 0
63403.1701585079 607.96 263.953333333333 0 205.386666666667 169.14 94.8133333333333 402.573333333333 0 0 0 0
63428.1714085704 603.7 266.96 0 204.58 171.773333333333 95.1866666666667 399.12 0 0 0 0
63453.1726586329 601.793333333333 268.346666666667 0 205.066666666667 173.746666666667 94.6 396.726666666667 0 0 0 0
63478.1739086954 601.773333333333 267.893333333333 0 204.213333333333 172.5 95.3933333333333 397.56 0 0 0 0
63503.1751587579 601.94 266.946666666667 0 205.32 172.933333333333 94.0133333333333 396.62 0 0 0 0
63528.1764088204 601.446666666667 266.226666666667 0 205.113333333333 172.353333333333 93.8733333333333 396.333333333333 0 0 0 0
63553.1776588829 604.673333333333 262.186666666667 0 204.846666666667 168.313333333333 93.8733333333333 399.826666666667 0 0 0 0
63578.1789089454 606.126666666667 260.233333333333 0 206.133333333333 167.7 92.5333333333333 399.993333333333 0 0 0 0
63603.1801590079 602.98 262.72 0 206.386666666667 170.466666666667 92.2533333333333 396.593333333333 0 0 0 0
63628.1814090705 603.5 261.613333333333 0 206.386666666667 169.5 92.1133333333333 397.113333333333 0 0 0 0
63653.182659133 603.526666666667 261.4 0 206.393333333333 169.366666666667 92.0333333333333 397.133333333333 0 0 0 0
63678.1839091955 601.866666666667 262.113333333333 0 205.726666666667 169.773333333333 92.34 396.14 0 0 0 0
63703.185159258 603.893333333333 259.36 0 205.773333333333 167.473333333333 91.8866666666667 398.12 0 0 0 0
63728.1864093205 604.566666666667 257.8 0 205.853333333333 166.426666666667 91.3733333333333 398.713333333333 0 0 0 0
63753.187659383 602.893333333333 258.686666666667 0 205.433333333333 167.206666666667 91.48 397.46 0 0 0 0
63778.1889094455 603.56 257.393333333333 0 205.426666666667 166.08 91.3133333333333 398.133333333333 0 0 0 0
63803.190159508 602.64 257.426666666667 0 207.773333333333 168.533333333333 88.8933333333333 394.866666666667 0 0 0 0
63828.1914095705 602.48 257.353333333333 0 208.573333333333 169.26 88.0933333333333 393.906666666667 0 0 0 0
63853.192659633 600.346666666667 259.446666666667 0 207.78 170.56 88.8866666666667 392.566666666667 0 0 0 0
63878.1939096955 598.226666666667 261.133333333333 0 206.693333333333 171.226666666667 89.9066666666667 391.533333333333 0 0 0 0
63903.195159758 593.953333333333 265.046666666667 0 204.166666666667 172.826666666667 92.22 389.786666666667 0 0 0 0
63928.1964098205 592.593333333333 265.746666666667 0 203.666666666667 173.08 92.6666666666667 388.926666666667 0 0 0 0
63953.197659883 593.366666666667 264.766666666667 0 203.726666666667 172.18 92.5866666666667 389.64 0 0 0 0
63978.1989099455 595.793333333333 261.786666666667 0 204.273333333333 169.893333333333 91.8933333333333 391.52 0 0 0 0
64003.200160008 596.126666666667 261.266666666667 0 205.606666666667 170.706666666667 90.56 390.52 0 0 0 0
64028.2014100705 596.346666666667 260.326666666667 0 207.273333333333 171.74 88.5866666666667 389.073333333333 0 0 0 0
64053.202660133 594.446666666667 261.946666666667 0 207.213333333333 173.433333333333 88.5133333333333 387.233333333333 0 0 0 0
64078.2039101955 593.486666666667 262.3 0 206.94 173.906666666667 88.3933333333333 386.546666666667 0 0 0 0
64103.205160258 597.606666666667 257.786666666667 0 207.76 170.213333333333 87.5733333333333 389.846666666667 0 0 0 0
64128.2064103205 597.613333333333 257.533333333333 0 204.44 166.66 90.8733333333333 393.173333333333 0 0 0 0
64153.207660383 595.913333333333 258.706666666667 0 203.553333333333 167.36 91.3466666666667 392.36 0 0 0 0
64178.2089104455 593.566666666667 260.04 0 203.346666666667 168.853333333333 91.1866666666667 390.22 0 0 0 0
64203.210160508 594.76 258.053333333333 0 202.406666666667 166.093333333333 91.96 392.353333333333 0 0 0 0
64228.2114105705 594.5 257.693333333333 0 203.253333333333 166.84 90.8533333333333 391.246666666667 0 0 0 0
64253.212660633 592.42 259.4 0 202.386666666667 167.893333333333 91.5066666666667 390.033333333333 0 0 0 0
64278.2139106955 591.086666666667 260.306666666667 0 202.873333333333 169.346666666667 90.96 388.213333333333 0 0 0 0
64303.215160758 591.826666666667 258.746666666667 0 203.053333333333 168.26 90.4866666666667 388.773333333333 0 0 0 0
64328.2164108205 592.786666666667 257.38 0 205.006666666667 169.153333333333 88.2266666666666 387.78 0 0 0 0
64353.217660883 594.153333333333 255.406666666667 0 204.433333333333 167.006666666667 88.4 389.72 0 0 0 0
64378.2189109456 597.106666666667 252.32 0 205.513333333333 165 87.32 391.593333333333 0 0 0 0
64403.2201610081 597.166666666667 251.98 0 205.6 164.786666666667 87.1933333333333 391.566666666667 0 0 0 0
64428.2214110706 595.16 253.386666666667 0 204.553333333333 165.433333333333 87.9533333333333 390.606666666667 0 0 0 0
64453.2226611331 593.946666666667 253.773333333333 0 204.046666666667 165.506666666667 88.2666666666667 389.9 0 0 0 0
64478.2239111956 591.68 254.833333333333 0 203.74 166.406666666667 88.4266666666667 387.94 0 0 0 0
64503.2251612581 591.88 253.893333333333 0 204.613333333333 166.413333333333 87.48 387.266666666667 0 0 0 0
64528.2264113206 591.813333333333 253.513333333333 0 205.393333333333 167.073333333333 86.44 386.42 0 0 0 0
64553.2276613831 594.946666666667 249.293333333333 0 206.893333333333 164.626666666667 84.6666666666667 388.053333333333 0 0 0 0
64578.2289114456 594.633333333333 248.46 0 206.153333333333 163.113333333333 85.3466666666667 388.48 0 0 0 0
64603.2301615081 592.48 250.26 0 206.373333333333 165.18 85.08 386.106666666667 0 0 0 0
64628.2314115706 590.973333333333 251 0 206.426666666667 166.62 84.38 384.546666666667 0 0 0 0
64653.2326616331 590.033333333333 251.546666666667 0 205.48 166.466666666667 85.08 384.553333333333 0 0 0 0
64678.2339116956 589.406666666667 251.746666666667 0 204.06 165.473333333333 86.2733333333333 385.346666666667 0 0 0 0
64703.2351617581 591.98 249.02 0 205.46 164.146666666667 84.8733333333333 386.52 0 0 0 0
64728.2364118206 590.406666666667 249.94 0 204.826666666667 164.82 85.12 385.58 0 0 0 0
64753.2376618831 589.366666666667 250.08 0 203.153333333333 163.733333333333 86.3466666666667 386.213333333333 0 0 0 0
64778.2389119456 591.02 247.766666666667 0 203.913333333333 162.433333333333 85.3333333333333 387.106666666667 0 0 0 0
64803.2401620081 591.293333333333 247.046666666667 0 204.833333333333 162.713333333333 84.3333333333333 386.46 0 0 0 0
64828.2414120706 589.3 248.753333333333 0 204.013333333333 163.673333333333 85.08 385.286666666667 0 0 0 0
64853.2426621331 591.786666666667 245.56 0 204.293333333333 161.14 84.42 387.493333333333 0 0 0 0
64878.2439121956 590.933333333333 245.733333333333 0 203.353333333333 160.893333333333 84.84 387.58 0 0 0 0
64903.2451622581 590.62 245.466666666667 0 204.813333333333 162.42 83.0466666666667 385.806666666667 0 0 0 0
64928.2464123206 591.793333333333 243.266666666667 0 205.173333333333 160.773333333333 82.4933333333333 386.62 0 0 0 0
64953.2476623831 591.366666666667 243.213333333333 0 205.36 160.906666666667 82.3066666666667 386.006666666667 0 0 0 0
64978.2489124456 588.62 245.32 0 205.626666666667 163.44 81.88 382.993333333333 0 0 0 0
65003.2501625081 588.053333333333 244.933333333333 0 204.3 162 82.9333333333333 383.753333333333 0 0 0 0
65028.2514125706 585.92 246.746666666667 0 203.48 163.06 83.6866666666667 382.44 0 0 0 0
65053.2526626331 583.013333333333 249.58 0 201.446666666667 163.86 85.72 381.566666666667 0 0 0 0
65078.2539126956 582.626666666667 249.413333333333 0 202.72 165.02 84.3933333333333 379.906666666667 0 0 0 0
65103.2551627581 580.566666666667 250.553333333333 0 202.12 165.94 84.6133333333333 378.446666666667 0 0 0 0
65128.2564128206 580.8 249.64 0 201 164.16 85.48 379.8 0 0 0 0
65153.2576628831 583.18 246.766666666667 0 199.973333333333 160.473333333333 86.2933333333333 383.206666666667 0 0 0 0
65178.2589129456 582.686666666667 246.286666666667 0 198.62 158.906666666667 87.38 384.066666666667 0 0 0 0
65203.2601630081 581.693333333333 246.64 0 198.16 158.846666666667 87.7933333333333 383.533333333333 0 0 0 0
65228.2614130707 579.886666666667 247.946666666667 0 199.36 161.606666666667 86.34 380.526666666667 0 0 0 0
65253.2626631332 579.146666666667 248.12 0 198.026666666667 160.706666666667 87.4133333333333 381.12 0 0 0 0
65278.2639131957 581.426666666667 245.513333333333 0 198.373333333333 158.56 86.9533333333333 383.053333333333 0 0 0 0
65303.2651632582 579.973333333333 246.4 0 197.986666666667 159.366666666667 87.0333333333333 381.986666666667 0 0 0 0
65328.2664133207 578.553333333333 247.36 0 198.113333333333 160.473333333333 86.8866666666667 380.44 0 0 0 0
65353.2676633832 580.593333333333 244.606666666667 0 198.946666666667 158.766666666667 85.84 381.646666666667 0 0 0 0
65378.2689134457 578.993333333333 245.66 0 198.746666666667 159.74 85.92 380.246666666667 0 0 0 0
65403.2701635082 575.453333333333 248.633333333333 0 199.02 162.986666666667 85.6466666666667 376.433333333333 0 0 0 0
65428.2714135707 570.033333333333 253.433333333333 0 197.173333333333 166.173333333333 87.26 372.86 0 0 0 0
65453.2726636332 567.146666666667 255.44 0 196.44 167.913333333333 87.5266666666667 370.706666666667 0 0 0 0
65478.2739136957 567.213333333333 254.833333333333 0 196.673333333333 167.833333333333 87 370.54 0 0 0 0
65503.2751637582 566.173333333333 255.606666666667 0 197.193333333333 169.286666666667 86.32 368.98 0 0 0 0
65528.2764138207 566.493333333333 254.726666666667 0 198.266666666667 169.673333333333 85.0533333333333 368.226666666667 0 0 0 0
65553.2776638832 565.386666666667 254.9 0 196.813333333333 168.546666666667 86.3533333333333 368.573333333333 0 0 0 0
65578.2789139457 564.906666666667 254.946666666667 0 195.526666666667 167.306666666667 87.64 369.38 0 0 0 0
65603.2801640082 566.553333333333 252.786666666667 0 195.126666666667 164.866666666667 87.92 371.426666666667 0 0 0 0
65628.2814140707 571.593333333333 247.053333333333 0 196.46 160.526666666667 86.5266666666667 375.133333333333 0 0 0 0
65653.2826641332 570.013333333333 247.693333333333 0 195.626666666667 160.733333333333 86.96 374.386666666667 0 0 0 0
65678.2839141957 570.126666666667 247.06 0 195.613333333333 160.413333333333 86.6466666666667 374.513333333333 0 0 0 0
65703.2851642582 568.646666666667 247.513333333333 0 193.926666666667 159.613333333333 87.9 374.72 0 0 0 0
65728.2864143207 570.653333333333 244.886666666667 0 193.926666666667 157.146666666667 87.74 376.726666666667 0 0 0 0
65753.2876643832 569.9 245.093333333333 0 193.106666666667 156.726666666667 88.3666666666667 376.793333333333 0 0 0 0
65778.2889144457 567.986666666667 246.553333333333 0 192.753333333333 157.973333333333 88.58 375.233333333333 0 0 0 0
65803.2901645082 567.266666666667 246.733333333333 0 192.44 157.953333333333 88.78 374.826666666667 0 0 0 0
65828.2914145707 569.613333333333 243.6 0 193.526666666667 156.346666666667 87.2533333333333 376.086666666667 0 0 0 0
65853.2926646332 574.22 238.613333333333 0 196.493333333333 154.606666666667 84.0066666666667 377.726666666667 0 0 0 0
65878.2939146957 575.52 237.153333333333 0 199.253333333333 155.906666666667 81.2466666666667 376.266666666667 0 0 0 0
65903.2951647582 575.226666666667 236.726666666667 0 200.44 156.666666666667 80.06 374.786666666667 0 0 0 0
65928.2964148207 571.566666666667 239.793333333333 0 200.46 159.753333333333 80.04 371.106666666667 0 0 0 0
65953.2976648832 571.806666666667 238.946666666667 0 200.94 159.526666666667 79.42 370.866666666667 0 0 0 0
65978.2989149457 572.853333333333 237.646666666667 0 200.633333333333 157.946666666667 79.7 372.22 0 0 0 0
66003.3001650082 570.626666666667 239.506666666667 0 201.02 160.253333333333 79.2533333333333 369.606666666667 0 0 0 0
66028.3014150708 568.186666666667 241.206666666667 0 199.773333333333 160.813333333333 80.3933333333333 368.413333333333 0 0 0 0
66053.3026651333 569.826666666667 239.326666666667 0 198.74 157.9 81.4266666666667 371.086666666667 0 0 0 0
66078.3039151958 568.533333333333 240.093333333333 0 197.986666666667 158.026666666667 82.0666666666667 370.546666666667 0 0 0 0
66103.3051652583 563.46 244.12 0 194.76 159.293333333333 84.8266666666667 368.7 0 0 0 0
66128.3064153208 563.74 242.82 0 194.06 157.553333333333 85.2666666666667 369.68 0 0 0 0
66153.3076653833 561.926666666667 243.853333333333 0 193.44 158.4 85.4533333333333 368.486666666667 0 0 0 0
66178.3089154458 561.06 243.706666666667 0 192.18 157.64 86.0666666666666 368.88 0 0 0 0
66203.3101655083 559.133333333333 244.44 0 192.353333333333 159.306666666667 85.1333333333333 366.78 0 0 0 0
66228.3114155708 562.413333333333 240.84 0 195.08 158.593333333333 82.2466666666667 367.333333333333 0 0 0 0
66253.3126656333 564.08 238.533333333333 0 195.94 157.36 81.1733333333333 368.14 0 0 0 0
66278.3139156958 563.173333333333 238.993333333333 0 194.506666666667 156.66 82.3333333333333 368.666666666667 0 0 0 0
66303.3151657583 564.093333333333 237.4 0 193.573333333333 154.306666666667 83.0933333333333 370.52 0 0 0 0
66328.3164158208 565.986666666667 235.166666666667 0 194.333333333333 153 82.1666666666667 371.653333333333 0 0 0 0
66353.3176658833 566.18 234.52 0 195.453333333333 153.473333333333 81.0466666666667 370.726666666667 0 0 0 0
66378.3189159458 565.146666666667 235.046666666667 0 193.653333333333 152.2 82.8466666666667 371.493333333333 0 0 0 0
66403.3201660083 566.52 233.513333333333 0 193.12 150.133333333333 83.38 373.4 0 0 0 0
66428.3214160708 568.4 231.253333333333 0 194.093333333333 149.106666666667 82.1466666666667 374.306666666667 0 0 0 0
66453.3226661333 567.793333333333 231.386666666667 0 194.566666666667 149.86 81.5266666666667 373.226666666667 0 0 0 0
66478.3239161958 565.32 232.933333333333 0 191.946666666667 148.88 84.0533333333333 373.373333333333 0 0 0 0
66503.3251662583 563.346666666667 234.226666666667 0 190.84 149.173333333333 85.0533333333333 372.506666666667 0 0 0 0
66528.3264163208 562.22 234.94 0 190.533333333333 149.766666666667 85.1733333333333 371.686666666667 0 0 0 0
66553.3276663833 559.506666666667 237.306666666667 0 188.62 150.26 87.0466666666667 370.886666666667 0 0 0 0
66578.3289164458 559.126666666667 237.086666666667 0 189.14 150.68 86.4066666666667 369.986666666667 0 0 0 0
66603.3301665083 559.68 236.073333333333 0 189.1 149.806666666667 86.2666666666667 370.58 0 0 0 0
66628.3314165708 555.813333333333 239.453333333333 0 188.24 152.593333333333 86.86 367.573333333333 0 0 0 0
66653.3326666333 556.613333333333 238.06 0 187.353333333333 150.553333333333 87.5066666666667 369.26 0 0 0 0
66678.3339166958 559.473333333333 234.646666666667 0 188.26 148.293333333333 86.3533333333333 371.213333333333 0 0 0 0
66703.3351667583 563.02 230.413333333333 0 188.28 144.34 86.0733333333333 374.74 0 0 0 0
66728.3364168208 562.506666666667 230.526666666667 0 187.173333333333 143.42 87.1066666666667 375.333333333333 0 0 0 0
66753.3376668833 560.853333333333 231.746666666667 0 186.906666666667 144.553333333333 87.1933333333333 373.946666666667 0 0 0 0
66778.3389169459 561.26 230.953333333333 0 186.226666666667 143.213333333333 87.74 375.033333333333 0 0 0 0
66803.3401670084 562.526666666667 228.88 0 187.44 142.493333333333 86.3866666666667 375.086666666667 0 0 0 0
66828.3414170709 565.293333333333 225.206666666667 0 189.466666666667 141.033333333333 84.1733333333333 375.826666666667 0 0 0 0
66853.3426671334 563.446666666667 226.346666666667 0 189.986666666667 143.053333333333 83.2933333333333 373.46 0 0 0 0
66878.3439171959 561.293333333333 227.42 0 189.213333333333 143.78 83.64 372.08 0 0 0 0
66903.3451672584 560.833333333333 226.826666666667 0 189.566666666667 143.88 82.9466666666667 371.266666666667 0 0 0 0
66928.3464173209 556.62 230.48 0 188.586666666667 146.713333333333 83.7666666666667 368.033333333333 0 0 0 0
66953.3476673834 553.353333333333 232.62 0 187.28 147.893333333333 84.7266666666667 366.073333333333 0 0 0 0
66978.3489174459 552.44 232.84 0 186.886666666667 147.893333333333 84.9466666666667 365.553333333333 0 0 0 0
67003.3501675084 554.96 230.033333333333 0 187.953333333333 146.153333333333 83.88 367.006666666667 0 0 0 0
67028.3514175709 553.613333333333 230.933333333333 0 187.546666666667 146.933333333333 84 366.066666666667 0 0 0 0
67053.3526676334 554.24 230.133333333333 0 188.706666666667 147.466666666667 82.6666666666667 365.533333333333 0 0 0 0
67078.3539176959 554.806666666667 229.526666666667 0 188.826666666667 147.02 82.5066666666667 365.98 0 0 0 0
67103.3551677584 552.913333333333 231.2 0 186.74 146.66 84.54 366.173333333333 0 0 0 0
67128.3564178209 552.013333333333 231.606666666667 0 186.1 146.706666666667 84.9 365.913333333333 0 0 0 0
67153.3576678834 549.92 233.173333333333 0 186.686666666667 148.86 84.3133333333333 363.233333333333 0 0 0 0
67178.3589179459 548.493333333333 234.046666666667 0 187.146666666667 150.193333333333 83.8533333333333 361.346666666667 0 0 0 0
67203.3601680084 547.526666666667 234.206666666667 0 187.653333333333 151.293333333333 82.9133333333333 359.873333333333 0 0 0 0
67228.3614180709 545.6 235.64 0 187.473333333333 152.96 82.68 358.126666666667 0 0 0 0
67253.3626681334 547.013333333333 233.813333333333 0 187.58 151.433333333333 82.38 359.433333333333 0 0 0 0
67278.3639181959 550.506666666667 229.993333333333 0 190.246666666667 150.406666666667 79.5866666666667 360.26 0 0 0 0
67303.3651682584 552.986666666667 227.313333333333 0 190.706666666667 148.28 79.0333333333333 362.28 0 0 0 0
67328.3664183209 551.76 228.14 0 190.246666666667 148.82 79.32 361.513333333333 0 0 0 0
67353.3676683834 550.986666666667 228.406666666667 0 189.26 148.186666666667 80.22 361.726666666667 0 0 0 0
67378.3689184459 550.04 228.66 0 189.02 148.346666666667 80.3133333333333 361.02 0 0 0 0
67403.3701685084 550.253333333333 228.193333333333 0 188.36 147.253333333333 80.94 361.893333333333 0 0 0 0
67428.3714185709 547.84 229.94 0 187.226666666667 148.1 81.84 360.613333333333 0 0 0 0
67453.3726686334 544.233333333333 232.726666666667 0 185.9 149.793333333333 82.9333333333333 358.333333333333 0 0 0 0
67478.3739186959 544.453333333333 231.973333333333 0 187.406666666667 150.793333333333 81.18 357.046666666667 0 0 0 0
67503.3751687584 543.946666666667 231.986666666667 0 188.226666666667 152.113333333333 79.8733333333333 355.72 0 0 0 0
67528.3764188209 540.746666666667 234.853333333333 0 188.486666666667 155.506666666667 79.3466666666667 352.26 0 0 0 0
67553.3776688834 540.94 234.146666666667 0 188.9 155.46 78.6866666666667 352.04 0 0 0 0
67578.3789189459 542.04 232.14 0 189.246666666667 154.14 78 352.793333333333 0 0 0 0
67603.3801690085 542.186666666667 231.446666666667 0 189.16 153.513333333333 77.9333333333333 353.026666666667 0 0 0 0
67628.381419071 540.833333333333 231.52 0 189.013333333333 153.7 77.82 351.82 0 0 0 0
67653.3826691335 540.806666666667 230.906666666667 0 189.033333333333 153.306666666667 77.6 351.773333333333 0 0 0 0
67678.383919196 540.5 230.773333333333 0 188.353333333333 152.74 78.0333333333333 352.146666666667 0 0 0 0
67703.3851692585 538.873333333333 231.873333333333 0 189.113333333333 154.886666666667 76.9866666666667 349.76 0 0 0 0
67728.386419321 539.953333333333 229.5 0 190.68 154.506666666667 74.9933333333333 349.273333333333 0 0 0 0
67753.3876693835 539.72 229.126666666667 0 190.04 153.726666666667 75.4 349.68 0 0 0 0
67778.388919446 538.773333333333 229.246666666667 0 188.973333333333 153.16 76.0866666666667 349.8 0 0 0 0
67803.3901695085 538.34 229.48 0 188.58 153.073333333333 76.4066666666667 349.76 0 0 0 0
67828.391419571 539.76 227.906666666667 0 187.466666666667 150.54 77.3666666666667 352.293333333333 0 0 0 0
67853.3926696335 538.92 228.526666666667 0 185.853333333333 149.586666666667 78.94 353.066666666667 0 0 0 0
67878.393919696 535.206666666667 231.926666666667 0 184.733333333333 151.993333333333 79.9333333333333 350.473333333333 0 0 0 0
67903.3951697585 537.333333333333 229.166666666667 0 185.486666666667 150.42 78.7466666666667 351.846666666667 0 0 0 0
67928.396419821 534.573333333333 231.22 0 184.186666666667 151.686666666667 79.5333333333333 350.386666666667 0 0 0 0
67953.3976698835 533.626666666667 231.486666666667 0 184.766666666667 152.693333333333 78.7933333333333 348.86 0 0 0 0
67978.398919946 534.58 230.18 0 185.906666666667 152.746666666667 77.4333333333333 348.673333333333 0 0 0 0
68003.4001700085 534.013333333333 230.4 0 183.886666666667 151.04 79.36 350.126666666667 0 0 0 0
68028.401420071 534.546666666667 228.54 0 183.2 148.846666666667 79.6933333333333 351.346666666667 0 0 0 0
68053.4026701335 535.213333333333 227.093333333333 0 184.346666666667 149.046666666667 78.0466666666667 350.866666666667 0 0 0 0
68078.403920196 536.08 225.7 0 185.493333333333 148.953333333333 76.7466666666667 350.586666666667 0 0 0 0
68103.4051702585 532.5 228.92 0 183.046666666667 149.953333333333 78.9666666666667 349.453333333333 0 0 0 0
68128.406420321 533.533333333333 227.5 0 183.24 148.906666666667 78.5933333333333 350.293333333333 0 0 0 0
68153.4076703835 530.2 230.446666666667 0 181.646666666667 150.26 80.1866666666667 348.553333333333 0 0 0 0
68178.408920446 528.493333333333 231.44 0 181.813333333333 151.56 79.88 346.68 0 0 0 0
68203.4101705085 531.106666666667 228.4 0 182.793333333333 149.6 78.8 348.313333333333 0 0 0 0
68228.411420571 532.52 225.913333333333 0 182.713333333333 147.526666666667 78.3866666666667 349.806666666667 0 0 0 0
68253.4126706335 534.846666666667 223.133333333333 0 183.06 145.36 77.7733333333333 351.786666666667 0 0 0 0
68278.413920696 534.546666666667 222.74 0 182.153333333333 144.12 78.62 352.393333333333 0 0 0 0
68303.4151707585 534.18 222.626666666667 0 182.5 144.48 78.1466666666667 351.68 0 0 0 0
68328.416420821 535.606666666667 220.26 0 183.2 143.266666666667 76.9933333333333 352.406666666667 0 0 0 0
68353.4176708835 533.66 221.073333333333 0 182.846666666667 144.086666666667 76.9866666666667 350.813333333333 0 0 0 0
68378.418920946 532.113333333333 222.22 0 182.393333333333 144.78 77.44 349.72 0 0 0 0
68403.4201710085 530.893333333333 223.166666666667 0 181.386666666667 144.853333333333 78.3133333333333 349.506666666667 0 0 0 0
68428.421421071 532.006666666667 221.706666666667 0 182.006666666667 144.166666666667 77.54 350 0 0 0 0
68453.4226711336 530.046666666667 223.48 0 182.433333333333 146.413333333333 77.0666666666667 347.613333333333 0 0 0 0
68478.4239211961 530.56 222.273333333333 0 182.966666666667 145.806666666667 76.4666666666667 347.593333333333 0 0 0 0
68503.4251712586 531.06 221.3 0 183.56 145.526666666667 75.7733333333333 347.5 0 0 0 0
68528.4264213211 532.553333333333 219.04 0 186.153333333333 145.86 73.18 346.4 0 0 0 0
68553.4276713836 532.326666666667 219.006666666667 0 185.953333333333 145.626666666667 73.38 346.373333333333 0 0 0 0
68578.4289214461 532.973333333333 218.226666666667 0 185.673333333333 144.64 73.5866666666667 347.3 0 0 0 0
68603.4301715086 534.073333333333 216.646666666667 0 186.266666666667 143.786666666667 72.86 347.806666666667 0 0 0 0
68628.4314215711 533.18 217.173333333333 0 184.9 143.22 73.9533333333333 348.28 0 0 0 0
68653.4326716336 535.26 214.86 0 185.033333333333 141.273333333333 73.5866666666667 350.226666666667 0 0 0 0
68678.4339216961 534.806666666667 214.793333333333 0 183.313333333333 139.893333333333 74.9 351.493333333333 0 0 0 0
68703.4351717586 535.38 213.573333333333 0 181.906666666667 137.313333333333 76.26 353.473333333333 0 0 0 0
68728.4364218211 534.093333333333 214.433333333333 0 181.353333333333 137.76 76.6733333333333 352.74 0 0 0 0
68753.4376718836 532.953333333333 215.093333333333 0 180.56 137.946666666667 77.1466666666667 352.393333333333 0 0 0 0
68778.4389219461 528.72 218.793333333333 0 177.786666666667 139.186666666667 79.6066666666667 350.933333333333 0 0 0 0
68803.4401720086 524.506666666667 222.626666666667 0 176.593333333333 142.02 80.6066666666667 347.913333333333 0 0 0 0
68828.4414220711 523.58 223.026666666667 0 176.146666666667 142.346666666667 80.68 347.433333333333 0 0 0 0
68853.4426721336 524.646666666667 221.686666666667 0 177.513333333333 142.533333333333 79.1533333333333 347.133333333333 0 0 0 0
68878.4439221961 524.88 221.286666666667 0 177.793333333333 142.413333333333 78.8733333333333 347.086666666667 0 0 0 0
68903.4451722586 526.273333333333 218.946666666667 0 177.84 140.386666666667 78.56 348.433333333333 0 0 0 0
68928.4464223211 525.506666666667 218.966666666667 0 176.766666666667 139.66 79.3066666666667 348.74 0 0 0 0
68953.4476723836 523.553333333333 220.093333333333 0 176.773333333333 141.266666666667 78.8266666666667 346.78 0 0 0 0
68978.4489224461 522.02 220.273333333333 0 176.966666666667 142.353333333333 77.92 345.053333333333 0 0 0 0
69003.4501725086 517.9 223.913333333333 0 176.16 145.266666666667 78.6466666666667 341.74 0 0 0 0
69028.4514225711 515.873333333333 225.1 0 176.253333333333 146.846666666667 78.2533333333333 339.62 0 0 0 0
69053.4526726336 516.2 224.12 0 177.06 146.68 77.44 339.14 0 0 0 0
69078.4539226961 517.373333333333 222.566666666667 0 176.993333333333 145.16 77.4066666666667 340.38 0 0 0 0
69103.4551727586 516.68 222.753333333333 0 176.186666666667 144.9 77.8533333333333 340.493333333333 0 0 0 0
69128.4564228211 513.986666666667 224.366666666667 0 174.466666666667 145.26 79.1066666666667 339.52 0 0 0 0
69153.4576728836 514.726666666667 222.96 0 174.96 144.533333333333 78.4266666666667 339.766666666667 0 0 0 0
69178.4589229461 517.546666666667 219.506666666667 0 176.846666666667 143.02 76.4866666666667 340.7 0 0 0 0
69203.4601730086 517.5 219.38 0 177.653333333333 143.82 75.56 339.846666666667 0 0 0 0
69228.4614230712 518.34 218.413333333333 0 180.493333333333 145.74 72.6733333333333 337.846666666667 0 0 0 0
69253.4626731337 520.4 215.793333333333 0 180.76 143.6 72.1933333333333 339.64 0 0 0 0
69278.4639231962 518.146666666667 217.52 0 180.086666666667 144.94 72.58 338.06 0 0 0 0
69303.4651732587 514.966666666667 220.446666666667 0 180.373333333333 148.2 72.2466666666667 334.593333333333 0 0 0 0
69328.4664233212 516.993333333333 217.653333333333 0 181.206666666667 146.573333333333 71.08 335.786666666667 0 0 0 0
69353.4676733837 519.313333333333 215.106666666667 0 182.78 145.72 69.3866666666667 336.533333333333 0 0 0 0
69378.4689234462 520.3 213.393333333333 0 183 144.553333333333 68.84 337.3 0 0 0 0
69403.4701735087 518.753333333333 214.666666666667 0 181.1 144.1 70.5666666666667 337.653333333333 0 0 0 0
69428.4714235712 518.766666666667 214.033333333333 0 180.06 142.58 71.4533333333333 338.706666666667 0 0 0 0
69453.4726736337 517.246666666667 214.793333333333 0 179.42 143.173333333333 71.62 337.826666666667 0 0 0 0
69478.4739236962 513.64 218.08 0 178.12 145.366666666667 72.7133333333333 335.52 0 0 0 0
69503.4751737587 514.153333333333 217.08 0 179.046666666667 145.413333333333 71.6666666666667 335.106666666667 0 0 0 0
69528.4764238212 517.74 212.626666666667 0 180.266666666667 142.526666666667 70.1 337.473333333333 0 0 0 0
69553.4776738837 517.866666666667 212.32 0 179.993333333333 141.98 70.34 337.873333333333 0 0 0 0
69578.4789239462 513.893333333333 215.88 0 178.84 144.56 71.32 335.053333333333 0 0 0 0
69603.4801740087 511.293333333333 217.8 0 177.613333333333 145.506666666667 72.2933333333333 333.68 0 0 0 0
69628.4814240712 508.106666666667 220.053333333333 0 176.253333333333 146.56 73.4933333333333 331.853333333333 0 0 0 0
69653.4826741337 507.74 219.8 0 175.653333333333 146.106666666667 73.6933333333333 332.086666666667 0 0 0 0
69678.4839241962 509.646666666667 217.66 0 175.566666666667 144.06 73.6 334.08 0 0 0 0
69703.4851742587 510.626666666667 216.08 0 176.353333333333 143.54 72.54 334.273333333333 0 0 0 0
69728.4864243212 513.073333333333 213.026666666667 0 177.08 141.273333333333 71.7533333333333 335.993333333333 0 0 0 0
69753.4876743837 511.86 214.006666666667 0 176.28 141.453333333333 72.5533333333333 335.58 0 0 0 0
69778.4889244462 511.56 213.566666666667 0 175.313333333333 140.226666666667 73.34 336.246666666667 0 0 0 0
69803.4901745087 512.333333333333 212.333333333333 0 174.226666666667 138.086666666667 74.2466666666667 338.106666666667 0 0 0 0
69828.4914245712 509.986666666667 213.9 0 173.46 139.32 74.58 336.526666666667 0 0 0 0
69853.4926746337 508.613333333333 214.666666666667 0 172.78 139.446666666667 75.22 335.833333333333 0 0 0 0
69878.4939246962 508.16 215.006666666667 0 173.7 140.706666666667 74.3 334.46 0 0 0 0
69903.4951747587 505.88 217.093333333333 0 173.64 142.806666666667 74.2866666666667 332.24 0 0 0 0
69928.4964248212 507.246666666667 215.026666666667 0 175.22 142.733333333333 72.2933333333333 332.026666666667 0 0 0 0
69953.4976748838 505.773333333333 216.153333333333 0 175.686666666667 144.386666666667 71.7666666666667 330.086666666667 0 0 0 0
69978.4989249463 501.08 220.286666666667 0 175.106666666667 148.06 72.2266666666667 325.973333333333 0 0 0 0
70003.5001750088 499.56 221.453333333333 0 175.026666666667 149.146666666667 72.3066666666667 324.533333333333 0 0 0 0
70028.5014250713 498.706666666667 221.76 0 174.666666666667 149.233333333333 72.5266666666667 324.04 0 0 0 0
70053.5026751338 500.3 219.666666666667 0 175.793333333333 148.293333333333 71.3733333333333 324.506666666667 0 0 0 0
70078.5039251963 501.973333333333 217.233333333333 0 175.28 145.466666666667 71.7666666666667 326.693333333333 0 0 0 0
70103.5051752588 500.38 218.08 0 173.92 145.166666666667 72.9133333333333 326.46 0 0 0 0
70128.5064253213 503.16 214.986666666667 0 174.806666666667 142.96 72.0266666666667 328.353333333333 0 0 0 0
70153.5076753838 504.706666666667 213.166666666667 0 175.36 141.733333333333 71.4333333333333 329.346666666667 0 0 0 0
70178.5089254463 503.086666666667 214.28 0 173.66 141.273333333333 73.0066666666667 329.426666666667 0 0 0 0
70203.5101755088 500.566666666667 216.4 0 171.826666666667 141.64 74.76 328.74 0 0 0 0
70228.5114255713 496.26 219.566666666667 0 170.246666666667 143.7 75.8666666666667 326.013333333333 0 0 0 0
70253.5126756338 497.286666666667 217.906666666667 0 169.893333333333 141.8 76.1066666666667 327.393333333333 0 0 0 0
70278.5139256963 496.346666666667 218.253333333333 0 169.88 142.133333333333 76.12 326.466666666667 0 0 0 0
70303.5151757588 497.086666666667 216.64 0 170.966666666667 141.633333333333 75.0066666666667 326.12 0 0 0 0
70328.5164258213 499.24 213.913333333333 0 172.066666666667 140.226666666667 73.6866666666667 327.173333333333 0 0 0 0
70353.5176758838 496.38 216.286666666667 0 172.213333333333 142.973333333333 73.3133333333333 324.166666666667 0 0 0 0
70378.5189259463 493.546666666667 218.586666666667 0 172.186666666667 145.44 73.1466666666667 321.36 0 0 0 0
70403.5201760088 491.486666666667 219.88 0 174.253333333333 148.853333333333 71.0266666666667 317.233333333333 0 0 0 0
70428.5214260713 489.46 221.653333333333 0 173.053333333333 149.54 72.1133333333333 316.406666666667 0 0 0 0
70453.5226761338 489.753333333333 220.746666666667 0 173.52 149.1 71.6466666666667 316.233333333333 0 0 0 0
70478.5239261963 489.893333333333 220.18 0 172.866666666667 147.88 72.3 317.026666666667 0 0 0 0
70503.5251762588 491.273333333333 218.173333333333 0 173.68 146.953333333333 71.22 317.593333333333 0 0 0 0
70528.5264263213 493.326666666667 215.433333333333 0 174.033333333333 144.74 70.6933333333333 319.293333333333 0 0 0 0
70553.5276763838 492.48 216.186666666667 0 173.013333333333 144.533333333333 71.6533333333333 319.466666666667 0 0 0 0
70578.5289264463 492.353333333333 215.926666666667 0 173.246666666667 144.686666666667 71.24 319.106666666667 0 0 0 0
70603.5301765088 491.486666666667 216.233333333333 0 172.786666666667 144.686666666667 71.5466666666667 318.7 0 0 0 0
70628.5314265713 492.273333333333 214.846666666667 0 173.9 144.793333333333 70.0533333333333 318.373333333333 0 0 0 0
70653.5326766338 488.853333333333 217.846666666667 0 172.606666666667 146.62 71.2266666666667 316.246666666667 0 0 0 0
70678.5339266963 487.98 218.38 0 170.653333333333 145.2 73.18 317.326666666667 0 0 0 0
70703.5351767588 486.42 219.186666666667 0 170.44 145.933333333333 73.2533333333333 315.98 0 0 0 0
70728.5364268213 485.186666666667 219.713333333333 0 170.38 146.893333333333 72.82 314.806666666667 0 0 0 0
70753.5376768838 490.42 213.86 0 172.273333333333 143.133333333333 70.7266666666667 318.146666666667 0 0 0 0
70778.5389269463 491.553333333333 212.326666666667 0 172.5 142.033333333333 70.2933333333333 319.053333333333 0 0 0 0
70803.5401770089 493.133333333333 209.813333333333 0 173.393333333333 140.86 68.9533333333333 319.74 0 0 0 0
70828.5414270714 491.78 210.486666666667 0 172.193333333333 140.62 69.8666666666667 319.586666666667 0 0 0 0
70853.5426771339 491.246666666667 210.513333333333 0 171.9 140.58 69.9333333333333 319.346666666667 0 0 0 0
70878.5439271964 493.973333333333 207.28 0 172.633333333333 138.08 69.2 321.34 0 0 0 0
70903.5451772589 495.3 205.773333333333 0 172.486666666667 136.446666666667 69.3266666666667 322.813333333333 0 0 0 0
70928.5464273214 493.48 207.046666666667 0 172.5 137.946666666667 69.1 320.98 0 0 0 0
70953.5476773839 493.94 206.013333333333 0 171.046666666667 135.706666666667 70.3066666666667 322.893333333333 0 0 0 0
70978.5489274464 494.666666666667 204.553333333333 0 170.233333333333 133.453333333333 71.1 324.433333333333 0 0 0 0
71003.5501775089 495.553333333333 202.753333333333 0 170.08 131.753333333333 71 325.473333333333 0 0 0 0
71028.5514275714 497.946666666667 200 0 170.766666666667 129.766666666667 70.2333333333333 327.18 0 0 0 0
71053.5526776339 498.366666666667 198.82 0 170.98 128.986666666667 69.8333333333333 327.386666666667 0 0 0 0
71078.5539276964 494.526666666667 201.706666666667 0 168.68 130.026666666667 71.68 325.846666666667 0 0 0 0
71103.5551777589 494.126666666667 201.873333333333 0 167.646666666667 129.353333333333 72.52 326.48 0 0 0 0
71128.5564278214 492.113333333333 203.673333333333 0 166.073333333333 129.746666666667 73.9266666666667 326.04 0 0 0 0
71153.5576778839 492.153333333333 203.18 0 167.2 130.38 72.8 324.953333333333 0 0 0 0
71178.5589279464 491.28 203.46 0 167.86 131.486666666667 71.9733333333333 323.42 0 0 0 0
71203.5601780089 490.173333333333 204.046666666667 0 168.773333333333 133.22 70.8266666666667 321.4 0 0 0 0
71228.5614280714 488.293333333333 204.793333333333 0 167.18 132.806666666667 71.9866666666667 321.113333333333 0 0 0 0
71253.5626781339 488.5 203.22 0 167.466666666667 131.933333333333 71.2866666666667 321.033333333333 0 0 0 0
71278.5639281964 487.746666666667 203.346666666667 0 168.886666666667 133.84 69.5066666666667 318.86 0 0 0 0
71303.5651782589 483.746666666667 206.813333333333 0 169.113333333333 137.706666666667 69.1066666666667 314.633333333333 0 0 0 0
71328.5664283214 478.1 212.22 0 166.853333333333 140.966666666667 71.2533333333333 311.246666666667 0 0 0 0
71353.5676783839 480.84 208.68 0 166.906666666667 137.753333333333 70.9266666666667 313.933333333333 0 0 0 0
71378.5689284464 481.453333333333 207.293333333333 0 167.246666666667 136.873333333333 70.42 314.206666666667 0 0 0 0
71403.5701785089 481.84 206.326666666667 0 166.893333333333 135.72 70.6066666666667 314.946666666667 0 0 0 0
71428.5714285714 481.673333333333 206.433333333333 0 166.62 135.613333333333 70.82 315.053333333333 0 0 0 0
71453.5726786339 480.766666666667 206.94 0 166.506666666667 136.113333333333 70.8266666666667 314.26 0 0 0 0
71478.5739286964 481.726666666667 205.613333333333 0 168.02 136.52 69.0933333333333 313.706666666667 0 0 0 0
71503.5751787589 482.953333333333 204.173333333333 0 168.72 135.893333333333 68.28 314.233333333333 0 0 0 0
71528.5764288214 479.8 207.033333333333 0 167.253333333333 137.393333333333 69.64 312.546666666667 0 0 0 0
71553.5776788839 480.446666666667 205.766666666667 0 167.893333333333 137.1 68.6666666666667 312.553333333333 0 0 0 0
71578.5789289464 483.226666666667 202.266666666667 0 170.046666666667 136.126666666667 66.14 313.18 0 0 0 0
71603.5801790089 481.673333333333 203.193333333333 0 169.306666666667 136.333333333333 66.86 312.366666666667 0 0 0 0
71628.5814290714 479.96 204.12 0 167.673333333333 135.766666666667 68.3533333333333 312.286666666667 0 0 0 0
71653.582679134 479.64 203.893333333333 0 167.093333333333 135.206666666667 68.6866666666667 312.546666666667 0 0 0 0
71678.5839291965 479.153333333333 203.893333333333 0 166.086666666667 134.326666666667 69.5666666666667 313.066666666667 0 0 0 0
71703.585179259 476.906666666667 205.406666666667 0 165.04 135.053333333333 70.3533333333333 311.866666666667 0 0 0 0
71728.5864293215 474.7 206.733333333333 0 164.853333333333 136.42 70.3133333333333 309.846666666667 0 0 0 0
71753.587679384 473.553333333333 206.966666666667 0 165.98 137.913333333333 69.0533333333333 307.573333333333 0 0 0 0
71778.5889294465 472.553333333333 207.6 0 165.953333333333 138.553333333333 69.0466666666667 306.6 0 0 0 0
71803.590179509 472.386666666667 207.26 0 166.106666666667 138.533333333333 68.7266666666667 306.28 0 0 0 0
71828.5914295715 470.193333333333 209.246666666667 0 165.34 139.753333333333 69.4933333333333 304.853333333333 0 0 0 0
71853.592679634 467.973333333333 211.206666666667 0 164.62 141.033333333333 70.1733333333333 303.353333333333 0 0 0 0
71878.5939296965 465.973333333333 212.74 0 163.526666666667 141.6 71.14 302.446666666667 0 0 0 0
71903.595179759 466.286666666667 211.866666666667 0 162.38 139.733333333333 72.1333333333333 303.906666666667 0 0 0 0
71928.5964298215 468.94 208.6 0 162.52 136.826666666667 71.7733333333333 306.42 0 0 0 0
71953.597679884 470.693333333333 206.28 0 161.686666666667 134.006666666667 72.2733333333333 309.006666666667 0 0 0 0
71978.5989299465 471.273333333333 204.853333333333 0 161.126666666667 132.206666666667 72.6466666666667 310.146666666667 0 0 0 0
72003.600180009 473.366666666667 202.093333333333 0 160.866666666667 129.506666666667 72.5866666666667 312.5 0 0 0 0
72028.6014300715 473.086666666667 201.906666666667 0 160.74 129.466666666667 72.44 312.346666666667 0 0 0 0
72053.602680134 472.006666666667 202.533333333333 0 160.82 130.273333333333 72.26 311.186666666667 0 0 0 0
72078.6039301965 470.66 203.286666666667 0 161.486666666667 131.98 71.3066666666667 309.173333333333 0 0 0 0
72103.605180259 470.706666666667 202.526666666667 0 161.84 131.966666666667 70.56 308.866666666667 0 0 0 0
72128.6064303215 469.493333333333 202.953333333333 0 162.78 133.746666666667 69.2066666666667 306.713333333333 0 0 0 0
72153.607680384 468.833333333333 203.073333333333 0 162.153333333333 133.553333333333 69.52 306.68 0 0 0 0
72178.6089304465 471.153333333333 200.073333333333 0 162.62 131.253333333333 68.82 308.533333333333 0 0 0 0
72203.610180509 471.993333333333 198.446666666667 0 161.62 128.9 69.5466666666667 310.373333333333 0 0 0 0
72228.6114305715 471.96 197.78 0 160.546666666667 127.393333333333 70.3866666666667 311.413333333333 0 0 0 0
72253.612680634 472.44 196.78 0 161.633333333333 127.58 69.2 310.806666666667 0 0 0 0
72278.6139306965 470.406666666667 198.146666666667 0 160.993333333333 128.506666666667 69.64 309.413333333333 0 0 0 0
72303.615180759 468.32 199.386666666667 0 159.386666666667 128.433333333333 70.9533333333333 308.933333333333 0 0 0 0
72328.6164308215 467.453333333333 199.76 0 158.466666666667 127.893333333333 71.8666666666667 308.986666666667 0 0 0 0
72353.617680884 468.313333333333 198.62 0 159.373333333333 127.726666666667 70.8933333333333 308.94 0 0 0 0
72378.6189309465 465.226666666667 200.853333333333 0 158.18 129.493333333333 71.36 307.046666666667 0 0 0 0
72403.6201810091 465.026666666667 200.626666666667 0 157.533333333333 128.893333333333 71.7333333333333 307.493333333333 0 0 0 0
72428.6214310716 465.293333333333 199.526666666667 0 158.7 129.2 70.3266666666667 306.593333333333 0 0 0 0
72453.6226811341 466.48 197.76 0 159.486666666667 128.413333333333 69.3466666666667 306.993333333333 0 0 0 0
72478.6239311966 466.966666666667 196.693333333333 0 159.42 127.62 69.0733333333333 307.546666666667 0 0 0 0
72503.6251812591 465.18 197.706666666667 0 158.746666666667 128.44 69.2666666666667 306.433333333333 0 0 0 0
72528.6264313216 463.513333333333 199.073333333333 0 158.273333333333 129.513333333333 69.56 305.24 0 0 0 0
72553.6276813841 465.693333333333 196.446666666667 0 159.926666666667 128.62 67.8266666666667 305.766666666667 0 0 0 0
72578.6289314466 463.28 198.013333333333 0 160.226666666667 130.793333333333 67.22 303.053333333333 0 0 0 0
72603.6301815091 462.1 198.613333333333 0 160.32 131.693333333333 66.92 301.78 0 0 0 0
72628.6314315716 460.806666666667 199.12 0 159.226666666667 131.593333333333 67.5266666666667 301.58 0 0 0 0
72653.6326816341 460.933333333333 198.473333333333 0 159.053333333333 131.12 67.3533333333333 301.88 0 0 0 0
72678.6339316966 459.706666666667 199.44 0 158.066666666667 131.226666666667 68.2133333333333 301.64 0 0 0 0
72703.6351817591 459.6 198.786666666667 0 159.513333333333 132.3 66.4866666666667 300.086666666667 0 0 0 0
72728.6364318216 460.946666666667 196.72 0 159.026666666667 129.92 66.8 301.92 0 0 0 0
72753.6376818841 459.506666666667 197.613333333333 0 157.406666666667 129.46 68.1533333333333 302.1 0 0 0 0
72778.6389319466 459.333333333333 197.526666666667 0 158.113333333333 130.14 67.3866666666667 301.22 0 0 0 0
72803.6401820091 458.02 198.786666666667 0 156.306666666667 129.593333333333 69.1933333333333 301.713333333333 0 0 0 0
72828.6414320716 456.96 199.46 0 155.233333333333 129.386666666667 70.0733333333333 301.726666666667 0 0 0 0
72853.6426821341 457.433333333333 198.72 0 154.926666666667 128.48 70.24 302.506666666667 0 0 0 0
72878.6439321966 458.806666666667 196.88 0 155.886666666667 127.72 69.16 302.92 0 0 0 0
72903.6451822591 460.046666666667 194.753333333333 0 156.76 126.513333333333 68.24 303.286666666667 0 0 0 0
72928.6464323216 462.326666666667 192.16 0 159.333333333333 126.673333333333 65.4866666666667 302.993333333333 0 0 0 0
72953.6476823841 463.16 191.006666666667 0 160.08 126.586666666667 64.42 303.08 0 0 0 0
72978.6489324466 462.426666666667 191.5 0 159.74 126.74 64.76 302.686666666667 0 0 0 0
73003.6501825091 460.22 193.08 0 158.246666666667 126.886666666667 66.1933333333333 301.973333333333 0 0 0 0
73028.6514325716 458.653333333333 193.66 0 157.34 126.773333333333 66.8866666666667 301.313333333333 0 0 0 0
73053.6526826341 457.013333333333 194.986666666667 0 156.946666666667 127.766666666667 67.22 300.066666666667 0 0 0 0
73078.6539326966 453.886666666667 197.846666666667 0 156.066666666667 129.866666666667 67.98 297.82 0 0 0 0
73103.6551827591 451.613333333333 199.326666666667 0 155.32 130.76 68.5666666666667 296.293333333333 0 0 0 0
73128.6564328216 448.633333333333 201.946666666667 0 154.013333333333 132.293333333333 69.6533333333333 294.62 0 0 0 0
73153.6576828842 448.726666666667 201.433333333333 0 154.033333333333 131.8 69.6333333333333 294.693333333333 0 0 0 0
73178.6589329467 450.62 199.04 0 153.146666666667 128.52 70.52 297.473333333333 0 0 0 0
73203.6601830092 451.46 197.706666666667 0 153.78 127.82 69.8866666666667 297.68 0 0 0 0
73228.6614330717 453.32 195.593333333333 0 156.22 128.146666666667 67.4466666666667 297.1 0 0 0 0
73253.6626831342 455.78 193.053333333333 0 157.54 126.926666666667 66.1266666666667 298.24 0 0 0 0
73278.6639331967 454.353333333333 194.326666666667 0 157.686666666667 128.346666666667 65.98 296.666666666667 0 0 0 0
73303.6651832592 456.2 192.366666666667 0 157.94 126.74 65.6266666666667 298.26 0 0 0 0
73328.6664333217 454.746666666667 193.373333333333 0 158.086666666667 128 65.3733333333333 296.66 0 0 0 0
73353.6676833842 453.886666666667 193.833333333333 0 157.353333333333 127.886666666667 65.9466666666667 296.533333333333 0 0 0 0
73378.6689334467 452.593333333333 194.653333333333 0 157.086666666667 128.58 66.0733333333333 295.506666666667 0 0 0 0
73403.6701835092 450.56 196.44 0 156.213333333333 129.653333333333 66.7866666666667 294.346666666667 0 0 0 0
73428.6714335717 451.64 195.166666666667 0 156.153333333333 128.32 66.8466666666667 295.486666666667 0 0 0 0
73453.6726836342 452.213333333333 194.073333333333 0 156.186666666667 127.293333333333 66.78 296.026666666667 0 0 0 0
73478.6739336967 452.133333333333 193.32 0 156.306666666667 126.933333333333 66.3866666666667 295.826666666667 0 0 0 0
73503.6751837592 452.773333333333 192.56 0 157.4 127.293333333333 65.2666666666667 295.373333333333 0 0 0 0
73528.6764338217 451.073333333333 193.826666666667 0 156.52 127.786666666667 66.04 294.553333333333 0 0 0 0
73553.6776838842 448.72 195.76 0 155.746666666667 129.106666666667 66.6533333333333 292.973333333333 0 0 0 0
73578.6789339467 448.266666666667 195.826666666667 0 154.526666666667 128.02 67.8066666666667 293.74 0 0 0 0
73603.6801840092 448.693333333333 195.2 0 153.94 126.9 68.3 294.753333333333 0 0 0 0
73628.6814340717 447.913333333333 195.633333333333 0 153.26 126.726666666667 68.9066666666667 294.653333333333 0 0 0 0
73653.6826841342 447.806666666667 195.32 0 153.026666666667 126.253333333333 69.0666666666667 294.78 0 0 0 0
73678.6839341967 447.06 195.76 0 152.26 126.033333333333 69.7266666666667 294.8 0 0 0 0
73703.6851842592 445.88 196.253333333333 0 151.48 126.053333333333 70.2 294.4 0 0 0 0
73728.6864343217 446.393333333333 195.306666666667 0 151.28 125.1 70.2066666666667 295.113333333333 0 0 0 0
73753.6876843842 448.893333333333 192.013333333333 0 152.06 122.8 69.2133333333333 296.833333333333 0 0 0 0
73778.6889344467 448.666666666667 191.7 0 154.1 124.766666666667 66.9333333333333 294.566666666667 0 0 0 0
73803.6901845092 446.353333333333 193.753333333333 0 152.706666666667 125.593333333333 68.16 293.646666666667 0 0 0 0
73828.6914345717 443.973333333333 195.513333333333 0 152.58 127.446666666667 68.0666666666667 291.393333333333 0 0 0 0
73853.6926846342 445.853333333333 192.9 0 154.08 126.626666666667 66.2733333333333 291.773333333333 0 0 0 0
73878.6939346967 446.013333333333 192.346666666667 0 154.166666666667 126.353333333333 65.9933333333333 291.846666666667 0 0 0 0
73903.6951847592 445.2 192.826666666667 0 154.293333333333 127.26 65.5666666666667 290.906666666667 0 0 0 0
73928.6964348217 446.02 191.88 0 155.486666666667 127.633333333333 64.2466666666667 290.533333333333 0 0 0 0
73953.6976848842 445.68 192.153333333333 0 156.053333333333 128.54 63.6133333333333 289.626666666667 0 0 0 0
73978.6989349467 448.42 189.186666666667 0 156.746666666667 126.36 62.8266666666667 291.673333333333 0 0 0 0
74003.7001850092 447.853333333333 189.273333333333 0 156.926666666667 126.806666666667 62.4666666666667 290.926666666667 0 0 0 0
74028.7014350718 446.433333333333 189.86 0 157.6 128.533333333333 61.3266666666667 288.833333333333 0 0 0 0
74053.7026851343 445.426666666667 190.226666666667 0 157.4 128.793333333333 61.4333333333333 288.026666666667 0 0 0 0
74078.7039351968 446.866666666667 188.393333333333 0 157.106666666667 126.74 61.6533333333333 289.76 0 0 0 0
74103.7051852593 446.26 188.846666666667 0 156.853333333333 127.033333333333 61.8133333333333 289.406666666667 0 0 0 0
74128.7064353218 447.44 187.466666666667 0 157.64 126.44 61.0266666666667 289.8 0 0 0 0
74153.7076853843 449.04 185.706666666667 0 157.693333333333 124.74 60.9666666666667 291.346666666667 0 0 0 0
74178.7089354468 446.633333333333 187.2 0 155.98 124.893333333333 62.3066666666667 290.653333333333 0 0 0 0
74203.7101855093 445.84 187.546666666667 0 155.1 124.566666666667 62.98 290.74 0 0 0 0
74228.7114355718 445.786666666667 186.96 0 154.986666666667 124.126666666667 62.8333333333333 290.8 0 0 0 0
74253.7126856343 448.74 183.206666666667 0 155.846666666667 121.506666666667 61.7 292.893333333333 0 0 0 0
74278.7139356968 449.966666666667 181.42 0 156.346666666667 120.433333333333 60.9866666666667 293.62 0 0 0 0
74303.7151857593 450.053333333333 181.073333333333 0 157.173333333333 120.933333333333 60.14 292.88 0 0 0 0
74328.7164358218 453.18 177.24 0 158.553333333333 118.793333333333 58.4466666666667 294.626666666667 0 0 0 0
74353.7176858843 450.62 179.713333333333 0 158.78 121.493333333333 58.22 291.84 0 0 0 0
74378.7189359468 451.693333333333 178.433333333333 0 159.106666666667 120.726666666667 57.7066666666667 292.586666666667 0 0 0 0
74403.7201860093 454.46 175.086666666667 0 159.253333333333 117.673333333333 57.4133333333333 295.206666666667 0 0 0 0
74428.7214360718 456.66 172.6 0 158.966666666667 114.9 57.7 297.693333333333 0 0 0 0
74453.7226861343 456.093333333333 172.986666666667 0 158.413333333333 114.82 58.1666666666667 297.68 0 0 0 0
74478.7239361968 454.586666666667 174.34 0 158.506666666667 116.36 57.98 296.08 0 0 0 0
74503.7251862593 451.02 177.366666666667 0 156.626666666667 117.733333333333 59.6333333333333 294.393333333333 0 0 0 0
74528.7264363218 447.586666666667 180.073333333333 0 155.753333333333 119.92 60.1533333333333 291.833333333333 0 0 0 0
74553.7276863843 444.553333333333 182.333333333333 0 155.293333333333 122.013333333333 60.32 289.26 0 0 0 0
74578.7289364468 442.773333333333 183.52 0 155.24 123.38 60.14 287.533333333333 0 0 0 0
74603.7301865093 446.433333333333 179.733333333333 0 157.193333333333 121.593333333333 58.14 289.24 0 0 0 0
74628.7314365718 445.726666666667 180.133333333333 0 157.253333333333 122.16 57.9733333333333 288.473333333333 0 0 0 0
74653.7326866343 444.326666666667 181.2 0 157.226666666667 123.36 57.84 287.1 0 0 0 0
74678.7339366968 444.146666666667 181.026666666667 0 156.873333333333 122.9 58.1266666666667 287.273333333333 0 0 0 0
74703.7351867593 445.833333333333 179.06 0 157.766666666667 121.826666666667 57.2333333333333 288.066666666667 0 0 0 0
74728.7364368218 444.626666666667 180.206666666667 0 155.893333333333 121.1 59.1066666666667 288.733333333333 0 0 0 0
74753.7376868843 443.153333333333 181.22 0 155.126666666667 121.66 59.56 288.026666666667 0 0 0 0
74778.7389369468 444.34 179.36 0 155.62 120.566666666667 58.7933333333333 288.72 0 0 0 0
74803.7401870093 446.26 176.76 0 155.94 118.52 58.24 290.32 0 0 0 0
74828.7414370718 443.393333333333 179.38 0 155.6 120.813333333333 58.5666666666667 287.793333333333 0 0 0 0
74853.7426871344 442.893333333333 179.773333333333 0 156.106666666667 121.713333333333 58.06 286.786666666667 0 0 0 0
74878.7439371969 442.586666666667 180.08 0 156.546666666667 122.46 57.62 286.04 0 0 0 0
74903.7451872594 444.126666666667 178.333333333333 0 157.36 121.526666666667 56.8066666666667 286.766666666667 0 0 0 0
74928.7464373219 443.606666666667 178.56 0 156.766666666667 121.16 57.4 286.84 0 0 0 0
74953.7476873844 441.386666666667 180.6 0 156.906666666667 123.386666666667 57.2133333333333 284.48 0 0 0 0
74978.7489374469 439.426666666667 182.353333333333 0 156.88 125.286666666667 57.0666666666667 282.546666666667 0 0 0 0
75003.7501875094 440.126666666667 181.293333333333 0 155.593333333333 123.273333333333 58.02 284.533333333333 0 0 0 0
75028.7514375719 440.653333333333 179.973333333333 0 153.16 119.84 60.1333333333333 287.493333333333 0 0 0 0
75053.7526876344 441.486666666667 178.473333333333 0 152.38 117.746666666667 60.7266666666667 289.106666666667 0 0 0 0
75078.7539376969 441.946666666667 177.5 0 151.846666666667 116.346666666667 61.1533333333333 290.1 0 0 0 0
75103.7551877594 444.146666666667 174.62 0 153.12 114.893333333333 59.7266666666667 291.026666666667 0 0 0 0
75128.7564378219 441.293333333333 177.1 0 152.566666666667 116.94 60.16 288.726666666667 0 0 0 0
75153.7576878844 442.326666666667 176 0 152.226666666667 115.56 60.44 290.1 0 0 0 0
75178.7589379469 439.886666666667 177.913333333333 0 151.1 116.5 61.4133333333333 288.786666666667 0 0 0 0
75203.7601880094 440.353333333333 177.126666666667 0 151.126666666667 115.78 61.3466666666667 289.226666666667 0 0 0 0
75228.7614380719 437.113333333333 180.22 0 150.8 118.686666666667 61.5333333333333 286.313333333333 0 0 0 0
75253.7626881344 436.533333333333 180.413333333333 0 151.266666666667 119.593333333333 60.82 285.266666666667 0 0 0 0
75278.7639381969 435.033333333333 181.226666666667 0 152.193333333333 121.44 59.7866666666667 282.84 0 0 0 0
75303.7651882594 433.9 181.66 0 150.733333333333 120.56 61.1 283.166666666667 0 0 0 0
75328.7664383219 433.58 181.92 0 149.82 119.906666666667 62.0133333333333 283.76 0 0 0 0
75353.7676883844 432.833333333333 182.533333333333 0 149.04 119.74 62.7933333333333 283.793333333333 0 0 0 0
75378.7689384469 431.813333333333 183.126666666667 0 147.88 119.306666666667 63.82 283.933333333333 0 0 0 0
75403.7701885094 434.026666666667 180.393333333333 0 147.706666666667 116.546666666667 63.8466666666667 286.32 0 0 0 0
75428.7714385719 433.16 180.486666666667 0 147.093333333333 116.346666666667 64.14 286.066666666667 0 0 0 0
75453.7726886344 430.266666666667 182.773333333333 0 145.713333333333 117.4 65.3733333333333 284.553333333333 0 0 0 0
75478.7739386969 428.333333333333 183.96 0 145.686666666667 118.726666666667 65.2333333333333 282.646666666667 0 0 0 0
75503.7751887594 428.78 182.773333333333 0 145.82 118.053333333333 64.72 282.96 0 0 0 0
75528.7764388219 430.666666666667 179.92 0 146.786666666667 116.206666666667 63.7133333333333 283.88 0 0 0 0
75553.7776888844 430.346666666667 179.966666666667 0 147.106666666667 116.573333333333 63.3933333333333 283.24 0 0 0 0
75578.7789389469 430.506666666667 178.753333333333 0 147.546666666667 116.04 62.7133333333333 282.96 0 0 0 0
75603.7801890095 427.633333333333 181.006666666667 0 147.486666666667 118.393333333333 62.6133333333333 280.146666666667 0 0 0 0
75628.781439072 424.613333333333 183.253333333333 0 146.193333333333 119.733333333333 63.52 278.42 0 0 0 0
75653.7826891345 423.34 184.053333333333 0 144.406666666667 119.066666666667 64.9866666666667 278.933333333333 0 0 0 0
75678.783939197 425.046666666667 181.673333333333 0 145.313333333333 118.173333333333 63.5 279.733333333333 0 0 0 0
75703.7851892595 424.093333333333 181.946666666667 0 144.473333333333 117.766666666667 64.18 279.62 0 0 0 0
75728.786439322 424.72 180.626666666667 0 144.186666666667 116.466666666667 64.16 280.533333333333 0 0 0 0
75753.7876893845 423.86 181.153333333333 0 144.093333333333 117.08 64.0733333333333 279.766666666667 0 0 0 0
75778.788939447 425.193333333333 179.806666666667 0 144.306666666667 115.946666666667 63.86 280.886666666667 0 0 0 0
75803.7901895095 425.113333333333 179.566666666667 0 143.386666666667 114.94 64.6266666666667 281.726666666667 0 0 0 0
75828.791439572 423.013333333333 180.666666666667 0 141.48 114.453333333333 66.2133333333333 281.533333333333 0 0 0 0
75853.7926896345 423.6 179.646666666667 0 141.98 113.966666666667 65.68 281.62 0 0 0 0
75878.793939697 422.76 179.606666666667 0 143.046666666667 115.306666666667 64.3 279.713333333333 0 0 0 0
75903.7951897595 422.093333333333 179.606666666667 0 144.206666666667 116.586666666667 63.02 277.886666666667 0 0 0 0
75928.796439822 421.12 180.14 0 145.333333333333 118.353333333333 61.7866666666667 275.786666666667 0 0 0 0
75953.7976898845 419.333333333333 181.346666666667 0 145.426666666667 119.806666666667 61.54 273.906666666667 0 0 0 0
75978.798939947 422.793333333333 177.646666666667 0 146.16 116.973333333333 60.6733333333333 276.633333333333 0 0 0 0
76003.8001900095 423.306666666667 176.853333333333 0 145.133333333333 115.246666666667 61.6066666666667 278.173333333333 0 0 0 0
76028.801440072 423.146666666667 176.606666666667 0 144.493333333333 114.553333333333 62.0533333333333 278.653333333333 0 0 0 0
76053.8026901345 421.52 177.726666666667 0 145.173333333333 116.566666666667 61.16 276.346666666667 0 0 0 0
76078.803940197 422.206666666667 176.273333333333 0 144.92 115.273333333333 61 277.286666666667 0 0 0 0
76103.8051902595 420.726666666667 177.133333333333 0 144.02 115.646666666667 61.4866666666667 276.706666666667 0 0 0 0
76128.806440322 420.32 177.293333333333 0 143.853333333333 115.7 61.5933333333333 276.466666666667 0 0 0 0
76153.8076903845 419.973333333333 177.406666666667 0 143.726666666667 115.92 61.4866666666667 276.246666666667 0 0 0 0
76178.808940447 419.36 177.48 0 142.36 114.84 62.64 277 0 0 0 0
76203.8101905095 418.48 177.893333333333 0 141.64 114.673333333333 63.22 276.84 0 0 0 0
76228.811440572 418.62 176.806666666667 0 141.093333333333 113.38 63.4266666666667 277.526666666667 0 0 0 0
76253.8126906345 418.28 176.766666666667 0 140.686666666667 113.073333333333 63.6933333333333 277.593333333333 0 0 0 0
76278.813940697 416.526666666667 178.106666666667 0 140.966666666667 114.906666666667 63.2 275.56 0 0 0 0
76303.8151907595 412.44 181.853333333333 0 139.82 117.506666666667 64.3466666666667 272.62 0 0 0 0
76328.816440822 411.993333333333 181.893333333333 0 139.7 117.426666666667 64.4666666666667 272.293333333333 0 0 0 0
76353.8176908845 413.913333333333 179.786666666667 0 141.306666666667 117.033333333333 62.7533333333333 272.606666666667 0 0 0 0
76378.8189409471 415.613333333333 177.34 0 141.793333333333 115.3 62.04 273.82 0 0 0 0
76403.8201910096 417.553333333333 174.813333333333 0 143.246666666667 114.226666666667 60.5866666666667 274.306666666667 0 0 0 0
76428.8214410721 418.853333333333 172.813333333333 0 145.526666666667 114.613333333333 58.2 273.326666666667 0 0 0 0
76453.8226911346 417.226666666667 173.866666666667 0 144.933333333333 115.386666666667 58.48 272.293333333333 0 0 0 0
76478.8239411971 417.126666666667 173.453333333333 0 144.78 115.153333333333 58.3 272.346666666667 0 0 0 0
76503.8251912596 416.12 174.186666666667 0 144.66 115.92 58.2666666666667 271.46 0 0 0 0
76528.8264413221 414.44 175.64 0 143.106666666667 115.913333333333 59.7266666666667 271.333333333333 0 0 0 0
76553.8276913846 414.24 175.426666666667 0 142.88 115.586666666667 59.84 271.36 0 0 0 0
76578.8289414471 412.613333333333 175.993333333333 0 141.88 115.306666666667 60.6866666666667 270.733333333333 0 0 0 0
76603.8301915096 412.526666666667 175.573333333333 0 142.753333333333 115.826666666667 59.7466666666667 269.773333333333 0 0 0 0
76628.8314415721 411.16 176.553333333333 0 142.266666666667 116.32 60.2333333333333 268.893333333333 0 0 0 0
76653.8326916346 408.946666666667 178.246666666667 0 141.9 117.72 60.5266666666667 267.046666666667 0 0 0 0
76678.8339416971 407.473333333333 178.9 0 141.54 118.273333333333 60.6266666666667 265.933333333333 0 0 0 0
76703.8351917596 409.346666666667 176.213333333333 0 142.113333333333 116.16 60.0533333333333 267.233333333333 0 0 0 0
76728.8364418221 407.333333333333 177.653333333333 0 141.373333333333 117.02 60.6333333333333 265.96 0 0 0 0
76753.8376918846 407.68 176.406666666667 0 141.633333333333 116.553333333333 59.8533333333333 266.046666666667 0 0 0 0
76778.8389419471 410.446666666667 173.033333333333 0 142.546666666667 114.273333333333 58.76 267.9 0 0 0 0
76803.8401920096 413.266666666667 169.426666666667 0 143.846666666667 112.153333333333 57.2733333333333 269.42 0 0 0 0
76828.8414420721 413.78 168.153333333333 0 144.593333333333 111.96 56.1933333333333 269.186666666667 0 0 0 0
76853.8426921346 413.573333333333 167.673333333333 0 145.293333333333 112.346666666667 55.3266666666667 268.28 0 0 0 0
76878.8439421971 415.933333333333 165.066666666667 0 145.7 110.266666666667 54.8 270.233333333333 0 0 0 0
76903.8451922596 418.42 162.46 0 144.806666666667 106.886666666667 55.5733333333333 273.613333333333 0 0 0 0
76928.8464423221 419.206666666667 161.22 0 144.593333333333 105.74 55.48 274.613333333333 0 0 0 0
76953.8476923846 417.58 161.973333333333 0 144.36 106.68 55.2933333333333 273.22 0 0 0 0
76978.8489424471 415.213333333333 163.133333333333 0 142.893333333333 106.606666666667 56.5266666666667 272.32 0 0 0 0
77003.8501925096 414.393333333333 163.7 0 141.706666666667 106.073333333333 57.6266666666667 272.686666666667 0 0 0 0
77028.8514425721 410.773333333333 166.82 0 139.94 107.56 59.26 270.833333333333 0 0 0 0
77053.8526926346 410.74 166.653333333333 0 140.606666666667 108.093333333333 58.56 270.133333333333 0 0 0 0
77078.8539426971 408.246666666667 168.926666666667 0 139.08 108.84 60.0866666666667 269.166666666667 0 0 0 0
77103.8551927596 407.4 169.293333333333 0 138.66 108.933333333333 60.36 268.74 0 0 0 0
77128.8564428221 407.146666666667 169.186666666667 0 138.866666666667 109.053333333333 60.1333333333333 268.28 0 0 0 0
77153.8576928846 405.213333333333 170.9 0 137.066666666667 109.08 61.82 268.146666666667 0 0 0 0
77178.8589429471 402.653333333333 172.806666666667 0 135.273333333333 109.346666666667 63.46 267.38 0 0 0 0
77203.8601930096 402.16 172.72 0 134.146666666667 108.486666666667 64.2333333333333 268.013333333333 0 0 0 0
77228.8614430722 403.593333333333 170.84 0 134.506666666667 107.18 63.66 269.086666666667 0 0 0 0
77253.8626931347 402.753333333333 171.18 0 136.346666666667 109.506666666667 61.6733333333333 266.406666666667 0 0 0 0
77278.8639431972 400.953333333333 172.6 0 136.133333333333 110.733333333333 61.8666666666667 264.82 0 0 0 0
77303.8651932597 399.88 173.08 0 136.046666666667 111.3 61.78 263.833333333333 0 0 0 0
77328.8664433222 398.926666666667 173.333333333333 0 135.926666666667 111.593333333333 61.74 263 0 0 0 0
77353.8676933847 398.726666666667 173.133333333333 0 135.986666666667 111.56 61.5733333333333 262.74 0 0 0 0
77378.8689434472 397.653333333333 173.673333333333 0 137.08 113.346666666667 60.3266666666667 260.573333333333 0 0 0 0
77403.8701935097 398.366666666667 172.3 0 137.933333333333 112.913333333333 59.3866666666667 260.433333333333 0 0 0 0
77428.8714435722 400.886666666667 169.286666666667 0 139.446666666667 111.586666666667 57.7 261.44 0 0 0 0
77453.8726936347 400.506666666667 169.2 0 139.726666666667 112.026666666667 57.1733333333333 260.78 0 0 0 0
77478.8739436972 399.9 169.293333333333 0 138.68 111.366666666667 57.9266666666667 261.22 0 0 0 0
77503.8751937597 403.2 165.646666666667 0 140.546666666667 109.846666666667 55.8 262.653333333333 0 0 0 0
77528.8764438222 403.046666666667 165.426666666667 0 141.686666666667 111.06 54.3666666666667 261.36 0 0 0 0
77553.8776938847 402.146666666667 165.386666666667 0 142.26 112.113333333333 53.2733333333333 259.886666666667 0 0 0 0
77578.8789439472 399.066666666667 167.626666666667 0 141.093333333333 113.573333333333 54.0533333333333 257.973333333333 0 0 0 0
77603.8801940097 398.96 166.953333333333 0 141.22 113.326666666667 53.6266666666667 257.74 0 0 0 0
77628.8814440722 398.793333333333 166.666666666667 0 139.386666666667 111.446666666667 55.22 259.406666666667 0 0 0 0
77653.8826941347 399.68 165.306666666667 0 139.2 110.186666666667 55.12 260.48 0 0 0 0
77678.8839441972 399.593333333333 165.026666666667 0 139.006666666667 109.866666666667 55.16 260.586666666667 0 0 0 0
77703.8851942597 400.833333333333 163.313333333333 0 140 109.146666666667 54.1666666666667 260.833333333333 0 0 0 0
77728.8864443222 399.166666666667 164.673333333333 0 138.766666666667 109.273333333333 55.4 260.4 0 0 0 0
77753.8876943847 399.753333333333 163.98 0 137.593333333333 107.506666666667 56.4733333333333 262.16 0 0 0 0
77778.8889444472 399.64 164.026666666667 0 137.753333333333 107.78 56.2466666666667 261.886666666667 0 0 0 0
77803.8901945097 399.146666666667 164.453333333333 0 137.7 108.153333333333 56.3 261.446666666667 0 0 0 0
77828.8914445722 399.513333333333 163.566666666667 0 138.013333333333 107.74 55.8266666666667 261.5 0 0 0 0
77853.8926946347 398.5 164.42 0 137.266666666667 107.933333333333 56.4866666666667 261.233333333333 0 0 0 0
77878.8939446972 400.553333333333 162.14 0 138.2 106.673333333333 55.4666666666667 262.353333333333 0 0 0 0
77903.8951947597 401.186666666667 161.466666666667 0 137.553333333333 105.353333333333 56.1133333333333 263.633333333333 0 0 0 0
77928.8964448222 402.36 159.866666666667 0 137.34 103.666666666667 56.2 265.02 0 0 0 0
77953.8976948847 403.74 158.28 0 137.326666666667 102.24 56.04 266.413333333333 0 0 0 0
77978.8989449472 403.273333333333 158.44 0 137.56 102.726666666667 55.7133333333333 265.713333333333 0 0 0 0
78003.9001950097 399.646666666667 161.433333333333 0 136.706666666667 105.053333333333 56.38 262.94 0 0 0 0
78028.9014450723 396.526666666667 164.3 0 136.193333333333 107.493333333333 56.8066666666667 260.333333333333 0 0 0 0
78053.9026951348 397.02 163.413333333333 0 137.453333333333 108.013333333333 55.4 259.566666666667 0 0 0 0
78078.9039451973 396.526666666667 163.446666666667 0 137.893333333333 108.506666666667 54.94 258.633333333333 0 0 0 0
78103.9051952598 395.8 163.773333333333 0 137.106666666667 108.046666666667 55.7266666666667 258.693333333333 0 0 0 0
78128.9064453223 396.086666666667 163.413333333333 0 138.166666666667 108.746666666667 54.6666666666667 257.92 0 0 0 0
78153.9076953848 395.993333333333 163.466666666667 0 137.24 107.913333333333 55.5533333333333 258.753333333333 0 0 0 0
78178.9089454473 396.653333333333 162.68 0 136.653333333333 106.666666666667 56.0133333333333 260 0 0 0 0
78203.9101955098 395.62 163.393333333333 0 135.633333333333 106.66 56.7333333333333 259.986666666667 0 0 0 0
78228.9114455723 394.653333333333 163.52 0 135.76 107.113333333333 56.4066666666667 258.893333333333 0 0 0 0
78253.9126956348 393.62 163.886666666667 0 135.12 106.96 56.9266666666667 258.5 0 0 0 0
78278.9139456973 395.36 161.94 0 135.953333333333 105.893333333333 56.0466666666667 259.406666666667 0 0 0 0
78303.9151957598 395.786666666667 161.24 0 135.873333333333 105.113333333333 56.1266666666667 259.913333333333 0 0 0 0
78328.9164458223 388.506666666667 168.2 0 134.573333333333 110.9 57.3 253.933333333333 0 0 0 0
78353.9176958848 386.806666666667 169.386666666667 0 134.613333333333 112.166666666667 57.22 252.193333333333 0 0 0 0
78378.9189459473 387.493333333333 168.32 0 133.826666666667 110.333333333333 57.9866666666667 253.666666666667 0 0 0 0
78403.9201960098 385.9 169.6 0 134.44 112.373333333333 57.2266666666667 251.46 0 0 0 0
78428.9214460723 384.733333333333 170.413333333333 0 134.753333333333 113.5 56.9133333333333 249.98 0 0 0 0
78453.9226961348 385.946666666667 169.02 0 134.486666666667 111.84 57.18 251.46 0 0 0 0
78478.9239461973 385.826666666667 168.96 0 134.693333333333 111.986666666667 56.9733333333333 251.133333333333 0 0 0 0
78503.9251962598 386.026666666667 168.466666666667 0 136.166666666667 112.966666666667 55.5 249.86 0 0 0 0
78528.9264463223 385.246666666667 168.633333333333 0 135.533333333333 112.786666666667 55.8466666666667 249.713333333333 0 0 0 0
78553.9276963848 384.186666666667 169.206666666667 0 136.313333333333 114.46 54.7466666666667 247.873333333333 0 0 0 0
78578.9289464473 384.246666666667 168.826666666667 0 135.793333333333 113.786666666667 55.04 248.453333333333 0 0 0 0
78603.9301965098 383.526666666667 168.9 0 133.58 111.646666666667 57.2533333333333 249.946666666667 0 0 0 0
78628.9314465723 383.013333333333 169.013333333333 0 133.64 111.946666666667 57.0666666666667 249.373333333333 0 0 0 0
78653.9326966348 383.386666666667 168.246666666667 0 135.886666666667 113.606666666667 54.64 247.5 0 0 0 0
78678.9339466973 383.193333333333 167.853333333333 0 135.84 113.433333333333 54.42 247.353333333333 0 0 0 0
78703.9351967598 383.353333333333 167.126666666667 0 135.18 112.266666666667 54.86 248.173333333333 0 0 0 0
78728.9364468223 382.4 167.333333333333 0 134.813333333333 112.313333333333 55.02 247.586666666667 0 0 0 0
78753.9376968848 381.286666666667 167.833333333333 0 135.586666666667 113.586666666667 54.2466666666667 245.7 0 0 0 0
78778.9389469474 382.206666666667 166.32 0 135.266666666667 111.926666666667 54.3933333333333 246.94 0 0 0 0
78803.9401970099 382.673333333333 165.5 0 135.04 111.133333333333 54.3666666666667 247.633333333333 0 0 0 0
78828.9414470724 383.106666666667 164.233333333333 0 135.893333333333 111.033333333333 53.2 247.213333333333 0 0 0 0
78853.9426971349 381.433333333333 165.393333333333 0 134.76 111.486666666667 53.9066666666667 246.673333333333 0 0 0 0
78878.9439471974 380.92 165.746666666667 0 134.22 111.3 54.4466666666667 246.7 0 0 0 0
78903.9451972599 380.393333333333 166.033333333333 0 133.626666666667 110.993333333333 55.04 246.766666666667 0 0 0 0
78928.9464473224 382.866666666667 163.44 0 134.8 109.573333333333 53.8666666666667 248.066666666667 0 0 0 0
78953.9476973849 383.393333333333 162.466666666667 0 136.053333333333 109.853333333333 52.6133333333333 247.34 0 0 0 0
78978.9489474474 381.7 163.68 0 136.34 111.48 52.2 245.36 0 0 0 0
79003.9501975099 379.553333333333 165.28 0 135.293333333333 112.24 53.04 244.26 0 0 0 0
79028.9514475724 378.526666666667 166 0 134.766666666667 112.433333333333 53.5666666666667 243.76 0 0 0 0
79053.9526976349 380.64 163.7 0 134.44 109.806666666667 53.8933333333333 246.2 0 0 0 0
79078.9539476974 381.3 162.626666666667 0 134.186666666667 108.48 54.1466666666667 247.113333333333 0 0 0 0
79103.9551977599 381.28 162.333333333333 0 133.053333333333 107.106666666667 55.2266666666667 248.226666666667 0 0 0 0
79128.9564478224 378.626666666667 164.4 0 131.886666666667 108.413333333333 55.9866666666667 246.74 0 0 0 0
79153.9576978849 378.086666666667 164.62 0 130.24 107.153333333333 57.4666666666667 247.846666666667 0 0 0 0
79178.9589479474 378.706666666667 163.453333333333 0 130.62 106.533333333333 56.92 248.086666666667 0 0 0 0
79203.9601980099 380.12 161.526666666667 0 131.06 105.14 56.3866666666667 249.06 0 0 0 0
79228.9614480724 381.54 159.473333333333 0 131.053333333333 103.193333333333 56.28 250.486666666667 0 0 0 0
79253.9626981349 381.18 159.266666666667 0 130.18 102.16 57.1066666666667 251 0 0 0 0
79278.9639481974 380.626666666667 159.2 0 129.34 101.546666666667 57.6533333333333 251.286666666667 0 0 0 0
79303.9651982599 378.98 160.313333333333 0 128.286666666667 101.766666666667 58.5466666666667 250.693333333333 0 0 0 0
79328.9664483224 381.013333333333 158.153333333333 0 129.813333333333 101.133333333333 57.02 251.2 0 0 0 0
79353.9676983849 380.22 158.946666666667 0 129.146666666667 101.26 57.6866666666667 251.073333333333 0 0 0 0
79378.9689484474 379.62 159.133333333333 0 127.993333333333 100.293333333333 58.84 251.626666666667 0 0 0 0
79403.9701985099 381.586666666667 156.746666666667 0 129.16 99.0733333333333 57.6733333333333 252.426666666667 0 0 0 0
79428.9714485724 381.246666666667 156.66 0 128.413333333333 98.4 58.26 252.833333333333 0 0 0 0
79453.9726986349 382.08 155.446666666667 0 128.86 97.6866666666667 57.76 253.22 0 0 0 0
79478.9739486974 379.766666666667 157.406666666667 0 128.646666666667 99.6333333333333 57.7733333333333 251.12 0 0 0 0
79503.9751987599 380.92 156.066666666667 0 129.586666666667 99.3266666666667 56.74 251.333333333333 0 0 0 0
79528.9764488224 378.14 158.206666666667 0 129.306666666667 101.58 56.6266666666667 248.833333333333 0 0 0 0
79553.9776988849 375.853333333333 160.313333333333 0 128.826666666667 103.306666666667 57.0066666666667 247.026666666667 0 0 0 0
79578.9789489475 375.486666666667 160.453333333333 0 129.133333333333 103.9 56.5533333333333 246.353333333333 0 0 0 0
79603.98019901 374.566666666667 160.966666666667 0 128.606666666667 103.906666666667 57.06 245.96 0 0 0 0
79628.9814490725 373.933333333333 161.413333333333 0 129.04 104.786666666667 56.6266666666667 244.893333333333 0 0 0 0
79653.982699135 375.893333333333 159.34 0 131.04 104.713333333333 54.6266666666667 244.853333333333 0 0 0 0
79678.9839491975 377.146666666667 157.62 0 132.94 105.013333333333 52.6066666666667 244.206666666667 0 0 0 0
79703.98519926 376.6 157.313333333333 0 132.653333333333 104.633333333333 52.68 243.946666666667 0 0 0 0
79728.9864493225 373.48 159.62 0 132.16 106.62 53 241.32 0 0 0 0
79753.987699385 370.293333333333 162.346666666667 0 130.826666666667 108.266666666667 54.08 239.466666666667 0 0 0 0
79778.9889494475 369.993333333333 162.38 0 130.126666666667 107.773333333333 54.6066666666667 239.866666666667 0 0 0 0
79803.99019951 369.16 163 0 130.2 108.533333333333 54.4666666666667 238.96 0 0 0 0
79828.9914495725 368.893333333333 162.733333333333 0 129.18 107.46 55.2733333333333 239.713333333333 0 0 0 0
79853.992699635 370.713333333333 160.466666666667 0 128.986666666667 105.12 55.3466666666667 241.726666666667 0 0 0 0
79878.9939496975 367.16 163.773333333333 0 127.76 107.32 56.4533333333333 239.4 0 0 0 0
79903.99519976 367.653333333333 162.86 0 128.373333333333 107.066666666667 55.7933333333333 239.28 0 0 0 0
79928.9964498225 368.14 161.86 0 129.053333333333 106.913333333333 54.9466666666667 239.086666666667 0 0 0 0
79953.997699885 368.793333333333 160.86 0 129.073333333333 106.1 54.76 239.72 0 0 0 0
79978.9989499475 368.153846153846 161.057692307692 0 128.564102564103 105.929487179487 55.1282051282051 239.589743589744 0 0 0 0
80004.00020001 364.166666666667 165 0 127.553333333333 108.886666666667 56.1133333333333 236.613333333333 0 0 0 0
80029.0014500725 364.6 164.326666666667 0 128.453333333333 109.253333333333 55.0733333333333 236.146666666667 0 0 0 0
80054.002700135 363.433333333333 165.153333333333 0 128.073333333333 109.726666666667 55.4266666666667 235.36 0 0 0 0
80079.0039501975 363.84 164.26 0 127.726666666667 108.486666666667 55.7733333333333 236.113333333333 0 0 0 0
80104.00520026 364.713333333333 163.04 0 127.1 106.86 56.18 237.613333333333 0 0 0 0
80129.0064503225 363.833333333333 163.493333333333 0 126.033333333333 106.42 57.0733333333333 237.8 0 0 0 0
80154.007700385 361.84 164.74 0 124.873333333333 106.833333333333 57.9066666666667 236.966666666667 0 0 0 0
80179.0089504475 365.76 160.406666666667 0 126.18 103.92 56.4866666666667 239.58 0 0 0 0
80204.01020051 368.286666666667 157.34 0 126 100.933333333333 56.4066666666667 242.286666666667 0 0 0 0
80229.0114505725 368.5 156.746666666667 0 126.54 100.953333333333 55.7933333333333 241.96 0 0 0 0
80254.012700635 367.613333333333 156.96 0 125.22 99.9933333333333 56.9666666666667 242.393333333333 0 0 0 0
80279.0139506975 368.76 155.04 0 124.96 97.9 57.14 243.8 0 0 0 0
80304.01520076 370.593333333333 152.88 0 125.82 96.7 56.18 244.773333333333 0 0 0 0
80329.0164508225 369.693333333333 153.3 0 126.993333333333 98.52 54.78 242.7 0 0 0 0
80354.017700885 367.5 154.886666666667 0 126.34 99.7266666666667 55.16 241.16 0 0 0 0
80379.0189509475 366.193333333333 155.853333333333 0 126.373333333333 100.793333333333 55.06 239.82 0 0 0 0
80404.02020101 365.906666666667 155.906666666667 0 127.286666666667 101.86 54.0466666666667 238.62 0 0 0 0
80429.0214510725 367.4 154.18 0 127.92 100.806666666667 53.3733333333333 239.48 0 0 0 0
80454.0227011351 368.54 152.573333333333 0 128.34 99.7466666666667 52.8266666666667 240.2 0 0 0 0
80479.0239511976 369.406666666667 151.306666666667 0 129.28 99.42 51.8866666666667 240.126666666667 0 0 0 0
80504.0252012601 368.853333333333 151.446666666667 0 128.873333333333 99.4666666666667 51.98 239.98 0 0 0 0
80529.0264513226 367.526666666667 152.306666666667 0 128.193333333333 99.6666666666667 52.64 239.333333333333 0 0 0 0
80554.0277013851 366.8 152.153333333333 0 127.373333333333 98.88 53.2733333333333 239.426666666667 0 0 0 0
80579.0289514476 364.546666666667 153.813333333333 0 126.946666666667 100.26 53.5533333333333 237.6 0 0 0 0
80604.0302015101 363.72 154.553333333333 0 124.32 98.4333333333333 56.12 239.4 0 0 0 0
80629.0314515726 363.36 154.806666666667 0 123.3 97.7733333333333 57.0333333333333 240.06 0 0 0 0
80654.0327016351 363.886666666667 154.24 0 123.066666666667 97.0133333333333 57.2266666666667 240.82 0 0 0 0
80679.0339516976 364.44 153.106666666667 0 123 96.18 56.9266666666667 241.44 0 0 0 0
80704.0352017601 363.18 153.753333333333 0 122.186666666667 96.34 57.4133333333333 240.993333333333 0 0 0 0
80729.0364518226 360.806666666667 155.666666666667 0 122.346666666667 98.5133333333333 57.1533333333333 238.46 0 0 0 0
80754.0377018851 363.113333333333 152.926666666667 0 122.84 96.2666666666667 56.66 240.273333333333 0 0 0 0
80779.0389519476 363.1 152 0 123.373333333333 96.1533333333334 55.8466666666667 239.726666666667 0 0 0 0
80804.0402020101 361.486666666667 152.853333333333 0 122.86 96.7133333333333 56.14 238.626666666667 0 0 0 0
80829.0414520726 361.913333333333 152.033333333333 0 122.553333333333 95.7 56.3333333333333 239.36 0 0 0 0
80854.0427021351 360.666666666667 152.646666666667 0 122.673333333333 96.54 56.1066666666667 237.993333333333 0 0 0 0
80879.0439521976 359.853333333333 153.313333333333 0 122.973333333333 97.62 55.6933333333333 236.88 0 0 0 0
80904.0452022601 359.3 153.713333333333 0 122.5 97.6666666666667 56.0466666666667 236.8 0 0 0 0
80929.0464523226 360.286666666667 152.3 0 124.54 98.54 53.76 235.746666666667 0 0 0 0
80954.0477023851 360.34 151.893333333333 0 124.82 98.5466666666667 53.3466666666667 235.52 0 0 0 0
80979.0489524476 359.16 153.006666666667 0 124.053333333333 98.8933333333333 54.1133333333333 235.106666666667 0 0 0 0
81004.0502025101 359.133333333333 152.82 0 123.72 98.4466666666667 54.3733333333333 235.413333333333 0 0 0 0
81029.0514525726 359.206666666667 152.166666666667 0 125.006666666667 99.34 52.8266666666667 234.2 0 0 0 0
81054.0527026351 357.68 153.453333333333 0 124.686666666667 100.506666666667 52.9466666666667 232.993333333333 0 0 0 0
81079.0539526976 357.28 153.32 0 124.686666666667 100.76 52.56 232.593333333333 0 0 0 0
81104.0552027601 354.8 155.24 0 124.133333333333 102.373333333333 52.8666666666667 230.666666666667 0 0 0 0
81129.0564528226 354.593333333333 155.153333333333 0 124.093333333333 102.366666666667 52.7866666666667 230.5 0 0 0 0
81154.0577028851 354.126666666667 155.126666666667 0 124.06 102.46 52.6666666666667 230.066666666667 0 0 0 0
81179.0589529476 354.52 154.586666666667 0 123.74 101.72 52.8666666666667 230.78 0 0 0 0
81204.0602030101 354.226666666667 154.773333333333 0 121.94 100.213333333333 54.56 232.286666666667 0 0 0 0
81229.0614530727 354.68 154.32 0 122.466666666667 100.286666666667 54.0333333333333 232.213333333333 0 0 0 0
81254.0627031352 355.086666666667 153.8 0 122.633333333333 99.9533333333333 53.8466666666667 232.453333333333 0 0 0 0
81279.0639531977 354.606666666667 153.8 0 122.48 100.106666666667 53.6933333333333 232.126666666667 0 0 0 0
81304.0652032602 353.58 154.613333333333 0 122.646666666667 101.233333333333 53.38 230.933333333333 0 0 0 0
81329.0664533227 354.566666666667 153.353333333333 0 122.866666666667 100.22 53.1333333333333 231.7 0 0 0 0
81354.0677033852 354.793333333333 153.04 0 122.933333333333 99.9733333333333 53.0666666666667 231.86 0 0 0 0
81379.0689534477 355.733333333333 151.953333333333 0 124.133333333333 100.166666666667 51.7866666666667 231.6 0 0 0 0
81404.0702035102 354.633333333333 152.28 0 124.026666666667 100.473333333333 51.8066666666667 230.606666666667 0 0 0 0
81429.0714535727 356.56 150.06 0 125.173333333333 99.4466666666667 50.6133333333333 231.386666666667 0 0 0 0
81454.0727036352 354.753333333333 151.06 0 123.446666666667 99.2533333333333 51.8066666666667 231.306666666667 0 0 0 0
81479.0739536977 354.373333333333 150.786666666667 0 124.613333333333 100.233333333333 50.5533333333333 229.76 0 0 0 0
81504.0752037602 355.726666666667 148.846666666667 0 123.526666666667 97.4066666666667 51.44 232.2 0 0 0 0
81529.0764538227 357.966666666667 145.866666666667 0 124.406666666667 95.7666666666667 50.1 233.56 0 0 0 0
81554.0777038852 356.22 147.26 0 122.54 95.3 51.96 233.68 0 0 0 0
81579.0789539477 355.986666666667 147.346666666667 0 121.4 94.2466666666667 53.1 234.586666666667 0 0 0 0
81604.0802040102 355.12 147.8 0 120.826666666667 94.54 53.26 234.293333333333 0 0 0 0
81629.0814540727 354.286666666667 148.38 0 120.76 95.3066666666667 53.0733333333333 233.526666666667 0 0 0 0
81654.0827041352 352.406666666667 150.233333333333 0 120.373333333333 96.8 53.4333333333333 232.033333333333 0 0 0 0
81679.0839541977 352.373333333333 149.96 0 120.513333333333 96.9733333333333 52.9866666666667 231.86 0 0 0 0
81704.0852042602 353.073333333333 149 0 121.12 96.8733333333333 52.1266666666667 231.953333333333 0 0 0 0
81729.0864543227 354.266666666667 147.566666666667 0 122.566666666667 96.9666666666667 50.6 231.7 0 0 0 0
81754.0877043852 352.446666666667 148.966666666667 0 122.233333333333 98.1866666666667 50.78 230.213333333333 0 0 0 0
81779.0889544477 349.646666666667 150.373333333333 0 121.74 99.76 50.6133333333333 227.906666666667 0 0 0 0
81804.0902045102 348 151.493333333333 0 121.586666666667 100.973333333333 50.52 226.413333333333 0 0 0 0
81829.0914545727 347.36 151.326666666667 0 121.926666666667 101.42 49.9066666666667 225.433333333333 0 0 0 0
81854.0927046352 347.566666666667 150.86 0 122.64 101.666666666667 49.1933333333333 224.926666666667 0 0 0 0
81879.0939546977 350.286666666667 147.76 0 123.966666666667 99.9333333333333 47.8266666666667 226.32 0 0 0 0
81904.0952047602 351.873333333333 145.786666666667 0 123.36 97.54 48.2466666666667 228.513333333333 0 0 0 0
81929.0964548227 349.746666666667 147.753333333333 0 120.966666666667 97.22 50.5333333333333 228.78 0 0 0 0
81954.0977048853 347.76 149.513333333333 0 120.086666666667 98.3266666666667 51.1866666666667 227.673333333333 0 0 0 0
81979.0989549478 345.233333333333 151.753333333333 0 118.693333333333 99.46 52.2933333333333 226.54 0 0 0 0
82004.1002050103 344.873333333333 151.813333333333 0 119 99.98 51.8333333333333 225.873333333333 0 0 0 0
82029.1014550728 347.326666666667 149.306666666667 0 120.006666666667 98.5133333333333 50.7933333333333 227.32 0 0 0 0
82054.1027051353 349.186666666667 147.253333333333 0 120.26 96.9066666666667 50.3466666666667 228.926666666667 0 0 0 0
82079.1039551978 350.373333333333 145.9 0 120.84 96.3 49.6 229.533333333333 0 0 0 0
82104.1052052603 350.76 145.266666666667 0 120.133333333333 95.2066666666667 50.06 230.626666666667 0 0 0 0
82129.1064553228 351.94 144.04 0 120.146666666667 94.02 50.02 231.793333333333 0 0 0 0
82154.1077053853 350.526666666667 145.053333333333 0 119.553333333333 94.6933333333333 50.36 230.973333333333 0 0 0 0
82179.1089554478 351.16 144.313333333333 0 120.32 94.8 49.5133333333333 230.84 0 0 0 0
82204.1102055103 349.94 145.386666666667 0 120.06 95.62 49.7666666666667 229.88 0 0 0 0
82229.1114555728 350.3 144.7 0 118.9 93.9333333333333 50.7666666666667 231.4 0 0 0 0
82254.1127056353 351.273333333333 143.726666666667 0 118.26 92.32 51.4066666666667 233.013333333333 0 0 0 0
82279.1139556978 349.326666666667 145.6 0 117.5 93.4333333333333 52.1666666666667 231.826666666667 0 0 0 0
82304.1152057603 348.02 146.473333333333 0 117.94 94.7866666666666 51.6866666666667 230.08 0 0 0 0
82329.1164558228 346.34 147.62 0 118.04 96.4066666666667 51.2133333333333 228.3 0 0 0 0
82354.1177058853 346.486666666667 147.193333333333 0 117.58 95.6066666666667 51.5866666666667 228.906666666667 0 0 0 0
82379.1189559478 345.54 148.126666666667 0 117.14 96.1 52.0266666666667 228.4 0 0 0 0
82404.1202060103 345.513333333333 148.153333333333 0 117.493333333333 96.48 51.6733333333333 228.02 0 0 0 0
82429.1214560728 346.253333333333 147.126666666667 0 117.6 95.56 51.5666666666667 228.653333333333 0 0 0 0
82454.1227061353 344.986666666667 148.346666666667 0 117.1 96.28 52.0666666666667 227.886666666667 0 0 0 0
82479.1239561978 343.06 150.026666666667 0 116.76 97.6266666666667 52.4 226.3 0 0 0 0
82504.1252062603 341.386666666667 151.286666666667 0 116.053333333333 98.34 52.9466666666667 225.333333333333 0 0 0 0
82529.1264563228 337.473333333333 154.473333333333 0 115.72 101.26 53.2133333333333 221.753333333333 0 0 0 0
82554.1277063853 336.753333333333 154.7 0 116.146666666667 102.013333333333 52.6866666666667 220.606666666667 0 0 0 0
82579.1289564478 337.82 153.253333333333 0 115.966666666667 100.46 52.7933333333333 221.853333333333 0 0 0 0
82604.1302065103 338.94 151.893333333333 0 114.846666666667 98.0733333333333 53.82 224.093333333333 0 0 0 0
82629.1314565728 339.14 151.64 0 114.02 96.9933333333333 54.6466666666667 225.12 0 0 0 0
82654.1327066353 340.34 150.26 0 114.553333333333 96.1466666666667 54.1133333333333 225.786666666667 0 0 0 0
82679.1339566978 339.793333333333 150.52 0 115.44 97.3466666666667 53.1733333333333 224.353333333333 0 0 0 0
82704.1352067603 340.5 149.573333333333 0 116.2 97.2733333333333 52.3 224.3 0 0 0 0
82729.1364568228 343.353333333333 146.633333333333 0 116.026666666667 94.1666666666667 52.4666666666667 227.326666666667 0 0 0 0
82754.1377068853 345.893333333333 143.68 0 118.853333333333 94.2933333333333 49.3866666666667 227.04 0 0 0 0
82779.1389569478 348.113333333333 141.233333333333 0 119.673333333333 92.82 48.4133333333333 228.44 0 0 0 0
82804.1402070104 346.56 142.033333333333 0 118.053333333333 92.6266666666667 49.4066666666667 228.506666666667 0 0 0 0
82829.1414570729 346.353333333333 141.853333333333 0 118.14 92.7533333333333 49.1 228.213333333333 0 0 0 0
82854.1427071354 345.593333333333 141.866666666667 0 118.28 92.98 48.8866666666667 227.313333333333 0 0 0 0
82879.1439571979 345.72 141.293333333333 0 117.793333333333 92.1666666666667 49.1266666666667 227.926666666667 0 0 0 0
82904.1452072604 346.666666666667 139.946666666667 0 117.293333333333 90.4066666666667 49.54 229.373333333333 0 0 0 0
82929.1464573229 346.226666666667 140.086666666667 0 117.38 90.8066666666667 49.28 228.846666666667 0 0 0 0
82954.1477073854 344.126666666667 141.52 0 116.393333333333 91.4466666666667 50.0733333333333 227.733333333333 0 0 0 0
82979.1489574479 343.386666666667 141.82 0 115.406666666667 91.02 50.8 227.98 0 0 0 0
83004.1502075104 340.626666666667 144.42 0 115.526666666667 93.78 50.64 225.1 0 0 0 0
83029.1514575729 340.92 143.913333333333 0 115.473333333333 93.3066666666667 50.6066666666667 225.446666666667 0 0 0 0
83054.1527076354 341.433333333333 142.92 0 115.033333333333 92.12 50.8 226.4 0 0 0 0
83079.1539576979 343.42 140.713333333333 0 115.42 90.3 50.4133333333333 228 0 0 0 0
83104.1552077604 341.806666666667 142.046666666667 0 114.706666666667 90.92 51.1266666666667 227.1 0 0 0 0
83129.1564578229 343.053333333333 140.493333333333 0 114.806666666667 89.4666666666667 51.0266666666667 228.246666666667 0 0 0 0
83154.1577078854 342.313333333333 141.186666666667 0 115.293333333333 90.6466666666667 50.54 227.02 0 0 0 0
83179.1589579479 342.206666666667 141.26 0 116.013333333333 91.4466666666667 49.8133333333333 226.193333333333 0 0 0 0
83204.1602080104 338.173333333333 144.9 0 114.446666666667 93.7733333333333 51.1266666666667 223.726666666667 0 0 0 0
83229.1614580729 338.453333333333 144.36 0 115 93.8733333333333 50.4866666666667 223.453333333333 0 0 0 0
83254.1627081354 337.08 145.006666666667 0 115.04 94.72 50.2866666666667 222.04 0 0 0 0
83279.1639581979 336.7 144.966666666667 0 115.073333333333 94.8733333333333 50.0933333333333 221.626666666667 0 0 0 0
83304.1652082604 337.973333333333 143.473333333333 0 116.206666666667 94.66 48.8133333333333 221.766666666667 0 0 0 0
83329.1664583229 339.026666666667 142.146666666667 0 115.513333333333 92.74 49.4066666666667 223.513333333333 0 0 0 0
83354.1677083854 338.48 142.253333333333 0 116.086666666667 93.5933333333333 48.66 222.393333333333 0 0 0 0
83379.1689584479 338.693333333333 141.353333333333 0 115.68 92.6933333333333 48.66 223.013333333333 0 0 0 0
83404.1702085104 339.693333333333 139.913333333333 0 115.52 91.2666666666667 48.6466666666667 224.173333333333 0 0 0 0
83429.1714585729 339.6 139.606666666667 0 116.033333333333 91.6066666666667 48 223.566666666667 0 0 0 0
83454.1727086354 339.94 138.933333333333 0 114.973333333333 90.06 48.8733333333333 224.966666666667 0 0 0 0
83479.1739586979 338.12 140.38 0 113.54 90.2533333333333 50.1266666666667 224.58 0 0 0 0
83504.1752087604 335.3 142.413333333333 0 111.98 91.0666666666667 51.3466666666667 223.32 0 0 0 0
83529.1764588229 334.493333333333 143.006666666667 0 111.413333333333 91.2533333333333 51.7533333333333 223.08 0 0 0 0
83554.1777088854 335.346666666667 142.046666666667 0 111.246666666667 90.1266666666667 51.92 224.1 0 0 0 0
83579.1789589479 336.166666666667 141.166666666667 0 110.6 88.6 52.5666666666667 225.566666666667 0 0 0 0
83604.1802090104 337.066666666667 140.14 0 110.6 87.5733333333333 52.5666666666667 226.466666666667 0 0 0 0
83629.1814590729 336.326666666667 140.413333333333 0 111.073333333333 88.58 51.8333333333333 225.253333333333 0 0 0 0
83654.1827091355 336.133333333333 140.36 0 110.64 88.1666666666667 52.1933333333333 225.493333333333 0 0 0 0
83679.183959198 331.953333333333 144.26 0 108.966666666667 90.4733333333333 53.7866666666667 222.986666666667 0 0 0 0
83704.1852092605 330.966666666667 144.586666666667 0 108.273333333333 90.1933333333333 54.3933333333333 222.693333333333 0 0 0 0
83729.186459323 331.806666666667 143.366666666667 0 108.053333333333 88.9133333333333 54.4533333333333 223.753333333333 0 0 0 0
83754.1877093855 329.406666666667 145.586666666667 0 107.2 90.46 55.1266666666667 222.206666666667 0 0 0 0
83779.188959448 327.28 147.313333333333 0 106.353333333333 91.6466666666667 55.6666666666667 220.926666666667 0 0 0 0
83804.1902095105 326.68 147.806666666667 0 106.253333333333 92.0666666666667 55.74 220.426666666667 0 0 0 0
83829.191459573 327.486666666667 146.546666666667 0 107.706666666667 92.5533333333333 53.9933333333333 219.78 0 0 0 0
83854.1927096355 329.353333333333 144.64 0 109.04 92.02 52.62 220.313333333333 0 0 0 0
83879.193959698 331.546666666667 142.286666666667 0 110.393333333333 91.18 51.1066666666667 221.153333333333 0 0 0 0
83904.1952097605 332.466666666667 140.906666666667 0 110.046666666667 89.5466666666667 51.36 222.42 0 0 0 0
83929.196459823 332.2 140.633333333333 0 108.953333333333 88.42 52.2133333333333 223.246666666667 0 0 0 0
83954.1977098855 329.3 143.24 0 109.506666666667 91.72 51.52 219.793333333333 0 0 0 0
83979.198959948 328.693333333333 143.473333333333 0 110.166666666667 92.8066666666667 50.6666666666667 218.526666666667 0 0 0 0
84004.2002100105 329.94 141.953333333333 0 110.913333333333 92.1866666666667 49.7666666666667 219.026666666667 0 0 0 0
84029.201460073 329.913333333333 141.866666666667 0 110.653333333333 91.88 49.9866666666667 219.26 0 0 0 0
84054.2027101355 328.773333333333 142.566666666667 0 109.393333333333 91.46 51.1066666666667 219.38 0 0 0 0
84079.203960198 327.546666666667 143.34 0 108.793333333333 91.7733333333334 51.5666666666667 218.753333333333 0 0 0 0
84104.2052102605 329.033333333333 141.493333333333 0 109.64 90.8 50.6933333333333 219.393333333333 0 0 0 0
84129.206460323 327.833333333333 142.406666666667 0 109.913333333333 92.08 50.3266666666667 217.92 0 0 0 0
84154.2077103855 326.766666666667 143.273333333333 0 110.08 93.1866666666667 50.0866666666667 216.686666666667 0 0 0 0
84179.208960448 326.226666666667 143.226666666667 0 110.273333333333 93.48 49.7466666666667 215.953333333333 0 0 0 0
84204.2102105105 324.873333333333 144.106666666667 0 110.086666666667 94.3933333333333 49.7133333333333 214.786666666667 0 0 0 0
84229.211460573 323.866666666667 144.853333333333 0 109.133333333333 94.32 50.5333333333333 214.733333333333 0 0 0 0
84254.2127106355 325.666666666667 142.833333333333 0 109.96 93.2133333333333 49.62 215.706666666667 0 0 0 0
84279.213960698 324.2 143.893333333333 0 109.666666666667 94.06 49.8333333333333 214.533333333333 0 0 0 0
84304.2152107605 325.153333333333 142.806666666667 0 109.166666666667 92.4733333333333 50.3333333333333 215.986666666667 0 0 0 0
84329.216460823 323.3 144.24 0 109.42 94.3266666666667 49.9133333333333 213.88 0 0 0 0
84354.2177108855 319.973333333333 147.093333333333 0 109.26 97.2266666666667 49.8666666666667 210.713333333333 0 0 0 0
84379.218960948 317.173333333333 149.386666666667 0 107.86 98.2466666666667 51.14 209.313333333333 0 0 0 0
84404.2202110106 316.986666666667 149.213333333333 0 107.853333333333 98.2333333333333 50.98 209.133333333333 0 0 0 0
84429.2214610731 316.733333333333 149.133333333333 0 109.433333333333 99.8466666666667 49.2866666666667 207.3 0 0 0 0
84454.2227111356 316.433333333333 149.233333333333 0 109.193333333333 99.76 49.4733333333333 207.24 0 0 0 0
84479.2239611981 318.753333333333 146.726666666667 0 110.16 98.22 48.5066666666667 208.593333333333 0 0 0 0
84504.2252112606 319.22 145.54 0 110.226666666667 97.3533333333333 48.1866666666667 208.993333333333 0 0 0 0
84529.2264613231 318.393333333333 145.74 0 110.773333333333 98.5466666666667 47.1933333333333 207.62 0 0 0 0
84554.2277113856 318.533333333333 145.146666666667 0 110.493333333333 97.8066666666667 47.34 208.04 0 0 0 0
84579.2289614481 320.553333333333 142.593333333333 0 110.206666666667 94.9666666666667 47.6266666666667 210.346666666667 0 0 0 0
84604.2302115106 320.773333333333 142.18 0 109.893333333333 94.24 47.94 210.88 0 0 0 0
84629.2314615731 321.88 140.833333333333 0 111.326666666667 94.3266666666667 46.5066666666667 210.553333333333 0 0 0 0
84654.2327116356 325.933333333333 136.48 0 112.166666666667 90.8133333333333 45.6666666666667 213.766666666667 0 0 0 0
84679.2339616981 328.173333333333 134.026666666667 0 112.546666666667 88.78 45.2466666666667 215.626666666667 0 0 0 0
84704.2352117606 326.786666666667 134.893333333333 0 111.686666666667 88.9133333333333 45.98 215.1 0 0 0 0
84729.2364618231 324.733333333333 136.7 0 111.2 90.2333333333333 46.4666666666667 213.533333333333 0 0 0 0
84754.2377118856 323.38 137.746666666667 0 110.58 90.7466666666667 47 212.8 0 0 0 0
84779.2389619481 323.406666666667 137.573333333333 0 109.566666666667 89.66 47.9133333333333 213.84 0 0 0 0
84804.2402120106 325.526666666667 135.306666666667 0 109.913333333333 87.8866666666667 47.42 215.613333333333 0 0 0 0
84829.2414620731 324.473333333333 136.313333333333 0 108.633333333333 87.66 48.6533333333333 215.84 0 0 0 0
84854.2427121356 321.013333333333 139.473333333333 0 107.04 89.5133333333333 49.96 213.973333333333 0 0 0 0
84879.2439621981 318.353333333333 141.886666666667 0 106.333333333333 91.22 50.6666666666667 212.02 0 0 0 0
84904.2452122606 317.5 142.54 0 106.42 91.96 50.58 211.08 0 0 0 0
84929.2464623231 317.853333333333 141.913333333333 0 106.406666666667 91.32 50.5933333333333 211.446666666667 0 0 0 0
84954.2477123856 316.826666666667 142.16 0 105.993333333333 91.3266666666667 50.8333333333333 210.833333333333 0 0 0 0
84979.2489624481 318.24 139.96 0 106.933333333333 90.44 49.52 211.306666666667 0 0 0 0
85004.2502125106 318.466666666667 139.246666666667 0 107.42 90.4333333333333 48.8133333333333 211.046666666667 0 0 0 0
85029.2514625731 319.14 137.58 0 107.62 89.3466666666667 48.2333333333333 211.52 0 0 0 0
85054.2527126356 317.566666666667 138.42 0 106.286666666667 89.24 49.18 211.28 0 0 0 0
85079.2539626981 316.66 138.853333333333 0 106.253333333333 89.7733333333333 49.08 210.406666666667 0 0 0 0
85104.2552127606 316.58 138.673333333333 0 105.72 89.06 49.6133333333333 210.86 0 0 0 0
85129.2564628231 318.626666666667 136.293333333333 0 107.313333333333 88.2733333333333 48.02 211.313333333333 0 0 0 0
85154.2577128857 320.106666666667 134.28 0 109.233333333333 88.18 46.1 210.873333333333 0 0 0 0
85179.2589629482 320.186666666667 134.053333333333 0 109.34 88.06 45.9933333333333 210.846666666667 0 0 0 0
85204.2602130107 318.02 135.56 0 107.22 87.6133333333333 47.9466666666667 210.8 0 0 0 0
85229.2614630732 317.813333333333 134.946666666667 0 107.753333333333 87.68 47.2666666666667 210.06 0 0 0 0
85254.2627131357 317.533333333333 134.846666666667 0 107.186666666667 87.0333333333333 47.8133333333333 210.346666666667 0 0 0 0
85279.2639631982 315.873333333333 136.266666666667 0 106.7 87.9666666666667 48.3 209.173333333333 0 0 0 0
85304.2652132607 312 139.606666666667 0 105.68 90.5466666666667 49.06 206.32 0 0 0 0
85329.2664633232 311.02 140.2 0 105.64 91.34 48.86 205.38 0 0 0 0
85354.2677133857 314.826666666667 136.14 0 107.993333333333 89.6666666666667 46.4733333333333 206.833333333333 0 0 0 0
85379.2689634482 318.78 131.926666666667 0 109.853333333333 87.5733333333333 44.3533333333333 208.926666666667 0 0 0 0
85404.2702135107 320.186666666667 130.313333333333 0 108.886666666667 85.2 45.1133333333333 211.3 0 0 0 0
85429.2714635732 317.346666666667 133.093333333333 0 106.94 86.0933333333333 47 210.406666666667 0 0 0 0
85454.2727136357 316.14 134.193333333333 0 106.346666666667 86.7066666666667 47.4866666666667 209.793333333333 0 0 0 0
85479.2739636982 314.4 135.78 0 106.613333333333 88.56 47.22 207.786666666667 0 0 0 0
85504.2752137607 314.406666666667 135.54 0 106.546666666667 88.2533333333333 47.2866666666667 207.86 0 0 0 0
85529.2764638232 315.12 134.466666666667 0 107.713333333333 88.5 45.9666666666667 207.406666666667 0 0 0 0
85554.2777138857 314.72 134.613333333333 0 107.193333333333 88.3066666666667 46.3066666666667 207.526666666667 0 0 0 0
85579.2789639482 315.046666666667 133.94 0 106.533333333333 87.1533333333333 46.7866666666667 208.513333333333 0 0 0 0
85604.2802140107 314.54 133.786666666667 0 106.166666666667 86.9533333333333 46.8333333333333 208.373333333333 0 0 0 0
85629.2814640732 313.1 135.06 0 107.02 89.08 45.98 206.08 0 0 0 0
85654.2827141357 314.273333333333 133.386666666667 0 106.026666666667 86.66 46.7266666666667 208.246666666667 0 0 0 0
85679.2839641982 315.606666666667 131.56 0 106.453333333333 85.5133333333333 46.0466666666667 209.153333333333 0 0 0 0
85704.2852142607 315.186666666667 131.66 0 107.066666666667 86.2266666666667 45.4333333333333 208.12 0 0 0 0
85729.2864643232 310.733333333333 135.766666666667 0 104.386666666667 87.8 47.9666666666667 206.346666666667 0 0 0 0
85754.2877143857 307.36 138.806666666667 0 103.28 89.7533333333333 49.0533333333333 204.08 0 0 0 0
85779.2889644482 305.62 140.48 0 102.366666666667 90.5133333333333 49.9666666666667 203.253333333333 0 0 0 0
85804.2902145107 306.413333333333 139.433333333333 0 101.62 88.8533333333333 50.58 204.793333333333 0 0 0 0
85829.2914645732 305.62 139.766666666667 0 101.406666666667 89.1 50.6666666666667 204.213333333333 0 0 0 0
85854.2927146357 305.793333333333 139.013333333333 0 102.42 89.6133333333333 49.4 203.373333333333 0 0 0 0
85879.2939646982 308.033333333333 136.36 0 104.326666666667 89.02 47.34 203.706666666667 0 0 0 0
85904.2952147607 310.433333333333 133.766666666667 0 105.246666666667 87.3733333333333 46.3933333333333 205.186666666667 0 0 0 0
85929.2964648232 310.6 133.286666666667 0 104.56 86.3466666666667 46.94 206.04 0 0 0 0
85954.2977148857 312.206666666667 131.626666666667 0 105.84 85.9666666666667 45.66 206.366666666667 0 0 0 0
85979.2989649482 312.04 131.433333333333 0 104.926666666667 84.9866666666667 46.4466666666667 207.113333333333 0 0 0 0
86004.3002150108 310.813333333333 132.266666666667 0 104.106666666667 85.1266666666667 47.14 206.706666666667 0 0 0 0
86029.3014650733 310.213333333333 132.533333333333 0 103.313333333333 84.7866666666667 47.7466666666667 206.9 0 0 0 0
86054.3027151358 311.02 131.206666666667 0 103.58 83.94 47.2666666666667 207.44 0 0 0 0
86079.3039651983 313.16 128.76 0 104.066666666667 82.0733333333333 46.6866666666667 209.093333333333 0 0 0 0
86104.3052152608 314.04 127.653333333333 0 105.42 82.4066666666667 45.2466666666667 208.62 0 0 0 0
86129.3064653233 313.253333333333 128.413333333333 0 106.773333333333 84.52 43.8933333333333 206.48 0 0 0 0
86154.3077153858 311.366666666667 129.9 0 106.153333333333 85.3866666666667 44.5133333333333 205.213333333333 0 0 0 0
86179.3089654483 312.266666666667 128.586666666667 0 106.44 84.5066666666667 44.08 205.826666666667 0 0 0 0
86204.3102155108 314.586666666667 125.9 0 107.866666666667 83.2666666666667 42.6333333333333 206.72 0 0 0 0
86229.3114655733 313.06 126.9 0 107.6 84.12 42.78 205.46 0 0 0 0
86254.3127156358 311.366666666667 127.753333333333 0 106.613333333333 84.5933333333333 43.16 204.753333333333 0 0 0 0
86279.3139656983 311.48 127.373333333333 0 106.993333333333 84.8066666666667 42.5666666666667 204.486666666667 0 0 0 0
86304.3152157608 310.746666666667 127.6 0 106.36 84.7 42.9 204.386666666667 0 0 0 0
86329.3164658233 308.56 129.353333333333 0 105.906666666667 86.3466666666667 43.0066666666667 202.653333333333 0 0 0 0
86354.3177158858 305.846666666667 131.88 0 105.12 88.2733333333333 43.6066666666667 200.726666666667 0 0 0 0
86379.3189659483 303.88 133.233333333333 0 104.346666666667 89.2733333333333 43.96 199.533333333333 0 0 0 0
86404.3202160108 303.04 133.42 0 104.1 89.4866666666667 43.9333333333333 198.94 0 0 0 0
86429.3214660733 303.453333333333 132.873333333333 0 105.526666666667 90.4 42.4733333333333 197.926666666667 0 0 0 0
86454.3227161358 303.973333333333 132.126666666667 0 106.106666666667 90.2333333333333 41.8933333333333 197.866666666667 0 0 0 0
86479.3239661983 303.76 132.046666666667 0 106.213333333333 90.3733333333333 41.6733333333333 197.546666666667 0 0 0 0
86504.3252162608 301.82 133.44 0 106.153333333333 92.1666666666667 41.2733333333333 195.666666666667 0 0 0 0
86529.3264663233 300.666666666667 134.373333333333 0 105.193333333333 92.2333333333333 42.14 195.473333333333 0 0 0 0
86554.3277163858 302.2 132.473333333333 0 105.613333333333 90.9133333333333 41.56 196.586666666667 0 0 0 0
86579.3289664483 305.873333333333 128.68 0 106.353333333333 87.8666666666667 40.8133333333333 199.52 0 0 0 0
86604.3302165108 304.753333333333 129.333333333333 0 105.333333333333 87.5533333333333 41.78 199.42 0 0 0 0
86629.3314665733 302.046666666667 131.786666666667 0 103.953333333333 88.74 43.0466666666667 198.093333333333 0 0 0 0
86654.3327166358 301.8 131.913333333333 0 103.633333333333 88.66 43.2533333333333 198.166666666667 0 0 0 0
86679.3339666983 300.726666666667 132.773333333333 0 103.846666666667 89.7866666666666 42.9866666666667 196.88 0 0 0 0
86704.3352167608 298.673333333333 134.573333333333 0 102.906666666667 90.9 43.6733333333333 195.766666666667 0 0 0 0
86729.3364668233 300.346666666667 132.766666666667 0 103.526666666667 89.7933333333334 42.9733333333333 196.82 0 0 0 0
86754.3377168858 301.206666666667 131.766666666667 0 103.486666666667 88.78 42.9866666666667 197.72 0 0 0 0
86779.3389669483 300.373333333333 132.313333333333 0 103.633333333333 89.6133333333333 42.7 196.74 0 0 0 0
86804.3402170108 300.306666666667 131.933333333333 0 102.953333333333 88.6133333333333 43.32 197.353333333333 0 0 0 0
86829.3414670733 300.16 131.833333333333 0 102.886666666667 88.56 43.2733333333333 197.273333333333 0 0 0 0
86854.3427171359 299.16 132.626666666667 0 102.813333333333 89.44 43.1866666666667 196.346666666667 0 0 0 0
86879.3439671984 296.766666666667 134.766666666667 0 102.633333333333 91.4533333333333 43.3133333333333 194.133333333333 0 0 0 0
86904.3452172609 295.066666666667 136 0 102.3 92.4666666666667 43.5333333333333 192.766666666667 0 0 0 0
86929.3464673234 294.773333333333 135.926666666667 0 102.4 92.4933333333333 43.4333333333333 192.373333333333 0 0 0 0
86954.3477173859 293.2 137.3 0 102.326666666667 93.7933333333333 43.5066666666667 190.873333333333 0 0 0 0
86979.3489674484 295.793333333333 134.333333333333 0 104.146666666667 92.6466666666667 41.6866666666667 191.646666666667 0 0 0 0
87004.3502175109 295.393333333333 133.826666666667 0 104.4 92.72 41.1066666666667 190.993333333333 0 0 0 0
87029.3514675734 294.54 134.5 0 103.753333333333 92.7533333333333 41.7466666666667 190.786666666667 0 0 0 0
87054.3527176359 295.206666666667 133.72 0 103.06 91.28 42.44 192.146666666667 0 0 0 0
87079.3539676984 293.76 135.026666666667 0 101.953333333333 91.5266666666667 43.5 191.806666666667 0 0 0 0
87104.3552177609 292.033333333333 136.466666666667 0 100.96 92.26 44.2066666666667 191.073333333333 0 0 0 0
87129.3564678234 291.886666666667 136.58 0 100.28 91.6933333333333 44.8866666666667 191.606666666667 0 0 0 0
87154.3577178859 291.746666666667 136.306666666667 0 100.14 91.4133333333333 44.8933333333333 191.606666666667 0 0 0 0
87179.3589679484 291.22 136.373333333333 0 99.18 90.72 45.6533333333333 192.04 0 0 0 0
87204.3602180109 291.553333333333 135.873333333333 0 98.2333333333333 89.2733333333333 46.6 193.32 0 0 0 0
87229.3614680734 291.613333333333 135.513333333333 0 98.02 88.7 46.8133333333333 193.593333333333 0 0 0 0
87254.3627181359 293.78 132.793333333333 0 99.3533333333333 87.3133333333333 45.48 194.426666666667 0 0 0 0
87279.3639681984 298.1 128.046666666667 0 101.1 84.4733333333333 43.5733333333333 197 0 0 0 0
87304.3652182609 299.766666666667 126.073333333333 0 101.52 82.9266666666667 43.1466666666667 198.246666666667 0 0 0 0
87329.3664683234 299.2 126.3 0 102.146666666667 83.78 42.52 197.053333333333 0 0 0 0
87354.3677183859 298.373333333333 127.093333333333 0 101.733333333333 84.16 42.9333333333333 196.64 0 0 0 0
87379.3689684484 297.62 127.526666666667 0 102.146666666667 85.1933333333333 42.3333333333333 195.473333333333 0 0 0 0
87404.3702185109 296.733333333333 128.12 0 101.846666666667 85.7533333333333 42.3666666666667 194.886666666667 0 0 0 0
87429.3714685734 296.106666666667 128.28 0 102.546666666667 86.68 41.6 193.56 0 0 0 0
87454.3727186359 294.56 129.44 0 102.113333333333 87.5533333333333 41.8866666666667 192.446666666667 0 0 0 0
87479.3739686984 292.653333333333 131.153333333333 0 100.086666666667 87.36 43.7933333333333 192.566666666667 0 0 0 0
87504.3752187609 293.633333333333 129.62 0 99.8666666666667 85.7666666666667 43.8533333333333 193.766666666667 0 0 0 0
87529.3764688234 293.426666666667 129.566666666667 0 99.0066666666667 84.9066666666667 44.66 194.42 0 0 0 0
87554.3777188859 294.486666666667 128.253333333333 0 98.7533333333333 83.4333333333333 44.82 195.733333333333 0 0 0 0
87579.3789689484 291.66 130.68 0 98.16 85.5066666666667 45.1733333333333 193.5 0 0 0 0
87604.380219011 289.453333333333 132.546666666667 0 97.5933333333333 87.0933333333333 45.4533333333333 191.86 0 0 0 0
87629.3814690735 288.206666666667 133.1 0 97.3533333333333 87.7066666666666 45.3933333333333 190.853333333333 0 0 0 0
87654.382719136 287.686666666667 133.313333333333 0 97.34 88.1533333333333 45.16 190.346666666667 0 0 0 0
87679.3839691985 288.5 132.246666666667 0 97.3066666666667 87.0666666666667 45.18 191.193333333333 0 0 0 0
87704.385219261 289.7 130.106666666667 0 97.8333333333333 85.68 44.4266666666667 191.866666666667 0 0 0 0
87729.3864693235 289.653333333333 129.82 0 98.2866666666667 85.9666666666667 43.8533333333333 191.366666666667 0 0 0 0
87754.387719386 289.446666666667 129.886666666667 0 97.6933333333333 85.58 44.3066666666667 191.753333333333 0 0 0 0
87779.3889694485 292.34 126.753333333333 0 98.7333333333333 83.5933333333333 43.16 193.606666666667 0 0 0 0
87804.390219511 293.713333333333 125.266666666667 0 99.6933333333333 83.1466666666667 42.12 194.02 0 0 0 0
87829.3914695735 294.793333333333 123.686666666667 0 99.5266666666667 81.7133333333333 41.9733333333333 195.266666666667 0 0 0 0
87854.392719636 294.033333333333 124.1 0 99.22 81.8933333333333 42.2066666666667 194.813333333333 0 0 0 0
87879.3939696985 294.213333333333 123.573333333333 0 99.42 81.66 41.9133333333333 194.793333333333 0 0 0 0
87904.395219761 294.986666666667 122.513333333333 0 99.8533333333333 81.0333333333333 41.48 195.133333333333 0 0 0 0
87929.3964698235 295.033333333333 122.413333333333 0 98.4866666666667 79.62 42.7933333333333 196.546666666667 0 0 0 0
87954.397719886 292.32 124.946666666667 0 95.9466666666667 79.7266666666667 45.22 196.373333333333 0 0 0 0
87979.3989699485 292.18 124.713333333333 0 96.04 79.6066666666667 45.1066666666667 196.14 0 0 0 0
88004.400220011 291.933333333333 124.366666666667 0 96.08 79.4466666666667 44.92 195.853333333333 0 0 0 0
88029.4014700735 291.766666666667 124.213333333333 0 95.98 79.3666666666667 44.8466666666667 195.786666666667 0 0 0 0
88054.402720136 291.193333333333 124.026666666667 0 97.68 81.1266666666667 42.9 193.513333333333 0 0 0 0
88079.4039701985 290.626666666667 124.16 0 97.8933333333333 81.5533333333333 42.6066666666667 192.733333333333 0 0 0 0
88104.405220261 290.58 124.086666666667 0 98.62 82.2066666666667 41.88 191.96 0 0 0 0
88129.4064703235 290.753333333333 123.76 0 98.4933333333333 81.9066666666667 41.8533333333333 192.26 0 0 0 0
88154.407720386 291.92 122.446666666667 0 99.78 81.8933333333333 40.5533333333333 192.14 0 0 0 0
88179.4089704485 291.033333333333 123.033333333333 0 99.44 82.2866666666667 40.7466666666667 191.593333333333 0 0 0 0
88204.410220511 291.733333333333 121.973333333333 0 99.12 81.0533333333333 40.92 192.613333333333 0 0 0 0
88229.4114705735 290.2 123.08 0 99.3266666666667 82.4066666666667 40.6733333333333 190.873333333333 0 0 0 0
88254.412720636 286.986666666667 126 0 97.9266666666667 83.9266666666667 42.0733333333333 189.06 0 0 0 0
88279.4139706985 285.766666666667 126.98 0 96.64 83.62 43.36 189.126666666667 0 0 0 0
88304.415220761 285.6 126.58 0 97.0266666666667 83.6066666666667 42.9733333333333 188.573333333333 0 0 0 0
88329.4164708235 286.52 125.42 0 97.8266666666667 83.2466666666667 42.1733333333333 188.693333333333 0 0 0 0
88354.417720886 286.5 125.186666666667 0 98.88 84.0666666666667 41.12 187.62 0 0 0 0
88379.4189709486 288.513333333333 123.153333333333 0 100.12 83.2733333333333 39.88 188.393333333333 0 0 0 0
88404.4202210111 289.1 122.566666666667 0 100.22 82.7866666666667 39.78 188.88 0 0 0 0
88429.4214710736 290.433333333333 120.78 0 99.8533333333333 80.7133333333334 40.0666666666667 190.58 0 0 0 0
88454.4227211361 290.566666666667 120.12 0 100.806666666667 81.1933333333333 38.9266666666667 189.76 0 0 0 0
88479.4239711986 290.246666666667 119.88 0 100.533333333333 80.7466666666667 39.1333333333333 189.713333333333 0 0 0 0
88504.4252212611 288.146666666667 121.693333333333 0 99.5466666666667 81.5733333333333 40.12 188.6 0 0 0 0
88529.4264713236 287.906666666667 121.613333333333 0 99.0466666666667 81.0866666666667 40.5266666666667 188.86 0 0 0 0
88554.4277213861 287.573333333333 121.56 0 99.8 82.06 39.5 187.773333333333 0 0 0 0
88579.4289714486 285.173333333333 123.386666666667 0 97.34 81.6933333333333 41.6933333333333 187.833333333333 0 0 0 0
88604.4302215111 283.926666666667 124.253333333333 0 97.14 82.54 41.7133333333333 186.786666666667 0 0 0 0
88629.4314715736 284.853333333333 122.846666666667 0 97.98 82.1266666666667 40.72 186.873333333333 0 0 0 0
88654.4327216361 284.853333333333 122.486666666667 0 96.84 80.7466666666667 41.74 188.013333333333 0 0 0 0
88679.4339716986 286.86 120.14 0 96.1666666666667 77.8066666666667 42.3333333333333 190.693333333333 0 0 0 0
88704.4352217611 289.266666666667 117.546666666667 0 97.4133333333333 76.5666666666667 40.98 191.853333333333 0 0 0 0
88729.4364718236 289.88 116.786666666667 0 97.2733333333333 75.7266666666667 41.06 192.606666666667 0 0 0 0
88754.4377218861 290.58 115.893333333333 0 97.4733333333333 75.0333333333333 40.86 193.106666666667 0 0 0 0
88779.4389719486 288.533333333333 117.566666666667 0 97.5066666666667 76.7933333333333 40.7733333333333 191.026666666667 0 0 0 0
88804.4402220111 288.466666666667 117.193333333333 0 97.6333333333333 76.66 40.5333333333333 190.833333333333 0 0 0 0
88829.4414720736 288.82 116.68 0 97.4866666666667 76 40.68 191.333333333333 0 0 0 0
88854.4427221361 289.626666666667 115.8 0 96.7466666666667 74.4 41.4 192.88 0 0 0 0
88879.4439721986 290.38 114.273333333333 0 97.36 73.6733333333333 40.6 193.02 0 0 0 0
88904.4452222611 289.9 114.28 0 97.3266666666667 73.7733333333333 40.5066666666667 192.573333333333 0 0 0 0
88929.4464723236 290.586666666667 112.993333333333 0 98.12 73.44 39.5533333333333 192.466666666667 0 0 0 0
88954.4477223861 290.353333333333 112.946666666667 0 97.6866666666667 73.1666666666667 39.78 192.666666666667 0 0 0 0
88979.4489724486 289.08 114.086666666667 0 97.0333333333333 73.7866666666667 40.3 192.046666666667 0 0 0 0
89004.4502225111 289.906666666667 112.98 0 97.8266666666667 73.4733333333333 39.5066666666667 192.08 0 0 0 0
89029.4514725736 287.946666666667 114.526666666667 0 96.4466666666667 73.64 40.8866666666667 191.5 0 0 0 0
89054.4527226361 288.366666666667 113.806666666667 0 96.64 73.1133333333333 40.6933333333333 191.726666666667 0 0 0 0
89079.4539726986 289.906666666667 112.093333333333 0 97.8266666666667 72.5866666666667 39.5066666666667 192.08 0 0 0 0
89104.4552227611 291.553333333333 110.333333333333 0 97.98 70.98 39.3533333333333 193.573333333333 0 0 0 0
89129.4564728236 291.54 110.133333333333 0 99.1733333333333 71.9733333333333 38.16 192.366666666667 0 0 0 0
89154.4577228861 290.953333333333 110.186666666667 0 99.3333333333333 72.1866666666667 38 191.62 0 0 0 0
89179.4589729486 290.166666666667 110.68 0 98.4733333333333 71.9733333333333 38.7066666666667 191.693333333333 0 0 0 0
89204.4602230111 288.72 111.946666666667 0 97.8333333333334 72.78 39.1666666666667 190.886666666667 0 0 0 0
89229.4614730737 287.08 113.393333333333 0 96.16 72.7466666666667 40.6466666666667 190.92 0 0 0 0
89254.4627231362 285.493333333333 114.78 0 95.58 73.6933333333333 41.0866666666667 189.913333333333 0 0 0 0
89279.4639731987 286.513333333333 113.653333333333 0 96.5333333333333 73.52 40.1333333333333 189.98 0 0 0 0
89304.4652232612 288.126666666667 112.04 0 98.42 73.7933333333333 38.2466666666667 189.706666666667 0 0 0 0
89329.4664733237 288.773333333333 111.386666666667 0 98.4133333333333 73.14 38.2466666666667 190.36 0 0 0 0
89354.4677233862 287.2 112.733333333333 0 96.86 73.0933333333333 39.64 190.34 0 0 0 0
89379.4689734487 287.48 112.173333333333 0 96.86 72.6733333333333 39.5 190.62 0 0 0 0
89404.4702235112 288.173333333333 110.906666666667 0 97.3066666666667 72.0133333333333 38.8933333333333 190.866666666667 0 0 0 0
89429.4714735737 286.826666666667 112.106666666667 0 96.4133333333333 72.3533333333333 39.7533333333333 190.413333333333 0 0 0 0
89454.4727236362 286.08 112.493333333333 0 96.2866666666667 72.6133333333333 39.88 189.793333333333 0 0 0 0
89479.4739736987 283.326666666667 114.993333333333 0 95.64 74.62 40.3733333333333 187.686666666667 0 0 0 0
89504.4752237612 283.126666666667 114.62 0 95.0933333333333 73.9066666666667 40.7133333333333 188.033333333333 0 0 0 0
89529.4764738237 280.88 116.32 0 93.78 74.4466666666667 41.8733333333333 187.1 0 0 0 0
89554.4777238862 277.64 119.193333333333 0 93.7333333333333 77.4266666666667 41.7666666666667 183.906666666667 0 0 0 0
89579.4789739487 276.133333333333 120.513333333333 0 93.2266666666667 78.3866666666667 42.1266666666667 182.906666666667 0 0 0 0
89604.4802240112 275.72 120.726666666667 0 93.54 78.9333333333333 41.7933333333333 182.18 0 0 0 0
89629.4814740737 275.433333333333 120.853333333333 0 94.42 79.94 40.9133333333333 181.013333333333 0 0 0 0
89654.4827241362 274.606666666667 121.213333333333 0 93.8666666666667 79.86 41.3533333333333 180.74 0 0 0 0
89679.4839741987 273.566666666667 121.506666666667 0 92.92 79.4266666666667 42.08 180.646666666667 0 0 0 0
89704.4852242612 274.02 120.953333333333 0 93.2933333333333 79.2466666666667 41.7066666666667 180.726666666667 0 0 0 0
89729.4864743237 274.913333333333 119.92 0 93.1066666666667 78.0266666666667 41.8933333333333 181.806666666667 0 0 0 0
89754.4877243862 276.033333333333 118.573333333333 0 93.4133333333333 76.9933333333333 41.58 182.62 0 0 0 0
89779.4889744487 274.333333333333 119.54 0 93.1533333333333 77.86 41.68 181.18 0 0 0 0
89804.4902245112 275.966666666667 117.606666666667 0 93.7 76.4733333333333 41.1333333333333 182.266666666667 0 0 0 0
89829.4914745737 275.86 117.353333333333 0 93.6533333333333 76.2133333333333 41.14 182.206666666667 0 0 0 0
89854.4927246362 275.16 117.633333333333 0 93.32 76.2866666666667 41.3466666666667 181.84 0 0 0 0
89879.4939746987 271.94 120.146666666667 0 93 78.6266666666667 41.52 178.94 0 0 0 0
89904.4952247612 270.446666666667 121.4 0 93.2733333333333 80.1733333333333 41.2266666666667 177.173333333333 0 0 0 0
89929.4964748237 270.96 120.746666666667 0 94.3933333333333 80.64 40.1066666666667 176.566666666667 0 0 0 0
89954.4977248862 272.173333333333 119.493333333333 0 95.2133333333333 80.2066666666667 39.2866666666667 176.96 0 0 0 0
89979.4989749487 272.793333333333 118.653333333333 0 96.1133333333333 80.2666666666667 38.3866666666667 176.68 0 0 0 0
90004.5002250112 275.46 115.666666666667 0 96.38 77.5866666666667 38.08 179.08 0 0 0 0
90029.5014750737 274.993333333333 115.646666666667 0 95.34 76.76 38.8866666666667 179.653333333333 0 0 0 0
90054.5027251363 272.973333333333 117.373333333333 0 95.06 78.2866666666667 39.0866666666667 177.913333333333 0 0 0 0
90079.5039751988 274.38 115.446666666667 0 95.22 76.7933333333333 38.6533333333333 179.16 0 0 0 0
90104.5052252613 274.34 114.846666666667 0 94.0866666666667 75.3933333333333 39.4533333333333 180.253333333333 0 0 0 0
90129.5064753238 273.82 115.18 0 94.0066666666667 75.6866666666667 39.4933333333333 179.813333333333 0 0 0 0
90154.5077253863 274.62 114.213333333333 0 95.0466666666667 75.7866666666667 38.4266666666667 179.573333333333 0 0 0 0
90179.5089754488 276.42 112.24 0 94.9066666666667 73.8133333333333 38.4266666666667 181.513333333333 0 0 0 0
90204.5102255113 276.54 111.54 0 94.3066666666667 72.8866666666667 38.6533333333333 182.233333333333 0 0 0 0
90229.5114755738 272.666666666667 115 0 94.0133333333333 76.18 38.82 178.653333333333 0 0 0 0
90254.5127256363 271.253333333333 116.186666666667 0 93.2266666666666 76.58 39.6066666666667 178.026666666667 0 0 0 0
90279.5139756988 270.42 116.473333333333 0 92.86 76.7933333333333 39.68 177.56 0 0 0 0
90304.5152257613 268.313333333333 118.426666666667 0 91.6533333333333 77.58 40.8466666666667 176.66 0 0 0 0
90329.5164758238 267.973333333333 118.526666666667 0 90.9133333333333 77.1066666666667 41.42 177.06 0 0 0 0
90354.5177258863 268.173333333333 117.86 0 91.84 77.5133333333333 40.3466666666667 176.333333333333 0 0 0 0
90379.5189759488 267.146666666667 118.626666666667 0 91.8466666666667 78.5333333333333 40.0933333333333 175.3 0 0 0 0
90404.5202260113 268.673333333333 116.76 0 92.1733333333333 77.1 39.66 176.5 0 0 0 0
90429.5214760738 268.833333333333 116.253333333333 0 92.2533333333333 76.6733333333333 39.58 176.58 0 0 0 0
90454.5227261363 268.4 116.346666666667 0 92.7733333333333 77.4333333333333 38.9133333333333 175.626666666667 0 0 0 0
90479.5239761988 267.746666666667 116.6 0 93.68 78.7666666666667 37.8333333333333 174.066666666667 0 0 0 0
90504.5252262613 268.833333333333 115.5 0 93.0333333333333 77.0333333333333 38.4666666666667 175.8 0 0 0 0
90529.5264763238 265.866666666667 118.4 0 93.3466666666667 80.2466666666667 38.1533333333333 172.52 0 0 0 0
90554.5277263863 265.486666666667 118.68 0 93.18 80.36 38.32 172.306666666667 0 0 0 0
90579.5289764488 267.613333333333 116.553333333333 0 93.4466666666667 78.5 38.0533333333333 174.166666666667 0 0 0 0
90604.5302265113 268.113333333333 115.9 0 93.4733333333333 78 37.9 174.64 0 0 0 0
90629.5314765738 268.526666666667 115.026666666667 0 93.9733333333333 77.7666666666667 37.26 174.553333333333 0 0 0 0
90654.5327266363 267.386666666667 115.66 0 93.18 77.7933333333333 37.8666666666667 174.206666666667 0 0 0 0
90679.5339766988 267.533333333333 115.393333333333 0 93.3933333333333 77.7866666666667 37.6066666666667 174.14 0 0 0 0
90704.5352267613 265.62 117.013333333333 0 92.4533333333333 78.4666666666667 38.5466666666667 173.166666666667 0 0 0 0
90729.5364768238 265.866666666667 116.486666666667 0 92.4666666666667 78.1 38.3866666666667 173.4 0 0 0 0
90754.5377268863 266.006666666667 116.253333333333 0 92.5666666666667 78 38.2533333333333 173.44 0 0 0 0
90779.5389769489 265.66 116.326666666667 0 92.08 77.74 38.5866666666667 173.58 0 0 0 0
90804.5402270114 264.933333333333 116.806666666667 0 91.74 77.88 38.9266666666667 173.193333333333 0 0 0 0
90829.5414770739 265.3 115.746666666667 0 92.58 77.68 38.0666666666667 172.72 0 0 0 0
90854.5427271364 266.166666666667 114.253333333333 0 92.1066666666667 75.9733333333333 38.28 174.06 0 0 0 0
90879.5439771989 267.313333333333 112.873333333333 0 92.7533333333333 75.2933333333333 37.58 174.56 0 0 0 0
90904.5452272614 266.42 113.586666666667 0 92.2333333333333 75.6466666666667 37.94 174.186666666667 0 0 0 0
90929.5464773239 267.28 112.56 0 92.58 74.9733333333333 37.5866666666667 174.7 0 0 0 0
90954.5477273864 266.053333333333 113.693333333333 0 91.56 75.0866666666667 38.6066666666667 174.493333333333 0 0 0 0
90979.5489774489 265.913333333333 113.466666666667 0 90.38 73.68 39.7866666666667 175.533333333333 0 0 0 0
91004.5502275114 264.466666666667 114.566666666667 0 89.84 74.3266666666667 40.24 174.626666666667 0 0 0 0
91029.5514775739 264.746666666667 113.92 0 89.3666666666667 73.4533333333333 40.4666666666667 175.38 0 0 0 0
91054.5527276364 264.873333333333 113.793333333333 0 90.54 74.5 39.2933333333333 174.333333333333 0 0 0 0
91079.5539776989 266.5 112.166666666667 0 91.9 74.2333333333333 37.9333333333333 174.6 0 0 0 0
91104.5552277614 266.526666666667 111.846666666667 0 93.5866666666667 75.6 36.2466666666667 172.94 0 0 0 0
91129.5564778239 268.273333333333 109.893333333333 0 94.3 74.4866666666667 35.4066666666667 173.973333333333 0 0 0 0
91154.5577278864 268.706666666667 109.046666666667 0 94.9733333333333 74.5133333333333 34.5333333333333 173.733333333333 0 0 0 0
91179.5589779489 268.173333333333 109.326666666667 0 94.5 74.4933333333333 34.8333333333333 173.673333333333 0 0 0 0
91204.5602280114 268.386666666667 108.753333333333 0 94.9866666666667 74.6333333333333 34.12 173.4 0 0 0 0
91229.5614780739 267.4 109.433333333333 0 94.6266666666667 75.06 34.3733333333333 172.773333333333 0 0 0 0
91254.5627281364 264.06 112.473333333333 0 93.9066666666667 77.62 34.8533333333333 170.153333333333 0 0 0 0
91279.5639781989 263.126666666667 113.033333333333 0 94.08 78.4533333333333 34.58 169.046666666667 0 0 0 0
91304.5652282614 262.046666666667 113.833333333333 0 94.14 79.5933333333333 34.24 167.906666666667 0 0 0 0
91329.5664783239 260.346666666667 115.12 0 94.2666666666667 81.26 33.86 166.08 0 0 0 0
91354.5677283864 258.226666666667 117.106666666667 0 93.3066666666667 82.4133333333333 34.6933333333333 164.92 0 0 0 0
91379.5689784489 261.006666666667 114.2 0 92.9733333333333 79.2266666666667 34.9733333333333 168.033333333333 0 0 0 0
91404.5702285114 262.093333333333 112.62 0 92.6466666666667 77.72 34.9 169.446666666667 0 0 0 0
91429.5714785739 264.613333333333 109.886666666667 0 93.5933333333333 76.1466666666667 33.74 171.02 0 0 0 0
91454.5727286364 264.613333333333 109.853333333333 0 92.84 75.36 34.4933333333333 171.773333333333 0 0 0 0
91479.5739786989 265.493333333333 108.713333333333 0 93.4933333333333 74.9733333333333 33.74 172 0 0 0 0
91504.5752287614 264.166666666667 109.433333333333 0 93.0933333333333 75.5133333333333 33.92 171.073333333333 0 0 0 0
91529.5764788239 263.813333333333 109.313333333333 0 92.7466666666667 75.34 33.9733333333333 171.066666666667 0 0 0 0
91554.5777288864 262.64 110.36 0 91.8266666666667 75.52 34.84 170.813333333333 0 0 0 0
91579.578978949 264.98 108.02 0 91.4333333333333 72.7866666666667 35.2333333333333 173.546666666667 0 0 0 0
91604.5802290115 264.646666666667 107.96 0 89.88 71.2933333333333 36.6666666666667 174.766666666667 0 0 0 0
91629.581479074 263.76 108.46 0 88.66 70.62 37.84 175.1 0 0 0 0
91654.5827291365 262.433333333333 109.433333333333 0 89.4533333333333 72.3866666666667 37.0466666666667 172.98 0 0 0 0
91679.583979199 260.9 110.546666666667 0 88.5733333333333 72.7333333333333 37.8133333333333 172.326666666667 0 0 0 0
91704.5852292615 261.713333333333 109.286666666667 0 88.4 71.3533333333333 37.9333333333333 173.313333333333 0 0 0 0
[truncated: 1,421,748 more chars]
