# Supplementary material for: Interplay between structural hierarchy and exciton diffusion in artificial light harvesting
Source: Nat Commun. 2019 Oct 10;10:4615. doi: 10.1038/s41467-019-12345-9 (PMC6787233; doi:10.1038/s41467-019-12345-9)
Supplement: Supplementary file 4 — Supplementary Software 1 [file 41467_2019_12345_MOESM4_ESM.zip › Demo/complete tubes/H=0.04, Di=Do=-1, TD=0, AT=0/5nJ_All_Data.txt]

||CHANNELNAMES||	"#excitons inner tube"	"#excitons outer tube"	"#annihilations"	"#inner->inner"	"#outer->outer"	"#inner->outer"	"#outer->inner"	"#Ann.survivor inner->inner"	"#Ann.survivor outer->outer"	"#Ann.survivor inner->outer"	"#Ann.survivor outer->inner"
0 362.814102564103 611.423076923077 0 337.647435897436 605.237179487179 6.18589743589744 25.1666666666667 0 0 0 0
25.0012500625031 400.366666666667 573.106666666667 0 328.68 558 15.1066666666667 71.6866666666667 0 0 0 0
50.0025001250063 428.886666666667 543.653333333333 0 320.586666666667 520.806666666667 22.8466666666667 108.3 0 0 0 0
75.0037501875094 453.586666666667 518 0 311.44 486.526666666667 31.4733333333333 142.146666666667 0 0 0 0
100.005000250013 474.686666666667 496.226666666667 0 303.593333333333 457.1 39.1266666666667 171.093333333333 0 0 0 0
125.006250312516 493.933333333333 476.326666666667 0 295.7 429.36 46.9666666666667 198.233333333333 0 0 0 0
150.007500375019 510.873333333333 459 0 289.32 405.946666666667 53.0533333333333 221.553333333333 0 0 0 0
175.008750437522 532.333333333333 436.96 0 284.8 379.553333333333 57.4066666666667 247.533333333333 0 0 0 0
200.010000500025 548.92 419.546666666667 0 281.46 359.253333333333 60.2933333333333 267.46 0 0 0 0
225.011250562528 560.86 407.18 0 277.246666666667 342.86 64.32 283.613333333333 0 0 0 0
250.012500625031 569.553333333333 398.206666666667 0 272.36 329.073333333333 69.1333333333333 297.193333333333 0 0 0 0
275.013750687534 579.566666666667 387.486666666667 0 268.653333333333 314.906666666667 72.58 310.913333333333 0 0 0 0
300.015000750038 589.813333333333 376.553333333333 0 265.753333333333 301.513333333333 75.04 324.06 0 0 0 0
325.016250812541 598.946666666667 367.033333333333 0 261.633333333333 288.153333333333 78.88 337.313333333333 0 0 0 0
350.017500875044 608.646666666667 356.64 0 259.806666666667 275.946666666667 80.6933333333333 348.84 0 0 0 0
375.018750937547 616.7 347.986666666667 0 257.313333333333 264.866666666667 83.12 359.386666666667 0 0 0 0
400.02000100005 619.586666666667 344.193333333333 0 254.753333333333 258.753333333333 85.44 364.833333333333 0 0 0 0
425.021251062553 625.506666666667 337.126666666667 0 253.493333333333 250.873333333333 86.2533333333333 372.013333333333 0 0 0 0
450.022501125056 628.96 332.813333333333 0 251.166666666667 244.673333333333 88.14 377.793333333333 0 0 0 0
475.023751187559 630.58 330.166666666667 0 249.846666666667 240.846666666667 89.32 380.733333333333 0 0 0 0
500.025001250062 634.08 326.286666666667 0 250.453333333333 237.646666666667 88.64 383.626666666667 0 0 0 0
525.026251312566 635.96 324.186666666667 0 248.873333333333 234.06 90.1266666666667 387.086666666667 0 0 0 0
550.027501375069 635.54 323.893333333333 0 245.96 231.02 92.8733333333333 389.58 0 0 0 0
575.028751437572 639.086666666667 319.753333333333 0 245.32 226.406666666667 93.3466666666667 393.766666666667 0 0 0 0
600.030001500075 641.44 316.8 0 244.54 222.813333333333 93.9866666666667 396.9 0 0 0 0
625.031251562578 641.28 315.7 0 241.493333333333 219.333333333333 96.3666666666667 399.786666666667 0 0 0 0
650.032501625081 642.253333333333 313.586666666667 0 239.993333333333 216.066666666667 97.52 402.26 0 0 0 0
675.033751687584 645.946666666667 309.333333333333 0 241.406666666667 213.353333333333 95.98 404.54 0 0 0 0
700.035001750088 646.426666666667 307.46 0 241.586666666667 212.006666666667 95.4533333333333 404.84 0 0 0 0
725.036251812591 648.266666666667 304.466666666667 0 242.153333333333 209.733333333333 94.7333333333333 406.113333333333 0 0 0 0
750.037501875094 651.506666666667 300.313333333333 0 241.6 205.72 94.5933333333333 409.906666666667 0 0 0 0
775.038751937597 656.8 294.06 0 243.733333333333 201.866666666667 92.1933333333333 413.066666666667 0 0 0 0
800.0400020001 661.326666666667 288.633333333333 0 245.506666666667 198.753333333333 89.88 415.82 0 0 0 0
825.041252062603 660.52 288.773333333333 0 244.3 197.973333333333 90.8 416.22 0 0 0 0
850.042502125106 663.246666666667 285.32 0 244.42 194.74 90.58 418.826666666667 0 0 0 0
875.043752187609 660.686666666667 287.56 0 243 195.68 91.88 417.686666666667 0 0 0 0
900.045002250112 659.926666666667 288.153333333333 0 242.333333333333 195.653333333333 92.5 417.593333333333 0 0 0 0
925.046252312616 660.42 286.86 0 240.913333333333 193.206666666667 93.6533333333333 419.506666666667 0 0 0 0
950.047502375119 652.933333333333 293.713333333333 0 234.613333333333 194.206666666667 99.5066666666667 418.32 0 0 0 0
975.048752437622 655.553333333333 290.4 0 233.48 190.086666666667 100.313333333333 422.073333333333 0 0 0 0
1000.05000250012 657.88 287.346666666667 0 234.353333333333 188.113333333333 99.2333333333333 423.526666666667 0 0 0 0
1025.05125256263 656.966666666667 287.206666666667 0 233.66 187.673333333333 99.5333333333333 423.306666666667 0 0 0 0
1050.05250262513 654.413333333333 289.146666666667 0 232.413333333333 188.493333333333 100.653333333333 422 0 0 0 0
1075.05375268763 651.866666666667 290.753333333333 0 232.253333333333 190.006666666667 100.746666666667 419.613333333333 0 0 0 0
1100.05500275014 653.253333333333 288.586666666667 0 231.853333333333 187.673333333333 100.913333333333 421.4 0 0 0 0
1125.05625281264 654.266666666667 286.673333333333 0 233.82 188 98.6733333333333 420.446666666667 0 0 0 0
1150.05750287514 653.893333333333 285.993333333333 0 234.2 188.006666666667 97.9866666666667 419.693333333333 0 0 0 0
1175.05875293765 657.92 281.606666666667 0 235.88 185.32 96.2866666666667 422.04 0 0 0 0
1200.06000300015 657.966666666667 281.28 0 234.473333333333 183.753333333333 97.5266666666667 423.493333333333 0 0 0 0
1225.06125306265 655.846666666667 282.593333333333 0 234.42 185.393333333333 97.2 421.426666666667 0 0 0 0
1250.06250312516 651.873333333333 285.84 0 232.446666666667 187.12 98.72 419.426666666667 0 0 0 0
1275.06375318766 653.873333333333 283.353333333333 0 231.566666666667 184.146666666667 99.2066666666667 422.306666666667 0 0 0 0
1300.06500325016 652.166666666667 284.233333333333 0 231.813333333333 185.673333333333 98.56 420.353333333333 0 0 0 0
1325.06625331267 649.793333333333 285.786666666667 0 231.126666666667 186.86 98.9266666666667 418.666666666667 0 0 0 0
1350.06750337517 646.74 288.226666666667 0 227.446666666667 185.693333333333 102.533333333333 419.293333333333 0 0 0 0
1375.06875343767 645.38 288.686666666667 0 225.653333333333 184.56 104.126666666667 419.726666666667 0 0 0 0
1400.07000350018 644.613333333333 288.313333333333 0 224.6 183.406666666667 104.906666666667 420.013333333333 0 0 0 0
1425.07125356268 646.88 285.066666666667 0 224.526666666667 180.306666666667 104.76 422.353333333333 0 0 0 0
1450.07250362518 643.313333333333 287.653333333333 0 222.08 180.773333333333 106.88 421.233333333333 0 0 0 0
1475.07375368768 639.186666666667 291.18 0 220.753333333333 183.1 108.08 418.433333333333 0 0 0 0
1500.07500375019 640.82 289.32 0 220.746666666667 181.233333333333 108.086666666667 420.073333333333 0 0 0 0
1525.07625381269 641.56 288.133333333333 0 220.853333333333 180.293333333333 107.84 420.706666666667 0 0 0 0
1550.07750387519 640.68 288.986666666667 0 221.566666666667 181.886666666667 107.1 419.113333333333 0 0 0 0
1575.0787539377 641.066666666667 287.94 0 222.56 182.053333333333 105.886666666667 418.506666666667 0 0 0 0
1600.0800040002 642.426666666667 285.886666666667 0 223.153333333333 181 104.886666666667 419.273333333333 0 0 0 0
1625.0812540627 643.246666666667 284.586666666667 0 224.206666666667 180.986666666667 103.6 419.04 0 0 0 0
1650.08250412521 646.193333333333 281.066666666667 0 225.586666666667 179.226666666667 101.84 420.606666666667 0 0 0 0
1675.08375418771 648.213333333333 277.946666666667 0 226.326666666667 177.213333333333 100.733333333333 421.886666666667 0 0 0 0
1700.08500425021 647.72 277.606666666667 0 226.373333333333 177.273333333333 100.333333333333 421.346666666667 0 0 0 0
1725.08625431272 646.033333333333 278.62 0 225.493333333333 177.513333333333 101.106666666667 420.54 0 0 0 0
1750.08750437522 645.34 278.7 0 225.26 177.486666666667 101.213333333333 420.08 0 0 0 0
1775.08875443772 643.986666666667 279.653333333333 0 224.926666666667 178.246666666667 101.406666666667 419.06 0 0 0 0
1800.09000450022 644.72 278.6 0 224.906666666667 177.326666666667 101.273333333333 419.813333333333 0 0 0 0
1825.09125456273 644.413333333333 277.806666666667 0 226.086666666667 178.093333333333 99.7133333333333 418.326666666667 0 0 0 0
1850.09250462523 650 271.82 0 229.813333333333 175.966666666667 95.8533333333333 420.186666666667 0 0 0 0
1875.09375468773 649.48 271.453333333333 0 230.54 176.606666666667 94.8466666666667 418.94 0 0 0 0
1900.09500475024 647.82 272.46 0 228.926666666667 176.18 96.28 418.893333333333 0 0 0 0
1925.09625481274 646.946666666667 273.073333333333 0 228.88 176.933333333333 96.14 418.066666666667 0 0 0 0
1950.09750487524 646.393333333333 273.346666666667 0 226.88 175.453333333333 97.8933333333333 419.513333333333 0 0 0 0
1975.09875493775 646.966666666667 272.106666666667 0 226.52 174.16 97.9466666666667 420.446666666667 0 0 0 0
2000.10000500025 643.973333333333 273.953333333333 0 225.76 175.713333333333 98.24 418.213333333333 0 0 0 0
2025.10125506275 644.773333333333 272.433333333333 0 227.093333333333 175.693333333333 96.74 417.68 0 0 0 0
2050.10250512526 646.366666666667 270.52 0 227.4 174.086666666667 96.4333333333333 418.966666666667 0 0 0 0
2075.10375518776 646.34 270.266666666667 0 226.86 173.4 96.8666666666667 419.48 0 0 0 0
2100.10500525026 650.206666666667 265.88 0 228.74 171.02 94.86 421.466666666667 0 0 0 0
2125.10625531277 650.453333333333 264.7 0 229.88 171.406666666667 93.2933333333333 420.573333333333 0 0 0 0
2150.10750537527 647.86 266.88 0 230.093333333333 173.806666666667 93.0733333333333 417.766666666667 0 0 0 0
2175.10875543777 647.193333333333 266.58 0 230.006666666667 173.713333333333 92.8666666666667 417.186666666667 0 0 0 0
2200.11000550027 645.5 267.833333333333 0 228.62 173.726666666667 94.1066666666667 416.88 0 0 0 0
2225.11125556278 642.566666666667 270.193333333333 0 228.16 175.806666666667 94.3866666666667 414.406666666667 0 0 0 0
2250.11250562528 641.233333333333 271.053333333333 0 226.7 175.446666666667 95.6066666666667 414.533333333333 0 0 0 0
2275.11375568778 637.153333333333 273.82 0 223.68 175.926666666667 97.8933333333333 413.473333333333 0 0 0 0
2300.11500575029 633.906666666667 276.253333333333 0 223.44 178.2 98.0533333333333 410.466666666667 0 0 0 0
2325.11625581279 632.5 276.873333333333 0 224.093333333333 179.673333333333 97.2 408.406666666667 0 0 0 0
2350.11750587529 633.166666666667 275.886666666667 0 224.32 179.04 96.8466666666667 408.846666666667 0 0 0 0
2375.1187559378 637.293333333333 271.513333333333 0 226 176.366666666667 95.1466666666667 411.293333333333 0 0 0 0
2400.1200060003 638.133333333333 270.186666666667 0 225.773333333333 175.06 95.1266666666667 412.36 0 0 0 0
2425.1212560628 638.58 269.293333333333 0 225.686666666667 174.146666666667 95.1466666666667 412.893333333333 0 0 0 0
2450.12250612531 636.88 270.68 0 223.3 173.16 97.52 413.58 0 0 0 0
2475.12375618781 637.753333333333 269.32 0 223.973333333333 172.74 96.58 413.78 0 0 0 0
2500.12500625031 636.3 270.146666666667 0 225.246666666667 175.226666666667 94.92 411.053333333333 0 0 0 0
2525.12625631282 634.466666666667 271.293333333333 0 224.853333333333 176.2 95.0933333333333 409.613333333333 0 0 0 0
2550.12750637532 630.66 273.78 0 224.08 178.16 95.62 406.58 0 0 0 0
2575.12875643782 629.78 273.68 0 223.433333333333 177.613333333333 96.0666666666667 406.346666666667 0 0 0 0
2600.13000650033 628.56 274.266666666667 0 222.953333333333 178.06 96.2066666666667 405.606666666667 0 0 0 0
2625.13125656283 625.813333333333 276.8 0 223.1 180.9 95.9 402.713333333333 0 0 0 0
2650.13250662533 628.026666666667 273.913333333333 0 224.353333333333 179.36 94.5533333333333 403.673333333333 0 0 0 0
2675.13375668783 628.18 272.78 0 222.526666666667 176.846666666667 95.9333333333333 405.653333333333 0 0 0 0
2700.13500675034 626.666666666667 273.86 0 222.06 177.893333333333 95.9666666666667 404.606666666667 0 0 0 0
2725.13625681284 625.58 274.42 0 220.86 177.626666666667 96.7933333333333 404.72 0 0 0 0
2750.13750687534 628.526666666667 270.72 0 222.5 176.106666666667 94.6133333333333 406.026666666667 0 0 0 0
2775.13875693785 629.073333333333 269.42 0 222.58 175.033333333333 94.3866666666667 406.493333333333 0 0 0 0
2800.14000700035 626.24 271.166666666667 0 220.073333333333 174.406666666667 96.76 406.166666666667 0 0 0 0
2825.14125706285 625.04 271.38 0 218.906666666667 173.9 97.48 406.133333333333 0 0 0 0
2850.14250712536 623.266666666667 272.706666666667 0 217.366666666667 174.1 98.6066666666667 405.9 0 0 0 0
2875.14375718786 626.433333333333 269.013333333333 0 218.76 171.94 97.0733333333333 407.673333333333 0 0 0 0
2900.14500725036 629.493333333333 265.533333333333 0 219.66 169.48 96.0533333333333 409.833333333333 0 0 0 0
2925.14625731287 630.813333333333 263.753333333333 0 221 169.286666666667 94.4666666666667 409.813333333333 0 0 0 0
2950.14750737537 629.446666666667 264.3 0 221.3 170.433333333333 93.8666666666667 408.146666666667 0 0 0 0
2975.14875743787 626.113333333333 267.54 0 220.053333333333 172.426666666667 95.1133333333333 406.06 0 0 0 0
3000.15000750038 626.12 266.966666666667 0 221.186666666667 172.986666666667 93.98 404.933333333333 0 0 0 0
3025.15125756288 625.746666666667 266.933333333333 0 221 173.033333333333 93.9 404.746666666667 0 0 0 0
3050.15250762538 625.22 267.06 0 220.953333333333 173.386666666667 93.6733333333333 404.266666666667 0 0 0 0
3075.15375768788 624.88 266.886666666667 0 220.646666666667 173.12 93.7666666666667 404.233333333333 0 0 0 0
3100.15500775039 627.46 263.78 0 222.42 171.866666666667 91.9133333333333 405.04 0 0 0 0
3125.15625781289 629.093333333333 261.866666666667 0 223.32 170.853333333333 91.0133333333333 405.773333333333 0 0 0 0
3150.15750787539 628.96 261.406666666667 0 224.126666666667 171.24 90.1666666666667 404.833333333333 0 0 0 0
3175.1587579379 628.76 260.946666666667 0 224.94 171.72 89.2266666666666 403.82 0 0 0 0
3200.1600080004 627.98 261.3 0 224.686666666667 171.88 89.42 403.293333333333 0 0 0 0
3225.1612580629 628.066666666667 260.54 0 225.54 172.206666666667 88.3333333333333 402.526666666667 0 0 0 0
3250.16250812541 628.24 259.92 0 224.92 171.173333333333 88.7466666666667 403.32 0 0 0 0
3275.16375818791 628.073333333333 259.64 0 223.546666666667 169.693333333333 89.9466666666667 404.526666666667 0 0 0 0
3300.16500825041 628.766666666667 258.193333333333 0 222.653333333333 167.513333333333 90.68 406.113333333333 0 0 0 0
3325.16625831292 631.053333333333 255.166666666667 0 222.953333333333 164.8 90.3666666666667 408.1 0 0 0 0
3350.16750837542 631.786666666667 253.633333333333 0 224.006666666667 164.473333333333 89.16 407.78 0 0 0 0
3375.16875843792 634.586666666667 250.02 0 224.013333333333 160.94 89.08 410.573333333333 0 0 0 0
3400.17000850043 631.6 252.226666666667 0 223.24 162.633333333333 89.5933333333333 408.36 0 0 0 0
3425.17125856293 630.086666666667 253.426666666667 0 224.14 164.733333333333 88.6933333333333 405.946666666667 0 0 0 0
3450.17250862543 626.64 256.306666666667 0 222.74 166.393333333333 89.9133333333333 403.9 0 0 0 0
3475.17375868793 623.573333333333 258.76 0 221.326666666667 167.586666666667 91.1733333333333 402.246666666667 0 0 0 0
3500.17500875044 622.686666666667 258.92 0 220.993333333333 167.6 91.32 401.693333333333 0 0 0 0
3525.17625881294 623.44 257.266666666667 0 220.893333333333 166.18 91.0866666666667 402.546666666667 0 0 0 0
3550.17750887544 622.286666666667 257.793333333333 0 219.706666666667 165.88 91.9133333333333 402.58 0 0 0 0
3575.17875893795 619.82 259.313333333333 0 219.273333333333 167.106666666667 92.2066666666667 400.546666666667 0 0 0 0
3600.18000900045 620.273333333333 258.093333333333 0 221.133333333333 168.026666666667 90.0666666666667 399.14 0 0 0 0
3625.18125906295 617.986666666667 260 0 220.553333333333 169.386666666667 90.6133333333333 397.433333333333 0 0 0 0
3650.18250912546 619.933333333333 257.393333333333 0 221.08 167.666666666667 89.7266666666667 398.853333333333 0 0 0 0
3675.18375918796 621.386666666667 254.606666666667 0 220.293333333333 164.906666666667 89.7 401.093333333333 0 0 0 0
3700.18500925046 619.66 255.653333333333 0 218.32 164.366666666667 91.2866666666667 401.34 0 0 0 0
3725.18625931297 619.553333333333 255.066666666667 0 216.76 162.326666666667 92.74 402.793333333333 0 0 0 0
3750.18750937547 618.966666666667 254.74 0 217.74 162.98 91.76 401.226666666667 0 0 0 0
3775.18875943797 620.36 252.8 0 219.786666666667 163.086666666667 89.7133333333333 400.573333333333 0 0 0 0
3800.19000950047 613.993333333333 258.6 0 216.1 165.386666666667 93.2133333333334 397.893333333333 0 0 0 0
3825.19125956298 611.626666666667 260.433333333333 0 214.453333333333 165.74 94.6933333333333 397.173333333333 0 0 0 0
3850.19250962548 612.093333333333 259.513333333333 0 212.613333333333 163.14 96.3733333333333 399.48 0 0 0 0
3875.19375968798 609.313333333333 261.52 0 210.793333333333 163.64 97.88 398.52 0 0 0 0
3900.19500975049 607.2 262.666666666667 0 210.18 164.626666666667 98.04 397.02 0 0 0 0
3925.19625981299 606.96 262.193333333333 0 209.146666666667 163.34 98.8533333333333 397.813333333333 0 0 0 0
3950.19750987549 605.526666666667 263.166666666667 0 208.886666666667 164.073333333333 99.0933333333333 396.64 0 0 0 0
3975.198759938 607.206666666667 260.773333333333 0 210.573333333333 163.773333333333 97 396.633333333333 0 0 0 0
4000.2000100005 606.373333333333 261.173333333333 0 212.613333333333 166.406666666667 94.7666666666667 393.76 0 0 0 0
4025.201260063 604.8 262.32 0 210.146666666667 165.413333333333 96.9066666666667 394.653333333333 0 0 0 0
4050.20251012551 604.18 262.393333333333 0 211.56 167.22 95.1733333333333 392.62 0 0 0 0
4075.20376018801 602.04 263.94 0 212.713333333333 170.186666666667 93.7533333333333 389.326666666667 0 0 0 0
4100.20501025051 604.773333333333 260.22 0 213.773333333333 168.033333333333 92.1866666666667 391 0 0 0 0
4125.20626031302 607.293333333333 257.266666666667 0 214.586666666667 166.12 91.1466666666667 392.706666666667 0 0 0 0
4150.20751037552 603.88 260.3 0 212.84 167.473333333333 92.8266666666667 391.04 0 0 0 0
4175.20876043802 604.04 259.906666666667 0 213.32 167.58 92.3266666666667 390.72 0 0 0 0
4200.21001050052 605.733333333333 257.666666666667 0 214.006666666667 166.173333333333 91.4933333333333 391.726666666667 0 0 0 0
4225.21126056303 607.233333333333 255.88 0 214.346666666667 164.726666666667 91.1533333333333 392.886666666667 0 0 0 0
4250.21251062553 606.533333333333 256.246666666667 0 213.9 164.773333333333 91.4733333333333 392.633333333333 0 0 0 0
4275.21376068803 604.313333333333 257.713333333333 0 212.366666666667 164.873333333333 92.84 391.946666666667 0 0 0 0
4300.21501075054 605.686666666667 255.78 0 212.913333333333 163.546666666667 92.2333333333333 392.773333333333 0 0 0 0
4325.21626081304 605.293333333333 255.693333333333 0 211.92 162.613333333333 93.08 393.373333333333 0 0 0 0
4350.21751087554 602.686666666667 257.88 0 211.3 164.293333333333 93.5866666666667 391.386666666667 0 0 0 0
4375.21876093805 600.34 259.9 0 212.033333333333 167.24 92.66 388.306666666667 0 0 0 0
4400.22001100055 601.173333333333 258.52 0 212.633333333333 166.793333333333 91.7266666666667 388.54 0 0 0 0
4425.22126106305 603.326666666667 256.086666666667 0 212.84 164.666666666667 91.42 390.486666666667 0 0 0 0
4450.22251112556 603.493333333333 255.12 0 213.606666666667 164.96 90.16 389.886666666667 0 0 0 0
4475.22376118806 601.54 256.5 0 211.133333333333 164.133333333333 92.3666666666667 390.406666666667 0 0 0 0
4500.22501125056 600.6 256.806666666667 0 208.746666666667 162.453333333333 94.3533333333333 391.853333333333 0 0 0 0
4525.22626131307 601.253333333333 254.966666666667 0 208.06 160.353333333333 94.6133333333333 393.193333333333 0 0 0 0
4550.22751137557 601.613333333333 253.573333333333 0 206.493333333333 158.166666666667 95.4066666666667 395.12 0 0 0 0
4575.22876143807 602.9 251.646666666667 0 205.693333333333 155.673333333333 95.9733333333333 397.206666666667 0 0 0 0
4600.23001150057 600.553333333333 253.16 0 205.02 156.513333333333 96.6466666666667 395.533333333333 0 0 0 0
4625.23126156308 597.26 255.833333333333 0 204.093333333333 158.26 97.5733333333333 393.166666666667 0 0 0 0
4650.23251162558 594.893333333333 257.92 0 203.92 160.186666666667 97.7333333333333 390.973333333333 0 0 0 0
4675.23376168808 596.793333333333 255.333333333333 0 204.513333333333 158.406666666667 96.9266666666667 392.28 0 0 0 0
4700.23501175059 598.68 252.38 0 204.48 155.68 96.7 394.2 0 0 0 0
4725.23626181309 599.88 250.286666666667 0 205.166666666667 154.453333333333 95.8333333333333 394.713333333333 0 0 0 0
4750.23751187559 598.993333333333 250.926666666667 0 205.986666666667 156.08 94.8466666666667 393.006666666667 0 0 0 0
4775.2387619381 594.34 254.946666666667 0 205.986666666667 160.3 94.6466666666667 388.353333333333 0 0 0 0
4800.2400120006 594.626666666667 253.96 0 205.066666666667 158.66 95.3 389.56 0 0 0 0
4825.2412620631 596.546666666667 251.34 0 207.113333333333 158.453333333333 92.8866666666667 389.433333333333 0 0 0 0
4850.24251212561 596.453333333333 250.753333333333 0 208.64 159.66 91.0933333333333 387.813333333333 0 0 0 0
4875.24376218811 595.846666666667 250.673333333333 0 208.26 159.306666666667 91.3666666666667 387.586666666667 0 0 0 0
4900.24501225061 596.706666666667 248.66 0 208.42 157.626666666667 91.0333333333333 388.286666666667 0 0 0 0
4925.24626231312 599.353333333333 245.253333333333 0 210.666666666667 156.746666666667 88.5066666666667 388.686666666667 0 0 0 0
4950.24751237562 603.126666666667 241.086666666667 0 211.16 153.246666666667 87.84 391.966666666667 0 0 0 0
4975.24876243812 601.313333333333 242.466666666667 0 211.473333333333 155.053333333333 87.4133333333333 389.84 0 0 0 0
5000.25001250063 601.533333333333 241.826666666667 0 211.546666666667 154.68 87.1466666666667 389.986666666667 0 0 0 0
5025.25126256313 602.113333333333 240.78 0 211.573333333333 153.96 86.82 390.54 0 0 0 0
5050.25251262563 602.226666666667 239.726666666667 0 211.9 153.706666666667 86.02 390.326666666667 0 0 0 0
5075.25376268813 599.586666666667 241.986666666667 0 212.12 156.273333333333 85.7133333333334 387.466666666667 0 0 0 0
5100.25501275064 597.82 243.393333333333 0 212.5 158.18 85.2133333333333 385.32 0 0 0 0
5125.25626281314 594.693333333333 246.36 0 211.166666666667 159.86 86.5 383.526666666667 0 0 0 0
5150.25751287564 596.986666666667 243.6 0 212.08 158.026666666667 85.5733333333333 384.906666666667 0 0 0 0
5175.25876293815 597.913333333333 242.22 0 211.84 156.58 85.64 386.073333333333 0 0 0 0
5200.26001300065 596 243.64 0 210.94 157.393333333333 86.2466666666667 385.06 0 0 0 0
5225.26126306315 596.366666666667 242.44 0 210.226666666667 155.666666666667 86.7733333333333 386.14 0 0 0 0
5250.26251312566 591.773333333333 246.48 0 210.46 159.953333333333 86.5266666666667 381.313333333333 0 0 0 0
5275.26376318816 588.606666666667 248.806666666667 0 211.26 163.34 85.4666666666667 377.346666666667 0 0 0 0
5300.26501325066 584.16 252.52 0 210.96 166.953333333333 85.5666666666667 373.2 0 0 0 0
5325.26626331317 582.06 254.206666666667 0 210.253333333333 167.96 86.2466666666667 371.806666666667 0 0 0 0
5350.26751337567 583.506666666667 252.66 0 210.093333333333 166.253333333333 86.4066666666667 373.413333333333 0 0 0 0
5375.26876343817 585.753333333333 250.226666666667 0 209.846666666667 163.6 86.6266666666667 375.906666666667 0 0 0 0
5400.27001350068 590.766666666667 244.833333333333 0 210.026666666667 158.76 86.0733333333333 380.74 0 0 0 0
5425.27126356318 587.946666666667 246.813333333333 0 208.653333333333 159.94 86.8733333333333 379.293333333333 0 0 0 0
5450.27251362568 589.02 245.326666666667 0 206.993333333333 156.82 88.5066666666667 382.026666666667 0 0 0 0
5475.27376368818 587.72 246.226666666667 0 206.406666666667 157.14 89.0866666666667 381.313333333333 0 0 0 0
5500.27501375069 586.246666666667 247.333333333333 0 206.113333333333 158.113333333333 89.22 380.133333333333 0 0 0 0
5525.27626381319 585.013333333333 247.753333333333 0 207.673333333333 160.5 87.2533333333333 377.34 0 0 0 0
5550.27751387569 585.14 246.66 0 206.86 158.88 87.78 378.28 0 0 0 0
5575.2787639382 580.073333333333 250.84 0 205.086666666667 161.48 89.36 374.986666666667 0 0 0 0
5600.2800140007 581.18 248.92 0 206.933333333333 161.68 87.24 374.246666666667 0 0 0 0
5625.2812640632 580.68 249.2 0 205.56 160.7 88.5 375.12 0 0 0 0
5650.28251412571 581.66 247.6 0 204.32 158.053333333333 89.5466666666667 377.34 0 0 0 0
5675.28376418821 583.093333333333 245.1 0 204.76 156.34 88.76 378.333333333333 0 0 0 0
5700.28501425071 586.14 241.86 0 206.726666666667 155.086666666667 86.7733333333333 379.413333333333 0 0 0 0
5725.28626431322 585.24 242.513333333333 0 206.193333333333 155.206666666667 87.3066666666667 379.046666666667 0 0 0 0
5750.28751437572 583.293333333333 244.046666666667 0 206.146666666667 156.693333333333 87.3533333333333 377.146666666667 0 0 0 0
5775.28876443822 581.04 245.853333333333 0 204.8 157.293333333333 88.56 376.24 0 0 0 0
5800.29001450073 578.746666666667 247.686666666667 0 206.2 160.793333333333 86.8933333333333 372.546666666667 0 0 0 0
5825.29126456323 575.513333333333 250.4 0 205.86 163.426666666667 86.9733333333333 369.653333333333 0 0 0 0
5850.29251462573 575.506666666667 250.086666666667 0 207.906666666667 165.193333333333 84.8933333333333 367.6 0 0 0 0
5875.29376468823 572.34 252.96 0 206.933333333333 167.226666666667 85.7333333333333 365.406666666667 0 0 0 0
5900.29501475074 568.706666666667 256.126666666667 0 206.313333333333 169.986666666667 86.14 362.393333333333 0 0 0 0
5925.29626481324 568.393333333333 255.973333333333 0 206.213333333333 170.08 85.8933333333333 362.18 0 0 0 0
5950.29751487574 566.833333333333 257.166666666667 0 205.433333333333 170.766666666667 86.4 361.4 0 0 0 0
5975.29876493825 565.5 258.226666666667 0 205.193333333333 171.86 86.3666666666667 360.306666666667 0 0 0 0
6000.30001500075 566.386666666667 257.28 0 205.233333333333 171.013333333333 86.2666666666667 361.153333333333 0 0 0 0
6025.30126506325 563.26 259.88 0 201.993333333333 170.693333333333 89.1866666666667 361.266666666667 0 0 0 0
6050.30251512576 561.74 260.72 0 200.626666666667 170.513333333333 90.2066666666667 361.113333333333 0 0 0 0
6075.30376518826 561 260.84 0 201.506666666667 171.606666666667 89.2333333333333 359.493333333333 0 0 0 0
6100.30501525076 562.493333333333 258.646666666667 0 200.42 168.8 89.8466666666667 362.073333333333 0 0 0 0
6125.30626531327 563.08 257.826666666667 0 200.553333333333 168.213333333333 89.6133333333333 362.526666666667 0 0 0 0
6150.30751537577 564.033333333333 256.6 0 200.96 167.486666666667 89.1133333333333 363.073333333333 0 0 0 0
6175.30876543827 563.846666666667 256.386666666667 0 200.213333333333 166.633333333333 89.7533333333333 363.633333333333 0 0 0 0
6200.31001550078 563.32 256.166666666667 0 200.38 166.74 89.4266666666667 362.94 0 0 0 0
6225.31126556328 562.473333333333 256.433333333333 0 199.093333333333 166.026666666667 90.4066666666667 363.38 0 0 0 0
6250.31251562578 563.746666666667 254.226666666667 0 198.493333333333 163.526666666667 90.7 365.253333333333 0 0 0 0
6275.31376568828 565 252.56 0 200.18 163.573333333333 88.9866666666667 364.82 0 0 0 0
6300.31501575079 563.2 253.806666666667 0 201.326666666667 166.106666666667 87.7 361.873333333333 0 0 0 0
6325.31626581329 565.4 250.906666666667 0 202.493333333333 164.593333333333 86.3133333333333 362.906666666667 0 0 0 0
6350.31751587579 568.52 246.926666666667 0 201.213333333333 159.766666666667 87.16 367.306666666667 0 0 0 0
6375.3187659383 569.313333333333 245.066666666667 0 200.76 157.893333333333 87.1733333333333 368.553333333333 0 0 0 0
6400.3200160008 568.26 245.38 0 200.3 158.126666666667 87.2533333333333 367.96 0 0 0 0
6425.3212660633 566.1 246.773333333333 0 200.093333333333 159.6 87.1733333333333 366.006666666667 0 0 0 0
6450.32251612581 566.38 245.506666666667 0 200.646666666667 159.48 86.0266666666667 365.733333333333 0 0 0 0
6475.32376618831 566.546666666667 244.72 0 200.173333333333 158.44 86.28 366.373333333333 0 0 0 0
6500.32501625081 568.633333333333 242.173333333333 0 200.733333333333 156.6 85.5733333333333 367.9 0 0 0 0
6525.32626631332 570.06 240.473333333333 0 201.213333333333 155.52 84.9533333333333 368.846666666667 0 0 0 0
6550.32751637582 570.16 239.973333333333 0 201.326666666667 155.133333333333 84.84 368.833333333333 0 0 0 0
6575.32876643832 569.6 239.813333333333 0 200.74 154.533333333333 85.28 368.86 0 0 0 0
6600.33001650083 567.613333333333 241.14 0 198.88 154.06 87.08 368.733333333333 0 0 0 0
6625.33126656333 564.426666666667 243.153333333333 0 196.013333333333 153.546666666667 89.6066666666667 368.413333333333 0 0 0 0
6650.33251662583 563.253333333333 243.733333333333 0 196.213333333333 154.48 89.2533333333333 367.04 0 0 0 0
6675.33376668833 562.666666666667 244.033333333333 0 198.08 156.913333333333 87.12 364.586666666667 0 0 0 0
6700.33501675084 562.2 243.92 0 198.026666666667 157.033333333333 86.8866666666667 364.173333333333 0 0 0 0
6725.33626681334 560.786666666667 244.833333333333 0 197.926666666667 158.066666666667 86.7666666666667 362.86 0 0 0 0
6750.33751687584 561.326666666667 243.54 0 198.806666666667 157.68 85.86 362.52 0 0 0 0
6775.33876693835 561.386666666667 242.993333333333 0 199.866666666667 158.3 84.6933333333333 361.52 0 0 0 0
6800.34001700085 563.226666666667 240.44 0 201.053333333333 157.293333333333 83.1466666666667 362.173333333333 0 0 0 0
6825.34126706335 560.906666666667 242.166666666667 0 199.693333333333 157.853333333333 84.3133333333333 361.213333333333 0 0 0 0
6850.34251712586 559.826666666667 242.64 0 199.74 158.613333333333 84.0266666666667 360.086666666667 0 0 0 0
6875.34376718836 558.66 243.02 0 198.3 158.086666666667 84.9333333333333 360.36 0 0 0 0
6900.34501725086 564.36 236.493333333333 0 199.233333333333 152.846666666667 83.6466666666667 365.126666666667 0 0 0 0
6925.34626731337 565.846666666667 234.673333333333 0 200.646666666667 152.633333333333 82.04 365.2 0 0 0 0
6950.34751737587 568.86 231.326666666667 0 202.56 151.386666666667 79.94 366.3 0 0 0 0
6975.34876743837 569.786666666667 230.086666666667 0 203.966666666667 151.553333333333 78.5333333333333 365.82 0 0 0 0
7000.35001750087 567.586666666667 231.433333333333 0 202.96 152.053333333333 79.38 364.626666666667 0 0 0 0
7025.35126756338 568.7 229.786666666667 0 203.046666666667 150.833333333333 78.9533333333333 365.653333333333 0 0 0 0
7050.35251762588 568.933333333333 229.4 0 202.82 150.22 79.18 366.113333333333 0 0 0 0
7075.35376768838 568.933333333333 228.973333333333 0 203.973333333333 151.246666666667 77.7266666666667 364.96 0 0 0 0
7100.35501775089 569.666666666667 228.053333333333 0 203.44 149.94 78.1133333333333 366.226666666667 0 0 0 0
7125.35626781339 567.98 229.113333333333 0 201.353333333333 149.2 79.9133333333333 366.626666666667 0 0 0 0
7150.35751787589 568.166666666667 228.413333333333 0 201.733333333333 148.98 79.4333333333333 366.433333333333 0 0 0 0
7175.3587679384 567.826666666667 228.386666666667 0 200.713333333333 147.946666666667 80.44 367.113333333333 0 0 0 0
7200.3600180009 567.58 227.546666666667 0 200.093333333333 146.753333333333 80.7933333333333 367.486666666667 0 0 0 0
7225.3612680634 565.413333333333 229.053333333333 0 199.046666666667 147.266666666667 81.7866666666667 366.366666666667 0 0 0 0
7250.36251812591 560.206666666667 233.966666666667 0 196.593333333333 149.886666666667 84.08 363.613333333333 0 0 0 0
7275.36376818841 559.966666666667 233.593333333333 0 198.013333333333 151.26 82.3333333333333 361.953333333333 0 0 0 0
7300.36501825091 559.34 233.74 0 198.82 152.393333333333 81.3466666666667 360.52 0 0 0 0
7325.36626831342 557.8 234.813333333333 0 198.793333333333 153.66 81.1533333333333 359.006666666667 0 0 0 0
7350.36751837592 555.18 236.626666666667 0 197.313333333333 154.4 82.2266666666667 357.866666666667 0 0 0 0
7375.36876843842 551.133333333333 240.093333333333 0 193.826666666667 154.566666666667 85.5266666666667 357.306666666667 0 0 0 0
7400.37001850092 548.353333333333 241.72 0 192.953333333333 155.4 86.32 355.4 0 0 0 0
7425.37126856343 543.786666666667 245.58 0 190.933333333333 157.813333333333 87.7666666666667 352.853333333333 0 0 0 0
7450.37251862593 542.213333333333 246.32 0 191.04 159.193333333333 87.1266666666667 351.173333333333 0 0 0 0
7475.37376868843 542.546666666667 245.813333333333 0 190.013333333333 157.753333333333 88.06 352.533333333333 0 0 0 0
7500.37501875094 543.966666666667 244.066666666667 0 188.44 154.573333333333 89.4933333333333 355.526666666667 0 0 0 0
7525.37626881344 543.02 244.813333333333 0 187.213333333333 154.193333333333 90.62 355.806666666667 0 0 0 0
7550.37751887594 544.433333333333 243.013333333333 0 188.266666666667 153.706666666667 89.3066666666667 356.166666666667 0 0 0 0
7575.37876893845 544.706666666667 242.113333333333 0 189.92 154.6 87.5133333333333 354.786666666667 0 0 0 0
7600.38001900095 546.12 240.286666666667 0 193.626666666667 156.58 83.7066666666667 352.493333333333 0 0 0 0
7625.38126906345 545.526666666667 239.606666666667 0 193.726666666667 156.093333333333 83.5133333333333 351.8 0 0 0 0
7650.38251912596 541.086666666667 243.033333333333 0 191.4 157.346666666667 85.6866666666667 349.686666666667 0 0 0 0
7675.38376918846 538.773333333333 244.8 0 190.673333333333 158.473333333333 86.3266666666667 348.1 0 0 0 0
7700.38501925096 539.56 243.473333333333 0 189.68 156.286666666667 87.1866666666667 349.88 0 0 0 0
7725.38626931347 541.273333333333 240.913333333333 0 190.4 154.546666666667 86.3666666666667 350.873333333333 0 0 0 0
7750.38751937597 543.38 238.08 0 191.78 153.346666666667 84.7333333333333 351.6 0 0 0 0
7775.38876943847 544.08 236.94 0 192.3 152.74 84.2 351.78 0 0 0 0
7800.39001950097 542.646666666667 237.786666666667 0 191.813333333333 153.2 84.5866666666667 350.833333333333 0 0 0 0
7825.39126956348 543.566666666667 236.293333333333 0 190.273333333333 150.466666666667 85.8266666666667 353.293333333333 0 0 0 0
7850.39251962598 540.773333333333 237.793333333333 0 189.026666666667 151.293333333333 86.5 351.746666666667 0 0 0 0
7875.39376968848 539.813333333333 237.98 0 188.753333333333 151.4 86.58 351.06 0 0 0 0
7900.39501975099 538.393333333333 238.74 0 188.046666666667 151.593333333333 87.1466666666667 350.346666666667 0 0 0 0
7925.39626981349 540.106666666667 236.326666666667 0 187.5 149.06 87.2666666666667 352.606666666667 0 0 0 0
7950.39751987599 540.68 235.553333333333 0 184.986666666667 145.973333333333 89.58 355.693333333333 0 0 0 0
7975.3987699385 542.72 233.346666666667 0 186.353333333333 145.2 88.1466666666667 356.366666666667 0 0 0 0
8000.400020001 540.893333333333 234.793333333333 0 187.213333333333 147.506666666667 87.2866666666667 353.68 0 0 0 0
8025.4012700635 541.206666666667 234.073333333333 0 189.193333333333 148.853333333333 85.22 352.013333333333 0 0 0 0
8050.40252012601 540.566666666667 233.866666666667 0 189.12 149.066666666667 84.8 351.446666666667 0 0 0 0
8075.40377018851 539.466666666667 234.64 0 189.273333333333 150.246666666667 84.3933333333333 350.193333333333 0 0 0 0
8100.40502025101 539.48 234.5 0 190.266666666667 151.1 83.4 349.213333333333 0 0 0 0
8125.40627031352 537.853333333333 235.84 0 189.166666666667 151.366666666667 84.4733333333333 348.686666666667 0 0 0 0
8150.40752037602 540.06 232.853333333333 0 189.16 148.706666666667 84.1466666666667 350.9 0 0 0 0
8175.40877043852 541.8 230.726666666667 0 190.766666666667 148.326666666667 82.4 351.033333333333 0 0 0 0
8200.41002050103 541.82 230.273333333333 0 192.126666666667 149.386666666667 80.8866666666667 349.693333333333 0 0 0 0
8225.41127056353 543.38 228.14 0 194.12 149.26 78.88 349.26 0 0 0 0
8250.41252062603 543.066666666667 227.52 0 194.826666666667 149.573333333333 77.9466666666667 348.24 0 0 0 0
8275.41377068853 542.786666666667 227.233333333333 0 194.78 149.56 77.6733333333333 348.006666666667 0 0 0 0
8300.41502075104 539.846666666667 229.266666666667 0 194.473333333333 151.72 77.5466666666667 345.373333333333 0 0 0 0
8325.41627081354 538.013333333333 230.646666666667 0 192.953333333333 151.94 78.7066666666667 345.06 0 0 0 0
8350.41752087604 536.213333333333 231.96 0 192.16 152.7 79.26 344.053333333333 0 0 0 0
8375.41877093855 538.94 228.7 0 193.166666666667 150.893333333333 77.8066666666667 345.773333333333 0 0 0 0
8400.42002100105 538.333333333333 229 0 193.1 151.42 77.58 345.233333333333 0 0 0 0
8425.42127106355 538.346666666667 228 0 193.946666666667 151.786666666667 76.2133333333333 344.4 0 0 0 0
8450.42252112606 539.16 226.713333333333 0 193.613333333333 150.393333333333 76.32 345.546666666667 0 0 0 0
8475.42377118856 537.813333333333 227.853333333333 0 192.56 150.58 77.2733333333333 345.253333333333 0 0 0 0
8500.42502125106 537.16 228.506666666667 0 191.793333333333 150.466666666667 78.04 345.366666666667 0 0 0 0
8525.42627131356 533.66 231.633333333333 0 189.88 151.96 79.6733333333333 343.78 0 0 0 0
8550.42752137607 532.02 232.5 0 189.046666666667 152.48 80.02 342.973333333333 0 0 0 0
8575.42877143857 530.033333333333 233.72 0 188.713333333333 153.793333333333 79.9266666666667 341.32 0 0 0 0
8600.43002150108 530.113333333333 232.933333333333 0 188.733333333333 153.433333333333 79.5 341.38 0 0 0 0
8625.43127156358 526.673333333333 235.406666666667 0 187.206666666667 154.446666666667 80.96 339.466666666667 0 0 0 0
8650.43252162608 522.8 238.86 0 186.193333333333 156.893333333333 81.9666666666667 336.606666666667 0 0 0 0
8675.43377168858 526.486666666667 234.86 0 187.713333333333 154.573333333333 80.2866666666667 338.773333333333 0 0 0 0
8700.43502175109 528.433333333333 232.28 0 187.58 152.113333333333 80.1666666666667 340.853333333333 0 0 0 0
8725.43627181359 529.006666666667 231.206666666667 0 186.853333333333 150.56 80.6466666666667 342.153333333333 0 0 0 0
8750.43752187609 529.94 229.54 0 186.406666666667 148.66 80.88 343.533333333333 0 0 0 0
8775.4387719386 530.473333333333 227.946666666667 0 185.233333333333 146.273333333333 81.6733333333333 345.24 0 0 0 0
8800.4400220011 530.273333333333 227.6 0 186.033333333333 146.913333333333 80.6866666666667 344.24 0 0 0 0
8825.4412720636 528.193333333333 229.093333333333 0 184.693333333333 147.346666666667 81.7466666666667 343.5 0 0 0 0
8850.44252212611 528.98 228.053333333333 0 184.68 146.533333333333 81.52 344.3 0 0 0 0
8875.44377218861 528.2 228.366666666667 0 183.653333333333 146.153333333333 82.2133333333333 344.546666666667 0 0 0 0
8900.44502225111 529.74 226.273333333333 0 185.673333333333 146.28 79.9933333333333 344.066666666667 0 0 0 0
8925.44627231361 529.786666666667 225.426666666667 0 186.56 146.386666666667 79.04 343.226666666667 0 0 0 0
8950.44752237612 529.973333333333 224.246666666667 0 186.746666666667 145.493333333333 78.7533333333333 343.226666666667 0 0 0 0
8975.44877243862 530.946666666667 222.94 0 186.28 143.893333333333 79.0466666666667 344.666666666667 0 0 0 0
9000.45002250113 531.4 221.68 0 184.78 141.586666666667 80.0933333333333 346.62 0 0 0 0
9025.45127256363 535.26 217.56 0 185.026666666667 137.753333333333 79.8066666666667 350.233333333333 0 0 0 0
9050.45252262613 534.113333333333 218.46 0 184.133333333333 137.806666666667 80.6533333333333 349.98 0 0 0 0
9075.45377268863 532.026666666667 220.026666666667 0 183.426666666667 138.793333333333 81.2333333333333 348.6 0 0 0 0
9100.45502275114 534.766666666667 216.453333333333 0 184.433333333333 136.386666666667 80.0666666666667 350.333333333333 0 0 0 0
9125.45627281364 537.593333333333 213.246666666667 0 186.68 135.58 77.6666666666667 350.913333333333 0 0 0 0
9150.45752287614 537.46 212.766666666667 0 188.293333333333 136.726666666667 76.04 349.166666666667 0 0 0 0
9175.45877293865 536.06 213.433333333333 0 188.986666666667 138.32 75.1133333333333 347.073333333333 0 0 0 0
9200.46002300115 537.626666666667 211.126666666667 0 190.286666666667 137.993333333333 73.1333333333333 347.34 0 0 0 0
9225.46127306365 534.813333333333 213.74 0 189.606666666667 140.013333333333 73.7266666666667 345.206666666667 0 0 0 0
9250.46252312616 534.74 213.26 0 189.28 139.46 73.8 345.46 0 0 0 0
9275.46377318866 536.253333333333 211.266666666667 0 190.826666666667 139.346666666667 71.92 345.426666666667 0 0 0 0
9300.46502325116 537.086666666667 209.833333333333 0 190.866666666667 138.06 71.7733333333333 346.22 0 0 0 0
9325.46627331367 535.046666666667 211.173333333333 0 190.486666666667 139.253333333333 71.92 344.56 0 0 0 0
9350.46752337617 533.286666666667 212.246666666667 0 189.106666666667 139.146666666667 73.1 344.18 0 0 0 0
9375.46877343867 530.053333333333 214.52 0 189.82 142.34 72.18 340.233333333333 0 0 0 0
9400.47002350118 528.173333333333 215.58 0 188.7 142.286666666667 73.2933333333333 339.473333333333 0 0 0 0
9425.47127356368 528.286666666667 214.52 0 188.786666666667 141.473333333333 73.0466666666667 339.5 0 0 0 0
9450.47252362618 527 215.286666666667 0 188.813333333333 142.266666666667 73.02 338.186666666667 0 0 0 0
9475.47377368868 523.866666666667 217.98 0 188.493333333333 144.64 73.34 335.373333333333 0 0 0 0
9500.47502375119 521.86 219.573333333333 0 186.953333333333 144.76 74.8133333333333 334.906666666667 0 0 0 0
9525.47627381369 522.453333333333 218.586666666667 0 185.14 142.24 76.3466666666667 337.313333333333 0 0 0 0
9550.47752387619 520.746666666667 219.82 0 184.993333333333 143.746666666667 76.0733333333333 335.753333333333 0 0 0 0
9575.4787739387 516.886666666667 223.086666666667 0 184.206666666667 146.626666666667 76.46 332.68 0 0 0 0
9600.4800240012 515.52 224.12 0 183.413333333333 146.866666666667 77.2533333333333 332.106666666667 0 0 0 0
9625.4812740637 515.4 223.62 0 181.06 144.133333333333 79.4866666666667 334.34 0 0 0 0
9650.48252412621 514.273333333333 224.406666666667 0 180.673333333333 144.646666666667 79.76 333.6 0 0 0 0
9675.48377418871 511.906666666667 225.84 0 179.24 144.966666666667 80.8733333333333 332.666666666667 0 0 0 0
9700.48502425121 509.6 226.92 0 179.166666666667 146.28 80.64 330.433333333333 0 0 0 0
9725.48627431372 509.686666666667 226.16 0 177.266666666667 143.76 82.4 332.42 0 0 0 0
9750.48752437622 509.773333333333 225.786666666667 0 177.313333333333 143.433333333333 82.3533333333333 332.46 0 0 0 0
9775.48877443872 506.506666666667 228.686666666667 0 176.58 145.673333333333 83.0133333333333 329.926666666667 0 0 0 0
9800.49002450123 508.686666666667 226.313333333333 0 177.286666666667 144.1 82.2133333333333 331.4 0 0 0 0
9825.49127456373 508.3 226.44 0 177.933333333333 144.926666666667 81.5133333333333 330.366666666667 0 0 0 0
9850.49252462623 507.44 226.793333333333 0 176.573333333333 144.2 82.5933333333333 330.866666666667 0 0 0 0
9875.49377468873 509.92 223.546666666667 0 177.766666666667 142.253333333333 81.2933333333333 332.153333333333 0 0 0 0
9900.49502475124 510.646666666667 222.5 0 178.433333333333 142.086666666667 80.4133333333333 332.213333333333 0 0 0 0
9925.49627481374 507.4 224.853333333333 0 176.686666666667 143.153333333333 81.7 330.713333333333 0 0 0 0
9950.49752487624 505.733333333333 225.926666666667 0 175.693333333333 143.68 82.2466666666667 330.04 0 0 0 0
9975.49877493875 508.473333333333 222.566666666667 0 177.386666666667 142.42 80.1466666666667 331.086666666667 0 0 0 0
10000.5000250013 509.52 220.813333333333 0 177.406666666667 140.886666666667 79.9266666666667 332.113333333333 0 0 0 0
10025.5012750638 508.946666666667 220.873333333333 0 176.726666666667 140.266666666667 80.6066666666667 332.22 0 0 0 0
10050.5025251263 510.666666666667 218.946666666667 0 176.906666666667 138.573333333333 80.3733333333333 333.76 0 0 0 0
10075.5037751888 511.186666666667 218.06 0 176.953333333333 138.02 80.04 334.233333333333 0 0 0 0
10100.5050252513 510.766666666667 217.613333333333 0 176.766666666667 137.806666666667 79.8066666666667 334 0 0 0 0
10125.5062753138 511.213333333333 216.673333333333 0 178.36 138.533333333333 78.14 332.853333333333 0 0 0 0
10150.5075253763 510.973333333333 216.74 0 180.266666666667 140.506666666667 76.2333333333333 330.706666666667 0 0 0 0
10175.5087754388 508.266666666667 218.933333333333 0 179.413333333333 142.006666666667 76.9266666666667 328.853333333333 0 0 0 0
10200.5100255013 506.713333333333 219.966666666667 0 179.793333333333 143.76 76.2066666666667 326.92 0 0 0 0
10225.5112755638 507.48 218.566666666667 0 180.04 143.173333333333 75.3933333333333 327.44 0 0 0 0
10250.5125256263 508.62 216.853333333333 0 179.366666666667 141.246666666667 75.6066666666667 329.253333333333 0 0 0 0
10275.5137756888 509.566666666667 215.593333333333 0 179.493333333333 140.266666666667 75.3266666666667 330.073333333333 0 0 0 0
10300.5150257513 508.473333333333 215.88 0 178.586666666667 139.8 76.08 329.886666666667 0 0 0 0
10325.5162758138 509.573333333333 214.326666666667 0 178.78 138.44 75.8866666666667 330.793333333333 0 0 0 0
10350.5175258763 510.513333333333 213.18 0 179.073333333333 137.726666666667 75.4533333333333 331.44 0 0 0 0
10375.5187759388 509.366666666667 213.846666666667 0 179.22 138.786666666667 75.06 330.146666666667 0 0 0 0
10400.5200260013 509.593333333333 213.313333333333 0 177.68 136.826666666667 76.4866666666667 331.913333333333 0 0 0 0
10425.5212760638 506.893333333333 215.94 0 176.56 138.333333333333 77.6066666666667 330.333333333333 0 0 0 0
10450.5225261263 503.446666666667 219.366666666667 0 175.953333333333 141.153333333333 78.2133333333333 327.493333333333 0 0 0 0
10475.5237761888 503.333333333333 219.18 0 177.56 142.706666666667 76.4733333333333 325.773333333333 0 0 0 0
10500.5250262513 501.5 220.48 0 177.46 144.146666666667 76.3333333333333 324.04 0 0 0 0
10525.5262763138 500.586666666667 220.813333333333 0 177.106666666667 144.413333333333 76.4 323.48 0 0 0 0
10550.5275263763 503.666666666667 217.24 0 178.54 142.406666666667 74.8333333333333 325.126666666667 0 0 0 0
10575.5287764388 503.08 217.526666666667 0 179.7 143.953333333333 73.5733333333333 323.38 0 0 0 0
10600.5300265013 501.913333333333 218.266666666667 0 179.053333333333 144.473333333333 73.7933333333333 322.86 0 0 0 0
10625.5312765638 499.733333333333 220.213333333333 0 178.1 145.566666666667 74.6466666666667 321.633333333333 0 0 0 0
10650.5325266263 496.933333333333 222.42 0 177.726666666667 147.48 74.94 319.206666666667 0 0 0 0
10675.5337766888 496.266666666667 222.533333333333 0 176.493333333333 146.513333333333 76.02 319.773333333333 0 0 0 0
10700.5350267513 496.546666666667 221.726666666667 0 175.38 145 76.7266666666667 321.166666666667 0 0 0 0
10725.5362768138 497.993333333333 220.166666666667 0 175.48 143.646666666667 76.52 322.513333333333 0 0 0 0
10750.5375268763 500.54 217.373333333333 0 176.253333333333 141.713333333333 75.66 324.286666666667 0 0 0 0
10775.5387769388 500.64 216.82 0 175.6 140.74 76.08 325.04 0 0 0 0
10800.5400270014 500.44 216.5 0 175.406666666667 140.393333333333 76.1066666666667 325.033333333333 0 0 0 0
10825.5412770639 498.98 217.273333333333 0 174.533333333333 140.626666666667 76.6466666666667 324.446666666667 0 0 0 0
10850.5425271264 500.72 215.046666666667 0 173.42 137.466666666667 77.58 327.3 0 0 0 0
10875.5437771889 506.046666666667 209.506666666667 0 177.033333333333 135.54 73.9666666666667 329.013333333333 0 0 0 0
10900.5450272514 506.073333333333 209.226666666667 0 177.206666666667 135.56 73.6666666666667 328.866666666667 0 0 0 0
10925.5462773139 505.113333333333 209.806666666667 0 176.486666666667 135.46 74.3466666666667 328.626666666667 0 0 0 0
10950.5475273764 502.486666666667 212.333333333333 0 175.893333333333 137.406666666667 74.9266666666667 326.593333333333 0 0 0 0
10975.5487774389 499.926666666667 214.386666666667 0 174.24 138.086666666667 76.3 325.686666666667 0 0 0 0
11000.5500275014 498.34 215.56 0 172.88 138.04 77.52 325.46 0 0 0 0
11025.5512775639 499.893333333333 213.48 0 174.853333333333 138.246666666667 75.2333333333333 325.04 0 0 0 0
11050.5525276264 500.473333333333 212.213333333333 0 175.833333333333 138.113333333333 74.1 324.64 0 0 0 0
11075.5537776889 501.76 209.866666666667 0 176.433333333333 136.886666666667 72.98 325.326666666667 0 0 0 0
11100.5550277514 503.146666666667 208 0 177.486666666667 136.226666666667 71.7733333333333 325.66 0 0 0 0
11125.5562778139 502.68 207.966666666667 0 177.28 136.366666666667 71.6 325.4 0 0 0 0
11150.5575278764 499.753333333333 210.446666666667 0 176.666666666667 138.306666666667 72.14 323.086666666667 0 0 0 0
11175.5587779389 500.54 209.14 0 177.88 138.506666666667 70.6333333333333 322.66 0 0 0 0
11200.5600280014 502.313333333333 206.833333333333 0 177.28 135.613333333333 71.22 325.033333333333 0 0 0 0
11225.5612780639 503.106666666667 205.613333333333 0 178.073333333333 135.186666666667 70.4266666666667 325.033333333333 0 0 0 0
11250.5625281264 504.133333333333 204.366666666667 0 177.566666666667 133.573333333333 70.7933333333333 326.566666666667 0 0 0 0
11275.5637781889 500.8 207.166666666667 0 176.68 135.513333333333 71.6533333333333 324.12 0 0 0 0
11300.5650282514 498.2 209.326666666667 0 175.18 136.206666666667 73.12 323.02 0 0 0 0
11325.5662783139 495.133333333333 211.446666666667 0 174.493333333333 138.02 73.4266666666667 320.64 0 0 0 0
11350.5675283764 494.106666666667 211.84 0 174.473333333333 138.506666666667 73.3333333333333 319.633333333333 0 0 0 0
11375.5687784389 492.46 212.873333333333 0 174.64 139.846666666667 73.0266666666667 317.82 0 0 0 0
11400.5700285014 492.56 212.526666666667 0 175.36 140.22 72.3066666666667 317.2 0 0 0 0
11425.5712785639 492.233333333333 212.7 0 175.34 140.44 72.26 316.893333333333 0 0 0 0
11450.5725286264 490.113333333333 214.62 0 175.46 142.58 72.04 314.653333333333 0 0 0 0
11475.5737786889 488.293333333333 216.32 0 172.76 141.58 74.74 315.533333333333 0 0 0 0
11500.5750287514 489.98 213.786666666667 0 174.213333333333 140.64 73.1466666666667 315.766666666667 0 0 0 0
11525.5762788139 494.18 209.14 0 175.853333333333 137.953333333333 71.1866666666667 318.326666666667 0 0 0 0
11550.5775288764 491.513333333333 211.14 0 173.393333333333 137.533333333333 73.6066666666667 318.12 0 0 0 0
11575.5787789389 489.7 212.28 0 172.426666666667 137.893333333333 74.3866666666667 317.273333333333 0 0 0 0
11600.5800290015 489.533333333333 211.793333333333 0 171.926666666667 137.22 74.5733333333333 317.606666666667 0 0 0 0
11625.581279064 488.993333333333 212.006666666667 0 171.74 137.386666666667 74.62 317.253333333333 0 0 0 0
11650.5825291265 488.893333333333 211.46 0 171.48 136.706666666667 74.7533333333333 317.413333333333 0 0 0 0
11675.583779189 491.626666666667 208.326666666667 0 172.373333333333 134.58 73.7466666666667 319.253333333333 0 0 0 0
11700.5850292515 491.913333333333 207.666666666667 0 172.406666666667 134.12 73.5466666666667 319.506666666667 0 0 0 0
11725.586279314 491.2 207.873333333333 0 172.1 134.246666666667 73.6266666666667 319.1 0 0 0 0
11750.5875293765 487.433333333333 210.706666666667 0 172.033333333333 137.5 73.2066666666667 315.4 0 0 0 0
11775.588779439 490.346666666667 206.913333333333 0 172.18 134.226666666667 72.6866666666667 318.166666666667 0 0 0 0
11800.5900295015 492.953333333333 204.046666666667 0 173.406666666667 132.62 71.4266666666667 319.546666666667 0 0 0 0
11825.591279564 488.673333333333 208.233333333333 0 171.406666666667 134.806666666667 73.4266666666667 317.266666666667 0 0 0 0
11850.5925296265 485.413333333333 211.186666666667 0 171.14 137.7 73.4866666666667 314.273333333333 0 0 0 0
11875.593779689 483 213.16 0 170.166666666667 138.993333333333 74.1666666666667 312.833333333333 0 0 0 0
11900.5950297515 483.886666666667 211.78 0 171.533333333333 139.193333333333 72.5866666666667 312.353333333333 0 0 0 0
11925.596279814 483.933333333333 211.086666666667 0 172.533333333333 139.866666666667 71.22 311.4 0 0 0 0
11950.5975298765 483.126666666667 211.52 0 171.38 139.4 72.12 311.746666666667 0 0 0 0
11975.598779939 483.7 210.753333333333 0 170.413333333333 137.713333333333 73.04 313.286666666667 0 0 0 0
12000.6000300015 485.573333333333 208.12 0 170.346666666667 135.46 72.66 315.226666666667 0 0 0 0
12025.601280064 487.58 205.073333333333 0 171.126666666667 133.7 71.3733333333333 316.453333333333 0 0 0 0
12050.6025301265 486.306666666667 206 0 171.693333333333 135.233333333333 70.7666666666667 314.613333333333 0 0 0 0
12075.603780189 486.333333333333 205.426666666667 0 171.52 134.906666666667 70.52 314.813333333333 0 0 0 0
12100.6050302515 486.826666666667 204.333333333333 0 170.973333333333 133.473333333333 70.86 315.853333333333 0 0 0 0
12125.606280314 490.613333333333 200.273333333333 0 171.866666666667 130.306666666667 69.9666666666667 318.746666666667 0 0 0 0
12150.6075303765 489.253333333333 201.346666666667 0 171.653333333333 131.166666666667 70.18 317.6 0 0 0 0
12175.608780439 491.84 198.66 0 172.36 129.186666666667 69.4733333333333 319.48 0 0 0 0
12200.6100305015 491.413333333333 198.873333333333 0 172.24 129.493333333333 69.38 319.173333333333 0 0 0 0
12225.611280564 489.546666666667 200.62 0 172.6 131.72 68.9 316.946666666667 0 0 0 0
12250.6125306265 491.033333333333 198.64 0 174.033333333333 131.366666666667 67.2733333333333 317 0 0 0 0
12275.613780689 490.093333333333 199 0 172.006666666667 129.84 69.16 318.086666666667 0 0 0 0
12300.6150307515 488.266666666667 200.073333333333 0 171.693333333333 130.6 69.4733333333333 316.573333333333 0 0 0 0
12325.616280814 489.04 199.086666666667 0 170.006666666667 127.966666666667 71.12 319.033333333333 0 0 0 0
12350.6175308765 488.64 199.14 0 170.16 128.3 70.84 318.48 0 0 0 0
12375.618780939 487.566666666667 199.713333333333 0 169.806666666667 128.74 70.9733333333333 317.76 0 0 0 0
12400.6200310016 488.26 198.3 0 170.1 127.733333333333 70.5666666666667 318.16 0 0 0 0
12425.6212810641 488.213333333333 198.046666666667 0 168.966666666667 126.386666666667 71.66 319.246666666667 0 0 0 0
12450.6225311266 485.653333333333 199.98 0 167.826666666667 127.533333333333 72.4466666666667 317.826666666667 0 0 0 0
12475.6237811891 483.64 201.446666666667 0 167.726666666667 129.253333333333 72.1933333333333 315.913333333333 0 0 0 0
12500.6250312516 484.26 200.38 0 168.433333333333 129.06 71.32 315.826666666667 0 0 0 0
12525.6262813141 485.606666666667 198.533333333333 0 170.18 129.24 69.2933333333333 315.426666666667 0 0 0 0
12550.6275313766 486.326666666667 197.38 0 170.913333333333 128.966666666667 68.4133333333333 315.413333333333 0 0 0 0
12575.6287814391 483.406666666667 199.546666666667 0 169.473333333333 129.953333333333 69.5933333333333 313.933333333333 0 0 0 0
12600.6300315016 487.24 195.326666666667 0 170.54 126.893333333333 68.4333333333333 316.7 0 0 0 0
12625.6312815641 489.526666666667 192.573333333333 0 172.006666666667 125.746666666667 66.8266666666667 317.52 0 0 0 0
12650.6325316266 486.246666666667 195.446666666667 0 170.48 127.093333333333 68.3533333333333 315.766666666667 0 0 0 0
12675.6337816891 482.56 198.853333333333 0 168.76 128.92 69.9333333333333 313.8 0 0 0 0
12700.6350317516 479.986666666667 200.54 0 167.04 129.246666666667 71.2933333333333 312.946666666667 0 0 0 0
12725.6362818141 477.146666666667 202.866666666667 0 165.926666666667 130.753333333333 72.1133333333333 311.22 0 0 0 0
12750.6375318766 477.213333333333 201.993333333333 0 166.486666666667 130.48 71.5133333333333 310.726666666667 0 0 0 0
12775.6387819391 478.153333333333 200.393333333333 0 166.286666666667 128.806666666667 71.5866666666667 311.866666666667 0 0 0 0
12800.6400320016 475.293333333333 202.84 0 164.906666666667 130.033333333333 72.8066666666667 310.386666666667 0 0 0 0
12825.6412820641 473.246666666667 204.593333333333 0 163.573333333333 130.5 74.0933333333333 309.673333333333 0 0 0 0
12850.6425321266 472.813333333333 204.406666666667 0 164.293333333333 131.193333333333 73.2133333333333 308.52 0 0 0 0
12875.6437821891 472.686666666667 204.146666666667 0 165.813333333333 132.46 71.6866666666667 306.873333333333 0 0 0 0
12900.6450322516 474.406666666667 202.133333333333 0 166.413333333333 131.113333333333 71.02 307.993333333333 0 0 0 0
12925.6462823141 474.466666666667 201.22 0 165.72 129.946666666667 71.2733333333333 308.746666666667 0 0 0 0
12950.6475323766 474.693333333333 200.06 0 165.866666666667 129.426666666667 70.6333333333333 308.826666666667 0 0 0 0
12975.6487824391 477.526666666667 196.72 0 166.413333333333 126.766666666667 69.9533333333333 311.113333333333 0 0 0 0
13000.6500325016 474.18 199.66 0 165.12 128.653333333333 71.0066666666667 309.06 0 0 0 0
13025.6512825641 472.28 200.96 0 164.14 129.193333333333 71.7666666666667 308.14 0 0 0 0
13050.6525326266 468.573333333333 203.933333333333 0 163.686666666667 131.786666666667 72.1466666666667 304.886666666667 0 0 0 0
13075.6537826891 466.34 205.246666666667 0 163.226666666667 132.72 72.5266666666667 303.113333333333 0 0 0 0
13100.6550327516 470.893333333333 200.093333333333 0 164.553333333333 129.18 70.9133333333333 306.34 0 0 0 0
13125.6562828141 469.993333333333 200.166666666667 0 165.306666666667 130.533333333333 69.6333333333333 304.686666666667 0 0 0 0
13150.6575328766 470.106666666667 199.7 0 165.14 130.1 69.6 304.966666666667 0 0 0 0
13175.6587829391 469.593333333333 199.54 0 163.72 128.846666666667 70.6933333333333 305.873333333333 0 0 0 0
13200.6600330017 471.946666666667 196.773333333333 0 164.273333333333 126.993333333333 69.78 307.673333333333 0 0 0 0
13225.6612830642 468.073333333333 200.286666666667 0 162.34 128.646666666667 71.64 305.733333333333 0 0 0 0
13250.6625331267 466.62 201.246666666667 0 161.84 129.286666666667 71.96 304.78 0 0 0 0
13275.6637831892 466.373333333333 200.766666666667 0 162.52 129.76 71.0066666666667 303.853333333333 0 0 0 0
13300.6650332517 467.96 198.86 0 161.94 127.3 71.56 306.02 0 0 0 0
13325.6662833142 469.646666666667 196.633333333333 0 162.766666666667 125.946666666667 70.6866666666667 306.88 0 0 0 0
13350.6675333767 467.2 198.473333333333 0 163.86 129.093333333333 69.38 303.34 0 0 0 0
13375.6687834392 464.486666666667 200.38 0 164.28 131.886666666667 68.4933333333333 300.206666666667 0 0 0 0
13400.6700335017 464.433333333333 200.08 0 164.72 132.286666666667 67.7933333333333 299.713333333333 0 0 0 0
13425.6712835642 462.6 201.9 0 162.94 132.34 69.56 299.66 0 0 0 0
13450.6725336267 462.38 201.486666666667 0 163.393333333333 132.5 68.9866666666667 298.986666666667 0 0 0 0
13475.6737836892 462.273333333333 201.346666666667 0 163.226666666667 132.24 69.1066666666667 299.046666666667 0 0 0 0
13500.6750337517 464.96 198.42 0 163.52 129.726666666667 68.6933333333333 301.44 0 0 0 0
13525.6762838142 467.5 195.486666666667 0 165.8 129.346666666667 66.14 301.7 0 0 0 0
13550.6775338767 465.826666666667 196.16 0 166.42 131.006666666667 65.1533333333333 299.406666666667 0 0 0 0
13575.6787839392 467.546666666667 193.493333333333 0 167.153333333333 129.426666666667 64.0666666666667 300.393333333333 0 0 0 0
13600.6800340017 467.046666666667 193.446666666667 0 167.06 129.506666666667 63.94 299.986666666667 0 0 0 0
13625.6812840642 467.486666666667 192.666666666667 0 166.26 128.08 64.5866666666667 301.226666666667 0 0 0 0
13650.6825341267 466 193.4 0 164.24 127.246666666667 66.1533333333333 301.76 0 0 0 0
13675.6837841892 471.26 188.013333333333 0 166.153333333333 123.833333333333 64.18 305.106666666667 0 0 0 0
13700.6850342517 471.726666666667 186.94 0 166.786666666667 123.773333333333 63.1666666666667 304.94 0 0 0 0
13725.6862843142 468.813333333333 188.973333333333 0 166.333333333333 125.773333333333 63.2 302.48 0 0 0 0
13750.6875343767 469.1 188.346666666667 0 165.626666666667 124.666666666667 63.68 303.473333333333 0 0 0 0
13775.6887844392 468.166666666667 188.52 0 163.76 123.593333333333 64.9266666666667 304.406666666667 0 0 0 0
13800.6900345017 466.786666666667 189.613333333333 0 163.226666666667 124.293333333333 65.32 303.56 0 0 0 0
13825.6912845642 465.753333333333 190.2 0 163.393333333333 125.393333333333 64.8066666666667 302.36 0 0 0 0
13850.6925346267 463.293333333333 192.06 0 162.253333333333 126.313333333333 65.7466666666667 301.04 0 0 0 0
13875.6937846892 458.746666666667 196.466666666667 0 159.993333333333 128.58 67.8866666666667 298.753333333333 0 0 0 0
13900.6950347517 456.926666666667 197.973333333333 0 158.213333333333 128.593333333333 69.38 298.713333333333 0 0 0 0
13925.6962848142 455.006666666667 199.34 0 156.433333333333 128.273333333333 71.0666666666667 298.573333333333 0 0 0 0
13950.6975348767 453.386666666667 200.533333333333 0 155.22 128.4 72.1333333333333 298.166666666667 0 0 0 0
13975.6987849392 452.1 201.433333333333 0 154.326666666667 128.426666666667 73.0066666666667 297.773333333333 0 0 0 0
14000.7000350018 453.46 199.78 0 155.293333333333 127.833333333333 71.9466666666667 298.166666666667 0 0 0 0
14025.7012850643 452.026666666667 201.013333333333 0 155.86 129.706666666667 71.3066666666667 296.166666666667 0 0 0 0
14050.7025351268 454.166666666667 198.5 0 158.493333333333 129.973333333333 68.5266666666667 295.673333333333 0 0 0 0
14075.7037851893 455.78 196.52 0 159.426666666667 129.113333333333 67.4066666666667 296.353333333333 0 0 0 0
14100.7050352518 455.213333333333 196.44 0 157.413333333333 127.306666666667 69.1333333333333 297.8 0 0 0 0
14125.7062853143 453.873333333333 197.186666666667 0 155.933333333333 126.8 70.3866666666667 297.94 0 0 0 0
14150.7075353768 453.32 197.48 0 155.82 127.166666666667 70.3133333333333 297.5 0 0 0 0
14175.7087854393 454.54 195.88 0 154.88 124.98 70.9 299.66 0 0 0 0
14200.7100355018 456.166666666667 193.653333333333 0 155.386666666667 123.373333333333 70.28 300.78 0 0 0 0
14225.7112855643 456.846666666667 192.8 0 155.12 122.273333333333 70.5266666666667 301.726666666667 0 0 0 0
14250.7125356268 457.96 191.2 0 156.44 122.226666666667 68.9733333333333 301.52 0 0 0 0
14275.7137856893 457.653333333333 190.626666666667 0 157.773333333333 123.186666666667 67.44 299.88 0 0 0 0
14300.7150357518 456.286666666667 191.486666666667 0 156.86 123.346666666667 68.14 299.426666666667 0 0 0 0
14325.7162858143 458.986666666667 188.173333333333 0 158.36 121.6 66.5733333333333 300.626666666667 0 0 0 0
14350.7175358768 458.913333333333 187.626666666667 0 158.013333333333 120.96 66.6666666666667 300.9 0 0 0 0
14375.7187859393 460.806666666667 185.153333333333 0 158.193333333333 119.073333333333 66.08 302.613333333333 0 0 0 0
14400.7200360018 459.406666666667 185.96 0 157.986666666667 119.953333333333 66.0066666666667 301.42 0 0 0 0
14425.7212860643 457.68 187.08 0 158.98 122.393333333333 64.6866666666667 298.7 0 0 0 0
14450.7225361268 455.393333333333 188.873333333333 0 157.426666666667 122.773333333333 66.1 297.966666666667 0 0 0 0
14475.7237861893 455.04 188.733333333333 0 156.093333333333 121.513333333333 67.22 298.946666666667 0 0 0 0
14500.7250362518 454.68 188.453333333333 0 156.24 121.526666666667 66.9266666666667 298.44 0 0 0 0
14525.7262863143 454.906666666667 187.68 0 156.493333333333 121.126666666667 66.5533333333333 298.413333333333 0 0 0 0
14550.7275363768 455.206666666667 186.886666666667 0 157.133333333333 121.186666666667 65.7 298.073333333333 0 0 0 0
14575.7287864393 453.22 188.52 0 155.286666666667 120.973333333333 67.5466666666667 297.933333333333 0 0 0 0
14600.7300365018 452.42 189.146666666667 0 155.066666666667 121.426666666667 67.72 297.353333333333 0 0 0 0
14625.7312865643 452.813333333333 188.28 0 154.873333333333 120.613333333333 67.6666666666667 297.94 0 0 0 0
14650.7325366268 451.766666666667 188.92 0 154.513333333333 121.113333333333 67.8066666666667 297.253333333333 0 0 0 0
14675.7337866893 449.06 190.78 0 152.853333333333 121.586666666667 69.1933333333333 296.206666666667 0 0 0 0
14700.7350367518 448.233333333333 190.926666666667 0 152.506666666667 121.433333333333 69.4933333333333 295.726666666667 0 0 0 0
14725.7362868143 445.68 193.22 0 152.226666666667 123.533333333333 69.6866666666667 293.453333333333 0 0 0 0
14750.7375368768 446.32 191.033333333333 0 153.293333333333 122.74 68.2933333333333 293.026666666667 0 0 0 0
14775.7387869393 449.733333333333 186.793333333333 0 154.266666666667 120.013333333333 66.78 295.466666666667 0 0 0 0
14800.7400370018 448.146666666667 187.853333333333 0 153.833333333333 120.853333333333 67 294.313333333333 0 0 0 0
14825.7412870644 448.326666666667 187.186666666667 0 154.7 121.113333333333 66.0733333333333 293.626666666667 0 0 0 0
14850.7425371269 446.18 188.806666666667 0 154.706666666667 123.013333333333 65.7933333333333 291.473333333333 0 0 0 0
14875.7437871894 443.753333333333 190.86 0 155.453333333333 125.873333333333 64.9866666666667 288.3 0 0 0 0
14900.7450372519 441.22 192.866666666667 0 154.806666666667 127.346666666667 65.52 286.413333333333 0 0 0 0
14925.7462873144 439.226666666667 194.24 0 153.813333333333 127.926666666667 66.3133333333333 285.413333333333 0 0 0 0
14950.7475373769 437.6 195.153333333333 0 154.173333333333 129.34 65.8133333333333 283.426666666667 0 0 0 0
14975.7487874394 434.98 197.28 0 153.093333333333 130.593333333333 66.6866666666667 281.886666666667 0 0 0 0
15000.7500375019 432.38 199.026666666667 0 151.86 131.22 67.8066666666667 280.52 0 0 0 0
15025.7512875644 433.073333333333 197.873333333333 0 151.96 130.166666666667 67.7066666666667 281.113333333333 0 0 0 0
15050.7525376269 431.02 199.606666666667 0 151.786666666667 131.793333333333 67.8133333333333 279.233333333333 0 0 0 0
15075.7537876894 430.26 199.633333333333 0 152.393333333333 132.58 67.0533333333333 277.866666666667 0 0 0 0
15100.7550377519 430.893333333333 198.44 0 153.446666666667 132.66 65.78 277.446666666667 0 0 0 0
15125.7562878144 430.426666666667 198.74 0 152.706666666667 132.28 66.46 277.72 0 0 0 0
15150.7575378769 431.386666666667 197.553333333333 0 151.846666666667 130.4 67.1533333333333 279.54 0 0 0 0
15175.7587879394 431.753333333333 196.633333333333 0 151.813333333333 129.506666666667 67.1266666666667 279.94 0 0 0 0
15200.7600380019 431.986666666667 195.906666666667 0 153.24 130.46 65.4466666666667 278.746666666667 0 0 0 0
15225.7612880644 431.7 196.073333333333 0 154.786666666667 132.253333333333 63.82 276.913333333333 0 0 0 0
15250.7625381269 433.273333333333 194.246666666667 0 154.646666666667 130.393333333333 63.8533333333333 278.626666666667 0 0 0 0
15275.7637881894 434.446666666667 192.453333333333 0 155.38 129.386666666667 63.0666666666667 279.066666666667 0 0 0 0
15300.7650382519 433.38 192.706666666667 0 155.34 129.833333333333 62.8733333333333 278.04 0 0 0 0
15325.7662883144 434.633333333333 190.76 0 155.466666666667 128.313333333333 62.4466666666667 279.166666666667 0 0 0 0
15350.7675383769 435.593333333333 189.426666666667 0 155.273333333333 126.866666666667 62.56 280.32 0 0 0 0
15375.7687884394 436.406666666667 188.006666666667 0 156.246666666667 126.42 61.5866666666667 280.16 0 0 0 0
15400.7700385019 436.293333333333 187.873333333333 0 157.44 127.48 60.3933333333333 278.853333333333 0 0 0 0
15425.7712885644 436.206666666667 187.693333333333 0 158.46 128.473333333333 59.22 277.746666666667 0 0 0 0
15450.7725386269 438.32 185.193333333333 0 157.88 125.626666666667 59.5666666666667 280.44 0 0 0 0
15475.7737886894 435.12 188.12 0 156.213333333333 127.053333333333 61.0666666666667 278.906666666667 0 0 0 0
15500.7750387519 435.326666666667 187.213333333333 0 154.893333333333 125.1 62.1133333333333 280.433333333333 0 0 0 0
15525.7762888144 438.913333333333 183.186666666667 0 156.54 122.726666666667 60.46 282.373333333333 0 0 0 0
15550.7775388769 438.006666666667 183.473333333333 0 157.026666666667 123.5 59.9733333333333 280.98 0 0 0 0
15575.7787889394 438.153333333333 182.646666666667 0 157.226666666667 122.96 59.6866666666667 280.926666666667 0 0 0 0
15600.7800390019 437.346666666667 183.14 0 156.32 122.793333333333 60.3466666666667 281.026666666667 0 0 0 0
15625.7812890645 435.326666666667 184.793333333333 0 155.8 123.926666666667 60.8666666666667 279.526666666667 0 0 0 0
15650.782539127 434.426666666667 185.206666666667 0 154.94 123.633333333333 61.5733333333333 279.486666666667 0 0 0 0
15675.7837891895 431.633333333333 187.546666666667 0 155.04 126.086666666667 61.46 276.593333333333 0 0 0 0
15700.785039252 431.653333333333 187.3 0 155.04 126.053333333333 61.2466666666667 276.613333333333 0 0 0 0
15725.7862893145 432.093333333333 186.74 0 155.74 126.313333333333 60.4266666666667 276.353333333333 0 0 0 0
15750.787539377 430.393333333333 188.02 0 155.34 127.573333333333 60.4466666666667 275.053333333333 0 0 0 0
15775.7887894395 428.1 189.38 0 153.433333333333 127.66 61.72 274.666666666667 0 0 0 0
15800.790039502 424.473333333333 192.586666666667 0 152.253333333333 129.853333333333 62.7333333333333 272.22 0 0 0 0
15825.7912895645 425.613333333333 190.666666666667 0 152.8 128.893333333333 61.7733333333333 272.813333333333 0 0 0 0
15850.792539627 428.853333333333 186.8 0 153.773333333333 126.166666666667 60.6333333333333 275.08 0 0 0 0
15875.7937896895 428.613333333333 186.546666666667 0 153.233333333333 125.446666666667 61.1 275.38 0 0 0 0
15900.795039752 427.246666666667 187.113333333333 0 152.66 125.56 61.5533333333333 274.586666666667 0 0 0 0
15925.7962898145 426.506666666667 187.433333333333 0 151.66 124.966666666667 62.4666666666667 274.846666666667 0 0 0 0
15950.797539877 424.426666666667 188.946666666667 0 151.606666666667 126.666666666667 62.28 272.82 0 0 0 0
15975.7987899395 424.633333333333 188.253333333333 0 150.726666666667 125.26 62.9933333333333 273.906666666667 0 0 0 0
16000.800040002 424.413333333333 188.226666666667 0 150.126666666667 124.686666666667 63.54 274.286666666667 0 0 0 0
16025.8012900645 423.593333333333 188.666666666667 0 150.406666666667 125.42 63.2466666666667 273.186666666667 0 0 0 0
16050.802540127 422.726666666667 188.546666666667 0 149.66 125.08 63.4666666666667 273.066666666667 0 0 0 0
16075.8037901895 421.953333333333 188.973333333333 0 151.153333333333 127.126666666667 61.8466666666667 270.8 0 0 0 0
16100.805040252 422.613333333333 187.773333333333 0 151.973333333333 126.76 61.0133333333333 270.64 0 0 0 0
16125.8062903145 423.453333333333 186.086666666667 0 151.953333333333 125.206666666667 60.88 271.5 0 0 0 0
16150.807540377 425.206666666667 183.673333333333 0 152.42 123.426666666667 60.2466666666667 272.786666666667 0 0 0 0
16175.8087904395 427.466666666667 181.1 0 153.533333333333 121.966666666667 59.1333333333333 273.933333333333 0 0 0 0
16200.810040502 425.766666666667 181.92 0 153.28 122.533333333333 59.3866666666667 272.486666666667 0 0 0 0
16225.8112905645 424.38 182.886666666667 0 153.713333333333 123.933333333333 58.9533333333333 270.666666666667 0 0 0 0
16250.812540627 423.46 183.133333333333 0 153.18 123.8 59.3333333333333 270.28 0 0 0 0
16275.8137906895 425.086666666667 180.68 0 153.733333333333 121.92 58.76 271.353333333333 0 0 0 0
16300.815040752 426.5 178.553333333333 0 153.82 120.153333333333 58.4 272.68 0 0 0 0
16325.8162908145 428.273333333333 176.6 0 152.986666666667 117.466666666667 59.1333333333333 275.286666666667 0 0 0 0
16350.817540877 430.546666666667 173.6 0 151.926666666667 113.526666666667 60.0733333333333 278.62 0 0 0 0
16375.8187909395 431.053333333333 172.78 0 151.373333333333 112.153333333333 60.6266666666667 279.68 0 0 0 0
16400.8200410021 429.586666666667 174.133333333333 0 150.133333333333 112.266666666667 61.8666666666667 279.453333333333 0 0 0 0
16425.8212910646 427.9 175.166666666667 0 152.393333333333 115.58 59.5866666666667 275.506666666667 0 0 0 0
16450.8225411271 428.4 173.96 0 153.486666666667 115.706666666667 58.2533333333333 274.913333333333 0 0 0 0
16475.8237911896 429.873333333333 172.126666666667 0 154.246666666667 114.706666666667 57.42 275.626666666667 0 0 0 0
16500.8250412521 430.84 170.806666666667 0 154.98 114.12 56.6866666666667 275.86 0 0 0 0
16525.8262913146 430.113333333333 171.02 0 154.313333333333 113.666666666667 57.3533333333333 275.8 0 0 0 0
16550.8275413771 428.813333333333 171.813333333333 0 152.46 112.733333333333 59.08 276.353333333333 0 0 0 0
16575.8287914396 430.04 170.34 0 152.333333333333 111.293333333333 59.0466666666667 277.706666666667 0 0 0 0
16600.8300415021 429.833333333333 170.133333333333 0 151.946666666667 110.953333333333 59.18 277.886666666667 0 0 0 0
16625.8312915646 427.073333333333 172.42 0 149.173333333333 110.646666666667 61.7733333333333 277.9 0 0 0 0
16650.8325416271 423.76 174.893333333333 0 146.726666666667 110.946666666667 63.9466666666667 277.033333333333 0 0 0 0
16675.8337916896 424.6 173.526666666667 0 147.466666666667 110.64 62.8866666666667 277.133333333333 0 0 0 0
16700.8350417521 423.653333333333 174.346666666667 0 147.06 111.073333333333 63.2733333333333 276.593333333333 0 0 0 0
16725.8362918146 421.22 176.553333333333 0 145.933333333333 112.153333333333 64.4 275.286666666667 0 0 0 0
16750.8375418771 419.253333333333 178.04 0 144.82 112.526666666667 65.5133333333333 274.433333333333 0 0 0 0
16775.8387919396 418.033333333333 178.88 0 143.846666666667 112.48 66.4 274.186666666667 0 0 0 0
16800.8400420021 418.96 177.633333333333 0 143.48 111.08 66.5533333333333 275.48 0 0 0 0
16825.8412920646 418 178.313333333333 0 143.42 111.74 66.5733333333333 274.58 0 0 0 0
16850.8425421271 417.666666666667 178.16 0 144.58 112.926666666667 65.2333333333333 273.086666666667 0 0 0 0
16875.8437921896 416.32 178.993333333333 0 144.24 113.626666666667 65.3666666666667 272.08 0 0 0 0
16900.8450422521 414.786666666667 179.78 0 144.366666666667 114.646666666667 65.1333333333333 270.42 0 0 0 0
16925.8462923146 413.4 180.78 0 144.2 115.486666666667 65.2933333333333 269.2 0 0 0 0
16950.8475423771 414.826666666667 178.84 0 144.12 113.74 65.1 270.706666666667 0 0 0 0
16975.8487924396 413.626666666667 179.766666666667 0 142.8 113.48 66.2866666666667 270.826666666667 0 0 0 0
17000.8500425021 413.026666666667 179.78 0 142.16 112.94 66.84 270.866666666667 0 0 0 0
17025.8512925646 414.106666666667 178.286666666667 0 142.86 112.246666666667 66.04 271.246666666667 0 0 0 0
17050.8525426271 412.773333333333 178.72 0 142.146666666667 112.44 66.28 270.626666666667 0 0 0 0
17075.8537926896 414.506666666667 176.64 0 141.526666666667 110 66.64 272.98 0 0 0 0
17100.8550427521 416.24 174.36 0 142.086666666667 108.513333333333 65.8466666666667 274.153333333333 0 0 0 0
17125.8562928146 417.526666666667 172.58 0 143.606666666667 108.446666666667 64.1333333333333 273.92 0 0 0 0
17150.8575428771 417.14 172.3 0 143.826666666667 108.626666666667 63.6733333333333 273.313333333333 0 0 0 0
17175.8587929396 417.926666666667 170.793333333333 0 145.373333333333 108.666666666667 62.1266666666667 272.553333333333 0 0 0 0
17200.8600430022 416 172.526666666667 0 145.48 110.533333333333 61.9933333333333 270.52 0 0 0 0
17225.8612930647 414.62 173.3 0 146.16 112.34 60.96 268.46 0 0 0 0
17250.8625431272 416.58 170.446666666667 0 146.64 110.48 59.9666666666667 269.94 0 0 0 0
17275.8637931897 419.313333333333 167.386666666667 0 147.106666666667 108.033333333333 59.3533333333333 272.206666666667 0 0 0 0
17300.8650432522 418.653333333333 167.68 0 145.713333333333 107.06 60.62 272.94 0 0 0 0
17325.8662933147 420.506666666667 165.606666666667 0 144.493333333333 103.766666666667 61.84 276.013333333333 0 0 0 0
17350.8675433772 422.273333333333 163.726666666667 0 145.026666666667 102.42 61.3066666666667 277.246666666667 0 0 0 0
17375.8687934397 422.16 163.82 0 145.273333333333 102.76 61.06 276.886666666667 0 0 0 0
17400.8700435022 420.54 164.893333333333 0 145.433333333333 104.14 60.7533333333333 275.106666666667 0 0 0 0
17425.8712935647 418.773333333333 166.066666666667 0 145.813333333333 105.9 60.1666666666667 272.96 0 0 0 0
17450.8725436272 419.073333333333 165.566666666667 0 146.52 106.28 59.2866666666667 272.553333333333 0 0 0 0
17475.8737936897 419.18 164.786666666667 0 146.3 105.52 59.2666666666667 272.88 0 0 0 0
17500.8750437522 419.54 163.7 0 146.246666666667 104.48 59.22 273.293333333333 0 0 0 0
17525.8762938147 416.253333333333 166.293333333333 0 146.066666666667 107.086666666667 59.2066666666667 270.186666666667 0 0 0 0
17550.8775438772 415.433333333333 166.9 0 145.58 107.313333333333 59.5866666666667 269.853333333333 0 0 0 0
17575.8787939397 414.34 167.566666666667 0 144.94 107.446666666667 60.12 269.4 0 0 0 0
17600.8800440022 412.8 168.966666666667 0 144.966666666667 108.933333333333 60.0333333333333 267.833333333333 0 0 0 0
17625.8812940647 413.54 168.126666666667 0 145.44 108.566666666667 59.56 268.1 0 0 0 0
17650.8825441272 412.12 169.326666666667 0 145.413333333333 109.74 59.5866666666667 266.706666666667 0 0 0 0
17675.8837941897 412.146666666667 168.653333333333 0 144.8 108.453333333333 60.2 267.346666666667 0 0 0 0
17700.8850442522 412.66 167.84 0 144.64 107.48 60.36 268.02 0 0 0 0
17725.8862943147 409.673333333333 170.426666666667 0 142.88 108.38 62.0466666666667 266.793333333333 0 0 0 0
17750.8875443772 410.513333333333 169.46 0 142.173333333333 106.826666666667 62.6333333333333 268.34 0 0 0 0
17775.8887944397 411.12 168.306666666667 0 142.386666666667 106.026666666667 62.28 268.733333333333 0 0 0 0
17800.8900445022 408.526666666667 170.52 0 141.746666666667 107.6 62.92 266.78 0 0 0 0
17825.8912945647 406.753333333333 172.093333333333 0 142.026666666667 109.453333333333 62.64 264.726666666667 0 0 0 0
17850.8925446272 406.766666666667 171.793333333333 0 143.126666666667 110.36 61.4333333333333 263.64 0 0 0 0
17875.8937946897 405.1 173.253333333333 0 141.786666666667 110.54 62.7133333333333 263.313333333333 0 0 0 0
17900.8950447522 404.02 174.046666666667 0 141.553333333333 111.106666666667 62.94 262.466666666667 0 0 0 0
17925.8962948147 403.166666666667 174.613333333333 0 141.553333333333 111.84 62.7733333333333 261.613333333333 0 0 0 0
17950.8975448772 401.326666666667 175.993333333333 0 140.966666666667 112.793333333333 63.2 260.36 0 0 0 0
17975.8987949397 401.46 174.966666666667 0 141.76 112.7 62.2666666666667 259.7 0 0 0 0
18000.9000450023 397.853333333333 178.093333333333 0 140.02 114.113333333333 63.98 257.833333333333 0 0 0 0
18025.9012950648 397.58 177.646666666667 0 139.033333333333 112.68 64.9666666666667 258.546666666667 0 0 0 0
18050.9025451273 400.673333333333 174.02 0 140.28 110.353333333333 63.6666666666667 260.393333333333 0 0 0 0
18075.9037951898 401.953333333333 172.026666666667 0 140.32 108.513333333333 63.5133333333333 261.633333333333 0 0 0 0
18100.9050452523 398.293333333333 175.293333333333 0 137.82 109.38 65.9133333333333 260.473333333333 0 0 0 0
18125.9062953148 397.506666666667 175.546666666667 0 137.666666666667 109.546666666667 66 259.84 0 0 0 0
18150.9075453773 398.353333333333 173.84 0 139.493333333333 109.666666666667 64.1733333333333 258.86 0 0 0 0
18175.9087954398 397.866666666667 173.64 0 138.606666666667 108.826666666667 64.8133333333333 259.26 0 0 0 0
18200.9100455023 397.446666666667 173.473333333333 0 138.033333333333 108.46 65.0133333333333 259.413333333333 0 0 0 0
18225.9112955648 396.226666666667 173.986666666667 0 138.646666666667 109.846666666667 64.14 257.58 0 0 0 0
18250.9125456273 397.2 172.486666666667 0 139.733333333333 109.553333333333 62.9333333333333 257.466666666667 0 0 0 0
18275.9137956898 397.8 171.513333333333 0 137.686666666667 106.533333333333 64.98 260.113333333333 0 0 0 0
18300.9150457523 397.666666666667 171.4 0 137.233333333333 105.966666666667 65.4333333333333 260.433333333333 0 0 0 0
18325.9162958148 398.326666666667 170.213333333333 0 138.746666666667 106.653333333333 63.56 259.58 0 0 0 0
18350.9175458773 397.42 170.913333333333 0 138.746666666667 107.493333333333 63.42 258.673333333333 0 0 0 0
18375.9187959398 396.8 171.426666666667 0 137.953333333333 107.213333333333 64.2133333333333 258.846666666667 0 0 0 0
18400.9200460023 396.666666666667 171.5 0 138.653333333333 107.986666666667 63.5133333333333 258.013333333333 0 0 0 0
18425.9212960648 396.886666666667 171.133333333333 0 138.846666666667 107.86 63.2733333333333 258.04 0 0 0 0
18450.9225461273 395.846666666667 171.966666666667 0 138.76 108.726666666667 63.24 257.086666666667 0 0 0 0
18475.9237961898 397.54 169.933333333333 0 140.74 108.746666666667 61.1866666666667 256.8 0 0 0 0
18500.9250462523 396.793333333333 170.153333333333 0 141.706666666667 110.1 60.0533333333333 255.086666666667 0 0 0 0
18525.9262963148 396.493333333333 169.92 0 141.5 109.946666666667 59.9733333333333 254.993333333333 0 0 0 0
18550.9275463773 399.1 166.766666666667 0 142.126666666667 107.86 58.9066666666667 256.973333333333 0 0 0 0
18575.9287964398 401.606666666667 164.06 0 143.686666666667 106.913333333333 57.1466666666667 257.92 0 0 0 0
18600.9300465023 400.773333333333 164.54 0 143.58 107.446666666667 57.0933333333333 257.193333333333 0 0 0 0
18625.9312965648 401.08 163.413333333333 0 143.733333333333 106.64 56.7733333333333 257.346666666667 0 0 0 0
18650.9325466273 400.733333333333 163.24 0 144.96 107.866666666667 55.3733333333333 255.773333333333 0 0 0 0
18675.9337966898 402.006666666667 161.553333333333 0 146.433333333333 107.653333333333 53.9 255.573333333333 0 0 0 0
18700.9350467523 403.98 159.233333333333 0 147.52 106.566666666667 52.6666666666667 256.46 0 0 0 0
18725.9362968148 402.513333333333 160.126666666667 0 146.226666666667 106.6 53.5266666666667 256.286666666667 0 0 0 0
18750.9375468773 400.886666666667 161.593333333333 0 145.493333333333 107.42 54.1733333333333 255.393333333333 0 0 0 0
18775.9387969398 401.513333333333 160.433333333333 0 146.78 107.84 52.5933333333333 254.733333333333 0 0 0 0
18800.9400470024 400.646666666667 160.926666666667 0 147.446666666667 109.04 51.8866666666667 253.2 0 0 0 0
18825.9412970649 401.566666666667 159.846666666667 0 147.613333333333 108.213333333333 51.6333333333333 253.953333333333 0 0 0 0
18850.9425471274 400.266666666667 161.06 0 147.586666666667 109.486666666667 51.5733333333333 252.68 0 0 0 0
18875.9437971899 400.48 160.28 0 146.5 108.113333333333 52.1666666666667 253.98 0 0 0 0
18900.9450472524 397.746666666667 162.8 0 145.08 109.213333333333 53.5866666666667 252.666666666667 0 0 0 0
18925.9462973149 395.3 164.92 0 144.133333333333 110.386666666667 54.5333333333333 251.166666666667 0 0 0 0
18950.9475473774 394.04 165.993333333333 0 143.073333333333 110.48 55.5133333333333 250.966666666667 0 0 0 0
18975.9487974399 392.866666666667 166.906666666667 0 141.853333333333 110.26 56.6466666666667 251.013333333333 0 0 0 0
19000.9500475024 392.38 167.18 0 141.44 110.12 57.06 250.94 0 0 0 0
19025.9512975649 394.16 164.94 0 140.653333333333 107.233333333333 57.7066666666667 253.506666666667 0 0 0 0
19050.9525476274 394.766666666667 163.813333333333 0 140.046666666667 105.626666666667 58.1866666666667 254.72 0 0 0 0
19075.9537976899 391.68 166.62 0 139.206666666667 107.66 58.96 252.473333333333 0 0 0 0
19100.9550477524 391.873333333333 165.966666666667 0 139.333333333333 107.293333333333 58.6733333333333 252.54 0 0 0 0
19125.9562978149 392.853333333333 164.393333333333 0 140.053333333333 106.766666666667 57.6266666666667 252.8 0 0 0 0
19150.9575478774 391.706666666667 165.106666666667 0 139.506666666667 107.113333333333 57.9933333333333 252.2 0 0 0 0
19175.9587979399 389.64 166.886666666667 0 138.826666666667 108.353333333333 58.5333333333333 250.813333333333 0 0 0 0
19200.9600480024 391.54 164.886666666667 0 138.92 106.473333333333 58.4133333333333 252.62 0 0 0 0
19225.9612980649 392.646666666667 163.086666666667 0 139.58 105.46 57.6266666666667 253.066666666667 0 0 0 0
19250.9625481274 393.48 161.74 0 138.986666666667 103.726666666667 58.0133333333333 254.493333333333 0 0 0 0
19275.9637981899 396.3 158.866666666667 0 141.546666666667 103.413333333333 55.4533333333333 254.753333333333 0 0 0 0
19300.9650482524 395.5 159.666666666667 0 141.593333333333 104.26 55.4066666666667 253.906666666667 0 0 0 0
19325.9662983149 393.033333333333 161.633333333333 0 140.493333333333 105.32 56.3133333333333 252.54 0 0 0 0
19350.9675483774 390.833333333333 162.88 0 140.08 106.453333333333 56.4266666666667 250.753333333333 0 0 0 0
19375.9687984399 390.686666666667 162.746666666667 0 140.406666666667 106.653333333333 56.0933333333333 250.28 0 0 0 0
19400.9700485024 388.186666666667 164.673333333333 0 138.966666666667 107.14 57.5333333333333 249.22 0 0 0 0
19425.9712985649 384.42 168.086666666667 0 137.86 109.606666666667 58.48 246.56 0 0 0 0
19450.9725486274 383.246666666667 168.893333333333 0 137.073333333333 109.66 59.2333333333333 246.173333333333 0 0 0 0
19475.9737986899 380.56 171.16 0 136.686666666667 111.68 59.48 243.873333333333 0 0 0 0
19500.9750487524 378.773333333333 172.293333333333 0 136.566666666667 112.913333333333 59.38 242.206666666667 0 0 0 0
19525.9762988149 380.2 170.46 0 137.5 112.126666666667 58.3333333333333 242.7 0 0 0 0
19550.9775488774 382.153333333333 168.133333333333 0 138.946666666667 111.46 56.6733333333333 243.206666666667 0 0 0 0
19575.9787989399 382.3 167.626666666667 0 139.28 111.54 56.0866666666667 243.02 0 0 0 0
19600.9800490025 380.166666666667 169.206666666667 0 138.1 112.186666666667 57.02 242.066666666667 0 0 0 0
19625.981299065 380.893333333333 168.106666666667 0 138.366666666667 111.473333333333 56.6333333333333 242.526666666667 0 0 0 0
19650.9825491275 381.62 167.333333333333 0 139.026666666667 111.406666666667 55.9266666666667 242.593333333333 0 0 0 0
19675.98379919 384.266666666667 164.133333333333 0 140 109.733333333333 54.4 244.266666666667 0 0 0 0
19700.9850492525 383.686666666667 164.18 0 139.586666666667 109.533333333333 54.6466666666667 244.1 0 0 0 0
19725.986299315 380.9 166.506666666667 0 138.506666666667 110.94 55.5666666666667 242.393333333333 0 0 0 0
19750.9875493775 379.153333333333 167.9 0 136.22 110.12 57.78 242.933333333333 0 0 0 0
19775.98879944 378.486666666667 168.006666666667 0 135.733333333333 109.873333333333 58.1333333333333 242.753333333333 0 0 0 0
19800.9900495025 377.613333333333 168.153333333333 0 135.226666666667 109.686666666667 58.4666666666667 242.386666666667 0 0 0 0
19825.991299565 377.713333333333 167.68 0 134.193333333333 108.373333333333 59.3066666666667 243.52 0 0 0 0
19850.9925496275 375.826666666667 169.36 0 133.246666666667 109.253333333333 60.1066666666667 242.58 0 0 0 0
19875.99379969 373.273333333333 171.3 0 133.18 111.633333333333 59.6666666666667 240.093333333333 0 0 0 0
19900.9950497525 370.24 173.98 0 131.3 112.446666666667 61.5333333333333 238.94 0 0 0 0
19925.996299815 371.106666666667 172.913333333333 0 132.053333333333 112.133333333333 60.78 239.053333333333 0 0 0 0
19950.9975498775 374.833333333333 169.153333333333 0 133.273333333333 109.593333333333 59.56 241.56 0 0 0 0
19975.99879994 375.916666666667 167.698717948718 0 133.198717948718 108.205128205128 59.4935897435898 242.717948717949 0 0 0 0
20001.0000500025 373.32 169.74 0 132.566666666667 109.913333333333 59.8266666666667 240.753333333333 0 0 0 0
20026.001300065 373.653333333333 169.046666666667 0 131.98 108.993333333333 60.0533333333333 241.673333333333 0 0 0 0
20051.0025501275 373.94 168.546666666667 0 132.44 108.986666666667 59.56 241.5 0 0 0 0
20076.00380019 377.686666666667 164.4 0 134.213333333333 106.613333333333 57.7866666666667 243.473333333333 0 0 0 0
20101.0050502525 379.753333333333 162.146666666667 0 136.6 106.813333333333 55.3333333333333 243.153333333333 0 0 0 0
20126.006300315 379.853333333333 161.706666666667 0 136.66 106.533333333333 55.1733333333333 243.193333333333 0 0 0 0
20151.0075503775 378.92 162.58 0 136.626666666667 107.373333333333 55.2066666666667 242.293333333333 0 0 0 0
20176.00880044 377.573333333333 163.76 0 136.466666666667 108.393333333333 55.3666666666667 241.106666666667 0 0 0 0
20201.0100505025 378.426666666667 162.733333333333 0 135.56 106.46 56.2733333333333 242.866666666667 0 0 0 0
20226.011300565 378.726666666667 161.866666666667 0 136.4 106.613333333333 55.2533333333333 242.326666666667 0 0 0 0
20251.0125506275 379.88 159.853333333333 0 136.706666666667 105.386666666667 54.4666666666667 243.173333333333 0 0 0 0
20276.01380069 378.386666666667 161.173333333333 0 135.086666666667 105.2 55.9733333333333 243.3 0 0 0 0
20301.0150507525 382.126666666667 156.733333333333 0 135.353333333333 101.113333333333 55.62 246.773333333333 0 0 0 0
20326.016300815 383.333333333333 154.78 0 137.233333333333 101.346666666667 53.4333333333333 246.1 0 0 0 0
20351.0175508775 383.58 154.16 0 138.046666666667 101.633333333333 52.5266666666667 245.533333333333 0 0 0 0
20376.01880094 382.306666666667 155.293333333333 0 137.586666666667 102.446666666667 52.8466666666667 244.72 0 0 0 0
20401.0200510026 381.733333333333 155.6 0 136.98 102.413333333333 53.1866666666667 244.753333333333 0 0 0 0
20426.0213010651 382.913333333333 154.173333333333 0 137.88 101.886666666667 52.2866666666667 245.033333333333 0 0 0 0
20451.0225511276 384.226666666667 152.686666666667 0 138.94 101.46 51.2266666666667 245.286666666667 0 0 0 0
20476.0238011901 385.746666666667 151.013333333333 0 139.313333333333 100.173333333333 50.84 246.433333333333 0 0 0 0
20501.0250512526 387.14 149.22 0 138.433333333333 97.6533333333333 51.5666666666667 248.706666666667 0 0 0 0
20526.0263013151 386.153333333333 149.8 0 138.06 97.86 51.94 248.093333333333 0 0 0 0
20551.0275513776 386.573333333333 149 0 138.14 97.2333333333333 51.7666666666667 248.433333333333 0 0 0 0
20576.0288014401 384.326666666667 150.76 0 137.033333333333 97.96 52.8 247.293333333333 0 0 0 0
20601.0300515026 384.966666666667 149.546666666667 0 137.753333333333 97.4666666666667 52.08 247.213333333333 0 0 0 0
20626.0313015651 384.846666666667 149.353333333333 0 138.106666666667 97.9266666666667 51.4266666666667 246.74 0 0 0 0
20651.0325516276 381.16 152.646666666667 0 137.693333333333 101.153333333333 51.4933333333333 243.466666666667 0 0 0 0
20676.0338016901 378.993333333333 154.28 0 137.76 103.04 51.24 241.233333333333 0 0 0 0
20701.0350517526 377.206666666667 155.5 0 137.053333333333 103.72 51.78 240.153333333333 0 0 0 0
20726.0363018151 375.366666666667 157.18 0 135.893333333333 104.24 52.94 239.473333333333 0 0 0 0
20751.0375518776 373.973333333333 158.093333333333 0 135.473333333333 104.886666666667 53.2066666666667 238.5 0 0 0 0
20776.0388019401 373.866666666667 157.546666666667 0 134.693333333333 103.993333333333 53.5533333333333 239.173333333333 0 0 0 0
20801.0400520026 372.386666666667 158.74 0 134.826666666667 105.4 53.34 237.56 0 0 0 0
20826.0413020651 370.5 160.006666666667 0 133.626666666667 105.62 54.3866666666667 236.873333333333 0 0 0 0
20851.0425521276 367.493333333333 162.533333333333 0 131.84 106.373333333333 56.16 235.653333333333 0 0 0 0
20876.0438021901 367.36 162.406666666667 0 130.713333333333 105.12 57.2866666666667 236.646666666667 0 0 0 0
20901.0450522526 368.653333333333 160.806666666667 0 131.373333333333 104.22 56.5866666666667 237.28 0 0 0 0
20926.0463023151 368.706666666667 160.386666666667 0 132.46 105.18 55.2066666666667 236.246666666667 0 0 0 0
20951.0475523776 366.526666666667 162.146666666667 0 132.32 106.8 55.3466666666667 234.206666666667 0 0 0 0
20976.0488024401 365.886666666667 162.633333333333 0 131.253333333333 106.366666666667 56.2666666666667 234.633333333333 0 0 0 0
21001.0500525026 363.413333333333 164.633333333333 0 128.993333333333 106.473333333333 58.16 234.42 0 0 0 0
21026.0513025651 362.846666666667 164.8 0 127.613333333333 105.493333333333 59.3066666666667 235.233333333333 0 0 0 0
21051.0525526276 364.333333333333 162.893333333333 0 127.693333333333 103.753333333333 59.14 236.64 0 0 0 0
21076.0538026901 364.853333333333 162.153333333333 0 126.766666666667 102.233333333333 59.92 238.086666666667 0 0 0 0
21101.0550527526 365.653333333333 160.606666666667 0 125.813333333333 100.006666666667 60.6 239.84 0 0 0 0
21126.0563028151 365.773333333333 160.06 0 125.913333333333 99.64 60.42 239.86 0 0 0 0
21151.0575528776 365.3 160.3 0 125.42 99.3866666666667 60.9133333333333 239.88 0 0 0 0
21176.0588029401 364.406666666667 160.693333333333 0 125.133333333333 99.6866666666667 61.0066666666667 239.273333333333 0 0 0 0
21201.0600530027 364.726666666667 159.74 0 125.5 99.5733333333333 60.1666666666667 239.226666666667 0 0 0 0
21226.0613030652 365.633333333333 158.426666666667 0 125.453333333333 98.4866666666667 59.94 240.18 0 0 0 0
21251.0625531277 364.933333333333 158.92 0 125.713333333333 99.34 59.58 239.22 0 0 0 0
21276.0638031902 366.206666666667 157.426666666667 0 126.146666666667 98.4066666666667 59.02 240.06 0 0 0 0
21301.0650532527 366.98 156.333333333333 0 126.006666666667 97.26 59.0733333333333 240.973333333333 0 0 0 0
21326.0663033152 365.82 157.346666666667 0 124.94 97.2866666666667 60.06 240.88 0 0 0 0
21351.0675533777 364.68 158.48 0 124.426666666667 97.9066666666667 60.5733333333333 240.253333333333 0 0 0 0
21376.0688034402 365.893333333333 156.773333333333 0 125.673333333333 97.58 59.1933333333333 240.22 0 0 0 0
21401.0700535027 365.5 156.393333333333 0 125.42 97.1133333333333 59.28 240.08 0 0 0 0
21426.0713035652 366.2 155.473333333333 0 125.16 96.02 59.4533333333333 241.04 0 0 0 0
21451.0725536277 365.16 156.046666666667 0 125.946666666667 97.4933333333333 58.5533333333333 239.213333333333 0 0 0 0
21476.0738036902 365.453333333333 155.253333333333 0 126.453333333333 97.2933333333333 57.96 239 0 0 0 0
21501.0750537527 366.786666666667 153.566666666667 0 127.386666666667 96.6866666666667 56.88 239.4 0 0 0 0
21526.0763038152 365.806666666667 153.973333333333 0 127.98 97.9 56.0733333333333 237.826666666667 0 0 0 0
21551.0775538777 366.953333333333 152.34 0 128.66 97.2333333333333 55.1066666666667 238.293333333333 0 0 0 0
21576.0788039402 367.033333333333 151.986666666667 0 130.113333333333 98.58 53.4066666666667 236.92 0 0 0 0
21601.0800540027 370.373333333333 148.513333333333 0 130.333333333333 95.3466666666667 53.1666666666667 240.04 0 0 0 0
21626.0813040652 369.413333333333 149.42 0 129.253333333333 95.1733333333333 54.2466666666667 240.16 0 0 0 0
21651.0825541277 369.333333333333 149.313333333333 0 130.266666666667 96.18 53.1333333333333 239.066666666667 0 0 0 0
21676.0838041902 370.5 147.42 0 132.286666666667 96.4266666666667 50.9933333333333 238.213333333333 0 0 0 0
21701.0850542527 368.433333333333 149.02 0 131.186666666667 97.0933333333333 51.9266666666667 237.246666666667 0 0 0 0
21726.0863043152 367.64 149.173333333333 0 131.466666666667 97.64 51.5333333333333 236.173333333333 0 0 0 0
21751.0875543777 369.48 146.96 0 132.5 96.6133333333333 50.3466666666667 236.98 0 0 0 0
21776.0888044402 367.186666666667 148.78 0 132.093333333333 98.24 50.54 235.093333333333 0 0 0 0
21801.0900545027 366.16 149.42 0 131.453333333333 98.46 50.96 234.706666666667 0 0 0 0
21826.0913045652 364.373333333333 150.78 0 130.566666666667 99.16 51.62 233.806666666667 0 0 0 0
21851.0925546277 363.326666666667 151.46 0 130.68 99.9733333333333 51.4866666666667 232.646666666667 0 0 0 0
21876.0938046902 363.246666666667 151.406666666667 0 130.913333333333 100.166666666667 51.24 232.333333333333 0 0 0 0
21901.0950547527 365.613333333333 148.72 0 131.78 98.5 50.22 233.833333333333 0 0 0 0
21926.0963048152 364.48 149.433333333333 0 131.833333333333 99.42 50.0133333333333 232.646666666667 0 0 0 0
21951.0975548777 362.226666666667 150.34 0 129.346666666667 98.2533333333333 52.0866666666667 232.88 0 0 0 0
21976.0988049402 360.046666666667 151.906666666667 0 127.153333333333 97.94 53.9666666666667 232.893333333333 0 0 0 0
22001.1000550027 360.513333333333 151.2 0 127.646666666667 97.8466666666667 53.3533333333333 232.866666666667 0 0 0 0
22026.1013050653 361.18 149.806666666667 0 129.306666666667 98.1133333333333 51.6933333333333 231.873333333333 0 0 0 0
22051.1025551278 360.946666666667 149.626666666667 0 129.286666666667 98.0133333333333 51.6133333333333 231.66 0 0 0 0
22076.1038051903 361.806666666667 147.886666666667 0 129.2 96.6266666666667 51.26 232.606666666667 0 0 0 0
22101.1050552528 362.1 147.086666666667 0 129.526666666667 96.28 50.8066666666667 232.573333333333 0 0 0 0
22126.1063053153 358.56 150.533333333333 0 128.633333333333 98.8333333333333 51.7 229.926666666667 0 0 0 0
22151.1075553778 357.133333333333 151.786666666667 0 128.56 100.046666666667 51.74 228.573333333333 0 0 0 0
22176.1088054403 357.68 150.726666666667 0 128.713333333333 99.44 51.2866666666667 228.966666666667 0 0 0 0
22201.1100555028 357.053333333333 151.013333333333 0 128.553333333333 99.7066666666667 51.3066666666667 228.5 0 0 0 0
22226.1113055653 356.526666666667 151.026666666667 0 129.02 100.4 50.6266666666667 227.506666666667 0 0 0 0
22251.1125556278 358.573333333333 148.566666666667 0 129.72 98.8133333333333 49.7533333333333 228.853333333333 0 0 0 0
22276.1138056903 358.633333333333 148.2 0 130.22 99.0866666666667 49.1133333333333 228.413333333333 0 0 0 0
22301.1150557528 359.446666666667 147.386666666667 0 131 99.0533333333333 48.3333333333333 228.446666666667 0 0 0 0
22326.1163058153 358.946666666667 147.646666666667 0 130.326666666667 98.8666666666667 48.78 228.62 0 0 0 0
22351.1175558778 355.093333333333 151.24 0 127.773333333333 100.013333333333 51.2266666666667 227.32 0 0 0 0
22376.1188059403 355.046666666667 151.153333333333 0 127.246666666667 99.4 51.7533333333333 227.8 0 0 0 0
22401.1200560028 354.606666666667 151.22 0 127.32 99.66 51.56 227.286666666667 0 0 0 0
22426.1213060653 355.413333333333 150.253333333333 0 127.866666666667 99.2866666666667 50.9666666666667 227.546666666667 0 0 0 0
22451.1225561278 354.793333333333 150.513333333333 0 128.06 99.8266666666667 50.6866666666667 226.733333333333 0 0 0 0
22476.1238061903 353.18 151.666666666667 0 126.8 99.8066666666667 51.86 226.38 0 0 0 0
22501.1250562528 354.26 150.406666666667 0 126.06 97.9666666666667 52.44 228.2 0 0 0 0
22526.1263063153 352.553333333333 151.933333333333 0 124.853333333333 98.2866666666667 53.6466666666667 227.7 0 0 0 0
22551.1275563778 351.986666666667 152.093333333333 0 123.826666666667 97.4333333333333 54.66 228.16 0 0 0 0
22576.1288064403 352.386666666667 151.02 0 123.266666666667 96.02 55 229.12 0 0 0 0
22601.1300565028 353.013333333333 149.853333333333 0 122.693333333333 94.6333333333333 55.22 230.32 0 0 0 0
22626.1313065653 355.006666666667 147.04 0 122.42 91.6266666666667 55.4133333333333 232.586666666667 0 0 0 0
22651.1325566278 354 147.573333333333 0 122.053333333333 91.9866666666667 55.5866666666667 231.946666666667 0 0 0 0
22676.1338066903 355.38 145.446666666667 0 122.753333333333 90.7933333333333 54.6533333333333 232.626666666667 0 0 0 0
22701.1350567528 354.78 145.653333333333 0 121.82 90.14 55.5133333333333 232.96 0 0 0 0
22726.1363068153 352.046666666667 147.993333333333 0 122.206666666667 92.8733333333333 55.12 229.84 0 0 0 0
22751.1375568778 352.846666666667 146.58 0 123.706666666667 93.12 53.46 229.14 0 0 0 0
22776.1388069403 353.126666666667 145.826666666667 0 125.053333333333 93.7133333333334 52.1133333333333 228.073333333333 0 0 0 0
22801.1400570028 350.533333333333 148.126666666667 0 124.993333333333 95.96 52.1666666666667 225.54 0 0 0 0
22826.1413070654 347.526666666667 150.7 0 123.366666666667 97.0666666666667 53.6333333333333 224.16 0 0 0 0
22851.1425571279 348.18 149.56 0 124.68 97.24 52.32 223.5 0 0 0 0
22876.1438071904 349.026666666667 148.586666666667 0 125.293333333333 96.9333333333333 51.6533333333333 223.733333333333 0 0 0 0
22901.1450572529 346.053333333333 151.086666666667 0 123.566666666667 97.82 53.2666666666667 222.486666666667 0 0 0 0
22926.1463073154 347.18 149.7 0 124.2 97.1733333333333 52.5266666666667 222.98 0 0 0 0
22951.1475573779 344.786666666667 151.573333333333 0 123.813333333333 98.72 52.8533333333333 220.973333333333 0 0 0 0
22976.1488074404 343.74 152.3 0 122.753333333333 98.5466666666667 53.7533333333333 220.986666666667 0 0 0 0
23001.1500575029 344.813333333333 150.853333333333 0 122.613333333333 97.1333333333333 53.72 222.2 0 0 0 0
23026.1513075654 344.08 151.353333333333 0 122.18 97.2666666666667 54.0866666666667 221.9 0 0 0 0
23051.1525576279 342.4 152.26 0 121.986666666667 98.2466666666667 54.0133333333333 220.413333333333 0 0 0 0
23076.1538076904 342.68 151.693333333333 0 120.926666666667 96.62 55.0733333333333 221.753333333333 0 0 0 0
23101.1550577529 344.486666666667 149.646666666667 0 120.98 94.8266666666667 54.82 223.506666666667 0 0 0 0
23126.1563078154 345.713333333333 148.12 0 120.92 93.4333333333333 54.6866666666667 224.793333333333 0 0 0 0
23151.1575578779 346.26 146.973333333333 0 121.866666666667 93.36 53.6133333333333 224.393333333333 0 0 0 0
23176.1588079404 347.426666666667 145.153333333333 0 123.3 93.12 52.0333333333333 224.126666666667 0 0 0 0
23201.1600580029 346.86 145.48 0 122.44 92.5866666666667 52.8933333333333 224.42 0 0 0 0
23226.1613080654 346.133333333333 145.373333333333 0 122.613333333333 92.98 52.3933333333333 223.52 0 0 0 0
23251.1625581279 345.24 145.686666666667 0 122.033333333333 93.0533333333333 52.6333333333333 223.206666666667 0 0 0 0
23276.1638081904 345.5 144.98 0 121.246666666667 91.7266666666667 53.2533333333333 224.253333333333 0 0 0 0
23301.1650582529 347.773333333333 141.98 0 122.44 89.92 52.06 225.333333333333 0 0 0 0
23326.1663083154 345.966666666667 143.273333333333 0 122.093333333333 90.8666666666667 52.4066666666667 223.873333333333 0 0 0 0
23351.1675583779 343.346666666667 145.393333333333 0 121.393333333333 92.5466666666667 52.8466666666667 221.953333333333 0 0 0 0
23376.1688084404 342.353333333333 145.926666666667 0 121.853333333333 93.94 51.9866666666667 220.5 0 0 0 0
23401.1700585029 340.286666666667 147.446666666667 0 121.153333333333 94.8533333333333 52.5933333333333 219.133333333333 0 0 0 0
23426.1713085654 337.326666666667 150.033333333333 0 119.933333333333 96.3 53.7333333333333 217.393333333333 0 0 0 0
23451.1725586279 336.4 150.58 0 118.86 96.0466666666667 54.5333333333333 217.54 0 0 0 0
23476.1738086904 336.113333333333 150.56 0 117.886666666667 95.1133333333333 55.4466666666667 218.226666666667 0 0 0 0
23501.1750587529 334.786666666667 151.66 0 117.06 95.4133333333333 56.2466666666667 217.726666666667 0 0 0 0
23526.1763088154 333.526666666667 152.333333333333 0 114.806666666667 94.14 58.1933333333333 218.72 0 0 0 0
23551.1775588779 334.36 151.193333333333 0 114.466666666667 92.7666666666667 58.4266666666667 219.893333333333 0 0 0 0
23576.1788089404 337.34 147.826666666667 0 115.973333333333 90.9666666666667 56.86 221.366666666667 0 0 0 0
23601.1800590029 340.646666666667 144.26 0 118.353333333333 89.8933333333333 54.3666666666667 222.293333333333 0 0 0 0
23626.1813090655 343 141.826666666667 0 120.34 89.5 52.3266666666667 222.66 0 0 0 0
23651.182559128 342.58 141.733333333333 0 120.893333333333 89.96 51.7733333333333 221.686666666667 0 0 0 0
23676.1838091905 339.806666666667 144.2 0 120.453333333333 92.1466666666667 52.0533333333333 219.353333333333 0 0 0 0
23701.185059253 338.033333333333 145.946666666667 0 120.186666666667 93.6333333333333 52.3133333333333 217.846666666667 0 0 0 0
23726.1863093155 336.773333333333 147.046666666667 0 119.32 93.8666666666667 53.18 217.453333333333 0 0 0 0
23751.187559378 336.406666666667 146.993333333333 0 118.973333333333 93.58 53.4133333333333 217.433333333333 0 0 0 0
23776.1888094405 333.913333333333 148.54 0 117.753333333333 94.3466666666667 54.1933333333333 216.16 0 0 0 0
23801.190059503 333.006666666667 148.826666666667 0 117.373333333333 94.5333333333333 54.2933333333333 215.633333333333 0 0 0 0
23826.1913095655 330.64 150.98 0 118.18 97.66 53.32 212.46 0 0 0 0
23851.192559628 332.086666666667 149.293333333333 0 118.953333333333 96.7466666666667 52.5466666666667 213.133333333333 0 0 0 0
23876.1938096905 330.826666666667 149.893333333333 0 119.12 97.6133333333333 52.28 211.706666666667 0 0 0 0
23901.195059753 330.613333333333 149.453333333333 0 119.92 98.28 51.1733333333333 210.693333333333 0 0 0 0
23926.1963098155 332.02 147.646666666667 0 120.413333333333 97.2266666666667 50.42 211.606666666667 0 0 0 0
23951.197559878 329.906666666667 149.426666666667 0 118.48 97.26 52.1666666666667 211.426666666667 0 0 0 0
23976.1988099405 327.886666666667 151.113333333333 0 118.126666666667 98.74 52.3733333333333 209.76 0 0 0 0
24001.200060003 331.993333333333 146.88 0 119.7 96.08 50.8 212.293333333333 0 0 0 0
24026.2013100655 331.226666666667 147.52 0 118.366666666667 95.3866666666667 52.1333333333333 212.86 0 0 0 0
24051.202560128 330.64 147.713333333333 0 116.866666666667 94.26 53.4533333333333 213.773333333333 0 0 0 0
24076.2038101905 332.586666666667 145.553333333333 0 117.593333333333 93.0066666666667 52.5466666666667 214.993333333333 0 0 0 0
24101.205060253 332.373333333333 145.566666666667 0 117.48 93.1066666666667 52.46 214.893333333333 0 0 0 0
24126.2063103155 331.153333333333 146.526666666667 0 116.38 93.1266666666667 53.4 214.773333333333 0 0 0 0
24151.207560378 332.26 145.086666666667 0 117.46 92.9333333333333 52.1533333333333 214.8 0 0 0 0
24176.2088104405 333.293333333333 143.72 0 118.773333333333 92.9933333333333 50.7266666666667 214.52 0 0 0 0
24201.210060503 336.68 140.32 0 120.26 91.08 49.24 216.42 0 0 0 0
24226.2113105655 336.113333333333 140.773333333333 0 120.073333333333 91.46 49.3133333333333 216.04 0 0 0 0
24251.212560628 334.18 142.573333333333 0 118.82 92.06 50.5133333333333 215.36 0 0 0 0
24276.2138106905 332.526666666667 143.893333333333 0 117.7 92.26 51.6333333333333 214.826666666667 0 0 0 0
24301.215060753 331.593333333333 144.366666666667 0 115.993333333333 91.1733333333333 53.1933333333333 215.6 0 0 0 0
24326.2163108155 329.12 146.58 0 116.066666666667 93.48 53.1 213.053333333333 0 0 0 0
24351.217560878 330.286666666667 145.02 0 116.66 92.5133333333333 52.5066666666667 213.626666666667 0 0 0 0
24376.2188109405 332.413333333333 142.253333333333 0 117.053333333333 90.2466666666667 52.0066666666667 215.36 0 0 0 0
24401.220061003 331.98 142.233333333333 0 115.84 89.16 53.0733333333333 216.14 0 0 0 0
24426.2213110656 330.966666666667 142.82 0 115.446666666667 89.6133333333333 53.2066666666667 215.52 0 0 0 0
24451.2225611281 330.593333333333 142.666666666667 0 115.226666666667 89.3933333333333 53.2733333333333 215.366666666667 0 0 0 0
24476.2238111906 330.833333333333 142.18 0 115.766666666667 89.4466666666667 52.7333333333333 215.066666666667 0 0 0 0
24501.2250612531 329.573333333333 143.26 0 116.753333333333 91.68 51.58 212.82 0 0 0 0
24526.2263113156 329.006666666667 143.6 0 117.593333333333 93.0266666666667 50.5733333333333 211.413333333333 0 0 0 0
24551.2275613781 330.726666666667 141.773333333333 0 118.14 91.7466666666667 50.0266666666667 212.586666666667 0 0 0 0
24576.2288114406 332.68 139.82 0 118.966666666667 90.62 49.2 213.713333333333 0 0 0 0
24601.2300615031 332.1 140.06 0 118.926666666667 91.0266666666667 49.0333333333333 213.173333333333 0 0 0 0
24626.2313115656 332.346666666667 139.046666666667 0 120.406666666667 91.62 47.4266666666667 211.94 0 0 0 0
24651.2325616281 331.873333333333 139.246666666667 0 120.033333333333 91.4466666666667 47.8 211.84 0 0 0 0
24676.2338116906 336.16 134.813333333333 0 121.693333333333 88.6733333333333 46.14 214.466666666667 0 0 0 0
24701.2350617531 335.286666666667 135.373333333333 0 121.026666666667 88.5666666666667 46.8066666666667 214.26 0 0 0 0
24726.2363118156 336.146666666667 134.353333333333 0 121.18 87.7 46.6533333333333 214.966666666667 0 0 0 0
24751.2375618781 337.706666666667 132.753333333333 0 122.733333333333 87.6933333333333 45.06 214.973333333333 0 0 0 0
24776.2388119406 334.893333333333 135.086666666667 0 121.833333333333 89.6066666666667 45.48 213.06 0 0 0 0
24801.2400620031 336.773333333333 133.06 0 121.32 87.2133333333334 45.8466666666667 215.453333333333 0 0 0 0
24826.2413120656 339.313333333333 130.36 0 120.266666666667 83.62 46.74 219.046666666667 0 0 0 0
24851.2425621281 334.933333333333 134.506666666667 0 118.286666666667 85.7933333333333 48.7133333333333 216.646666666667 0 0 0 0
24876.2438121906 333.38 135.88 0 118.806666666667 87.6866666666667 48.1933333333333 214.573333333333 0 0 0 0
24901.2450622531 332.106666666667 136.84 0 119.373333333333 89.2133333333334 47.6266666666667 212.733333333333 0 0 0 0
24926.2463123156 332.4 136.306666666667 0 118.513333333333 87.82 48.4866666666667 213.886666666667 0 0 0 0
24951.2475623781 332.12 136.24 0 118.966666666667 88.3466666666667 47.8933333333333 213.153333333333 0 0 0 0
24976.2488124406 331.126666666667 137.18 0 119.693333333333 90.04 47.14 211.433333333333 0 0 0 0
25001.2500625031 330.76 137.353333333333 0 119.606666666667 90.18 47.1733333333333 211.153333333333 0 0 0 0
25026.2513125656 331.626666666667 136.373333333333 0 119.493333333333 89.2 47.1733333333333 212.133333333333 0 0 0 0
25051.2525626281 333.306666666667 134.466666666667 0 119.24 87.04 47.4266666666667 214.066666666667 0 0 0 0
25076.2538126906 332.213333333333 135.2 0 118.893333333333 87.4266666666667 47.7733333333333 213.32 0 0 0 0
25101.2550627531 330.833333333333 136.386666666667 0 119.446666666667 89.22 47.1666666666667 211.386666666667 0 0 0 0
25126.2563128156 332.073333333333 134.453333333333 0 120.793333333333 89.0133333333333 45.44 211.28 0 0 0 0
25151.2575628781 331.066666666667 134.693333333333 0 119.793333333333 88.6133333333333 46.08 211.273333333333 0 0 0 0
25176.2588129406 329.04 136.42 0 119.606666666667 90.1933333333333 46.2266666666667 209.433333333333 0 0 0 0
25201.2600630031 327.16 137.773333333333 0 117.82 89.76 48.0133333333333 209.34 0 0 0 0
25226.2613130657 327.213333333333 137.093333333333 0 117.226666666667 88.5133333333333 48.58 209.986666666667 0 0 0 0
25251.2625631282 326.906666666667 137.113333333333 0 116.406666666667 87.8533333333333 49.26 210.5 0 0 0 0
25276.2638131907 325.126666666667 138.793333333333 0 116.353333333333 89.48 49.3133333333333 208.773333333333 0 0 0 0
25301.2650632532 324.786666666667 139.02 0 117.253333333333 90.6066666666667 48.4133333333333 207.533333333333 0 0 0 0
25326.2663133157 323.053333333333 140.353333333333 0 117.706666666667 92.3933333333333 47.96 205.346666666667 0 0 0 0
25351.2675633782 321.826666666667 141.473333333333 0 117.973333333333 93.78 47.6933333333333 203.853333333333 0 0 0 0
25376.2688134407 320.806666666667 142.36 0 118.846666666667 95.54 46.82 201.96 0 0 0 0
25401.2700635032 321.006666666667 141.96 0 118.4 94.6933333333333 47.2666666666667 202.606666666667 0 0 0 0
25426.2713135657 320.82 142.013333333333 0 118.086666666667 94.4333333333333 47.58 202.733333333333 0 0 0 0
25451.2725636282 320.686666666667 142.146666666667 0 118.173333333333 94.6533333333333 47.4933333333333 202.513333333333 0 0 0 0
25476.2738136907 320.96 141.553333333333 0 118.526666666667 94.5266666666667 47.0266666666667 202.433333333333 0 0 0 0
25501.2750637532 318.986666666667 143.04 0 117.206666666667 94.9866666666667 48.0533333333333 201.78 0 0 0 0
25526.2763138157 320.813333333333 140.86 0 116.846666666667 92.64 48.22 203.966666666667 0 0 0 0
25551.2775638782 321.506666666667 139.766666666667 0 116.053333333333 91.0466666666667 48.72 205.453333333333 0 0 0 0
25576.2788139407 321.186666666667 139.98 0 116.94 92.2533333333333 47.7266666666667 204.246666666667 0 0 0 0
25601.2800640032 322.526666666667 138.546666666667 0 116.26 90.2333333333333 48.3133333333333 206.266666666667 0 0 0 0
25626.2813140657 323.546666666667 137.206666666667 0 116.306666666667 89.18 48.0266666666667 207.24 0 0 0 0
25651.2825641282 324.193333333333 136.146666666667 0 116.373333333333 88.4333333333333 47.7133333333333 207.82 0 0 0 0
25676.2838141907 323.4 136.746666666667 0 116.246666666667 88.9933333333333 47.7533333333333 207.153333333333 0 0 0 0
25701.2850642532 323.186666666667 136.686666666667 0 116.76 89.4466666666667 47.24 206.426666666667 0 0 0 0
25726.2863143157 320.713333333333 139.073333333333 0 116.033333333333 91.1066666666667 47.9666666666667 204.68 0 0 0 0
25751.2875643782 322 137.52 0 115.953333333333 89.62 47.9 206.046666666667 0 0 0 0
25776.2888144407 321.766666666667 137.606666666667 0 115.28 89.18 48.4266666666667 206.486666666667 0 0 0 0
25801.2900645032 320.966666666667 138.366666666667 0 113.346666666667 88.0466666666667 50.32 207.62 0 0 0 0
25826.2913145657 320.786666666667 138.413333333333 0 113.126666666667 87.94 50.4733333333333 207.66 0 0 0 0
25851.2925646282 319.733333333333 138.88 0 113.673333333333 89.18 49.7 206.06 0 0 0 0
25876.2938146907 320.213333333333 137.873333333333 0 113.86 88.56 49.3133333333333 206.353333333333 0 0 0 0
25901.2950647532 319.42 138.38 0 113.62 88.8333333333333 49.5466666666667 205.8 0 0 0 0
25926.2963148157 318.746666666667 138.766666666667 0 113.02 88.62 50.1466666666667 205.726666666667 0 0 0 0
25951.2975648782 319.3 137.94 0 113.126666666667 87.9 50.04 206.173333333333 0 0 0 0
25976.2988149407 320.533333333333 136.633333333333 0 113.3 86.7666666666667 49.8666666666667 207.233333333333 0 0 0 0
26001.3000650033 320.653333333333 136.513333333333 0 114.013333333333 87.36 49.1533333333333 206.64 0 0 0 0
26026.3013150658 322.126666666667 134.86 0 114.333333333333 86.0666666666667 48.7933333333333 207.793333333333 0 0 0 0
26051.3025651283 322.273333333333 134.373333333333 0 115.193333333333 86.5666666666667 47.8066666666667 207.08 0 0 0 0
26076.3038151908 323.273333333333 133.02 0 116.206666666667 86.3933333333334 46.6266666666667 207.066666666667 0 0 0 0
26101.3050652533 323.66 132.4 0 117.22 86.7866666666667 45.6133333333333 206.44 0 0 0 0
26126.3063153158 323.14 132.773333333333 0 118.526666666667 88.4666666666667 44.3066666666667 204.613333333333 0 0 0 0
26151.3075653783 321.18 134.653333333333 0 118.44 90.26 44.3933333333333 202.74 0 0 0 0
26176.3088154408 316.146666666667 139.193333333333 0 115.513333333333 91.8733333333333 47.32 200.633333333333 0 0 0 0
26201.3100655033 314.173333333333 140.826666666667 0 115.173333333333 93.1666666666667 47.66 199 0 0 0 0
26226.3113155658 314.4 140.1 0 115.953333333333 93.38 46.72 198.446666666667 0 0 0 0
26251.3125656283 315.04 138.613333333333 0 115.64 91.7066666666667 46.9066666666667 199.4 0 0 0 0
26276.3138156908 314.046666666667 139.373333333333 0 114.933333333333 91.8533333333333 47.52 199.113333333333 0 0 0 0
26301.3150657533 316.833333333333 136.166666666667 0 115.846666666667 89.8466666666667 46.32 200.986666666667 0 0 0 0
26326.3163158158 317.013333333333 135.84 0 115.106666666667 88.78 47.06 201.906666666667 0 0 0 0
26351.3175658783 315.793333333333 136.393333333333 0 113.4 87.6266666666667 48.7666666666667 202.393333333333 0 0 0 0
26376.3188159408 316.26 135.886666666667 0 113.613333333333 87.3333333333333 48.5533333333333 202.646666666667 0 0 0 0
26401.3200660033 313.413333333333 138.586666666667 0 112.773333333333 89.1933333333333 49.3933333333333 200.64 0 0 0 0
26426.3213160658 313.193333333333 138.653333333333 0 113.313333333333 89.8 48.8533333333333 199.88 0 0 0 0
26451.3225661283 315.073333333333 136.646666666667 0 112.973333333333 87.4533333333333 49.1933333333333 202.1 0 0 0 0
26476.3238161908 317.133333333333 134.113333333333 0 113.326666666667 85.4066666666667 48.7066666666667 203.806666666667 0 0 0 0
26501.3250662533 319.646666666667 131.14 0 114.833333333333 84.1 47.04 204.813333333333 0 0 0 0
26526.3263163158 317.713333333333 132.353333333333 0 113.926666666667 84.9866666666667 47.3666666666667 203.786666666667 0 0 0 0
26551.3275663783 315.306666666667 134.426666666667 0 113.506666666667 86.7666666666667 47.66 201.8 0 0 0 0
26576.3288164408 315.186666666667 134.093333333333 0 113.906666666667 86.8333333333333 47.26 201.28 0 0 0 0
26601.3300665033 316.166666666667 132.593333333333 0 114.986666666667 86.5333333333333 46.06 201.18 0 0 0 0
26626.3313165658 314.32 134.213333333333 0 112.786666666667 86.0333333333333 48.18 201.533333333333 0 0 0 0
26651.3325666283 314.093333333333 134.026666666667 0 112.013333333333 85.3066666666667 48.72 202.08 0 0 0 0
26676.3338166908 316.586666666667 130.94 0 111.72 82.2 48.74 204.866666666667 0 0 0 0
26701.3350667533 316.093333333333 130.633333333333 0 113.18 83.7733333333333 46.86 202.913333333333 0 0 0 0
26726.3363168158 317.086666666667 129.033333333333 0 114.16 83.3266666666667 45.7066666666667 202.926666666667 0 0 0 0
26751.3375668783 317.333333333333 128.2 0 114.1 82.6333333333333 45.5666666666667 203.233333333333 0 0 0 0
26776.3388169408 316.233333333333 128.826666666667 0 113.36 82.8466666666667 45.98 202.873333333333 0 0 0 0
26801.3400670034 316.9 127.533333333333 0 113.066666666667 81.5933333333333 45.94 203.833333333333 0 0 0 0
26826.3413170659 316.68 127.22 0 112.68 81.0066666666667 46.2133333333333 204 0 0 0 0
26851.3425671284 316.12 127.453333333333 0 112.186666666667 80.8866666666667 46.5666666666667 203.933333333333 0 0 0 0
26876.3438171909 314.28 128.86 0 112.346666666667 82.6533333333333 46.2066666666667 201.933333333333 0 0 0 0
26901.3450672534 312.106666666667 130.5 0 113.04 85.1866666666667 45.3133333333333 199.066666666667 0 0 0 0
26926.3463173159 310.8 131.326666666667 0 111.373333333333 84.5333333333333 46.7933333333333 199.426666666667 0 0 0 0
26951.3475673784 312.02 129.68 0 110.42 82.0666666666667 47.6133333333333 201.6 0 0 0 0
26976.3488174409 312.386666666667 129.166666666667 0 110.286666666667 81.5666666666667 47.6 202.1 0 0 0 0
27001.3500675034 313.706666666667 127.413333333333 0 111.266666666667 80.8466666666667 46.5666666666667 202.44 0 0 0 0
27026.3513175659 312.393333333333 128.42 0 109.826666666667 80.4133333333333 48.0066666666667 202.566666666667 0 0 0 0
27051.3525676284 311.566666666667 128.753333333333 0 108.98 80.08 48.6733333333333 202.586666666667 0 0 0 0
27076.3538176909 310.333333333333 129.666666666667 0 108.14 80.4733333333333 49.1933333333333 202.193333333333 0 0 0 0
27101.3550677534 309.866666666667 130.086666666667 0 108.08 80.8666666666667 49.22 201.786666666667 0 0 0 0
27126.3563178159 312.546666666667 127.113333333333 0 109.233333333333 79.1866666666667 47.9266666666667 203.313333333333 0 0 0 0
27151.3575678784 313.166666666667 126.32 0 110.96 80.28 46.04 202.206666666667 0 0 0 0
27176.3588179409 312.84 126.326666666667 0 110.893333333333 80.3866666666667 45.94 201.946666666667 0 0 0 0
27201.3600680034 312.806666666667 126.093333333333 0 110.54 79.8 46.2933333333333 202.266666666667 0 0 0 0
27226.3613180659 310.666666666667 127.88 0 110.426666666667 81.5266666666667 46.3533333333333 200.24 0 0 0 0
27251.3625681284 309.7 128.48 0 109.446666666667 81.4066666666667 47.0733333333333 200.253333333333 0 0 0 0
27276.3638181909 312.1 125.626666666667 0 109.113333333333 78.36 47.2666666666667 202.986666666667 0 0 0 0
27301.3650682534 312.946666666667 124.5 0 110.053333333333 78.3866666666667 46.1133333333333 202.893333333333 0 0 0 0
27326.3663183159 309.173333333333 127.866666666667 0 109.026666666667 80.7266666666667 47.14 200.146666666667 0 0 0 0
27351.3675683784 306.24 130.646666666667 0 106.54 81.0866666666667 49.56 199.7 0 0 0 0
27376.3688184409 307.58 128.773333333333 0 105.566666666667 78.6533333333333 50.12 202.013333333333 0 0 0 0
27401.3700685034 307.74 128.2 0 106.486666666667 79.4 48.8 201.253333333333 0 0 0 0
27426.3713185659 306.78 128.746666666667 0 106.52 80.1 48.6466666666667 200.26 0 0 0 0
27451.3725686284 307.473333333333 128.026666666667 0 106.666666666667 79.5266666666667 48.5 200.806666666667 0 0 0 0
27476.3738186909 306.1 128.76 0 106.686666666667 80.5733333333333 48.1866666666667 199.413333333333 0 0 0 0
27501.3750687534 305.513333333333 128.953333333333 0 106.773333333333 81.0933333333333 47.86 198.74 0 0 0 0
27526.3763188159 304.413333333333 129.846666666667 0 107.706666666667 83.0533333333333 46.7933333333333 196.706666666667 0 0 0 0
27551.3775688784 304.893333333333 128.953333333333 0 109.36 83.8133333333333 45.14 195.533333333333 0 0 0 0
27576.3788189409 305.533333333333 128.3 0 109.3 83.1 45.2 196.233333333333 0 0 0 0
27601.3800690035 306.146666666667 127.633333333333 0 109.213333333333 82.3466666666667 45.2866666666667 196.933333333333 0 0 0 0
27626.381319066 303.653333333333 129.973333333333 0 107.133333333333 82.6066666666667 47.3666666666667 196.52 0 0 0 0
27651.3825691285 302.606666666667 130.68 0 105.92 82.1466666666667 48.5333333333333 196.686666666667 0 0 0 0
27676.383819191 303.326666666667 129.606666666667 0 106.333333333333 81.6733333333333 47.9333333333333 196.993333333333 0 0 0 0
27701.3850692535 305.313333333333 127.386666666667 0 106.853333333333 80.1666666666667 47.22 198.46 0 0 0 0
27726.386319316 305.366666666667 126.82 0 107.1 79.92 46.9 198.266666666667 0 0 0 0
27751.3875693785 306.1 126.066666666667 0 107.373333333333 79.44 46.6266666666667 198.726666666667 0 0 0 0
27776.388819441 306.926666666667 125.173333333333 0 108 79.24 45.9333333333333 198.926666666667 0 0 0 0
27801.3900695035 303.133333333333 128.806666666667 0 107.26 82.2333333333333 46.5733333333333 195.873333333333 0 0 0 0
27826.391319566 298.74 133.093333333333 0 105.54 84.8 48.2933333333333 193.2 0 0 0 0
27851.3925696285 298.986666666667 132.76 0 106.193333333333 85.12 47.64 192.793333333333 0 0 0 0
27876.393819691 301.013333333333 130.106666666667 0 106.113333333333 82.6666666666667 47.44 194.9 0 0 0 0
27901.3950697535 301.873333333333 129.053333333333 0 106.873333333333 82.5 46.5533333333333 195 0 0 0 0
27926.396319816 300.873333333333 129.8 0 105.68 82.16 47.64 195.193333333333 0 0 0 0
27951.3975698785 299.306666666667 130.406666666667 0 106.38 83.9066666666667 46.5 192.926666666667 0 0 0 0
27976.398819941 299.133333333333 129.866666666667 0 106.046666666667 83.4 46.4666666666667 193.086666666667 0 0 0 0
28001.4000700035 300.22 128.613333333333 0 106.806666666667 82.92 45.6933333333333 193.413333333333 0 0 0 0
28026.401320066 301.013333333333 127.82 0 108.086666666667 83.4066666666667 44.4133333333333 192.926666666667 0 0 0 0
28051.4025701285 303.286666666667 125.44 0 108.926666666667 81.8666666666667 43.5733333333333 194.36 0 0 0 0
28076.403820191 303.293333333333 125.093333333333 0 108.846666666667 81.5533333333333 43.54 194.446666666667 0 0 0 0
28101.4050702535 302.073333333333 125.6 0 108.833333333333 82.6133333333333 42.9866666666667 193.24 0 0 0 0
28126.406320316 302.813333333333 124.36 0 109.293333333333 82.0933333333333 42.2666666666667 193.52 0 0 0 0
28151.4075703785 301.666666666667 125.186666666667 0 109.553333333333 83.24 41.9466666666667 192.113333333333 0 0 0 0
28176.408820441 301.133333333333 125.546666666667 0 109.086666666667 83.1866666666667 42.36 192.046666666667 0 0 0 0
28201.4100705035 300.84 125.233333333333 0 107.94 81.9066666666667 43.3266666666667 192.9 0 0 0 0
28226.411320566 297.26 128.333333333333 0 105.866666666667 83.0333333333333 45.3 191.393333333333 0 0 0 0
28251.4125706285 297.86 127.306666666667 0 105.8 81.94 45.3666666666667 192.06 0 0 0 0
28276.413820691 298.44 126.106666666667 0 105.593333333333 80.76 45.3466666666667 192.846666666667 0 0 0 0
28301.4150707535 295.6 128.306666666667 0 104.553333333333 82.3 46.0066666666667 191.046666666667 0 0 0 0
28326.416320816 296.113333333333 127.16 0 105.2 81.86 45.3 190.913333333333 0 0 0 0
28351.4175708785 296.74 126.426666666667 0 105.446666666667 81.3733333333333 45.0533333333333 191.293333333333 0 0 0 0
28376.418820941 297.073333333333 125.813333333333 0 106.353333333333 81.7866666666667 44.0266666666667 190.72 0 0 0 0
28401.4200710036 296.706666666667 125.733333333333 0 107.04 82.44 43.2933333333333 189.666666666667 0 0 0 0
28426.4213210661 296.88 125.3 0 107.513333333333 82.6266666666667 42.6733333333333 189.366666666667 0 0 0 0
28451.4225711286 296.586666666667 125.14 0 107.593333333333 82.5666666666667 42.5733333333333 188.993333333333 0 0 0 0
28476.4238211911 295.633333333333 125.633333333333 0 107.186666666667 82.7066666666667 42.9266666666667 188.446666666667 0 0 0 0
28501.4250712536 295.706666666667 125.18 0 106.186666666667 81.48 43.7 189.52 0 0 0 0
28526.4263213161 300.166666666667 120.666666666667 0 107.626666666667 78.46 42.2066666666667 192.54 0 0 0 0
28551.4275713786 303.226666666667 117.413333333333 0 109.14 76.72 40.6933333333333 194.086666666667 0 0 0 0
28576.4288214411 303.746666666667 116.5 0 109.846666666667 76.5133333333333 39.9866666666667 193.9 0 0 0 0
28601.4300715036 302.446666666667 117.593333333333 0 109.34 77.1 40.4933333333333 193.106666666667 0 0 0 0
28626.4313215661 300.606666666667 119.046666666667 0 108.026666666667 77.24 41.8066666666667 192.58 0 0 0 0
28651.4325716286 302.106666666667 116.986666666667 0 107.913333333333 75.3266666666667 41.66 194.193333333333 0 0 0 0
28676.4338216911 303.493333333333 115.226666666667 0 108.853333333333 74.6933333333333 40.5333333333333 194.64 0 0 0 0
28701.4350717536 302.973333333333 115.386666666667 0 109.28 75.5 39.8866666666667 193.693333333333 0 0 0 0
28726.4363218161 304.193333333333 113.86 0 109.773333333333 74.58 39.28 194.42 0 0 0 0
28751.4375718786 303.373333333333 114.46 0 109.086666666667 74.5466666666667 39.9133333333333 194.286666666667 0 0 0 0
28776.4388219411 301.453333333333 116.193333333333 0 108.84 76.1133333333333 40.08 192.613333333333 0 0 0 0
28801.4400720036 300.533333333333 116.553333333333 0 108.513333333333 76.4 40.1533333333333 192.02 0 0 0 0
28826.4413220661 299.606666666667 117.213333333333 0 108.3 76.8466666666667 40.3666666666667 191.306666666667 0 0 0 0
28851.4425721286 299.186666666667 117.126666666667 0 107.333333333333 75.8266666666667 41.3 191.853333333333 0 0 0 0
28876.4438221911 298 117.64 0 106.74 75.88 41.76 191.26 0 0 0 0
28901.4450722536 297.626666666667 117.706666666667 0 107.413333333333 76.62 41.0866666666667 190.213333333333 0 0 0 0
28926.4463223161 297.493333333333 117.84 0 107.333333333333 76.6733333333333 41.1666666666667 190.16 0 0 0 0
28951.4475723786 296.693333333333 118.506666666667 0 106.133333333333 76.14 42.3666666666667 190.56 0 0 0 0
28976.4488224411 296.126666666667 118.88 0 106.1 76.5066666666667 42.3733333333333 190.026666666667 0 0 0 0
29001.4500725036 295.04 119.48 0 104.96 76.42 43.06 190.08 0 0 0 0
29026.4513225661 295.406666666667 118.586666666667 0 104.92 75.7333333333333 42.8533333333333 190.486666666667 0 0 0 0
29051.4525726286 294.466666666667 119.206666666667 0 104.126666666667 75.6666666666667 43.54 190.34 0 0 0 0
29076.4538226911 292.106666666667 121.14 0 103.993333333333 77.4666666666667 43.6733333333333 188.113333333333 0 0 0 0
29101.4550727536 289.76 123.34 0 104.746666666667 80.42 42.92 185.013333333333 0 0 0 0
29126.4563228161 287.913333333333 124.906666666667 0 104.926666666667 82.3333333333333 42.5733333333333 182.986666666667 0 0 0 0
29151.4575728786 285.52 127.066666666667 0 104.4 83.9666666666667 43.1 181.12 0 0 0 0
29176.4588229411 283.52 128.833333333333 0 104.046666666667 85.38 43.4533333333333 179.473333333333 0 0 0 0
29201.4600730037 284.72 127.613333333333 0 103.233333333333 83.3466666666667 44.2666666666667 181.486666666667 0 0 0 0
29226.4613230662 286.253333333333 126.053333333333 0 102.846666666667 81.4266666666667 44.6266666666667 183.406666666667 0 0 0 0
29251.4625731287 286.6 125.253333333333 0 102.806666666667 80.92 44.3333333333333 183.793333333333 0 0 0 0
29276.4638231912 285.76 125.173333333333 0 102.18 80.3533333333333 44.82 183.58 0 0 0 0
29301.4650732537 287.426666666667 123.166666666667 0 103.313333333333 79.48 43.6866666666667 184.113333333333 0 0 0 0
29326.4663233162 287.98 122.313333333333 0 103.433333333333 78.7466666666667 43.5666666666667 184.546666666667 0 0 0 0
29351.4675733787 287.846666666667 122.32 0 103.433333333333 78.7533333333333 43.5666666666667 184.413333333333 0 0 0 0
29376.4688234412 285.1 124.786666666667 0 102.1 80.1333333333333 44.6533333333333 183 0 0 0 0
29401.4700735037 284.72 124.273333333333 0 102.64 80.4133333333333 43.86 182.08 0 0 0 0
29426.4713235662 283.46 125.24 0 102.073333333333 80.9466666666667 44.2933333333333 181.386666666667 0 0 0 0
29451.4725736287 282.053333333333 126.446666666667 0 101.52 81.8 44.6466666666667 180.533333333333 0 0 0 0
29476.4738236912 282.28 126.133333333333 0 101.926666666667 81.8933333333333 44.24 180.353333333333 0 0 0 0
29501.4750737537 282.666666666667 125.086666666667 0 102.48 81.72 43.3666666666667 180.186666666667 0 0 0 0
29526.4763238162 283.6 123.866666666667 0 103.6 81.64 42.2266666666667 180 0 0 0 0
29551.4775738787 283.373333333333 123.793333333333 0 103.313333333333 81.44 42.3533333333333 180.06 0 0 0 0
29576.4788239412 282.073333333333 125.013333333333 0 102.713333333333 82.06 42.9533333333333 179.36 0 0 0 0
29601.4800740037 282.486666666667 124.366666666667 0 102.906666666667 81.6066666666667 42.76 179.58 0 0 0 0
29626.4813240662 283.086666666667 123.74 0 103.24 81.3133333333333 42.4266666666667 179.846666666667 0 0 0 0
29651.4825741287 281.1 125.566666666667 0 102.953333333333 82.8533333333333 42.7133333333333 178.146666666667 0 0 0 0
29676.4838241912 282.413333333333 124.046666666667 0 102.806666666667 81.28 42.7666666666667 179.606666666667 0 0 0 0
29701.4850742537 283.053333333333 122.72 0 103.186666666667 80.4066666666667 42.3133333333333 179.866666666667 0 0 0 0
29726.4863243162 283.66 121.833333333333 0 102.926666666667 79.38 42.4533333333333 180.733333333333 0 0 0 0
29751.4875743787 283.573333333333 121.54 0 103.206666666667 79.4666666666667 42.0733333333333 180.366666666667 0 0 0 0
29776.4888244412 284.1 120.46 0 103.393333333333 78.9533333333333 41.5066666666667 180.706666666667 0 0 0 0
29801.4900745037 283.953333333333 120.02 0 102.633333333333 77.82 42.2 181.32 0 0 0 0
29826.4913245662 284.466666666667 119.093333333333 0 103.24 77.6066666666667 41.4866666666667 181.226666666667 0 0 0 0
29851.4925746287 284.306666666667 119.066666666667 0 102.713333333333 77.1133333333333 41.9533333333333 181.593333333333 0 0 0 0
29876.4938246912 285.453333333333 117.686666666667 0 102.526666666667 75.5466666666667 42.14 182.926666666667 0 0 0 0
29901.4950747537 284.613333333333 118.193333333333 0 102.406666666667 76 42.1933333333333 182.206666666667 0 0 0 0
29926.4963248162 284.36 117.653333333333 0 102.753333333333 76.1466666666667 41.5066666666667 181.606666666667 0 0 0 0
29951.4975748787 284.086666666667 117.42 0 103.093333333333 76.5133333333333 40.9066666666667 180.993333333333 0 0 0 0
29976.4988249412 282.813333333333 118.553333333333 0 102.18 76.7333333333333 41.82 180.633333333333 0 0 0 0
30001.5000750038 282.6 118.733333333333 0 101.453333333333 76.1866666666667 42.5466666666667 181.146666666667 0 0 0 0
30026.5013250663 284.946666666667 116.386666666667 0 102.306666666667 74.6933333333333 41.6933333333333 182.64 0 0 0 0
30051.5025751288 284.166666666667 116.886666666667 0 102.2 75.3666666666667 41.52 181.966666666667 0 0 0 0
30076.5038251913 284.326666666667 116.213333333333 0 102.24 74.9533333333333 41.26 182.086666666667 0 0 0 0
30101.5050752538 285.866666666667 114.466666666667 0 103.206666666667 74.24 40.2266666666667 182.66 0 0 0 0
30126.5063253163 284.433333333333 115.733333333333 0 102.126666666667 74.5266666666667 41.2066666666667 182.306666666667 0 0 0 0
30151.5075753788 282.4 117.606666666667 0 101.206666666667 75.4866666666667 42.12 181.193333333333 0 0 0 0
30176.5088254413 280.006666666667 119.373333333333 0 99.92 76.1266666666667 43.2466666666667 180.086666666667 0 0 0 0
30201.5100755038 278.886666666667 119.933333333333 0 99.7666666666667 76.64 43.2933333333333 179.12 0 0 0 0
30226.5113255663 279.08 119.493333333333 0 99.86 76.3533333333333 43.14 179.22 0 0 0 0
30251.5125756288 279.113333333333 118.92 0 100.126666666667 76.0466666666667 42.8733333333333 178.986666666667 0 0 0 0
30276.5138256913 277.18 120.266666666667 0 98.7533333333333 76.4066666666667 43.86 178.426666666667 0 0 0 0
30301.5150757538 277.44 119.633333333333 0 98.2 75.46 44.1733333333333 179.24 0 0 0 0
30326.5163258163 277.86 118.9 0 98.2133333333333 74.8533333333333 44.0466666666667 179.646666666667 0 0 0 0
30351.5175758788 275.713333333333 120.906666666667 0 97.6133333333333 76.4 44.5066666666667 178.1 0 0 0 0
30376.5188259413 276.166666666667 120.006666666667 0 97.4933333333333 75.56 44.4466666666667 178.673333333333 0 0 0 0
30401.5200760038 274.94 120.806666666667 0 96.5133333333333 75.6666666666667 45.14 178.426666666667 0 0 0 0
30426.5213260663 276.033333333333 119.36 0 95.4466666666667 73.4133333333333 45.9466666666667 180.586666666667 0 0 0 0
30451.5225761288 274.906666666667 120.346666666667 0 95.2666666666667 74.36 45.9866666666667 179.64 0 0 0 0
30476.5238261913 274.74 120.4 0 94.7 73.96 46.44 180.04 0 0 0 0
30501.5250762538 276.913333333333 117.953333333333 0 94.6133333333333 71.5666666666667 46.3866666666667 182.3 0 0 0 0
30526.5263263163 277.233333333333 117.553333333333 0 95.38 71.9333333333333 45.62 181.853333333333 0 0 0 0
30551.5275763788 277.773333333333 116.74 0 96.0666666666667 71.8066666666667 44.9333333333333 181.706666666667 0 0 0 0
30576.5288264413 277.726666666667 116.293333333333 0 96.9933333333333 72.2866666666667 44.0066666666667 180.733333333333 0 0 0 0
30601.5300765038 276.606666666667 116.96 0 97.24 73.2 43.76 179.366666666667 0 0 0 0
30626.5313265663 275.966666666667 117.533333333333 0 96.18 72.7133333333334 44.82 179.786666666667 0 0 0 0
30651.5325766288 273.933333333333 119.42 0 96.0866666666667 74.5066666666667 44.9133333333333 177.846666666667 0 0 0 0
30676.5338266913 272.633333333333 120.413333333333 0 95.7466666666667 75.1666666666667 45.2466666666667 176.886666666667 0 0 0 0
30701.5350767538 273.2 119.633333333333 0 96.9 75.7 43.9333333333333 176.3 0 0 0 0
30726.5363268163 272.5 120.206666666667 0 96.7733333333333 76.1466666666667 44.06 175.726666666667 0 0 0 0
30751.5375768788 272.906666666667 119.66 0 96.1933333333333 75.06 44.6 176.713333333333 0 0 0 0
30776.5388269413 272.073333333333 119.82 0 96.1666666666667 75.46 44.36 175.906666666667 0 0 0 0
30801.5400770039 272.36 119.053333333333 0 96.92 75.4733333333333 43.58 175.44 0 0 0 0
30826.5413270664 272.106666666667 119.126666666667 0 97.28 75.9466666666667 43.18 174.826666666667 0 0 0 0
30851.5425771289 270.106666666667 120.733333333333 0 96.9 77.4266666666667 43.3066666666667 173.206666666667 0 0 0 0
30876.5438271914 270.106666666667 120.353333333333 0 97.7733333333333 78.1266666666667 42.2266666666667 172.333333333333 0 0 0 0
30901.5450772539 269.84 120.386666666667 0 98.7733333333333 79.16 41.2266666666667 171.066666666667 0 0 0 0
30926.5463273164 269.213333333333 120.786666666667 0 98.9666666666667 79.7533333333333 41.0333333333333 170.246666666667 0 0 0 0
30951.5475773789 267.84 121.633333333333 0 98.2933333333333 80.0666666666667 41.5666666666667 169.546666666667 0 0 0 0
30976.5488274414 264.993333333333 123.806666666667 0 96.8733333333333 80.9933333333333 42.8133333333333 168.12 0 0 0 0
31001.5500775039 265.433333333333 123.22 0 97.28 80.8333333333333 42.3866666666667 168.153333333333 0 0 0 0
31026.5513275664 266.12 122.366666666667 0 96.9733333333333 79.6866666666667 42.68 169.146666666667 0 0 0 0
31051.5525776289 268.6 119.706666666667 0 97.9333333333333 78.1666666666667 41.54 170.666666666667 0 0 0 0
31076.5538276914 270.106666666667 117.686666666667 0 98.4066666666667 76.8466666666667 40.84 171.7 0 0 0 0
31101.5550777539 268.72 118.446666666667 0 97.82 77.3866666666667 41.06 170.9 0 0 0 0
31126.5563278164 269.06 117.62 0 98.14 77.2466666666667 40.3733333333333 170.92 0 0 0 0
31151.5575778789 269.726666666667 116.926666666667 0 97.5466666666667 75.9733333333333 40.9533333333333 172.18 0 0 0 0
31176.5588279414 268.54 117.566666666667 0 97.36 76.6 40.9666666666667 171.18 0 0 0 0
31201.5600780039 266.62 118.88 0 97.34 78.0533333333333 40.8266666666667 169.28 0 0 0 0
31226.5613280664 267.293333333333 118 0 98.68 78.5133333333333 39.4866666666667 168.613333333333 0 0 0 0
31251.5625781289 266.486666666667 118.52 0 97.8066666666667 78.16 40.36 168.68 0 0 0 0
31276.5638281914 265.746666666667 119.06 0 96.98 77.8733333333333 41.1866666666667 168.766666666667 0 0 0 0
31301.5650782539 264.006666666667 120.653333333333 0 97.4933333333333 79.9866666666667 40.6666666666667 166.513333333333 0 0 0 0
31326.5663283164 265.38 118.953333333333 0 97.9866666666667 78.94 40.0133333333333 167.393333333333 0 0 0 0
31351.5675783789 269.14 115.12 0 99.8733333333333 77.0133333333333 38.1066666666667 169.266666666667 0 0 0 0
31376.5688284414 270.306666666667 113.566666666667 0 101.52 77.2533333333333 36.3133333333333 168.786666666667 0 0 0 0
31401.5700785039 270.006666666667 113.806666666667 0 101.193333333333 77.1866666666667 36.62 168.813333333333 0 0 0 0
31426.5713285664 270.26 113.286666666667 0 100.866666666667 76.58 36.7066666666667 169.393333333333 0 0 0 0
31451.5725786289 273.133333333333 110.2 0 101.373333333333 74.0733333333333 36.1266666666667 171.76 0 0 0 0
31476.5738286914 274.846666666667 108.286666666667 0 101.94 72.7266666666667 35.56 172.906666666667 0 0 0 0
31501.5750787539 274.453333333333 108.146666666667 0 101.406666666667 72.34 35.8066666666667 173.046666666667 0 0 0 0
31526.5763288164 273.326666666667 108.866666666667 0 101.8 73.7133333333333 35.1533333333333 171.526666666667 0 0 0 0
31551.5775788789 273.78 108.22 0 102.14 73.5266666666667 34.6933333333333 171.64 0 0 0 0
31576.5788289414 272.44 109.426666666667 0 102.393333333333 74.9866666666667 34.44 170.046666666667 0 0 0 0
31601.580079004 271.073333333333 110.633333333333 0 100.76 74.6733333333333 35.96 170.313333333333 0 0 0 0
31626.5813290665 271.426666666667 109.706666666667 0 99.0066666666667 72.4133333333333 37.2933333333333 172.42 0 0 0 0
31651.582579129 271.526666666667 109.34 0 99.1133333333333 72.2866666666667 37.0533333333333 172.413333333333 0 0 0 0
31676.5838291915 270.033333333333 110.633333333333 0 98.1866666666667 72.6533333333333 37.98 171.846666666667 0 0 0 0
31701.585079254 269.3 111.2 0 98.14 73.2066666666667 37.9933333333333 171.16 0 0 0 0
31726.5863293165 269.813333333333 110.266666666667 0 99.08 73.58 36.6866666666667 170.733333333333 0 0 0 0
31751.587579379 268.426666666667 111.32 0 98.9266666666667 74.58 36.74 169.5 0 0 0 0
31776.5888294415 267.613333333333 111.98 0 98.58 74.9666666666667 37.0133333333333 169.033333333333 0 0 0 0
31801.590079504 270.2 109.3 0 98.8933333333333 72.6933333333333 36.6066666666667 171.306666666667 0 0 0 0
31826.5913295665 270.153333333333 109.22 0 98.8733333333333 72.5933333333333 36.6266666666667 171.28 0 0 0 0
31851.592579629 269.253333333333 109.713333333333 0 98.36 72.5733333333333 37.14 170.893333333333 0 0 0 0
31876.5938296915 269.2 109.58 0 98.2733333333333 72.3533333333333 37.2266666666667 170.926666666667 0 0 0 0
31901.595079754 268.546666666667 110.106666666667 0 97.6866666666667 72.2933333333333 37.8133333333333 170.86 0 0 0 0
31926.5963298165 268.446666666667 109.806666666667 0 97.2133333333333 71.52 38.2866666666667 171.233333333333 0 0 0 0
31951.597579879 268.393333333333 109.533333333333 0 96.96 71.1333333333333 38.4 171.433333333333 0 0 0 0
31976.5988299415 269.58 108.073333333333 0 97.08 69.9333333333333 38.14 172.5 0 0 0 0
32001.600080004 269.94 107.493333333333 0 97.96 70.2866666666667 37.2066666666667 171.98 0 0 0 0
32026.6013300665 268.426666666667 108.753333333333 0 97.3266666666667 71.0666666666667 37.6866666666667 171.1 0 0 0 0
32051.602580129 264.926666666667 112.073333333333 0 95.9066666666667 73.1466666666667 38.9266666666667 169.02 0 0 0 0
32076.6038301915 265.466666666667 111.366666666667 0 95.58 72.1333333333333 39.2333333333333 169.886666666667 0 0 0 0
32101.605080254 265.44 111.053333333333 0 95.3666666666667 71.7533333333333 39.3 170.073333333333 0 0 0 0
32126.6063303165 265.44 110.813333333333 0 94.7 70.8466666666667 39.9666666666667 170.74 0 0 0 0
32151.607580379 266.42 109.746666666667 0 95.5066666666667 70.5866666666667 39.16 170.913333333333 0 0 0 0
32176.6088304415 266.213333333333 109.686666666667 0 94.96 69.98 39.7066666666667 171.253333333333 0 0 0 0
32201.610080504 266.82 108.733333333333 0 94.6933333333333 68.8733333333333 39.86 172.126666666667 0 0 0 0
32226.6113305665 267.093333333333 108.28 0 94.9 68.6866666666667 39.5933333333333 172.193333333333 0 0 0 0
32251.612580629 266.066666666667 108.786666666667 0 94.8666666666667 69.32 39.4666666666667 171.2 0 0 0 0
32276.6138306915 265.5 108.7 0 94.14 68.6666666666667 40.0333333333333 171.36 0 0 0 0
32301.615080754 263.353333333333 110.273333333333 0 92.88 68.9866666666667 41.2866666666667 170.473333333333 0 0 0 0
32326.6163308165 260.48 112.753333333333 0 91.58 70.2666666666667 42.4866666666667 168.9 0 0 0 0
32351.617580879 259.853333333333 113.2 0 92.6666666666667 71.8666666666667 41.3333333333333 167.186666666667 0 0 0 0
32376.6188309415 259.953333333333 113.02 0 92.9733333333333 72.02 41 166.98 0 0 0 0
32401.6200810041 258.013333333333 114.82 0 91.6466666666666 72.6333333333333 42.1866666666667 166.366666666667 0 0 0 0
32426.6213310666 256.633333333333 116.106666666667 0 91.8 74.0733333333333 42.0333333333333 164.833333333333 0 0 0 0
32451.6225811291 256.18 116.453333333333 0 91.1533333333333 73.7733333333333 42.68 165.026666666667 0 0 0 0
32476.6238311916 256.2 115.88 0 90.7066666666667 73.0066666666667 42.8733333333333 165.493333333333 0 0 0 0
32501.6250812541 256.266666666667 115.553333333333 0 90.24 72.2933333333333 43.26 166.026666666667 0 0 0 0
32526.6263313166 257.433333333333 113.98 0 91.3 71.8133333333333 42.1666666666667 166.133333333333 0 0 0 0
32551.6275813791 258.473333333333 112.513333333333 0 92.62 71.94 40.5733333333333 165.853333333333 0 0 0 0
32576.6288314416 259.633333333333 110.92 0 93.3666666666667 71.2533333333333 39.6666666666667 166.266666666667 0 0 0 0
32601.6300815041 259.866666666667 110.046666666667 0 93.3733333333333 70.42 39.6266666666667 166.493333333333 0 0 0 0
32626.6313315666 260.466666666667 109.14 0 92.6733333333333 69.04 40.1 167.793333333333 0 0 0 0
32651.6325816291 260.16 109.233333333333 0 92.0933333333333 68.6733333333333 40.56 168.066666666667 0 0 0 0
32676.6338316916 258.006666666667 110.966666666667 0 91.2333333333333 69.7 41.2666666666667 166.773333333333 0 0 0 0
32701.6350817541 255.8 112.966666666667 0 90.5266666666667 70.9933333333333 41.9733333333333 165.273333333333 0 0 0 0
32726.6363318166 254.273333333333 114.12 0 90.1266666666667 71.8266666666667 42.2933333333333 164.146666666667 0 0 0 0
32751.6375818791 253.653333333333 114.346666666667 0 89.0666666666667 71.2466666666667 43.1 164.586666666667 0 0 0 0
32776.6388319416 252.453333333333 115.433333333333 0 88.3866666666667 71.7666666666667 43.6666666666667 164.066666666667 0 0 0 0
32801.6400820041 251.826666666667 115.5 0 88.8733333333333 72.54 42.96 162.953333333333 0 0 0 0
32826.6413320666 252.64 114.046666666667 0 89.94 72.1533333333333 41.8933333333333 162.7 0 0 0 0
32851.6425821291 255.16 111.213333333333 0 91.7 71.1533333333333 40.06 163.46 0 0 0 0
32876.6438321916 254.64 111.433333333333 0 91.3466666666667 71.2066666666667 40.2266666666667 163.293333333333 0 0 0 0
32901.6450822541 254.226666666667 111.686666666667 0 91.1 71.2866666666667 40.4 163.126666666667 0 0 0 0
32926.6463323166 253.713333333333 111.833333333333 0 92.2533333333333 72.5866666666667 39.2466666666667 161.46 0 0 0 0
32951.6475823791 254.08 110.926666666667 0 93.5266666666667 72.9533333333333 37.9733333333333 160.553333333333 0 0 0 0
32976.6488324416 253.553333333333 111.066666666667 0 93.0666666666667 72.6666666666667 38.4 160.486666666667 0 0 0 0
33001.6500825041 252.653333333333 111.68 0 92.5933333333333 72.94 38.74 160.06 0 0 0 0
33026.6513325666 250.893333333333 113.206666666667 0 92.0666666666667 74.0866666666667 39.12 158.826666666667 0 0 0 0
33051.6525826291 248.306666666667 115.693333333333 0 89.5533333333333 74.08 41.6133333333333 158.753333333333 0 0 0 0
33076.6538326916 247.34 116.553333333333 0 88.44 73.9333333333333 42.62 158.9 0 0 0 0
33101.6550827541 250.26 113.573333333333 0 89.8933333333333 72.4666666666667 41.1066666666667 160.366666666667 0 0 0 0
33126.6563328166 252.82 111.013333333333 0 91.0066666666667 71.02 39.9933333333333 161.813333333333 0 0 0 0
33151.6575828791 254.693333333333 108.733333333333 0 92.5 70.24 38.4933333333333 162.193333333333 0 0 0 0
33176.6588329416 255.06 107.88 0 92.8733333333333 69.98 37.9 162.186666666667 0 0 0 0
33201.6600830042 254.26 107.966666666667 0 93.1733333333333 70.64 37.3266666666667 161.086666666667 0 0 0 0
33226.6613330667 253.066666666667 108.473333333333 0 93.5466666666667 71.7333333333333 36.74 159.52 0 0 0 0
33251.6625831292 252.893333333333 108.153333333333 0 93.9133333333333 71.9 36.2533333333333 158.98 0 0 0 0
33276.6638331917 253.506666666667 107.006666666667 0 93.5133333333333 70.44 36.5666666666667 159.993333333333 0 0 0 0
33301.6650832542 254.346666666667 105.68 0 93.8333333333333 69.5133333333333 36.1666666666667 160.513333333333 0 0 0 0
33326.6663333167 254.833333333333 104.92 0 93.0533333333333 68.0533333333333 36.8666666666667 161.78 0 0 0 0
33351.6675833792 253.6 105.68 0 91.8666666666667 67.7466666666667 37.9333333333333 161.733333333333 0 0 0 0
33376.6688334417 251.88 106.86 0 91.4133333333333 68.68 38.18 160.466666666667 0 0 0 0
33401.6700835042 249.28 109.22 0 90.5733333333333 70.2933333333333 38.9266666666667 158.706666666667 0 0 0 0
33426.6713335667 247.726666666667 110.333333333333 0 89.78 70.9 39.4333333333333 157.946666666667 0 0 0 0
33451.6725836292 247.086666666667 110.586666666667 0 90.76 72.18 38.4066666666667 156.326666666667 0 0 0 0
33476.6738336917 249.533333333333 107.86 0 92.1266666666667 70.9333333333333 36.9266666666667 157.406666666667 0 0 0 0
33501.6750837542 251.686666666667 105.433333333333 0 93.22 69.6533333333333 35.78 158.466666666667 0 0 0 0
33526.6763338167 251.1 105.793333333333 0 93.3866666666667 70.2533333333333 35.54 157.713333333333 0 0 0 0
33551.6775838792 249.4 106.94 0 91.52 69.7866666666667 37.1533333333333 157.88 0 0 0 0
33576.6788339417 248.3 107.7 0 90.54 69.5733333333333 38.1266666666667 157.76 0 0 0 0
33601.6800840042 249.86 105.826666666667 0 91.3733333333333 68.72 37.1066666666667 158.486666666667 0 0 0 0
33626.6813340667 252.813333333333 102.406666666667 0 91.6866666666667 65.76 36.6466666666667 161.126666666667 0 0 0 0
33651.6825841292 252.433333333333 102.566666666667 0 90.22 64.4533333333333 38.1133333333333 162.213333333333 0 0 0 0
33676.6838341917 251.526666666667 103.366666666667 0 89.0133333333333 64.0466666666667 39.32 162.513333333333 0 0 0 0
33701.6850842542 249.033333333333 105.506666666667 0 88.7133333333333 66.18 39.3266666666667 160.32 0 0 0 0
33726.6863343167 248.273333333333 106.06 0 88.3 66.5266666666667 39.5333333333333 159.973333333333 0 0 0 0
33751.6875843792 246.366666666667 107.946666666667 0 86.58 66.6933333333333 41.2533333333333 159.786666666667 0 0 0 0
33776.6888344417 245.753333333333 108.073333333333 0 85.9733333333333 66.2266666666667 41.8466666666667 159.78 0 0 0 0
33801.6900845042 245.153333333333 108.173333333333 0 85.94 66.4466666666667 41.7266666666667 159.213333333333 0 0 0 0
33826.6913345667 245.166666666667 108 0 86.9533333333333 67.2866666666667 40.7133333333333 158.213333333333 0 0 0 0
33851.6925846292 244.206666666667 108.8 0 87.4333333333333 68.6933333333333 40.1066666666667 156.773333333333 0 0 0 0
33876.6938346917 243.666666666667 109.126666666667 0 88.24 69.9066666666667 39.22 155.426666666667 0 0 0 0
33901.6950847542 246.026666666667 106.64 0 89.6466666666667 68.9533333333333 37.6866666666667 156.38 0 0 0 0
33926.6963348167 247.72 104.82 0 90.68 68.1666666666667 36.6533333333333 157.04 0 0 0 0
33951.6975848792 245.86 106.246666666667 0 90.5933333333333 69.64 36.6066666666667 155.266666666667 0 0 0 0
33976.6988349417 245.12 106.68 0 89.8933333333333 69.44 37.24 155.226666666667 0 0 0 0
34001.7000850043 244.953333333333 106.353333333333 0 89.8 69.32 37.0333333333333 155.153333333333 0 0 0 0
34026.7013350668 245.366666666667 105.32 0 89.6333333333333 68.3333333333333 36.9866666666667 155.733333333333 0 0 0 0
34051.7025851293 245.453333333333 104.393333333333 0 89.5666666666667 67.46 36.9333333333333 155.886666666667 0 0 0 0
34076.7038351918 243.6 105.92 0 88.8733333333333 68.2933333333333 37.6266666666667 154.726666666667 0 0 0 0
34101.7050852543 243.7 105.8 0 88.9466666666667 68.2466666666667 37.5533333333333 154.753333333333 0 0 0 0
34126.7063353168 241.98 107.466666666667 0 88.4466666666667 69.4133333333333 38.0533333333333 153.533333333333 0 0 0 0
34151.7075853793 241.433333333333 107.9 0 87.8733333333333 69.2733333333333 38.6266666666667 153.56 0 0 0 0
34176.7088354418 242.333333333333 106.813333333333 0 88.9466666666667 69.26 37.5533333333333 153.386666666667 0 0 0 0
34201.7100855043 244.126666666667 104.446666666667 0 89.6933333333333 67.8066666666667 36.64 154.433333333333 0 0 0 0
34226.7113355668 244.886666666667 103.446666666667 0 89.5533333333333 66.6666666666667 36.78 155.333333333333 0 0 0 0
34251.7125856293 245.24 102.893333333333 0 88.9666666666667 65.5666666666667 37.3266666666667 156.273333333333 0 0 0 0
34276.7138356918 246.266666666667 101.62 0 88.2866666666667 63.74 37.88 157.98 0 0 0 0
34301.7150857543 244.113333333333 103.5 0 87.96 65.3466666666667 38.1533333333333 156.153333333333 0 0 0 0
34326.7163358168 244.273333333333 103.126666666667 0 87.8466666666667 64.9733333333333 38.1533333333333 156.426666666667 0 0 0 0
34351.7175858793 245.806666666667 101.093333333333 0 87.9333333333333 63.0266666666667 38.0666666666667 157.873333333333 0 0 0 0
34376.7188359418 247.946666666667 98.72 0 89.6266666666667 62.3466666666667 36.3733333333333 158.32 0 0 0 0
34401.7200860043 248.8 97.68 0 90.14 61.8533333333333 35.8266666666667 158.66 0 0 0 0
34426.7213360668 247.506666666667 98.5266666666667 0 89.4066666666667 62.2333333333333 36.2933333333333 158.1 0 0 0 0
34451.7225861293 245.246666666667 100.646666666667 0 88.36 63.34 37.3066666666667 156.886666666667 0 0 0 0
34476.7238361918 244.933333333333 100.88 0 88.5533333333333 63.7666666666667 37.1133333333333 156.38 0 0 0 0
34501.7250862543 243.553333333333 101.826666666667 0 88.4133333333333 64.7133333333333 37.1133333333333 155.14 0 0 0 0
34526.7263363168 243.393333333333 101.3 0 87.6466666666667 63.4466666666667 37.8533333333333 155.746666666667 0 0 0 0
34551.7275863793 241.08 103.173333333333 0 87.6666666666667 65.4333333333333 37.74 153.413333333333 0 0 0 0
34576.7288364418 242.18 101.653333333333 0 88.32 64.64 37.0133333333333 153.86 0 0 0 0
34601.7300865043 241.246666666667 102.586666666667 0 87.9 65.1533333333333 37.4333333333333 153.346666666667 0 0 0 0
34626.7313365668 240.94 102.746666666667 0 88.1133333333333 65.5266666666667 37.22 152.826666666667 0 0 0 0
34651.7325866293 239.686666666667 103.913333333333 0 87.0533333333333 65.7 38.2133333333333 152.633333333333 0 0 0 0
34676.7338366918 241.913333333333 101.586666666667 0 87.94 64.36 37.2266666666667 153.973333333333 0 0 0 0
34701.7350867543 243.106666666667 100.153333333333 0 87.4466666666667 62.6666666666667 37.4866666666667 155.66 0 0 0 0
34726.7363368168 242.353333333333 100.453333333333 0 87.3933333333333 63.0133333333333 37.44 154.96 0 0 0 0
34751.7375868793 244.693333333333 97.92 0 88.4133333333333 61.5533333333333 36.3666666666667 156.28 0 0 0 0
34776.7388369418 245.606666666667 96.72 0 89.5066666666667 61.58 35.14 156.1 0 0 0 0
34801.7400870043 244.246666666667 97.68 0 88.2066666666666 61.4933333333333 36.1866666666667 156.04 0 0 0 0
34826.7413370669 245.88 95.6333333333333 0 89.3466666666667 60.8333333333333 34.8 156.533333333333 0 0 0 0
34851.7425871294 245.093333333333 95.7666666666667 0 89.1 60.8666666666667 34.9 155.993333333333 0 0 0 0
34876.7438371919 242.933333333333 97.7333333333333 0 88.4933333333333 62.2266666666667 35.5066666666667 154.44 0 0 0 0
34901.7450872544 243.053333333333 97.4533333333333 0 88.82 62.2733333333333 35.18 154.233333333333 0 0 0 0
34926.7463373169 241.513333333333 98.6133333333333 0 88.9 63.5133333333333 35.1 152.613333333333 0 0 0 0
34951.7475873794 239.406666666667 100.473333333333 0 88.78 65.3666666666667 35.1066666666667 150.626666666667 0 0 0 0
34976.7488374419 239.346666666667 100.133333333333 0 90.5666666666667 66.8666666666667 33.2666666666667 148.78 0 0 0 0
35001.7500875044 239.033333333333 100.013333333333 0 91.16 67.34 32.6733333333333 147.873333333333 0 0 0 0
35026.7513375669 240.266666666667 98.5666666666667 0 91.44 66.1733333333333 32.3933333333333 148.826666666667 0 0 0 0
35051.7525876294 239.7 99.1333333333333 0 90.82 66.12 33.0133333333333 148.88 0 0 0 0
35076.7538376919 240.133333333333 98.5066666666667 0 90.7733333333333 65.4933333333333 33.0133333333333 149.36 0 0 0 0
35101.7550877544 239.073333333333 99.36 0 90.1866666666667 65.88 33.48 148.886666666667 0 0 0 0
35126.7563378169 239.533333333333 98.7333333333333 0 89.7066666666667 64.7733333333333 33.96 149.826666666667 0 0 0 0
35151.7575878794 241.133333333333 96.7533333333333 0 90.48 63.72 33.0333333333333 150.653333333333 0 0 0 0
35176.7588379419 242.68 95.04 0 90.7933333333333 62.3333333333333 32.7066666666667 151.886666666667 0 0 0 0
35201.7600880044 242.273333333333 95.3466666666667 0 90.5 62.3466666666667 33 151.773333333333 0 0 0 0
35226.7613380669 240.766666666667 96.7266666666667 0 89.1466666666667 62.3733333333333 34.3533333333333 151.62 0 0 0 0
35251.7625881294 239.1 97.88 0 89.1333333333333 63.6533333333333 34.2266666666667 149.966666666667 0 0 0 0
35276.7638381919 237.486666666667 98.9133333333333 0 88.7 64.42 34.4933333333333 148.786666666667 0 0 0 0
35301.7650882544 235.813333333333 100.1 0 87.72 64.82 35.28 148.093333333333 0 0 0 0
35326.7663383169 233.246666666667 102.28 0 85.8266666666667 65.1066666666667 37.1733333333333 147.42 0 0 0 0
35351.7675883794 231.273333333333 104.166666666667 0 85.1533333333333 66.32 37.8466666666667 146.12 0 0 0 0
35376.7688384419 230.853333333333 104.48 0 85.1333333333333 66.6133333333333 37.8666666666667 145.72 0 0 0 0
35401.7700885044 231.993333333333 103.066666666667 0 85.0133333333333 65.2066666666667 37.86 146.98 0 0 0 0
35426.7713385669 232.74 102.086666666667 0 84.18 63.4333333333333 38.6533333333333 148.56 0 0 0 0
35451.7725886294 231.2 103.466666666667 0 82.7866666666667 63.42 40.0466666666667 148.413333333333 0 0 0 0
35476.7738386919 231.8 102.72 0 83.12 63.1533333333333 39.5666666666667 148.68 0 0 0 0
35501.7750887544 232.706666666667 101.66 0 84.2933333333333 63.2866666666667 38.3733333333333 148.413333333333 0 0 0 0
35526.7763388169 230.853333333333 103.34 0 83.7666666666667 64.44 38.9 147.086666666667 0 0 0 0
35551.7775888794 230.22 103.44 0 83.7733333333333 64.7866666666667 38.6533333333333 146.446666666667 0 0 0 0
35576.7788389419 230.64 102.54 0 83.5 63.8733333333333 38.6666666666667 147.14 0 0 0 0
35601.7800890045 230.72 102.38 0 83.92 64.2 38.18 146.8 0 0 0 0
35626.781339067 231.68 101.18 0 85.1066666666667 64.4266666666667 36.7533333333333 146.573333333333 0 0 0 0
35651.7825891295 231.106666666667 101.533333333333 0 84.7866666666667 64.68 36.8533333333333 146.32 0 0 0 0
35676.783839192 230.633333333333 101.78 0 83.7866666666666 64.1533333333333 37.6266666666667 146.846666666667 0 0 0 0
35701.7850892545 228.52 103.626666666667 0 82.7666666666667 65.06 38.5666666666667 145.753333333333 0 0 0 0
35726.786339317 227.713333333333 103.96 0 82.4466666666667 65.2266666666667 38.7333333333333 145.266666666667 0 0 0 0
35751.7875893795 229.2 102.3 0 83.8466666666667 64.98 37.32 145.353333333333 0 0 0 0
35776.788839442 226.28 105.06 0 82.1933333333333 66.2333333333333 38.8266666666667 144.086666666667 0 0 0 0
35801.7900895045 224.873333333333 105.993333333333 0 81.76 66.92 39.0733333333333 143.113333333333 0 0 0 0
35826.791339567 225.28 105.513333333333 0 81.8533333333333 66.5333333333333 38.98 143.426666666667 0 0 0 0
35851.7925896295 228.426666666667 102.106666666667 0 82.76 64.0333333333333 38.0733333333333 145.666666666667 0 0 0 0
35876.793839692 227.42 102.913333333333 0 82.0266666666667 64.1066666666667 38.8066666666667 145.393333333333 0 0 0 0
35901.7950897545 226.446666666667 103.706666666667 0 81.8 64.72 38.9866666666667 144.646666666667 0 0 0 0
35926.796339817 225.16 104.393333333333 0 81.3666666666667 65.2066666666667 39.1866666666667 143.793333333333 0 0 0 0
35951.7975898795 225.226666666667 103.993333333333 0 81.8066666666667 65.3 38.6933333333333 143.42 0 0 0 0
35976.798839942 227.18 101.986666666667 0 83.2933333333333 64.78 37.2066666666667 143.886666666667 0 0 0 0
36001.8000900045 226.846666666667 101.98 0 83.58 65.06 36.92 143.266666666667 0 0 0 0
36026.801340067 227.686666666667 100.98 0 83.88 64.36 36.62 143.806666666667 0 0 0 0
36051.8025901295 229.186666666667 99.3666666666667 0 84.8866666666667 63.7533333333333 35.6133333333333 144.3 0 0 0 0
36076.803840192 228.673333333333 99.6933333333333 0 83.9266666666667 63.1266666666667 36.5666666666667 144.746666666667 0 0 0 0
36101.8050902545 228.526666666667 99.2066666666667 0 83.9733333333333 62.9733333333333 36.2333333333333 144.553333333333 0 0 0 0
36126.806340317 227.48 99.68 0 82.5933333333333 62.1066666666667 37.5733333333333 144.886666666667 0 0 0 0
36151.8075903795 227.86 98.8266666666667 0 82.8066666666667 61.4666666666667 37.36 145.053333333333 0 0 0 0
36176.808840442 225.866666666667 100.633333333333 0 81.8266666666667 62.2933333333333 38.34 144.04 0 0 0 0
36201.8100905045 227.086666666667 99.3133333333333 0 81.82 60.9666666666667 38.3466666666667 145.266666666667 0 0 0 0
36226.811340567 228.2 98.06 0 82.5333333333333 60.5 37.56 145.666666666667 0 0 0 0
36251.8125906295 229.46 96.3866666666667 0 82.9133333333333 59.4666666666667 36.92 146.546666666667 0 0 0 0
36276.813840692 229.873333333333 95.6266666666667 0 83.44 59.2333333333333 36.3933333333333 146.433333333333 0 0 0 0
36301.8150907545 228.8 96.58 0 83.5333333333333 60.4 36.18 145.266666666667 0 0 0 0
36326.816340817 228.92 96.38 0 82.6533333333333 59.4 36.98 146.266666666667 0 0 0 0
36351.8175908795 229.026666666667 95.8133333333333 0 82.6266666666667 58.94 36.8733333333333 146.4 0 0 0 0
36376.818840942 229.9 94.7666666666667 0 83.0666666666667 58.3333333333333 36.4333333333333 146.833333333333 0 0 0 0
36401.8200910045 230.486666666667 94.18 0 83.92 58.6 35.58 146.566666666667 0 0 0 0
36426.8213410671 229.066666666667 95.3866666666667 0 84.58 60.5866666666667 34.8 144.486666666667 0 0 0 0
36451.8225911296 228.386666666667 95.9466666666667 0 84.7266666666667 61.34 34.6066666666667 143.66 0 0 0 0
36476.8238411921 229.84 94.3733333333333 0 84.42 59.46 34.9133333333333 145.42 0 0 0 0
36501.8250912546 230.1 94.0333333333333 0 84.96 59.66 34.3733333333333 145.14 0 0 0 0
36526.8263413171 228.353333333333 95.4933333333333 0 84.9866666666667 61.18 34.3133333333333 143.366666666667 0 0 0 0
36551.8275913796 228.273333333333 95.3066666666667 0 84.9866666666667 61.1266666666667 34.18 143.286666666667 0 0 0 0
36576.8288414421 230.173333333333 93.2133333333333 0 85.06 59.1066666666667 34.1066666666667 145.113333333333 0 0 0 0
36601.8300915046 229.8 93.2066666666667 0 84.2333333333333 58.5133333333333 34.6933333333333 145.566666666667 0 0 0 0
36626.8313415671 227.986666666667 94.56 0 83.14 59.0333333333333 35.5266666666667 144.846666666667 0 0 0 0
36651.8325916296 227.36 94.8866666666667 0 82.6133333333333 58.8733333333333 36.0133333333333 144.746666666667 0 0 0 0
36676.8338416921 227.533333333333 93.9066666666667 0 82.6 58.1466666666667 35.76 144.933333333333 0 0 0 0
36701.8350917546 227.426666666667 93.6866666666667 0 83.48 58.8333333333333 34.8533333333333 143.946666666667 0 0 0 0
36726.8363418171 227.74 93.2266666666667 0 84.5 59.3933333333333 33.8333333333333 143.24 0 0 0 0
36751.8375918796 229.893333333333 90.6533333333334 0 85.0866666666667 57.5333333333333 33.12 144.806666666667 0 0 0 0
36776.8388419421 232.84 87.4933333333333 0 85.16 54.4866666666667 33.0066666666667 147.68 0 0 0 0
36801.8400920046 233.673333333333 86.3733333333333 0 84.64 52.96 33.4133333333333 149.033333333333 0 0 0 0
36826.8413420671 233.126666666667 86.2466666666667 0 84.8266666666667 53.24 33.0066666666667 148.3 0 0 0 0
36851.8425921296 232.9 86.2 0 85.5733333333333 53.94 32.26 147.326666666667 0 0 0 0
36876.8438421921 229.546666666667 89.4533333333333 0 84.8266666666667 56.4466666666667 33.0066666666667 144.72 0 0 0 0
36901.8450922546 228.26 90.5133333333333 0 84.62 57.46 33.0533333333333 143.64 0 0 0 0
36926.8463423171 228.873333333333 89.6466666666666 0 84.5933333333333 56.5733333333333 33.0733333333333 144.28 0 0 0 0
36951.8475923796 229.12 89.2333333333333 0 84.44 56.1533333333333 33.08 144.68 0 0 0 0
36976.8488424421 229.653333333333 88.6066666666667 0 85.0666666666667 56.2466666666667 32.36 144.586666666667 0 0 0 0
37001.8500925046 228.58 89.16 0 85.26 57.24 31.92 143.32 0 0 0 0
37026.8513425671 227.4 90.0866666666667 0 84.9133333333333 57.8466666666667 32.24 142.486666666667 0 0 0 0
37051.8525926296 226.693333333333 90.2666666666667 0 85.46 58.76 31.5066666666667 141.233333333333 0 0 0 0
37076.8538426921 225.113333333333 91.3333333333333 0 85.9466666666667 60.54 30.7933333333333 139.166666666667 0 0 0 0
37101.8550927546 223.046666666667 93.2866666666667 0 85.1 61.72 31.5666666666667 137.946666666667 0 0 0 0
37126.8563428171 223.793333333333 92.4133333333333 0 85.3333333333333 61.08 31.3333333333333 138.46 0 0 0 0
37151.8575928796 222.72 93.28 0 84.3333333333333 60.9466666666667 32.3333333333333 138.386666666667 0 0 0 0
37176.8588429421 220.346666666667 95.4266666666667 0 83.0933333333333 61.8533333333333 33.5733333333333 137.253333333333 0 0 0 0
37201.8600930047 218.993333333333 96.4333333333333 0 83.1466666666667 62.9133333333333 33.52 135.846666666667 0 0 0 0
37226.8613430672 220.033333333333 95.1466666666667 0 83.8533333333333 62.4866666666667 32.66 136.18 0 0 0 0
37251.8625931297 218.626666666667 96.18 0 83.6333333333333 63.46 32.72 134.993333333333 0 0 0 0
37276.8638431922 217.36 97.1933333333333 0 82.4133333333333 63.2733333333333 33.92 134.946666666667 0 0 0 0
37301.8650932547 216.213333333333 97.9733333333333 0 81.9 63.6866666666667 34.2866666666667 134.313333333333 0 0 0 0
37326.8663433172 217.56 96.6066666666667 0 82.4866666666667 62.9266666666667 33.68 135.073333333333 0 0 0 0
37351.8675933797 217.38 96.7866666666667 0 82.0666666666667 62.6866666666667 34.1 135.313333333333 0 0 0 0
37376.8688434422 217.226666666667 96.54 0 82.0466666666667 62.66 33.88 135.18 0 0 0 0
37401.8700935047 217.74 95.52 0 82.7533333333333 62.5666666666667 32.9533333333333 134.986666666667 0 0 0 0
37426.8713435672 219.24 93.76 0 82.5933333333333 60.8533333333333 32.9066666666667 136.646666666667 0 0 0 0
37451.8725936297 220.953333333333 91.9666666666667 0 83 59.54 32.4266666666667 137.953333333333 0 0 0 0
37476.8738436922 222.38 90.2866666666667 0 82.9266666666667 57.88 32.4066666666667 139.453333333333 0 0 0 0
37501.8750937547 221.84 90.8266666666667 0 82.5866666666667 58.08 32.7466666666667 139.253333333333 0 0 0 0
37526.8763438172 219.193333333333 93.4466666666667 0 80.9933333333333 59.1333333333333 34.3133333333333 138.2 0 0 0 0
37551.8775938797 219.3 93.1 0 80.8133333333333 58.8466666666667 34.2533333333333 138.486666666667 0 0 0 0
37576.8788439422 218.873333333333 93.1666666666667 0 80.76 59.0933333333333 34.0733333333333 138.113333333333 0 0 0 0
37601.8800940047 218.22 93.78 0 79.9533333333333 58.9 34.88 138.266666666667 0 0 0 0
37626.8813440672 218.313333333333 93.6866666666667 0 80.4066666666667 59.26 34.4266666666667 137.906666666667 0 0 0 0
37651.8825941297 217.18 94.82 0 80.1266666666667 60.1133333333333 34.7066666666667 137.053333333333 0 0 0 0
37676.8838441922 216.046666666667 95.78 0 79.84 60.8533333333333 34.9266666666667 136.206666666667 0 0 0 0
37701.8850942547 215.266666666667 96.2 0 79.5266666666667 61.22 34.98 135.74 0 0 0 0
37726.8863443172 216.573333333333 94.6066666666667 0 79.7733333333333 60.0333333333333 34.5733333333333 136.8 0 0 0 0
37751.8875943797 216.54 94.4933333333333 0 79.5133333333333 59.6733333333333 34.82 137.026666666667 0 0 0 0
37776.8888444422 216.44 94.32 0 78.7933333333333 58.78 35.54 137.646666666667 0 0 0 0
37801.8900945047 215.853333333333 94.64 0 78.7333333333333 59.0466666666667 35.5933333333333 137.12 0 0 0 0
37826.8913445672 214.18 96.1533333333334 0 78.4733333333333 60.46 35.6933333333333 135.706666666667 0 0 0 0
37851.8925946297 213.48 96.6133333333333 0 78.0666666666667 60.6466666666667 35.9666666666667 135.413333333333 0 0 0 0
37876.8938446922 213.013333333333 96.82 0 78.12 61.1066666666667 35.7133333333333 134.893333333333 0 0 0 0
37901.8950947547 213.18 96.54 0 78.3866666666667 61.0933333333333 35.4466666666667 134.793333333333 0 0 0 0
37926.8963448172 213.94 95.2733333333333 0 79.7466666666667 61.2333333333333 34.04 134.193333333333 0 0 0 0
37951.8975948797 216.593333333333 92.3333333333333 0 79.86 58.6 33.7333333333333 136.733333333333 0 0 0 0
37976.8988449422 217.3 91.4933333333333 0 80.5933333333333 58.5866666666667 32.9066666666667 136.706666666667 0 0 0 0
38001.9000950047 220.413333333333 88.0066666666667 0 81.8133333333333 56.44 31.5666666666667 138.6 0 0 0 0
38026.9013450673 220.213333333333 87.7066666666667 0 79.9066666666667 54.5866666666667 33.12 140.306666666667 0 0 0 0
38051.9025951298 220.326666666667 87.5066666666667 0 79.44 53.9466666666667 33.56 140.886666666667 0 0 0 0
38076.9038451923 221.926666666667 85.8933333333333 0 79.4466666666667 52.34 33.5533333333333 142.48 0 0 0 0
38101.9050952548 222 85.6 0 79.3533333333333 51.9533333333333 33.6466666666667 142.646666666667 0 0 0 0
38126.9063453173 220.746666666667 86.6866666666667 0 79.68 53.4066666666667 33.28 141.066666666667 0 0 0 0
38151.9075953798 220.346666666667 86.7466666666667 0 79.6533333333333 53.5666666666667 33.18 140.693333333333 0 0 0 0
38176.9088454423 220.433333333333 86.3666666666667 0 79.3733333333333 52.9533333333333 33.4133333333333 141.06 0 0 0 0
38201.9100955048 219.973333333333 86.46 0 79.7 53.6733333333333 32.7866666666667 140.273333333333 0 0 0 0
38226.9113455673 217.513333333333 88.5533333333333 0 79.88 56.1266666666667 32.4266666666667 137.633333333333 0 0 0 0
38251.9125956298 216.44 89.3 0 80.4333333333333 57.5666666666667 31.7333333333333 136.006666666667 0 0 0 0
38276.9138456923 216.64 88.9933333333333 0 79.92 56.78 32.2133333333333 136.72 0 0 0 0
38301.9150957548 214.533333333333 90.9266666666667 0 78.86 57.7866666666667 33.14 135.673333333333 0 0 0 0
38326.9163458173 215.233333333333 89.88 0 78.8066666666667 56.6866666666667 33.1933333333333 136.426666666667 0 0 0 0
38351.9175958798 216.186666666667 88.7533333333333 0 79.2866666666667 56.04 32.7133333333333 136.9 0 0 0 0
38376.9188459423 214.553333333333 89.9666666666667 0 78.9666666666667 56.9333333333333 33.0333333333333 135.586666666667 0 0 0 0
38401.9200960048 213.926666666667 90.1133333333333 0 78.42 56.58 33.5333333333333 135.506666666667 0 0 0 0
38426.9213460673 212.133333333333 91.7 0 78.28 58.1466666666667 33.5533333333333 133.853333333333 0 0 0 0
38451.9225961298 212.133333333333 91.6933333333333 0 78.9066666666667 58.7666666666667 32.9266666666667 133.226666666667 0 0 0 0
38476.9238461923 212.82 90.7 0 78.8933333333333 57.8666666666667 32.8333333333333 133.926666666667 0 0 0 0
38501.9250962548 211.68 91.56 0 78.6533333333333 58.64 32.92 133.026666666667 0 0 0 0
38526.9263463173 211.453333333333 91.6133333333333 0 78.4866666666667 58.6 33.0133333333333 132.966666666667 0 0 0 0
38551.9275963798 212.213333333333 90.64 0 78.7133333333333 57.8533333333333 32.7866666666667 133.5 0 0 0 0
38576.9288464423 212.166666666667 90.5533333333333 0 79.1666666666667 58.24 32.3133333333333 133 0 0 0 0
38601.9300965048 212.713333333333 89.66 0 78.2133333333333 56.6666666666667 32.9933333333333 134.5 0 0 0 0
38626.9313465673 211.72 90.6133333333333 0 77.2733333333333 56.72 33.8933333333333 134.446666666667 0 0 0 0
38651.9325966298 211.666666666667 90.5733333333333 0 76.2666666666667 55.7666666666667 34.8066666666667 135.4 0 0 0 0
38676.9338466923 211.413333333333 90.7266666666667 0 75.3133333333333 55.04 35.6866666666667 136.1 0 0 0 0
38701.9350967548 212.08 89.92 0 75.8 54.72 35.2 136.28 0 0 0 0
38726.9363468173 213.2 88.68 0 75.6733333333333 53.4733333333333 35.2066666666667 137.526666666667 0 0 0 0
38751.9375968798 213.073333333333 88.76 0 76 53.9266666666667 34.8333333333333 137.073333333333 0 0 0 0
38776.9388469424 214.053333333333 87.78 0 76.5266666666667 53.4733333333333 34.3066666666667 137.526666666667 0 0 0 0
38801.9400970049 215.146666666667 86.3666666666667 0 78.3866666666667 53.92 32.4466666666667 136.76 0 0 0 0
38826.9413470674 212.52 88.4066666666667 0 77.8 55.5466666666667 32.86 134.72 0 0 0 0
38851.9425971299 212.82 87.8466666666667 0 77.8066666666667 55.1533333333333 32.6933333333333 135.013333333333 0 0 0 0
38876.9438471924 211.48 89.0733333333333 0 77.3333333333333 56.02 33.0533333333333 134.146666666667 0 0 0 0
38901.9450972549 210.973333333333 89.2533333333333 0 77.0733333333333 56.1666666666667 33.0866666666667 133.9 0 0 0 0
38926.9463473174 210.753333333333 88.74 0 76.4533333333333 55.3266666666667 33.4133333333333 134.3 0 0 0 0
38951.9475973799 211.42 87.74 0 76.94 54.9 32.84 134.48 0 0 0 0
38976.9488474424 209.686666666667 89.0733333333333 0 76.72 56.2466666666667 32.8266666666667 132.966666666667 0 0 0 0
39001.9500975049 208.173333333333 90.1133333333333 0 75.6533333333333 56.6466666666667 33.4666666666667 132.52 0 0 0 0
39026.9513475674 206.673333333333 91.34 0 75.4733333333333 57.9666666666667 33.3733333333333 131.2 0 0 0 0
39051.9525976299 209.04 88.96 0 76.2666666666667 56.3933333333333 32.5666666666667 132.773333333333 0 0 0 0
39076.9538476924 210.746666666667 86.98 0 77.62 55.9066666666667 31.0733333333333 133.126666666667 0 0 0 0
39101.9550977549 208.906666666667 88.48 0 76.16 56.0733333333333 32.4066666666667 132.746666666667 0 0 0 0
39126.9563478174 208.213333333333 88.7466666666667 0 75.04 55.4533333333333 33.2933333333333 133.173333333333 0 0 0 0
39151.9575978799 209.686666666667 86.94 0 75.3733333333333 53.98 32.96 134.313333333333 0 0 0 0
39176.9588479424 209.286666666667 86.9133333333333 0 75.5733333333333 54.2866666666667 32.6266666666667 133.713333333333 0 0 0 0
39201.9600980049 210.18 85.9266666666667 0 75.4333333333333 53.1933333333333 32.7333333333333 134.746666666667 0 0 0 0
39226.9613480674 210.306666666667 85.58 0 75.3333333333333 52.8333333333333 32.7466666666667 134.973333333333 0 0 0 0
39251.9625981299 211.853333333333 83.64 0 75.6 51.2533333333333 32.3866666666667 136.253333333333 0 0 0 0
39276.9638481924 213.293333333333 82.04 0 75.6666666666667 49.8733333333333 32.1666666666667 137.626666666667 0 0 0 0
39301.9650982549 213.38 81.9533333333333 0 74.9 49.02 32.9333333333333 138.48 0 0 0 0
39326.9663483174 213.613333333333 81.5866666666667 0 75.1533333333333 49.04 32.5466666666667 138.46 0 0 0 0
39351.9675983799 213.933333333333 81.0866666666667 0 75.38 48.9466666666667 32.14 138.553333333333 0 0 0 0
39376.9688484424 212.646666666667 82.18 0 75.2066666666667 49.9333333333333 32.2466666666667 137.44 0 0 0 0
39401.9700985049 211.346666666667 83.32 0 74.7 50.6866666666667 32.6333333333333 136.646666666667 0 0 0 0
39426.9713485674 209.786666666667 84.58 0 74 51.3733333333333 33.2066666666667 135.786666666667 0 0 0 0
39451.9725986299 210.613333333333 83.4866666666667 0 74.1866666666667 50.5066666666667 32.98 136.426666666667 0 0 0 0
39476.9738486924 210.093333333333 83.6533333333333 0 74.0466666666667 50.6533333333333 33 136.046666666667 0 0 0 0
39501.9750987549 209.093333333333 84.2266666666667 0 74.2933333333333 51.6733333333333 32.5533333333333 134.8 0 0 0 0
39526.9763488174 207.273333333333 85.7333333333333 0 73.3333333333333 52.2333333333333 33.5 133.94 0 0 0 0
39551.9775988799 207.066666666667 85.72 0 73.6666666666667 52.64 33.08 133.4 0 0 0 0
39576.9788489424 205.22 87.28 0 72.5933333333333 53.2066666666667 34.0733333333333 132.626666666667 0 0 0 0
39601.9800990049 205.726666666667 86.74 0 72.9266666666667 53 33.74 132.8 0 0 0 0
39626.9813490675 205.18 87.1533333333333 0 72.9666666666667 53.4533333333333 33.7 132.213333333333 0 0 0 0
39651.98259913 203.833333333333 88.3933333333333 0 73.3666666666667 55.2 33.1933333333333 130.466666666667 0 0 0 0
39676.9838491925 202.213333333333 89.76 0 74.2333333333333 57.6133333333333 32.1466666666667 127.98 0 0 0 0
39701.985099255 202.786666666667 88.84 0 73.6133333333333 56.3266666666667 32.5133333333333 129.173333333333 0 0 0 0
39726.9863493175 203.06 88.3066666666667 0 73.4066666666667 55.78 32.5266666666667 129.653333333333 0 0 0 0
39751.98759938 203.32 87.8133333333333 0 73.3666666666667 55.38 32.4333333333333 129.953333333333 0 0 0 0
39776.9888494425 201.16 89.68 0 71.6066666666667 55.62 34.06 129.553333333333 0 0 0 0
39801.990099505 201.18 89.2666666666667 0 71.9733333333333 55.6933333333333 33.5733333333333 129.206666666667 0 0 0 0
39826.9913495675 202.28 87.8866666666667 0 72.52 54.9066666666667 32.98 129.76 0 0 0 0
39851.99259963 201.493333333333 88.4066666666667 0 71.82 54.7333333333333 33.6733333333333 129.673333333333 0 0 0 0
39876.9938496925 199.926666666667 89.34 0 70.9466666666667 55.0533333333333 34.2866666666667 128.98 0 0 0 0
39901.995099755 200.04 89.1133333333333 0 70.8866666666667 54.8333333333333 34.28 129.153333333333 0 0 0 0
39926.9963498175 202.2 86.7266666666667 0 71.5866666666667 53.1466666666667 33.58 130.613333333333 0 0 0 0
39951.99759988 202.12 86.4133333333333 0 71.6266666666667 52.92 33.4933333333333 130.493333333333 0 0 0 0
39976.9988499425 202.673076923077 85.6602564102564 0 71.4551282051282 52.1153846153846 33.5448717948718 131.217948717949 0 0 0 0
40002.000100005 204.106666666667 84.1133333333333 0 72.26 51.3733333333333 32.74 131.846666666667 0 0 0 0
40027.0013500675 203.253333333333 84.9133333333333 0 72.2333333333333 52.1466666666667 32.7666666666667 131.02 0 0 0 0
40052.00260013 200.693333333333 87.2733333333333 0 71.28 53.5533333333333 33.72 129.413333333333 0 0 0 0
40077.0038501925 197.493333333333 89.9066666666667 0 70.1066666666667 55.2 34.7066666666667 127.386666666667 0 0 0 0
40102.005100255 196.62 90.2666666666667 0 69.2733333333333 55.04 35.2266666666667 127.346666666667 0 0 0 0
40127.0063503175 196.3 90.3266666666667 0 69.2 55.12 35.2066666666667 127.1 0 0 0 0
40152.00760038 196.413333333333 89.92 0 69.46 55.0466666666667 34.8733333333333 126.953333333333 0 0 0 0
40177.0088504425 200.126666666667 86.1266666666667 0 71.1533333333333 52.9466666666667 33.18 128.973333333333 0 0 0 0
40202.010100505 201.64 84.3733333333333 0 73.46 53.64 30.7333333333333 128.18 0 0 0 0
40227.0113505675 202.86 82.9733333333333 0 75.2533333333333 54.06 28.9133333333333 127.606666666667 0 0 0 0
40252.01260063 202.953333333333 82.88 0 75.2866666666667 54 28.88 127.666666666667 0 0 0 0
40277.0138506925 203.1 82.6066666666667 0 74.82 53.3866666666667 29.22 128.28 0 0 0 0
40302.015100755 201.926666666667 83.5733333333333 0 73.74 53.48 30.0933333333333 128.186666666667 0 0 0 0
40327.0163508175 202.533333333333 82.9 0 73.0666666666667 52.1333333333333 30.7666666666667 129.466666666667 0 0 0 0
40352.01760088 204.666666666667 80.6666666666667 0 74.5066666666667 51.34 29.3266666666667 130.16 0 0 0 0
40377.0188509426 203.813333333333 81.4066666666667 0 74.7933333333333 52.3666666666667 29.04 129.02 0 0 0 0
40402.0201010051 203.093333333333 81.9133333333333 0 74.48 52.56 29.3533333333333 128.613333333333 0 0 0 0
40427.0213510676 202.426666666667 82.2133333333333 0 74.5066666666667 53.02 29.1933333333333 127.92 0 0 0 0
40452.0226011301 202.473333333333 81.98 0 75.36 53.6733333333333 28.3066666666667 127.113333333333 0 0 0 0
40477.0238511926 203.206666666667 81.0133333333333 0 75.2466666666667 52.5933333333333 28.42 127.96 0 0 0 0
40502.0251012551 202.266666666667 81.7 0 74.6133333333333 52.7066666666667 28.9933333333333 127.653333333333 0 0 0 0
40527.0263513176 202.973333333333 80.4866666666667 0 74.0533333333333 51.04 29.4466666666667 128.92 0 0 0 0
40552.0276013801 203.986666666667 79.2533333333333 0 73.96 49.8066666666667 29.4466666666667 130.026666666667 0 0 0 0
40577.0288514426 203.373333333333 79.7533333333333 0 73.2133333333333 49.6333333333333 30.12 130.16 0 0 0 0
40602.0301015051 200.273333333333 82.34 0 72.1266666666667 51.3533333333333 30.9866666666667 128.146666666667 0 0 0 0
40627.0313515676 199.173333333333 83.1933333333333 0 72.04 52.2333333333333 30.96 127.133333333333 0 0 0 0
40652.0326016301 197.713333333333 84.4533333333333 0 71.9733333333333 53.4266666666667 31.0266666666667 125.74 0 0 0 0
40677.0338516926 196.966666666667 85.18 0 72.08 54.28 30.9 124.886666666667 0 0 0 0
40702.0351017551 195.286666666667 86.7 0 71.4266666666667 55.2933333333333 31.4066666666667 123.86 0 0 0 0
40727.0363518176 194.72 87.1133333333333 0 71.84 56.12 30.9933333333333 122.88 0 0 0 0
40752.0376018801 193.24 88.4933333333333 0 70.3933333333333 56.1533333333333 32.34 122.846666666667 0 0 0 0
40777.0388519426 191.833333333333 89.76 0 69.86 56.9866666666667 32.7733333333333 121.973333333333 0 0 0 0
40802.0401020051 190.44 90.82 0 69.3266666666667 57.72 33.1 121.113333333333 0 0 0 0
40827.0413520676 190.386666666667 90.6466666666667 0 69.1133333333333 57.4266666666667 33.22 121.273333333333 0 0 0 0
40852.0426021301 192.5 88.38 0 69.8133333333333 55.86 32.52 122.686666666667 0 0 0 0
40877.0438521926 192.186666666667 88.56 0 69.88 56.1066666666667 32.4533333333333 122.306666666667 0 0 0 0
40902.0451022551 190.38 90.12 0 69.9133333333333 57.7 32.42 120.466666666667 0 0 0 0
40927.0463523176 188.68 91.74 0 69.6866666666667 59.1066666666667 32.6333333333333 118.993333333333 0 0 0 0
40952.0476023801 189.68 90.32 0 70.8133333333333 58.9666666666667 31.3533333333333 118.866666666667 0 0 0 0
40977.0488524426 190.293333333333 89.5866666666667 0 71.5133333333333 59.0533333333333 30.5333333333333 118.78 0 0 0 0
41002.0501025051 192.013333333333 87.7333333333333 0 72.5733333333333 58.3933333333333 29.34 119.44 0 0 0 0
41027.0513525676 193.16 86.3533333333333 0 72.6666666666667 57.1866666666667 29.1666666666667 120.493333333333 0 0 0 0
41052.0526026301 192.766666666667 86.7333333333333 0 72.7 57.6 29.1333333333333 120.066666666667 0 0 0 0
41077.0538526926 191.52 87.7133333333333 0 73.1666666666667 59.0466666666667 28.6666666666667 118.353333333333 0 0 0 0
41102.0551027551 191.18 87.8133333333333 0 73.1666666666667 59.1466666666667 28.6666666666667 118.013333333333 0 0 0 0
41127.0563528176 192.48 85.9866666666667 0 74.0466666666667 58.3 27.6866666666667 118.433333333333 0 0 0 0
41152.0576028801 193.86 84.3066666666667 0 73.58 56.22 28.0866666666667 120.28 0 0 0 0
41177.0588529426 194.026666666667 84.14 0 72.28 54.7533333333333 29.3866666666667 121.746666666667 0 0 0 0
41202.0601030051 195.413333333333 82.6733333333333 0 72.2466666666667 53.2533333333333 29.42 123.166666666667 0 0 0 0
41227.0613530677 196.1 81.5466666666667 0 72.7133333333333 52.6333333333333 28.9133333333333 123.386666666667 0 0 0 0
41252.0626031302 196.4 80.9133333333333 0 73.5466666666667 52.98 27.9333333333333 122.853333333333 0 0 0 0
41277.0638531927 195.973333333333 81.1133333333333 0 73.6733333333333 53.4533333333333 27.66 122.3 0 0 0 0
41302.0651032552 196.6 80.2333333333333 0 72.9133333333333 51.8133333333333 28.42 123.686666666667 0 0 0 0
41327.0663533177 195.686666666667 81.1466666666667 0 71.82 51.6333333333333 29.5133333333333 123.866666666667 0 0 0 0
41352.0676033802 192.913333333333 83.92 0 70.14 52.7266666666667 31.1933333333333 122.773333333333 0 0 0 0
41377.0688534427 191.58 85.2133333333333 0 69.5933333333333 53.4733333333333 31.74 121.986666666667 0 0 0 0
41402.0701035052 191.213333333333 85.26 0 69.8866666666667 53.8666666666667 31.3933333333333 121.326666666667 0 0 0 0
41427.0713535677 192.68 83.4866666666667 0 70.9866666666667 53.3066666666667 30.18 121.693333333333 0 0 0 0
41452.0726036302 192.246666666667 83.7 0 71.18 53.8266666666667 29.8733333333333 121.066666666667 0 0 0 0
41477.0738536927 191.513333333333 84.32 0 69.52 52.84 31.48 121.993333333333 0 0 0 0
41502.0751037552 191.393333333333 83.9866666666667 0 70.0533333333333 53.1333333333333 30.8533333333333 121.34 0 0 0 0
41527.0763538177 193.326666666667 81.5266666666667 0 69.8266666666667 50.6666666666667 30.86 123.5 0 0 0 0
41552.0776038802 193.98 80.8 0 69.5933333333333 49.78 31.02 124.386666666667 0 0 0 0
41577.0788539427 194.153333333333 80.4933333333333 0 70.6666666666667 50.66 29.8333333333333 123.486666666667 0 0 0 0
41602.0801040052 193.686666666667 80.76 0 70.3266666666667 50.64 30.12 123.36 0 0 0 0
41627.0813540677 193.413333333333 80.92 0 70.0733333333333 50.66 30.26 123.34 0 0 0 0
41652.0826041302 193.3 80.9733333333333 0 70.2533333333333 50.9533333333333 30.02 123.046666666667 0 0 0 0
41677.0838541927 193.28 80.82 0 70.4266666666667 51.1466666666667 29.6733333333333 122.853333333333 0 0 0 0
41702.0851042552 193.413333333333 80.5866666666667 0 70.14 50.7266666666667 29.86 123.273333333333 0 0 0 0
41727.0863543177 195.44 78.56 0 70.4933333333333 49.0533333333333 29.5066666666667 124.946666666667 0 0 0 0
41752.0876043802 195.14 78.7266666666667 0 70.0733333333333 48.9266666666667 29.8 125.066666666667 0 0 0 0
41777.0888544427 194.786666666667 78.6733333333333 0 70.2266666666667 49.1466666666667 29.5266666666667 124.56 0 0 0 0
41802.0901045052 193.706666666667 79.56 0 69.5333333333333 49.4266666666667 30.1333333333333 124.173333333333 0 0 0 0
41827.0913545677 193.2 79.7066666666667 0 69.7733333333333 49.96 29.7466666666667 123.426666666667 0 0 0 0
41852.0926046302 193.773333333333 78.9666666666667 0 69.88 49.3466666666667 29.62 123.893333333333 0 0 0 0
41877.0938546927 194.306666666667 78.36 0 71.1933333333333 50.0533333333333 28.3066666666667 123.113333333333 0 0 0 0
41902.0951047552 195.093333333333 77.5733333333333 0 71.1133333333333 49.1866666666667 28.3866666666667 123.98 0 0 0 0
41927.0963548177 196.08 76.4333333333333 0 72.18 49.1333333333333 27.3 123.9 0 0 0 0
41952.0976048802 197.18 74.64 0 71.8133333333333 47.12 27.52 125.366666666667 0 0 0 0
41977.0988549427 198.14 73.3666666666667 0 72.12 46.1533333333333 27.2133333333333 126.02 0 0 0 0
42002.1001050053 197.253333333333 74.2066666666667 0 72.2266666666667 47.14 27.0666666666667 125.026666666667 0 0 0 0
42027.1013550678 198.06 73.2066666666667 0 71.86 45.9 27.3066666666667 126.2 0 0 0 0
42052.1026051303 196.726666666667 74.22 0 71.2533333333333 46.3933333333333 27.8266666666667 125.473333333333 0 0 0 0
42077.1038551928 193.106666666667 77.5066666666667 0 69.1133333333333 47.62 29.8866666666667 123.993333333333 0 0 0 0
42102.1051052553 191.726666666667 78.6133333333333 0 68.3133333333333 48.0866666666667 30.5266666666667 123.413333333333 0 0 0 0
42127.1063553178 191.773333333333 78.56 0 68.36 48.0866666666667 30.4733333333333 123.413333333333 0 0 0 0
42152.1076053803 192.726666666667 77.1733333333333 0 68.5 47.1133333333333 30.06 124.226666666667 0 0 0 0
42177.1088554428 192.666666666667 76.86 0 69.0533333333333 47.4733333333333 29.3866666666667 123.613333333333 0 0 0 0
42202.1101055053 191.906666666667 77.3866666666667 0 68.76 47.8133333333333 29.5733333333333 123.146666666667 0 0 0 0
42227.1113555678 189.94 79.2266666666667 0 68.2 49.0933333333333 30.1333333333333 121.74 0 0 0 0
42252.1126056303 188.966666666667 80.2 0 68.3866666666667 50.2533333333333 29.9466666666667 120.58 0 0 0 0
42277.1138556928 189.48 79.6 0 69.2733333333333 50.54 29.06 120.206666666667 0 0 0 0
42302.1151057553 190.266666666667 78.18 0 69.4866666666667 49.6666666666667 28.5133333333333 120.78 0 0 0 0
42327.1163558178 188.933333333333 79.1133333333333 0 68.3133333333333 49.5933333333333 29.52 120.62 0 0 0 0
42352.1176058803 187.666666666667 80.22 0 67.98 50.4333333333333 29.7866666666667 119.686666666667 0 0 0 0
42377.1188559428 186.466666666667 81.1066666666667 0 67.9133333333333 51.3533333333333 29.7533333333333 118.553333333333 0 0 0 0
42402.1201060053 186.886666666667 80.6133333333333 0 68.5533333333333 51.5 29.1133333333333 118.333333333333 0 0 0 0
42427.1213560678 186.133333333333 81.2333333333333 0 68.08 51.6466666666667 29.5866666666667 118.053333333333 0 0 0 0
42452.1226061303 185.713333333333 81.62 0 67.8133333333333 51.7666666666667 29.8533333333333 117.9 0 0 0 0
42477.1238561928 186.28 80.98 0 66.66 50.0466666666667 30.9333333333333 119.62 0 0 0 0
42502.1251062553 186.246666666667 80.92 0 66.7866666666667 50.2066666666667 30.7133333333333 119.46 0 0 0 0
42527.1263563178 184.72 82.2533333333333 0 65.9666666666667 50.8 31.4533333333333 118.753333333333 0 0 0 0
42552.1276063803 186 80.5733333333333 0 66.8266666666667 50.0666666666667 30.5066666666667 119.173333333333 0 0 0 0
42577.1288564428 188.22 78.0866666666667 0 67.8866666666667 48.64 29.4466666666667 120.333333333333 0 0 0 0
42602.1301065053 189.333333333333 76.8333333333333 0 67.7066666666667 47.2066666666667 29.6266666666667 121.626666666667 0 0 0 0
42627.1313565678 189.313333333333 76.5266666666667 0 68.0733333333333 47.42 29.1066666666667 121.24 0 0 0 0
42652.1326066303 187.753333333333 77.9133333333333 0 68.2266666666667 48.9733333333333 28.94 119.526666666667 0 0 0 0
42677.1338566928 187.253333333333 78.0866666666667 0 68.4466666666667 49.5333333333333 28.5533333333333 118.806666666667 0 0 0 0
42702.1351067553 186.866666666667 78.1466666666667 0 69 50.1466666666667 28 117.866666666667 0 0 0 0
42727.1363568178 186.233333333333 78.6 0 69.58 51.18 27.42 116.653333333333 0 0 0 0
42752.1376068803 185.4 79.4333333333333 0 69.44 51.8733333333333 27.56 115.96 0 0 0 0
42777.1388569428 184.893333333333 79.72 0 69.5533333333333 52.2733333333333 27.4466666666667 115.34 0 0 0 0
42802.1401070053 184.393333333333 80.1066666666667 0 68.7 51.8066666666667 28.3 115.693333333333 0 0 0 0
42827.1413570679 184.96 79.2333333333333 0 69.52 51.9 27.3333333333333 115.44 0 0 0 0
42852.1426071304 185.18 78.7133333333333 0 70.6333333333333 52.5266666666667 26.1866666666667 114.546666666667 0 0 0 0
42877.1438571929 185.5 77.9533333333333 0 69.5266666666667 50.8133333333333 27.14 115.973333333333 0 0 0 0
42902.1451072554 185.64 77.6933333333333 0 68.0533333333333 49.08 28.6133333333333 117.586666666667 0 0 0 0
42927.1463573179 185.646666666667 77.5 0 67.4466666666667 48.4466666666667 29.0533333333333 118.2 0 0 0 0
42952.1476073804 186.18 76.82 0 67.7333333333333 48.0533333333333 28.7666666666667 118.446666666667 0 0 0 0
42977.1488574429 184.74 78.24 0 67.3133333333333 49.0733333333333 29.1666666666667 117.426666666667 0 0 0 0
43002.1501075054 184.406666666667 78.24 0 66.7 48.6866666666667 29.5533333333333 117.706666666667 0 0 0 0
43027.1513575679 183.64 78.5733333333333 0 66.92 49.3333333333333 29.24 116.72 0 0 0 0
43052.1526076304 183.506666666667 78.4666666666667 0 66.86 49.3266666666667 29.14 116.646666666667 0 0 0 0
43077.1538576929 182.153333333333 79.4333333333333 0 66.1866666666667 49.76 29.6733333333333 115.966666666667 0 0 0 0
43102.1551077554 182.033333333333 79.3 0 66.1133333333333 49.58 29.72 115.92 0 0 0 0
43127.1563578179 183.14 78.14 0 66.52 48.8666666666667 29.2733333333333 116.62 0 0 0 0
43152.1576078804 182.186666666667 78.66 0 65.4666666666667 48.46 30.2 116.72 0 0 0 0
43177.1588579429 183.126666666667 77.5533333333333 0 66.4266666666667 48.34 29.2133333333333 116.7 0 0 0 0
43202.1601080054 183.473333333333 76.88 0 66.8 48.18 28.7 116.673333333333 0 0 0 0
43227.1613580679 182.833333333333 77.32 0 66.0066666666667 47.8266666666667 29.4933333333333 116.826666666667 0 0 0 0
43252.1626081304 182.493333333333 77.3933333333333 0 65.8866666666667 47.78 29.6133333333333 116.606666666667 0 0 0 0
43277.1638581929 182.56 77.2333333333333 0 65.6933333333333 47.4666666666667 29.7666666666667 116.866666666667 0 0 0 0
43302.1651082554 183.853333333333 75.7666666666667 0 65.46 45.8933333333333 29.8733333333333 118.393333333333 0 0 0 0
43327.1663583179 186.646666666667 72.8533333333333 0 67.1266666666667 44.6466666666667 28.2066666666667 119.52 0 0 0 0
43352.1676083804 184.94 74.1466666666667 0 66.5266666666667 45.52 28.6266666666667 118.413333333333 0 0 0 0
43377.1688584429 182.853333333333 75.82 0 65.84 46.66 29.16 117.013333333333 0 0 0 0
43402.1701085054 181.853333333333 76.6466666666667 0 66.1666666666667 47.96 28.6866666666667 115.686666666667 0 0 0 0
43427.1713585679 181.08 77.2533333333333 0 67.3666666666667 49.7866666666667 27.4666666666667 113.713333333333 0 0 0 0
43452.1726086304 179.746666666667 78.46 0 66.6666666666667 50.2933333333333 28.1666666666667 113.08 0 0 0 0
43477.1738586929 180.126666666667 77.9 0 66.5866666666667 49.6533333333333 28.2466666666667 113.54 0 0 0 0
43502.1751087554 180.493333333333 77.3666666666667 0 67.6866666666667 50.36 27.0066666666667 112.806666666667 0 0 0 0
43527.1763588179 181.186666666667 76.44 0 67.8066666666667 49.5933333333333 26.8466666666667 113.38 0 0 0 0
43552.1776088804 180.246666666667 76.6533333333333 0 67.62 49.9 26.7533333333333 112.626666666667 0 0 0 0
43577.1788589429 180.326666666667 76.5066666666667 0 67.0533333333333 49.2266666666667 27.28 113.273333333333 0 0 0 0
43602.1801090055 180.446666666667 76.3866666666667 0 66.7666666666667 48.82 27.5666666666667 113.68 0 0 0 0
43627.181359068 180.053333333333 76.78 0 67.04 49.4866666666667 27.2933333333333 113.013333333333 0 0 0 0
43652.1826091305 180.666666666667 76.12 0 67.6466666666667 49.48 26.64 113.02 0 0 0 0
43677.183859193 179.906666666667 76.76 0 67.1666666666667 49.76 27 112.74 0 0 0 0
43702.1851092555 179.72 76.9466666666667 0 66.9933333333333 49.7733333333333 27.1733333333333 112.726666666667 0 0 0 0
43727.186359318 179.513333333333 76.8733333333333 0 66.5866666666667 49.2933333333333 27.58 112.926666666667 0 0 0 0
43752.1876093805 176.826666666667 79.16 0 65.4533333333333 50.5133333333333 28.6466666666667 111.373333333333 0 0 0 0
43777.188859443 177.306666666667 78.4066666666667 0 65.7466666666667 50.1533333333333 28.2533333333333 111.56 0 0 0 0
43802.1901095055 179.253333333333 76.1733333333333 0 67.04 49.2133333333333 26.96 112.213333333333 0 0 0 0
43827.191359568 179.673333333333 75.66 0 67.52 49.18 26.48 112.153333333333 0 0 0 0
43852.1926096305 178.82 76.5133333333333 0 67.2333333333333 49.7466666666667 26.7666666666667 111.586666666667 0 0 0 0
43877.193859693 179.933333333333 75.4 0 67.9 49.3 26.1 112.033333333333 0 0 0 0
43902.1951097555 180.753333333333 74.58 0 68.56 49.14 25.44 112.193333333333 0 0 0 0
43927.196359818 180.006666666667 74.9866666666667 0 67.2466666666667 48.5733333333333 26.4133333333333 112.76 0 0 0 0
43952.1976098805 177.986666666667 76.6533333333333 0 66.1266666666667 49.4733333333333 27.18 111.86 0 0 0 0
43977.198859943 176.273333333333 78.2266666666667 0 65.6066666666667 50.6666666666667 27.56 110.666666666667 0 0 0 0
44002.2001100055 178.293333333333 76.2066666666667 0 64.8866666666667 47.9266666666667 28.28 113.406666666667 0 0 0 0
44027.201360068 178.146666666667 76.3533333333333 0 65.1266666666667 48.3133333333333 28.04 113.02 0 0 0 0
44052.2026101305 179.1 75.3 0 66.1466666666667 48.38 26.92 112.953333333333 0 0 0 0
44077.203860193 180.133333333333 74.0733333333333 0 66.22 47.2933333333333 26.78 113.913333333333 0 0 0 0
44102.2051102555 179.36 74.6866666666667 0 66.82 48.5066666666667 26.18 112.54 0 0 0 0
44127.206360318 177.4 76.4333333333333 0 67.12 50.5533333333333 25.88 110.28 0 0 0 0
44152.2076103805 176.226666666667 77.34 0 66.7266666666667 51.3333333333333 26.0066666666667 109.5 0 0 0 0
44177.208860443 175.686666666667 77.6666666666667 0 66.82 51.82 25.8466666666667 108.866666666667 0 0 0 0
44202.2101105055 175.986666666667 77.0933333333333 0 66.24 50.8066666666667 26.2866666666667 109.746666666667 0 0 0 0
44227.211360568 175.213333333333 77.4933333333333 0 64.8933333333333 49.9666666666667 27.5266666666667 110.32 0 0 0 0
44252.2126106305 174.386666666667 77.8 0 64.6333333333333 50.2466666666667 27.5533333333333 109.753333333333 0 0 0 0
44277.213860693 174.08 78.0866666666667 0 65.0666666666667 50.9866666666667 27.1 109.013333333333 0 0 0 0
44302.2151107555 173.386666666667 78.7733333333333 0 65.1133333333333 51.7266666666667 27.0466666666667 108.273333333333 0 0 0 0
44327.216360818 173.413333333333 78.4466666666667 0 65.2866666666667 51.7333333333333 26.7133333333333 108.126666666667 0 0 0 0
44352.2176108805 175.04 76.7266666666667 0 65.7133333333333 50.44 26.2866666666667 109.326666666667 0 0 0 0
44377.218860943 177.026666666667 74.64 0 67.1133333333333 49.7533333333333 24.8866666666667 109.913333333333 0 0 0 0
44402.2201110055 178.066666666667 73.5733333333333 0 68.08 49.6533333333333 23.92 109.986666666667 0 0 0 0
44427.2213610681 176.833333333333 74.6066666666667 0 68.2466666666667 50.9133333333333 23.6933333333333 108.586666666667 0 0 0 0
44452.2226111306 176.893333333333 74.4066666666667 0 67.3933333333333 50 24.4066666666667 109.5 0 0 0 0
44477.2238611931 176.393333333333 74.68 0 66.3 49.3133333333333 25.3666666666667 110.093333333333 0 0 0 0
44502.2251112556 175.44 75.5133333333333 0 65.52 49.4133333333333 26.1 109.92 0 0 0 0
44527.2263613181 175.646666666667 75.06 0 65.2 48.76 26.3 110.446666666667 0 0 0 0
44552.2276113806 176.48 74.02 0 65.6133333333333 48.1333333333333 25.8866666666667 110.866666666667 0 0 0 0
44577.2288614431 175.886666666667 74.5933333333333 0 65.9266666666667 49.02 25.5733333333333 109.96 0 0 0 0
44602.2301115056 176.913333333333 73.42 0 67.1266666666667 49.0466666666667 24.3733333333333 109.786666666667 0 0 0 0
44627.2313615681 176.94 72.98 0 67.0666666666667 48.6733333333333 24.3066666666667 109.873333333333 0 0 0 0
44652.2326116306 176.046666666667 73.7866666666667 0 66.6466666666667 49.1 24.6866666666667 109.4 0 0 0 0
44677.2338616931 174.846666666667 74.5866666666667 0 65.6133333333333 48.8666666666667 25.72 109.233333333333 0 0 0 0
44702.2351117556 175.113333333333 74.06 0 64.5733333333333 47.3333333333333 26.7266666666667 110.54 0 0 0 0
44727.2363618181 176.013333333333 72.9866666666667 0 64.6133333333333 46.4333333333333 26.5533333333333 111.4 0 0 0 0
44752.2376118806 175.693333333333 73.1266666666667 0 64.48 46.62 26.5066666666667 111.213333333333 0 0 0 0
44777.2388619431 176.013333333333 72.4333333333333 0 64.6933333333333 46.4066666666667 26.0266666666667 111.32 0 0 0 0
44802.2401120056 175.953333333333 72.2133333333333 0 64.8933333333333 46.6066666666667 25.6066666666667 111.06 0 0 0 0
44827.2413620681 176.62 71.4 0 65.1466666666667 46.1333333333333 25.2666666666667 111.473333333333 0 0 0 0
44852.2426121306 176.366666666667 71.4666666666667 0 64.7933333333333 45.9266666666667 25.54 111.573333333333 0 0 0 0
44877.2438621931 175.506666666667 72.12 0 63.66 45.6266666666667 26.4933333333333 111.846666666667 0 0 0 0
44902.2451122556 175.006666666667 72.1733333333333 0 63.1666666666667 45.34 26.8333333333333 111.84 0 0 0 0
44927.2463623181 174.766666666667 72.4 0 63.92 46.32 26.08 110.846666666667 0 0 0 0
44952.2476123806 175.013333333333 72 0 65.1266666666667 47.18 24.82 109.886666666667 0 0 0 0
44977.2488624431 174.326666666667 72.5066666666667 0 64.6666666666667 47.34 25.1666666666667 109.66 0 0 0 0
45002.2501125056 173.453333333333 73.34 0 63.5533333333333 47.06 26.28 109.9 0 0 0 0
45027.2513625681 173.806666666667 72.7533333333333 0 62.7866666666667 45.7066666666667 27.0466666666667 111.02 0 0 0 0
45052.2526126306 173.28 73.22 0 62.48 45.8666666666667 27.3533333333333 110.8 0 0 0 0
45077.2538626931 172.293333333333 74.0266666666667 0 61.8066666666667 46.0133333333333 28.0133333333333 110.486666666667 0 0 0 0
45102.2551127556 171.786666666667 74.1666666666667 0 61.7933333333333 46.44 27.7266666666667 109.993333333333 0 0 0 0
45127.2563628181 171.92 73.6533333333333 0 62.2866666666667 46.6066666666667 27.0466666666667 109.633333333333 0 0 0 0
45152.2576128806 171.366666666667 73.86 0 62.26 46.7866666666667 27.0733333333333 109.106666666667 0 0 0 0
45177.2588629431 171.18 73.7 0 62.1533333333333 46.6466666666667 27.0533333333333 109.026666666667 0 0 0 0
45202.2601130057 171.473333333333 73.2733333333333 0 61.9066666666667 46.1 27.1733333333333 109.566666666667 0 0 0 0
45227.2613630682 170.393333333333 73.9733333333333 0 61.1666666666667 46.2933333333333 27.68 109.226666666667 0 0 0 0
45252.2626131307 169.913333333333 74.0666666666667 0 61.1666666666667 46.5466666666667 27.52 108.746666666667 0 0 0 0
45277.2638631932 169.926666666667 73.8733333333333 0 61.5666666666667 46.7733333333333 27.1 108.36 0 0 0 0
45302.2651132557 169.52 74.08 0 61.1333333333333 46.5466666666667 27.5333333333333 108.386666666667 0 0 0 0
45327.2663633182 168.333333333333 75.04 0 60.8533333333333 47.2266666666667 27.8133333333333 107.48 0 0 0 0
45352.2676133807 169.2 74.1333333333333 0 61.1666666666667 46.6333333333333 27.5 108.033333333333 0 0 0 0
45377.2688634432 168.34 74.9066666666667 0 61.2266666666667 47.5466666666667 27.36 107.113333333333 0 0 0 0
45402.2701135057 169.34 73.66 0 62.7533333333333 47.9133333333333 25.7466666666667 106.586666666667 0 0 0 0
45427.2713635682 169.146666666667 73.6066666666667 0 63.0066666666667 48.2666666666667 25.34 106.14 0 0 0 0
45452.2726136307 169.873333333333 72.38 0 63.22 47.58 24.8 106.653333333333 0 0 0 0
45477.2738636932 170.466666666667 71.02 0 63.5866666666667 46.9266666666667 24.0933333333333 106.88 0 0 0 0
45502.2751137557 172.053333333333 69.1466666666667 0 65.2266666666667 46.84 22.3066666666667 106.826666666667 0 0 0 0
45527.2763638182 172.206666666667 68.84 0 64.78 46.24 22.6 107.426666666667 0 0 0 0
45552.2776138807 171.92 68.9466666666667 0 64.3933333333333 46.1066666666667 22.84 107.526666666667 0 0 0 0
45577.2788639432 170.886666666667 69.6066666666667 0 64.7533333333333 47.1933333333333 22.4133333333333 106.133333333333 0 0 0 0
45602.2801140057 171.7 68.6333333333333 0 65.0866666666667 46.5533333333333 22.08 106.613333333333 0 0 0 0
45627.2813640682 171.733333333333 68.52 0 64.94 46.2933333333333 22.2266666666667 106.793333333333 0 0 0 0
45652.2826141307 171.22 68.7266666666667 0 64.5466666666667 46.1066666666667 22.62 106.673333333333 0 0 0 0
45677.2838641932 171.573333333333 68.18 0 64.7933333333333 45.8066666666667 22.3733333333333 106.78 0 0 0 0
45702.2851142557 172.333333333333 67.2 0 65.7866666666667 45.82 21.38 106.546666666667 0 0 0 0
45727.2863643182 172.1 67.3 0 65.4866666666667 45.62 21.68 106.613333333333 0 0 0 0
45752.2876143807 171.526666666667 67.3866666666667 0 64.7533333333333 45.0666666666667 22.32 106.773333333333 0 0 0 0
45777.2888644432 169.986666666667 68.8466666666667 0 63.96 45.8066666666667 23.04 106.026666666667 0 0 0 0
45802.2901145057 168.366666666667 70.4666666666667 0 62.8466666666667 46.3133333333333 24.1533333333333 105.52 0 0 0 0
45827.2913645682 167.82 71.0133333333333 0 62.6066666666667 46.62 24.3933333333333 105.213333333333 0 0 0 0
45852.2926146307 167.866666666667 70.7733333333333 0 62.7933333333333 46.6133333333333 24.16 105.073333333333 0 0 0 0
45877.2938646932 167.266666666667 71.0333333333333 0 62.1933333333333 46.4266666666667 24.6066666666667 105.073333333333 0 0 0 0
45902.2951147557 166.186666666667 71.8666666666667 0 62.3733333333333 47.5733333333333 24.2933333333333 103.813333333333 0 0 0 0
45927.2963648182 164.233333333333 73.7666666666667 0 62.1133333333333 49.2133333333333 24.5533333333333 102.12 0 0 0 0
45952.2976148807 163.993333333333 73.8333333333333 0 61.4266666666667 48.5933333333333 25.24 102.566666666667 0 0 0 0
45977.2988649432 163.5 73.98 0 61.7733333333333 49.12 24.86 101.726666666667 0 0 0 0
46002.3001150058 163.5 73.72 0 61.8066666666667 49.0266666666667 24.6933333333333 101.693333333333 0 0 0 0
46027.3013650683 163.913333333333 73.2533333333333 0 62.36 49.1133333333333 24.14 101.553333333333 0 0 0 0
46052.3026151308 164.206666666667 72.7866666666667 0 62.4133333333333 48.7 24.0866666666667 101.793333333333 0 0 0 0
46077.3038651933 164.153333333333 72.5466666666667 0 62.12 48.1666666666667 24.38 102.033333333333 0 0 0 0
46102.3051152558 163.926666666667 72.4866666666667 0 61.0333333333333 47.1733333333333 25.3133333333333 102.893333333333 0 0 0 0
46127.3063653183 164.473333333333 71.76 0 60.7666666666667 46.2266666666667 25.5333333333333 103.706666666667 0 0 0 0
46152.3076153808 164.366666666667 71.5933333333333 0 59.96 45.3866666666667 26.2066666666667 104.406666666667 0 0 0 0
46177.3088654433 165.2 70.6333333333333 0 59.3 43.7666666666667 26.8666666666667 105.9 0 0 0 0
46202.3101155058 162.74 72.8733333333333 0 57.4733333333333 44.3333333333333 28.54 105.266666666667 0 0 0 0
46227.3113655683 161.946666666667 73.4066666666667 0 57.6733333333333 45.2 28.2066666666667 104.273333333333 0 0 0 0
46252.3126156308 159.726666666667 75.3933333333333 0 56.9 46.46 28.9333333333333 102.826666666667 0 0 0 0
46277.3138656933 159.026666666667 75.9733333333333 0 56.3866666666667 46.5266666666667 29.4466666666667 102.64 0 0 0 0
46302.3151157558 157.633333333333 77.1533333333333 0 56.24 47.56 29.5933333333333 101.393333333333 0 0 0 0
46327.3163658183 157.546666666667 77.0933333333333 0 56.9 48.16 28.9333333333333 100.646666666667 0 0 0 0
46352.3176158808 156.886666666667 77.4466666666667 0 57 48.6133333333333 28.8333333333333 99.8866666666667 0 0 0 0
46377.3188659433 157.086666666667 77.1 0 56.5533333333333 47.82 29.28 100.533333333333 0 0 0 0
46402.3201160058 156.233333333333 77.5266666666667 0 56.0266666666667 47.72 29.8066666666667 100.206666666667 0 0 0 0
46427.3213660683 157.493333333333 75.88 0 56.8133333333333 47.0266666666667 28.8533333333333 100.68 0 0 0 0
46452.3226161308 158.36 74.9 0 57.7333333333333 46.9666666666667 27.9333333333333 100.626666666667 0 0 0 0
46477.3238661933 158.273333333333 74.6533333333333 0 57.9 46.8866666666667 27.7666666666667 100.373333333333 0 0 0 0
46502.3251162558 159.226666666667 73.2866666666667 0 58.1733333333333 45.7933333333333 27.4933333333333 101.053333333333 0 0 0 0
46527.3263663183 159.54 72.7733333333333 0 58.1933333333333 45.42 27.3533333333333 101.346666666667 0 0 0 0
46552.3276163808 158.833333333333 73.3333333333333 0 57.4 45.2333333333333 28.1 101.433333333333 0 0 0 0
46577.3288664433 157.793333333333 74.24 0 56.8133333333333 45.5533333333333 28.6866666666667 100.98 0 0 0 0
46602.3301165058 156.126666666667 75.7066666666667 0 56.2466666666667 46.4533333333333 29.2533333333333 99.88 0 0 0 0
46627.3313665683 154.3 77.42 0 56.0666666666667 48.0066666666667 29.4133333333333 98.2333333333333 0 0 0 0
46652.3326166308 153.886666666667 77.6133333333333 0 55.8866666666667 48.1666666666667 29.4466666666667 98 0 0 0 0
46677.3338666933 153.8 77.5666666666667 0 55.66 47.8933333333333 29.6733333333333 98.14 0 0 0 0
46702.3351167558 152.753333333333 78.16 0 55.6333333333333 48.58 29.58 97.12 0 0 0 0
46727.3363668183 153.193333333333 77.64 0 55.9 48.3733333333333 29.2666666666667 97.2933333333333 0 0 0 0
46752.3376168808 153.213333333333 77.4266666666667 0 56.3666666666667 48.82 28.6066666666667 96.8466666666667 0 0 0 0
46777.3388669433 153.426666666667 77.0733333333333 0 56.1066666666667 48.3466666666667 28.7266666666667 97.32 0 0 0 0
46802.3401170059 154.473333333333 75.96 0 56.5733333333333 47.7666666666667 28.1933333333333 97.9 0 0 0 0
46827.3413670684 156.193333333333 74 0 57.1133333333333 46.5866666666667 27.4133333333333 99.08 0 0 0 0
46852.3426171309 156.52 73.4866666666667 0 57.5066666666667 46.4933333333333 26.9933333333333 99.0133333333333 0 0 0 0
46877.3438671934 157.58 72.42 0 58.34 46.26 26.16 99.24 0 0 0 0
46902.3451172559 156.973333333333 73.0133333333333 0 58.1266666666667 46.64 26.3733333333333 98.8466666666667 0 0 0 0
46927.3463673184 156.386666666667 73.4333333333333 0 58.6933333333333 47.6266666666667 25.8066666666667 97.6933333333333 0 0 0 0
46952.3476173809 156.126666666667 73.5133333333333 0 58.2666666666667 47.3066666666667 26.2066666666667 97.86 0 0 0 0
46977.3488674434 156.366666666667 72.96 0 57.76 46.3866666666667 26.5733333333333 98.6066666666667 0 0 0 0
47002.3501175059 156.92 72.2466666666667 0 57.3533333333333 45.2666666666667 26.98 99.5666666666667 0 0 0 0
47027.3513675684 157.766666666667 71.34 0 57.6333333333333 44.7 26.64 100.133333333333 0 0 0 0
47052.3526176309 158.986666666667 70.0133333333333 0 57.1666666666667 43.0133333333333 27 101.82 0 0 0 0
47077.3538676934 157.78 71.1666666666667 0 57.48 44.5333333333333 26.6333333333333 100.3 0 0 0 0
47102.3551177559 158.28 70.3933333333333 0 58.5666666666667 44.96 25.4333333333333 99.7133333333333 0 0 0 0
47127.3563678184 158.833333333333 69.6666666666667 0 59.4466666666667 45.1933333333333 24.4733333333333 99.3866666666667 0 0 0 0
47152.3576178809 160.346666666667 67.98 0 59.9 44.0533333333333 23.9266666666667 100.446666666667 0 0 0 0
47177.3588679434 162.706666666667 65.46 0 60.86 42.6533333333333 22.8066666666667 101.846666666667 0 0 0 0
47202.3601180059 163.586666666667 64.58 0 61.2666666666667 42.18 22.4 102.32 0 0 0 0
47227.3613680684 163.666666666667 64.5 0 61.1133333333333 41.9466666666667 22.5533333333333 102.553333333333 0 0 0 0
47252.3626181309 162.773333333333 65.2266666666667 0 60.1466666666667 41.8733333333333 23.3533333333333 102.626666666667 0 0 0 0
47277.3638681934 163.746666666667 64.1266666666667 0 59.5266666666667 40.28 23.8466666666667 104.22 0 0 0 0
47302.3651182559 163.2 64.5933333333333 0 59.86 41.12 23.4733333333333 103.34 0 0 0 0
47327.3663683184 163.613333333333 63.8466666666667 0 60.3266666666667 40.84 23.0066666666667 103.286666666667 0 0 0 0
47352.3676183809 161.906666666667 65.2933333333333 0 59.4 41.36 23.9333333333333 102.506666666667 0 0 0 0
47377.3688684434 160.433333333333 66.5666666666667 0 59.0266666666667 42.26 24.3066666666667 101.406666666667 0 0 0 0
47402.3701185059 160.113333333333 66.8866666666667 0 59.0866666666667 42.64 24.2466666666667 101.026666666667 0 0 0 0
47427.3713685684 159.64 67.2933333333333 0 59.38 43.3466666666667 23.9466666666667 100.26 0 0 0 0
47452.3726186309 157.206666666667 69.2933333333333 0 58.8066666666667 44.9333333333333 24.36 98.4 0 0 0 0
47477.3738686934 155 71.2266666666667 0 58.16 46.22 25.0066666666667 96.84 0 0 0 0
47502.3751187559 155.406666666667 70.76 0 58.1133333333333 45.7066666666667 25.0533333333333 97.2933333333333 0 0 0 0
47527.3763688184 154.586666666667 71.4066666666667 0 57.3466666666667 45.5866666666667 25.82 97.24 0 0 0 0
47552.3776188809 154.306666666667 71.3333333333333 0 56.8933333333333 45.2533333333333 26.08 97.4133333333333 0 0 0 0
47577.3788689434 153.446666666667 71.9 0 56.0533333333333 45.12 26.78 97.3933333333333 0 0 0 0
47602.380119006 154.273333333333 70.5333333333333 0 56.4 44.1 26.4333333333333 97.8733333333333 0 0 0 0
47627.3813690685 156.393333333333 68.2066666666667 0 56.9533333333333 42.3266666666667 25.88 99.44 0 0 0 0
47652.382619131 157.693333333333 66.7933333333333 0 57.5733333333333 41.5466666666667 25.2466666666667 100.12 0 0 0 0
47677.3838691935 157.566666666667 66.7333333333333 0 56.7866666666667 40.8533333333333 25.88 100.78 0 0 0 0
47702.385119256 156.313333333333 67.8533333333333 0 56.34 41.5266666666667 26.3266666666667 99.9733333333333 0 0 0 0
47727.3863693185 155.293333333333 68.6933333333333 0 56.0133333333333 42.22 26.4733333333333 99.28 0 0 0 0
47752.387619381 155.66 68.06 0 55.6133333333333 41.4533333333333 26.6066666666667 100.046666666667 0 0 0 0
47777.3888694435 155.466666666667 68.04 0 55.3933333333333 41.2666666666667 26.7733333333333 100.073333333333 0 0 0 0
47802.390119506 153.773333333333 69.56 0 54.8 42.1933333333333 27.3666666666667 98.9733333333333 0 0 0 0
47827.3913695685 155.226666666667 67.96 0 56.0133333333333 41.9066666666667 26.0533333333333 99.2133333333333 0 0 0 0
47852.392619631 154.486666666667 68.5133333333333 0 56.6266666666667 43.14 25.3733333333333 97.86 0 0 0 0
47877.3938696935 156.353333333333 66.6466666666667 0 56.2266666666667 40.8733333333333 25.7733333333333 100.126666666667 0 0 0 0
47902.395119756 156.2 66.7266666666667 0 55.54 40.2666666666667 26.46 100.66 0 0 0 0
47927.3963698185 156.78 66.0533333333333 0 55.0933333333333 39.1466666666667 26.9066666666667 101.686666666667 0 0 0 0
47952.397619881 157.893333333333 64.9 0 55.6666666666667 38.5666666666667 26.3333333333333 102.226666666667 0 0 0 0
47977.3988699435 157.6 64.9466666666667 0 56.12 39.1866666666667 25.76 101.48 0 0 0 0
48002.400120006 157.2 65.3 0 55.62 39.0866666666667 26.2133333333333 101.58 0 0 0 0
48027.4013700685 158.54 63.96 0 56.04 38.1666666666667 25.7933333333333 102.5 0 0 0 0
48052.402620131 158.42 63.8333333333333 0 55.6466666666667 37.6466666666667 26.1866666666667 102.773333333333 0 0 0 0
48077.4038701935 158.94 62.9733333333333 0 54.7333333333333 35.8733333333333 27.1 104.206666666667 0 0 0 0
48102.405120256 157.886666666667 63.6866666666667 0 54.0466666666667 35.96 27.7266666666667 103.84 0 0 0 0
48127.4063703185 157.58 63.6 0 54.96 36.9733333333333 26.6266666666667 102.62 0 0 0 0
48152.407620381 155.846666666667 64.9866666666667 0 55.76 39.2466666666667 25.74 100.086666666667 0 0 0 0
48177.4088704435 154.693333333333 66 0 55.34 39.84 26.16 99.3533333333334 0 0 0 0
48202.410120506 154.406666666667 66.26 0 55.5066666666667 40.2666666666667 25.9933333333333 98.9 0 0 0 0
48227.4113705685 154.613333333333 66.02 0 56.72 41.2733333333333 24.7466666666667 97.8933333333333 0 0 0 0
48252.412620631 153.82 66.54 0 56.1533333333333 41.36 25.18 97.6666666666667 0 0 0 0
48277.4138706935 154.573333333333 65.76 0 56.8533333333333 41.28 24.48 97.72 0 0 0 0
48302.415120756 156.106666666667 64.1266666666667 0 57.7266666666667 40.62 23.5066666666667 98.38 0 0 0 0
48327.4163708185 157.506666666667 62.6266666666667 0 58.32 39.78 22.8466666666667 99.1866666666667 0 0 0 0
48352.417620881 156.96 63.04 0 57.3066666666667 39.18 23.86 99.6533333333333 0 0 0 0
48377.4188709435 156.366666666667 63.5733333333333 0 56.8733333333333 39.34 24.2333333333333 99.4933333333333 0 0 0 0
48402.420121006 154.673333333333 65.1133333333333 0 56.8266666666667 40.98 24.1333333333333 97.8466666666667 0 0 0 0
48427.4213710686 153.973333333333 65.26 0 56.5466666666667 41.14 24.12 97.4266666666667 0 0 0 0
48452.4226211311 153.56 65.4466666666667 0 56.3533333333333 41.2933333333333 24.1533333333333 97.2066666666667 0 0 0 0
48477.4238711936 153.246666666667 65.7533333333333 0 56.7 41.9533333333333 23.8 96.5466666666667 0 0 0 0
48502.4251212561 153.36 65.5133333333333 0 56.5866666666667 41.7266666666667 23.7866666666667 96.7733333333333 0 0 0 0
48527.4263713186 152.006666666667 66.8266666666667 0 56.3133333333333 42.8066666666667 24.02 95.6933333333333 0 0 0 0
48552.4276213811 151.906666666667 66.7866666666667 0 56.28 42.8733333333333 23.9133333333333 95.6266666666667 0 0 0 0
48577.4288714436 151.726666666667 66.8533333333333 0 55.9133333333333 42.6866666666667 24.1666666666667 95.8133333333333 0 0 0 0
48602.4301215061 151.486666666667 66.8466666666667 0 56.18 43.1933333333333 23.6533333333333 95.3066666666667 0 0 0 0
48627.4313715686 150.673333333333 67.5133333333333 0 56.4 44.22 23.2933333333333 94.2733333333333 0 0 0 0
48652.4326216311 150.48 67.52 0 56.8266666666667 44.68 22.84 93.6533333333333 0 0 0 0
48677.4338716936 151.26 66.74 0 57.4333333333333 44.5066666666667 22.2333333333333 93.8266666666667 0 0 0 0
48702.4351217561 150.66 67.0666666666667 0 56.4066666666667 43.8066666666667 23.26 94.2533333333333 0 0 0 0
48727.4363718186 150.126666666667 67.4066666666667 0 55.9666666666667 43.7066666666667 23.7 94.16 0 0 0 0
48752.4376218811 150.433333333333 66.8533333333333 0 56.2133333333333 43.4466666666667 23.4066666666667 94.22 0 0 0 0
48777.4388719436 150.186666666667 66.8466666666667 0 55.8866666666667 43.3666666666667 23.48 94.3 0 0 0 0
48802.4401220061 148.766666666667 68.1866666666667 0 55.2333333333333 44.0933333333333 24.0933333333333 93.5333333333333 0 0 0 0
48827.4413720686 147.88 68.3866666666667 0 54.8533333333333 44.2066666666667 24.18 93.0266666666667 0 0 0 0
48852.4426221311 148.206666666667 67.8 0 54.7 43.66 24.14 93.5066666666667 0 0 0 0
48877.4438721936 149.673333333333 66.1866666666667 0 55.1733333333333 42.5266666666667 23.66 94.5 0 0 0 0
48902.4451222561 148.3 67.4933333333333 0 55.2 43.86 23.6333333333333 93.1 0 0 0 0
48927.4463723186 147.886666666667 67.78 0 55.3 44.2466666666667 23.5333333333333 92.5866666666667 0 0 0 0
48952.4476223811 147.346666666667 68.32 0 54.9333333333333 44.42 23.9 92.4133333333333 0 0 0 0
48977.4488724436 148.073333333333 67.4733333333333 0 55.2133333333333 43.8533333333333 23.62 92.86 0 0 0 0
49002.4501225061 149.82 65.5533333333333 0 55.8 42.6466666666667 22.9066666666667 94.02 0 0 0 0
49027.4513725686 150.313333333333 64.8533333333333 0 55.6733333333333 42.0266666666667 22.8266666666667 94.64 0 0 0 0
49052.4526226311 150.506666666667 64.66 0 55.0666666666667 41.2266666666667 23.4333333333333 95.44 0 0 0 0
49077.4538726936 149.613333333333 65.4666666666667 0 55.1066666666667 42.1333333333333 23.3333333333333 94.5066666666667 0 0 0 0
49102.4551227561 147.093333333333 67.74 0 54.34 43.7466666666667 23.9933333333333 92.7533333333333 0 0 0 0
49127.4563728186 146.84 67.9933333333333 0 54.2066666666667 43.8666666666667 24.1266666666667 92.6333333333333 0 0 0 0
49152.4576228811 146.586666666667 68.1933333333333 0 54.66 44.52 23.6733333333333 91.9266666666667 0 0 0 0
49177.4588729436 146.08 68.5866666666667 0 55.22 45.4733333333333 23.1133333333333 90.86 0 0 0 0
49202.4601230062 146.846666666667 67.82 0 55.4333333333333 44.92 22.9 91.4133333333333 0 0 0 0
49227.4613730687 146.18 68.3 0 55.4533333333333 45.42 22.88 90.7266666666667 0 0 0 0
49252.4626231312 146.513333333333 67.62 0 55.7533333333333 45.06 22.56 90.76 0 0 0 0
49277.4638731937 148.68 65.0133333333333 0 56.26 43.1066666666667 21.9066666666667 92.42 0 0 0 0
49302.4651232562 149.22 64.4 0 56.9866666666667 43.22 21.18 92.2333333333333 0 0 0 0
49327.4663733187 149.186666666667 64.1866666666667 0 56.66 42.74 21.4466666666667 92.5266666666667 0 0 0 0
49352.4676233812 149.526666666667 63.24 0 56.3066666666667 41.6133333333333 21.6266666666667 93.22 0 0 0 0
49377.4688734437 148.96 63.38 0 56.3866666666667 41.9333333333333 21.4466666666667 92.5733333333333 0 0 0 0
49402.4701235062 149.313333333333 62.64 0 56.8 41.6333333333333 21.0066666666667 92.5133333333333 0 0 0 0
49427.4713735687 148.766666666667 62.8866666666667 0 56.5466666666667 41.7666666666667 21.12 92.22 0 0 0 0
49452.4726236312 149.986666666667 61.3533333333333 0 56.9266666666667 40.7733333333333 20.58 93.06 0 0 0 0
49477.4738736937 150.413333333333 60.8 0 56.66 39.96 20.84 93.7533333333333 0 0 0 0
49502.4751237562 148.453333333333 62.6266666666667 0 55.5533333333333 40.68 21.9466666666667 92.9 0 0 0 0
49527.4763738187 148.8 62.1666666666667 0 56.0266666666667 40.6933333333333 21.4733333333333 92.7733333333333 0 0 0 0
49552.4776238812 147.826666666667 62.8866666666667 0 56.22 41.6066666666667 21.28 91.6066666666667 0 0 0 0
49577.4788739437 146.433333333333 63.8733333333333 0 55.5933333333333 42.0533333333333 21.82 90.84 0 0 0 0
49602.4801240062 146.26 63.9066666666667 0 55.9933333333333 42.5666666666667 21.34 90.2666666666667 0 0 0 0
49627.4813740687 145.52 64.6466666666667 0 55.54 42.8533333333333 21.7933333333333 89.98 0 0 0 0
49652.4826241312 145.9 64.1066666666667 0 55.1666666666667 41.94 22.1666666666667 90.7333333333333 0 0 0 0
49677.4838741937 147.12 62.88 0 55.26 40.8066666666667 22.0733333333333 91.86 0 0 0 0
49702.4851242562 145.546666666667 64.4533333333333 0 55.0666666666667 42.1866666666667 22.2666666666667 90.48 0 0 0 0
49727.4863743187 146.726666666667 63.16 0 55.3066666666667 41.2466666666667 21.9133333333333 91.42 0 0 0 0
49752.4876243812 147.673333333333 62.0466666666667 0 55.2066666666667 40.2 21.8466666666667 92.4666666666667 0 0 0 0
49777.4888744437 148.52 61.0466666666667 0 55.1666666666667 39.2133333333333 21.8333333333333 93.3533333333333 0 0 0 0
49802.4901245062 148.626666666667 60.8533333333333 0 55.08 38.9333333333333 21.92 93.5466666666667 0 0 0 0
49827.4913745687 149.013333333333 60.32 0 55.0133333333333 38.3333333333333 21.9866666666667 94 0 0 0 0
49852.4926246312 150.66 58.6733333333333 0 56.0066666666667 37.68 20.9933333333333 94.6533333333334 0 0 0 0
49877.4938746937 149.98 58.9133333333333 0 56.1666666666667 38.3866666666667 20.5266666666667 93.8133333333333 0 0 0 0
49902.4951247562 147.493333333333 61.1733333333333 0 55.6866666666667 40.1933333333333 20.98 91.8066666666667 0 0 0 0
49927.4963748187 147.846666666667 60.68 0 56.4333333333333 40.5866666666667 20.0933333333333 91.4133333333333 0 0 0 0
49952.4976248812 148.186666666667 60.22 0 57.1333333333333 40.94 19.28 91.0533333333333 0 0 0 0
49977.4988749437 147.766666666667 60.4 0 56.8533333333333 40.92 19.48 90.9133333333333 0 0 0 0
50002.5001250062 146.666666666667 61.3866666666667 0 57.4533333333333 42.5066666666667 18.88 89.2133333333333 0 0 0 0
50027.5013750688 145.34 62.66 0 57.3066666666667 43.6333333333333 19.0266666666667 88.0333333333333 0 0 0 0
50052.5026251313 145.746666666667 62.2533333333333 0 57.5133333333333 43.4333333333333 18.82 88.2333333333333 0 0 0 0
50077.5038751938 148.24 59.64 0 57.8333333333333 41.14 18.5 90.4066666666667 0 0 0 0
50102.5051252563 149.933333333333 57.3466666666667 0 57.3133333333333 38.5266666666667 18.82 92.62 0 0 0 0
50127.5063753188 148.14 58.86 0 56.76 39.62 19.24 91.38 0 0 0 0
50152.5076253813 149.473333333333 57.5266666666667 0 57.4733333333333 39 18.5266666666667 92 0 0 0 0
50177.5088754438 150.6 56.4 0 57.6866666666667 38.0866666666667 18.3133333333333 92.9133333333333 0 0 0 0
50202.5101255063 150.526666666667 56.4666666666667 0 57.8933333333333 38.36 18.1066666666667 92.6333333333333 0 0 0 0
50227.5113755688 148.653333333333 58.18 0 56.7333333333333 38.9133333333333 19.2666666666667 91.92 0 0 0 0
50252.5126256313 147.88 58.7933333333333 0 56.2266666666667 39.02 19.7733333333333 91.6533333333334 0 0 0 0
50277.5138756938 147.473333333333 59.04 0 56.1933333333333 39.2333333333333 19.8066666666667 91.28 0 0 0 0
50302.5151257563 148.48 57.8266666666667 0 56.48 38.3066666666667 19.52 92 0 0 0 0
50327.5163758188 146.466666666667 59.5666666666667 0 55.5933333333333 39.16 20.4066666666667 90.8733333333333 0 0 0 0
50352.5176258813 146.293333333333 59.7066666666667 0 55.1066666666667 38.8133333333333 20.8933333333333 91.1866666666667 0 0 0 0
50377.5188759438 146.353333333333 59.6466666666667 0 55.04 38.6866666666667 20.96 91.3133333333333 0 0 0 0
50402.5201260063 145.626666666667 60.0666666666667 0 54.74 38.94 21.1266666666667 90.8866666666667 0 0 0 0
50427.5213760688 147.046666666667 58.1866666666667 0 55.38 37.9 20.2866666666667 91.6666666666667 0 0 0 0
50452.5226261313 146.333333333333 58.6866666666667 0 55.2066666666667 38.3733333333333 20.3133333333333 91.1266666666667 0 0 0 0
50477.5238761938 145.78 59.1333333333333 0 54.8466666666667 38.5466666666667 20.5866666666667 90.9333333333333 0 0 0 0
50502.5251262563 143.9 60.7666666666667 0 53.5533333333333 38.9866666666667 21.78 90.3466666666667 0 0 0 0
50527.5263763188 142.353333333333 62.3133333333333 0 53.0133333333333 39.9933333333333 22.32 89.34 0 0 0 0
50552.5276263813 142.466666666667 62.02 0 53.8466666666667 40.5333333333333 21.4866666666667 88.62 0 0 0 0
50577.5288764438 143.586666666667 60.7 0 53.82 39.1866666666667 21.5133333333333 89.7666666666667 0 0 0 0
50602.5301265063 143.68 60.4866666666667 0 53.1866666666667 38.34 22.1466666666667 90.4933333333333 0 0 0 0
50627.5313765688 144.486666666667 59.6266666666667 0 53 37.2933333333333 22.3333333333333 91.4866666666667 0 0 0 0
50652.5326266313 146.213333333333 57.6466666666667 0 53.7333333333333 36.1866666666667 21.46 92.48 0 0 0 0
50677.5338766938 145.66 58.1333333333333 0 53.9533333333333 36.92 21.2133333333333 91.7066666666667 0 0 0 0
50702.5351267563 144.686666666667 58.7733333333333 0 53.8333333333333 37.5733333333333 21.2 90.8533333333334 0 0 0 0
50727.5363768188 144.206666666667 58.96 0 53.5133333333333 37.64 21.32 90.6933333333333 0 0 0 0
50752.5376268813 143.533333333333 59.6333333333333 0 53.5 38.3 21.3333333333333 90.0333333333333 0 0 0 0
50777.5388769439 144.433333333333 58.7333333333333 0 55.0066666666667 38.9066666666667 19.8266666666667 89.4266666666667 0 0 0 0
50802.5401270064 143.573333333333 59.44 0 54.5333333333333 39.26 20.18 89.04 0 0 0 0
50827.5413770689 141.266666666667 61.5 0 53.48 40.38 21.12 87.7866666666666 0 0 0 0
50852.5426271314 142.1 60.5666666666667 0 53.7466666666667 39.8133333333333 20.7533333333333 88.3533333333333 0 0 0 0
50877.5438771939 143.033333333333 59.3866666666667 0 54.34 39.44 19.9466666666667 88.6933333333333 0 0 0 0
50902.5451272564 144.04 58.1266666666667 0 54.02 37.98 20.1466666666667 90.02 0 0 0 0
50927.5463773189 144.04 58.0066666666667 0 53.7333333333333 37.5733333333333 20.4333333333333 90.3066666666667 0 0 0 0
50952.5476273814 143.393333333333 58.46 0 53.2333333333333 37.6733333333333 20.7866666666667 90.16 0 0 0 0
50977.5488774439 143.006666666667 58.82 0 53.0333333333333 37.8533333333333 20.9666666666667 89.9733333333333 0 0 0 0
51002.5501275064 140.526666666667 61.14 0 52.0466666666667 39.1866666666667 21.9533333333333 88.48 0 0 0 0
51027.5513775689 138.973333333333 62.6933333333333 0 51.46 40.1533333333333 22.54 87.5133333333333 0 0 0 0
51052.5526276314 138.62 62.9866666666667 0 51.18 40.2266666666667 22.76 87.44 0 0 0 0
51077.5538776939 137.92 63.46 0 50.3333333333333 40.0133333333333 23.4466666666667 87.5866666666667 0 0 0 0
51102.5551277564 137.46 63.68 0 50.0066666666667 40.02 23.66 87.4533333333333 0 0 0 0
51127.5563778189 136.353333333333 64.38 0 49.96 40.6733333333333 23.7066666666667 86.3933333333333 0 0 0 0
51152.5576278814 136.92 63.56 0 51.1066666666667 41 22.56 85.8133333333333 0 0 0 0
51177.5588779439 138.1 62.2333333333333 0 51.82 40.3866666666667 21.8466666666667 86.28 0 0 0 0
51202.5601280064 138.973333333333 61.36 0 52.2733333333333 39.9666666666667 21.3933333333333 86.7 0 0 0 0
51227.5613780689 139.553333333333 60.78 0 52.4733333333333 39.5866666666667 21.1933333333333 87.08 0 0 0 0
51252.5626281314 137.406666666667 62.5933333333333 0 51.1333333333333 40.3933333333333 22.2 86.2733333333333 0 0 0 0
51277.5638781939 136.973333333333 62.7 0 51.4533333333333 40.9866666666667 21.7133333333333 85.52 0 0 0 0
51302.5651282564 136.8 62.7466666666667 0 50.88 40.46 22.2866666666667 85.92 0 0 0 0
51327.5663783189 137.2 62.3 0 51.4533333333333 40.5866666666667 21.7133333333333 85.7466666666667 0 0 0 0
51352.5676283814 137.34 62.0533333333333 0 51.5933333333333 40.48 21.5733333333333 85.7466666666667 0 0 0 0
51377.5688784439 136.993333333333 62.2266666666667 0 50.8533333333333 40.0266666666667 22.2 86.14 0 0 0 0
51402.5701285064 138.38 60.6933333333333 0 51.2333333333333 38.9533333333333 21.74 87.1466666666667 0 0 0 0
51427.5713785689 138.313333333333 60.52 0 50.2933333333333 37.98 22.54 88.02 0 0 0 0
51452.5726286314 139.933333333333 58.8733333333333 0 50.6933333333333 36.76 22.1133333333333 89.24 0 0 0 0
51477.5738786939 141.113333333333 57.4466666666667 0 51.5733333333333 36.3533333333333 21.0933333333333 89.54 0 0 0 0
51502.5751287564 141.26 57.24 0 51.72 36.2933333333333 20.9466666666667 89.54 0 0 0 0
51527.5763788189 141.4 56.9866666666667 0 51.7133333333333 36.0333333333333 20.9533333333333 89.6866666666667 0 0 0 0
51552.5776288814 141.706666666667 56.54 0 52.8266666666667 36.7 19.84 88.88 0 0 0 0
51577.5788789439 140.453333333333 57.4866666666667 0 52.8266666666667 37.7733333333333 19.7133333333333 87.6266666666667 0 0 0 0
51602.5801290064 139.786666666667 57.88 0 52.54 38.0866666666667 19.7933333333333 87.2466666666667 0 0 0 0
51627.581379069 139.706666666667 57.96 0 52.7533333333333 38.38 19.58 86.9533333333333 0 0 0 0
51652.5826291315 142.186666666667 55.48 0 53.3466666666667 36.4933333333333 18.9866666666667 88.84 0 0 0 0
51677.583879194 144.513333333333 53.0466666666667 0 54.2133333333333 34.9266666666667 18.12 90.3 0 0 0 0
51702.5851292565 145.906666666667 51.5933333333333 0 54.8933333333333 34.1533333333333 17.44 91.0133333333333 0 0 0 0
51727.586379319 144.966666666667 52.5333333333333 0 55.16 35.36 17.1733333333333 89.8066666666667 0 0 0 0
51752.5876293815 146.02 51.3333333333333 0 55.84 34.84 16.4933333333333 90.18 0 0 0 0
51777.588879444 147.126666666667 50.06 0 56.74 34.4666666666667 15.5933333333333 90.3866666666667 0 0 0 0
51802.5901295065 148.713333333333 48.4533333333333 0 56.84 32.96 15.4933333333333 91.8733333333333 0 0 0 0
51827.591379569 148.246666666667 48.8666666666667 0 56.34 32.9133333333333 15.9533333333333 91.9066666666667 0 0 0 0
51852.5926296315 147.033333333333 49.7933333333333 0 55.3466666666667 32.9733333333333 16.82 91.6866666666667 0 0 0 0
51877.593879694 146.613333333333 49.78 0 54.66 32.44 17.34 91.9533333333333 0 0 0 0
51902.5951297565 145.233333333333 51.0533333333333 0 53.1133333333333 32.2133333333333 18.84 92.12 0 0 0 0
51927.596379819 142.68 53.4866666666667 0 51.7133333333333 33.3666666666667 20.12 90.9666666666667 0 0 0 0
51952.5976298815 143.04 53.02 0 51.8666666666667 33.0533333333333 19.9666666666667 91.1733333333333 0 0 0 0
51977.598879944 143.053333333333 52.9466666666667 0 51.6466666666667 32.76 20.1866666666667 91.4066666666667 0 0 0 0
52002.6001300065 142.62 53.38 0 51.04 32.5866666666667 20.7933333333333 91.58 0 0 0 0
52027.601380069 142.853333333333 53.1 0 50.8666666666667 32.16 20.94 91.9866666666667 0 0 0 0
52052.6026301315 142.8 52.7666666666667 0 50.9933333333333 32.1933333333333 20.5733333333333 91.8066666666667 0 0 0 0
52077.603880194 141.486666666667 53.8733333333333 0 50.7533333333333 33.2666666666667 20.6066666666667 90.7333333333333 0 0 0 0
52102.6051302565 140.013333333333 55.32 0 50.5 34.4866666666667 20.8333333333333 89.5133333333333 0 0 0 0
52127.606380319 138.746666666667 56.52 0 49.3133333333333 34.5 22.02 89.4333333333333 0 0 0 0
52152.6076303815 138.593333333333 56.34 0 49.24 34.3133333333333 22.0266666666667 89.3533333333333 0 0 0 0
52177.608880444 139.286666666667 55.4466666666667 0 49.0533333333333 33.4266666666667 22.02 90.2333333333333 0 0 0 0
52202.6101305065 139.126666666667 55.3733333333333 0 49.5866666666667 33.96 21.4133333333333 89.54 0 0 0 0
52227.611380569 137.833333333333 56.6666666666667 0 49.4133333333333 35.08 21.5866666666667 88.42 0 0 0 0
52252.6126306315 137.346666666667 57.1066666666667 0 49.3466666666667 35.4533333333333 21.6533333333333 88 0 0 0 0
52277.613880694 138.626666666667 55.54 0 49.9466666666667 34.4866666666667 21.0533333333333 88.68 0 0 0 0
52302.6151307565 138.76 55.1866666666667 0 49.9666666666667 34.2933333333333 20.8933333333333 88.7933333333333 0 0 0 0
52327.616380819 138.56 55.1066666666667 0 50.2466666666667 34.6266666666667 20.48 88.3133333333333 0 0 0 0
52352.6176308815 136.886666666667 56.6133333333333 0 49.9133333333333 35.86 20.7533333333333 86.9733333333333 0 0 0 0
52377.6188809441 136.946666666667 56.4933333333333 0 50.48 36.3066666666667 20.1866666666667 86.4666666666667 0 0 0 0
52402.6201310066 135.753333333333 57.58 0 50.5133333333333 37.4266666666667 20.1533333333333 85.24 0 0 0 0
52427.6213810691 135.926666666667 57.2933333333333 0 50.8333333333333 37.46 19.8333333333333 85.0933333333333 0 0 0 0
52452.6226311316 134.406666666667 58.6066666666667 0 50.34 38.28 20.3266666666667 84.0666666666667 0 0 0 0
52477.6238811941 133.773333333333 59.16 0 50.4 38.8933333333333 20.2666666666667 83.3733333333333 0 0 0 0
52502.6251312566 132.88 59.8733333333333 0 49.94 39.1466666666667 20.7266666666667 82.94 0 0 0 0
52527.6263813191 132.46 60.0733333333333 0 48.8933333333333 38.3 21.7733333333333 83.5666666666666 0 0 0 0
52552.6276313816 130.96 61.54 0 47.8466666666667 38.72 22.82 83.1133333333333 0 0 0 0
52577.6288814441 130.16 62.34 0 47.36 39.0333333333333 23.3066666666667 82.8 0 0 0 0
52602.6301315066 129.82 62.5866666666667 0 46.9666666666667 38.8866666666667 23.7 82.8533333333333 0 0 0 0
52627.6313815691 131.006666666667 61.2866666666667 0 47.4066666666667 38.0266666666667 23.26 83.6 0 0 0 0
52652.6326316316 131.9 60.2466666666667 0 47.5466666666667 37.1266666666667 23.12 84.3533333333333 0 0 0 0
52677.6338816941 132.12 59.64 0 47.9866666666667 37.06 22.58 84.1333333333333 0 0 0 0
52702.6351317566 132.9 58.38 0 47.0266666666667 35.24 23.14 85.8733333333333 0 0 0 0
52727.6363818191 134.113333333333 57.0533333333333 0 47.0933333333333 33.98 23.0733333333333 87.02 0 0 0 0
52752.6376318816 134.8 56.3466666666667 0 47.0533333333333 33.2533333333333 23.0933333333333 87.7466666666667 0 0 0 0
52777.6388819441 135.1 55.88 0 47.2933333333333 33.1933333333333 22.6866666666667 87.8066666666667 0 0 0 0
52802.6401320066 136.693333333333 54.0066666666667 0 48.5533333333333 32.86 21.1466666666667 88.14 0 0 0 0
52827.6413820691 137.153333333333 53.1866666666667 0 48.4866666666667 32.3333333333333 20.8533333333333 88.6666666666667 0 0 0 0
52852.6426321316 136.086666666667 53.8533333333333 0 47.9533333333333 32.8 21.0533333333333 88.1333333333333 0 0 0 0
52877.6438821941 135.066666666667 54.7666666666667 0 47.6 33.3666666666667 21.4 87.4666666666667 0 0 0 0
52902.6451322566 134.426666666667 55.3466666666667 0 47.22 33.6266666666667 21.72 87.2066666666667 0 0 0 0
52927.6463823191 132.7 56.8733333333333 0 46.8933333333333 35.0266666666667 21.8466666666667 85.8066666666667 0 0 0 0
52952.6476323816 132.326666666667 57.1733333333333 0 47.04 35.5466666666667 21.6266666666667 85.2866666666667 0 0 0 0
52977.6488824441 133.033333333333 56.26 0 48.06 35.72 20.54 84.9733333333333 0 0 0 0
53002.6501325066 132.466666666667 56.7 0 47.7533333333333 35.9533333333333 20.7466666666667 84.7133333333333 0 0 0 0
53027.6513825691 133.053333333333 56.1133333333333 0 47.56 35.1733333333333 20.94 85.4933333333333 0 0 0 0
53052.6526326316 132.873333333333 56.2933333333333 0 47.9266666666667 35.72 20.5733333333333 84.9466666666667 0 0 0 0
53077.6538826941 133.106666666667 55.9866666666667 0 47.4466666666667 35.0066666666667 20.98 85.66 0 0 0 0
53102.6551327566 132.493333333333 56.42 0 47.7666666666667 35.8533333333333 20.5666666666667 84.7266666666667 0 0 0 0
53127.6563828191 130.66 58.1733333333333 0 47.34 37.18 20.9933333333333 83.32 0 0 0 0
53152.6576328816 130.393333333333 58.44 0 47.2533333333333 37.36 21.08 83.14 0 0 0 0
53177.6588829441 131.526666666667 57.3066666666667 0 47.6 36.5733333333333 20.7333333333333 83.9266666666667 0 0 0 0
53202.6601330066 133.406666666667 55.4266666666667 0 48.7266666666667 35.82 19.6066666666667 84.68 0 0 0 0
53227.6613830692 134.273333333333 54.56 0 49.1333333333333 35.36 19.2 85.14 0 0 0 0
53252.6626331317 134.8 54.0333333333333 0 49.54 35.24 18.7933333333333 85.26 0 0 0 0
53277.6638831942 135.146666666667 53.6 0 49.5133333333333 34.8666666666667 18.7333333333333 85.6333333333333 0 0 0 0
53302.6651332567 134.98 53.36 0 49.2 34.3933333333333 18.9666666666667 85.78 0 0 0 0
53327.6663833192 134.746666666667 53.5333333333333 0 49.5266666666667 34.8933333333333 18.64 85.22 0 0 0 0
53352.6676333817 134.206666666667 53.7533333333333 0 48.9466666666667 34.6 19.1533333333333 85.26 0 0 0 0
53377.6688834442 133.073333333333 54.76 0 48 34.76 20 85.0733333333333 0 0 0 0
53402.6701335067 133.26 54.5733333333333 0 48.2733333333333 34.8466666666667 19.7266666666667 84.9866666666667 0 0 0 0
53427.6713835692 133.753333333333 54.08 0 48.5 34.58 19.5 85.2533333333333 0 0 0 0
53452.6726336317 133.46 53.8533333333333 0 48.6933333333333 34.6866666666667 19.1666666666667 84.7666666666667 0 0 0 0
53477.6738836942 132.8 54.3666666666667 0 48.4 34.9333333333333 19.4333333333333 84.4 0 0 0 0
53502.6751337567 132.653333333333 54.5133333333333 0 48.2466666666667 34.9266666666667 19.5866666666667 84.4066666666667 0 0 0 0
53527.6763838192 133.526666666667 53.64 0 49.5533333333333 35.36 18.28 83.9733333333333 0 0 0 0
53552.6776338817 133.773333333333 53.3466666666667 0 49.4733333333333 34.9866666666667 18.36 84.3 0 0 0 0
53577.6788839442 135.286666666667 51.7133333333333 0 49.8733333333333 33.7533333333333 17.96 85.4133333333333 0 0 0 0
53602.6801340067 135.093333333333 51.5733333333333 0 49.9733333333333 33.78 17.7933333333333 85.12 0 0 0 0
53627.6813840692 136.526666666667 49.9666666666667 0 50.5066666666667 32.8133333333333 17.1533333333333 86.02 0 0 0 0
53652.6826341317 135.966666666667 50.3666666666667 0 50.3066666666667 33.1733333333333 17.1933333333333 85.66 0 0 0 0
53677.6838841942 135.166666666667 51.06 0 49.16 32.8266666666667 18.2333333333333 86.0066666666667 0 0 0 0
53702.6851342567 134.22 51.9466666666667 0 48.8266666666667 33.44 18.5066666666667 85.3933333333333 0 0 0 0
53727.6863843192 133.813333333333 52.2333333333333 0 48.5066666666667 33.5266666666667 18.7066666666667 85.3066666666667 0 0 0 0
53752.6876343817 133.866666666667 52.1333333333333 0 48.28 33.2466666666667 18.8866666666667 85.5866666666667 0 0 0 0
53777.6888844442 133.226666666667 52.66 0 47.62 33.1133333333333 19.5466666666667 85.6066666666667 0 0 0 0
53802.6901345067 131.62 54.12 0 46.6266666666667 33.58 20.54 84.9933333333333 0 0 0 0
53827.6913845692 130.386666666667 55.28 0 46.5933333333333 34.7066666666667 20.5733333333333 83.7933333333333 0 0 0 0
53852.6926346317 129.093333333333 56.3133333333333 0 46.2066666666667 35.5133333333333 20.8 82.8866666666667 0 0 0 0
53877.6938846942 129.106666666667 55.8933333333333 0 46.4133333333333 35.4733333333333 20.42 82.6933333333333 0 0 0 0
53902.6951347567 129.166666666667 55.8333333333333 0 46.38 35.38 20.4533333333333 82.7866666666667 0 0 0 0
53927.6963848192 128.293333333333 56.7066666666667 0 46.1866666666667 36.06 20.6466666666667 82.1066666666667 0 0 0 0
53952.6976348817 127.546666666667 57.4533333333333 0 45 35.62 21.8333333333333 82.5466666666667 0 0 0 0
53977.6988849443 126.986666666667 58.0133333333333 0 44.1133333333333 35.2933333333333 22.72 82.8733333333333 0 0 0 0
54002.7001350068 126.173333333333 58.7266666666667 0 43.5933333333333 35.4866666666667 23.24 82.58 0 0 0 0
54027.7013850693 125.98 58.7333333333333 0 43.26 35.16 23.5733333333333 82.72 0 0 0 0
54052.7026351318 126.306666666667 58.36 0 43.7133333333333 35.24 23.12 82.5933333333333 0 0 0 0
54077.7038851943 126.76 57.8533333333333 0 44.3266666666667 35.3866666666667 22.4666666666667 82.4333333333334 0 0 0 0
54102.7051352568 128.246666666667 56.02 0 45.78 35.2 20.82 82.4666666666667 0 0 0 0
54127.7063853193 129.153333333333 54.9 0 46.1066666666667 34.5066666666667 20.3933333333333 83.0466666666667 0 0 0 0
54152.7076353818 129.44 54.56 0 45.9133333333333 33.9733333333333 20.5866666666667 83.5266666666667 0 0 0 0
54177.7088854443 130.986666666667 52.9 0 46.6133333333333 33.0133333333333 19.8866666666667 84.3733333333333 0 0 0 0
54202.7101355068 133.04 50.7933333333333 0 46.8066666666667 31.1 19.6933333333333 86.2333333333333 0 0 0 0
54227.7113855693 132.82 50.9933333333333 0 46.5133333333333 31.0066666666667 19.9866666666667 86.3066666666667 0 0 0 0
54252.7126356318 132.446666666667 51.22 0 47.3466666666667 32.0666666666667 19.1533333333333 85.1 0 0 0 0
54277.7138856943 130.64 52.9533333333333 0 47.46 33.9866666666667 18.9666666666667 83.18 0 0 0 0
54302.7151357568 128.886666666667 54.6133333333333 0 46.8066666666667 35.0866666666667 19.5266666666667 82.08 0 0 0 0
54327.7163858193 127.733333333333 55.7066666666667 0 46.2333333333333 35.6066666666667 20.1 81.5 0 0 0 0
54352.7176358818 127.233333333333 55.9466666666667 0 45.76 35.3733333333333 20.5733333333333 81.4733333333333 0 0 0 0
54377.7188859443 126.693333333333 56.4 0 44.8733333333333 34.94 21.46 81.82 0 0 0 0
54402.7201360068 126.486666666667 56.42 0 44.6133333333333 34.7 21.72 81.8733333333333 0 0 0 0
54427.7213860693 127.666666666667 55.1666666666667 0 44.8066666666667 33.64 21.5266666666667 82.86 0 0 0 0
54452.7226361318 127.013333333333 55.82 0 44.6133333333333 34.1 21.72 82.4 0 0 0 0
54477.7238861943 125.78 57.0533333333333 0 43.9733333333333 34.6933333333333 22.36 81.8066666666667 0 0 0 0
54502.7251362568 126.226666666667 56.6066666666667 0 44.3533333333333 34.6266666666667 21.98 81.8733333333333 0 0 0 0
54527.7263863193 127.693333333333 55.14 0 45.12 33.9266666666667 21.2133333333333 82.5733333333333 0 0 0 0
54552.7276363818 129.713333333333 53.12 0 45.56 32.3466666666667 20.7733333333333 84.1533333333333 0 0 0 0
54577.7288864443 130.92 51.7066666666667 0 45.1266666666667 30.7066666666667 21 85.7933333333333 0 0 0 0
54602.7301365068 132.013333333333 50.4866666666667 0 46.1333333333333 30.62 19.8666666666667 85.88 0 0 0 0
54627.7313865693 132.566666666667 49.8266666666667 0 46.7933333333333 30.7266666666667 19.1 85.7733333333334 0 0 0 0
54652.7326366318 132.766666666667 49.44 0 46.8 30.5333333333333 18.9066666666667 85.9666666666667 0 0 0 0
54677.7338866943 131.04 51 0 46.3066666666667 31.7666666666667 19.2333333333333 84.7333333333333 0 0 0 0
54702.7351367568 129.82 51.9533333333333 0 45.5933333333333 32.2733333333333 19.68 84.2266666666667 0 0 0 0
54727.7363868193 129.16 52.5066666666667 0 44.9133333333333 32.2533333333333 20.2533333333333 84.2466666666667 0 0 0 0
54752.7376368818 127.686666666667 53.8466666666667 0 44.6866666666667 33.3666666666667 20.48 83 0 0 0 0
54777.7388869443 126.146666666667 55.3533333333333 0 44.7 34.8866666666667 20.4666666666667 81.4466666666667 0 0 0 0
54802.7401370068 125.326666666667 56.0733333333333 0 44.5733333333333 35.48 20.5933333333333 80.7533333333333 0 0 0 0
54827.7413870694 124.466666666667 56.6133333333333 0 44.0733333333333 35.52 21.0933333333333 80.3933333333333 0 0 0 0
54852.7426371319 125.58 55.42 0 44.0866666666667 34.34 21.08 81.4933333333333 0 0 0 0
54877.7438871944 126.346666666667 54.6533333333333 0 45.38 34.8666666666667 19.7866666666667 80.9666666666667 0 0 0 0
54902.7451372569 126.913333333333 54.0866666666667 0 46.3866666666667 35.3066666666667 18.78 80.5266666666667 0 0 0 0
54927.7463873194 127.586666666667 53.22 0 46.4933333333333 34.74 18.48 81.0933333333333 0 0 0 0
54952.7476373819 127.32 53.3466666666667 0 46.5266666666667 35.04 18.3066666666667 80.7933333333333 0 0 0 0
54977.7488874444 128.04 52.5066666666667 0 47.18 34.8533333333333 17.6533333333333 80.86 0 0 0 0
55002.7501375069 126.733333333333 53.62 0 46.7466666666667 35.68 17.94 79.9866666666667 0 0 0 0
55027.7513875694 125.62 54.7133333333333 0 45.8066666666667 35.8533333333333 18.86 79.8133333333333 0 0 0 0
55052.7526376319 125.82 54.42 0 45.2 35.0466666666667 19.3733333333333 80.62 0 0 0 0
55077.7538876944 124.413333333333 55.7533333333333 0 44.6133333333333 35.8666666666667 19.8866666666667 79.8 0 0 0 0
55102.7551377569 124.366666666667 55.8 0 44.5 35.8 20 79.8666666666667 0 0 0 0
55127.7563878194 125.273333333333 54.8933333333333 0 45.08 35.4733333333333 19.42 80.1933333333333 0 0 0 0
55152.7576378819 125.14 55.0266666666667 0 46.0466666666667 36.5733333333333 18.4533333333333 79.0933333333333 0 0 0 0
55177.7588879444 123.72 56.4466666666667 0 45.36 37.3066666666667 19.14 78.36 0 0 0 0
55202.7601380069 123.926666666667 56.24 0 44.8666666666667 36.6066666666667 19.6333333333333 79.06 0 0 0 0
55227.7613880694 122.64 57.4533333333333 0 43.7333333333333 36.76 20.6933333333333 78.9066666666667 0 0 0 0
55252.7626381319 124.12 55.88 0 44.0133333333333 35.56 20.32 80.1066666666667 0 0 0 0
55277.7638881944 124.733333333333 54.92 0 43.9733333333333 34.8466666666667 20.0733333333333 80.76 0 0 0 0
55302.7651382569 124.186666666667 55.3133333333333 0 44.4266666666667 35.74 19.5733333333333 79.76 0 0 0 0
55327.7663883194 124.88 54.62 0 44.9 35.52 19.1 79.98 0 0 0 0
55352.7676383819 125.786666666667 53.5 0 45.2866666666667 34.8466666666667 18.6533333333333 80.5 0 0 0 0
55377.7688884444 127.926666666667 51.16 0 45 32.3266666666667 18.8333333333333 82.9266666666667 0 0 0 0
55402.7701385069 128.193333333333 50.6 0 44.6533333333333 31.58 19.02 83.54 0 0 0 0
55427.7713885694 127.313333333333 50.92 0 44.2666666666667 31.6866666666667 19.2333333333333 83.0466666666667 0 0 0 0
55452.7726386319 127.593333333333 50.2866666666667 0 44.2333333333333 31.02 19.2666666666667 83.36 0 0 0 0
55477.7738886944 128.086666666667 49.7466666666667 0 43.76 30.0066666666667 19.74 84.3266666666667 0 0 0 0
55502.7751387569 128.533333333333 49.2933333333333 0 43.8066666666667 29.6 19.6933333333333 84.7266666666667 0 0 0 0
55527.7763888194 127.8 49.8666666666667 0 44.4 30.7666666666667 19.1 83.4 0 0 0 0
55552.7776388819 126.12 51.5466666666667 0 43.4 31.4466666666667 20.1 82.72 0 0 0 0
55577.7788889444 125.253333333333 52.4133333333333 0 43.1066666666667 32.02 20.3933333333333 82.1466666666667 0 0 0 0
55602.780139007 125.32 52.2333333333333 0 42.7866666666667 31.52 20.7133333333333 82.5333333333333 0 0 0 0
55627.7813890695 124.553333333333 52.88 0 41.98 31.3933333333333 21.4866666666667 82.5733333333333 0 0 0 0
55652.782639132 124.08 52.9533333333333 0 41.78 31.5333333333333 21.42 82.3 0 0 0 0
55677.7838891945 125.62 51.38 0 42.8933333333333 31.1066666666667 20.2733333333333 82.7266666666667 0 0 0 0
55702.785139257 126.813333333333 50.1866666666667 0 43.8733333333333 30.8933333333333 19.2933333333333 82.94 0 0 0 0
55727.7863893195 126.586666666667 50.2666666666667 0 44.5266666666667 31.7066666666667 18.56 82.06 0 0 0 0
55752.787639382 125.393333333333 50.92 0 44.4666666666667 32.4533333333333 18.4666666666667 80.9266666666667 0 0 0 0
55777.7888894445 124.326666666667 51.5066666666667 0 44.34 33.0133333333333 18.4933333333333 79.9866666666667 0 0 0 0
55802.790139507 124.873333333333 50.96 0 44.5533333333333 32.68 18.28 80.32 0 0 0 0
55827.7913895695 126.42 49.4133333333333 0 46.6533333333333 33.2333333333333 16.18 79.7666666666667 0 0 0 0
55852.792639632 126.906666666667 48.9266666666667 0 46.7333333333333 32.8266666666667 16.1 80.1733333333333 0 0 0 0
55877.7938896945 125.64 50.0533333333333 0 46.4066666666667 33.6266666666667 16.4266666666667 79.2333333333333 0 0 0 0
55902.795139757 126.346666666667 49.32 0 47.1 33.5866666666667 15.7333333333333 79.2466666666667 0 0 0 0
55927.7963898195 126.44 49.0733333333333 0 47.2266666666667 33.62 15.4533333333333 79.2133333333333 0 0 0 0
55952.797639882 125.42 49.8666666666667 0 46.5866666666667 33.7866666666667 16.08 78.8333333333333 0 0 0 0
55977.7988899445 125.62 49.5 0 46.2266666666667 33.06 16.44 79.3933333333333 0 0 0 0
56002.800140007 126.766666666667 48.2333333333333 0 45.5733333333333 31.14 17.0933333333333 81.1933333333333 0 0 0 0
56027.8013900695 126.493333333333 48.3933333333333 0 45.2866666666667 31.0533333333333 17.34 81.2066666666667 0 0 0 0
56052.802640132 125.966666666667 48.7 0 45.0733333333333 31.2733333333333 17.4266666666667 80.8933333333333 0 0 0 0
56077.8038901945 125.953333333333 48.62 0 45 31.2133333333333 17.4066666666667 80.9533333333333 0 0 0 0
56102.805140257 126.126666666667 48.3733333333333 0 44.84 30.88 17.4933333333333 81.2866666666667 0 0 0 0
56127.8063903195 125.68 48.82 0 44.4333333333333 30.92 17.9 81.2466666666667 0 0 0 0
56152.807640382 124.786666666667 49.62 0 43.8266666666667 31.1866666666667 18.4333333333333 80.96 0 0 0 0
56177.8088904445 122.5 51.5 0 43.6266666666667 33.1266666666667 18.3733333333333 78.8733333333333 0 0 0 0
56202.810140507 121.546666666667 52.4533333333333 0 43.3266666666667 33.78 18.6733333333333 78.22 0 0 0 0
56227.8113905695 121.193333333333 52.6933333333333 0 42.6666666666667 33.36 19.3333333333333 78.5266666666667 0 0 0 0
56252.812640632 121.573333333333 51.9866666666667 0 43.0466666666667 33.3066666666667 18.68 78.5266666666667 0 0 0 0
56277.8138906945 123.806666666667 49.6933333333333 0 43.6866666666667 31.7133333333333 17.98 80.12 0 0 0 0
56302.815140757 124.1 49.28 0 43.7 31.3466666666667 17.9333333333333 80.4 0 0 0 0
56327.8163908195 125.366666666667 47.8 0 43.9466666666667 30.2466666666667 17.5533333333333 81.42 0 0 0 0
56352.817640882 124.56 48.6066666666667 0 43.7866666666667 30.8933333333333 17.7133333333333 80.7733333333333 0 0 0 0
56377.8188909445 123.566666666667 49.58 0 43.1666666666667 31.2666666666667 18.3133333333333 80.4 0 0 0 0
56402.820141007 122.7 50.1866666666667 0 42.4133333333333 31.38 18.8066666666667 80.2866666666667 0 0 0 0
56427.8213910696 122.38 50.4133333333333 0 42.22 31.5066666666667 18.9066666666667 80.16 0 0 0 0
56452.8226411321 122.073333333333 50.3933333333333 0 41.9866666666667 31.4533333333333 18.94 80.0866666666667 0 0 0 0
56477.8238911946 123.153333333333 49.1666666666667 0 42.66 30.9933333333333 18.1733333333333 80.4933333333333 0 0 0 0
56502.8251412571 122.986666666667 49.18 0 42.98 31.3266666666667 17.8533333333333 80.0066666666667 0 0 0 0
56527.8263913196 122.96 49.0333333333333 0 43.5933333333333 31.7933333333333 17.24 79.3666666666667 0 0 0 0
56552.8276413821 123.333333333333 48.4933333333333 0 43.9733333333333 31.6333333333333 16.86 79.36 0 0 0 0
56577.8288914446 123.013333333333 48.3733333333333 0 43.88 31.5 16.8733333333333 79.1333333333333 0 0 0 0
56602.8301415071 122.753333333333 48.3 0 44.2866666666667 31.9933333333333 16.3066666666667 78.4666666666667 0 0 0 0
56627.8313915696 121.82 49.0133333333333 0 44.0066666666667 32.52 16.4933333333333 77.8133333333333 0 0 0 0
56652.8326416321 122.453333333333 48.06 0 44.42 31.98 16.08 78.0333333333333 0 0 0 0
56677.8338916946 123.406666666667 46.9266666666667 0 45.06 31.4866666666667 15.44 78.3466666666667 0 0 0 0
56702.8351417571 122.066666666667 48.2666666666667 0 44.86 32.6266666666667 15.64 77.2066666666667 0 0 0 0
56727.8363918196 119.16 51.1733333333333 0 43.6666666666667 34.34 16.8333333333333 75.4933333333333 0 0 0 0
56752.8376418821 120.773333333333 49.5133333333333 0 43.5133333333333 32.5733333333333 16.94 77.26 0 0 0 0
56777.8388919446 122.846666666667 47.32 0 44.16 31.1466666666667 16.1733333333333 78.6866666666667 0 0 0 0
56802.8401420071 122.726666666667 47.3866666666667 0 44.7 31.7533333333333 15.6333333333333 78.0266666666667 0 0 0 0
56827.8413920696 121.413333333333 48.5733333333333 0 44.2066666666667 32.4466666666667 16.1266666666667 77.2066666666667 0 0 0 0
56852.8426421321 120.92 48.9133333333333 0 44.4533333333333 33.0333333333333 15.88 76.4666666666667 0 0 0 0
56877.8438921946 122.44 47.3933333333333 0 44.8733333333333 31.9333333333333 15.46 77.5666666666667 0 0 0 0
56902.8451422571 122.826666666667 47.0066666666667 0 45.0266666666667 31.7 15.3066666666667 77.8 0 0 0 0
56927.8463923196 122.413333333333 47.2266666666667 0 44.8733333333333 31.7933333333333 15.4333333333333 77.54 0 0 0 0
56952.8476423821 122.353333333333 47.1466666666667 0 45.1533333333333 32.1333333333333 15.0133333333333 77.2 0 0 0 0
56977.8488924446 120.693333333333 48.8066666666667 0 44 32.64 16.1666666666667 76.6933333333333 0 0 0 0
57002.8501425071 120.253333333333 49.2466666666667 0 43.18 32.26 16.9866666666667 77.0733333333333 0 0 0 0
57027.8513925696 121.506666666667 47.9933333333333 0 43.22 31.0466666666667 16.9466666666667 78.2866666666667 0 0 0 0
57052.8526426321 121.653333333333 47.8133333333333 0 42.8733333333333 30.52 17.2933333333333 78.78 0 0 0 0
57077.8538926946 122.506666666667 46.8266666666667 0 42.56 29.22 17.6066666666667 79.9466666666667 0 0 0 0
57102.8551427571 123.86 45.3733333333333 0 43.08 28.2866666666667 17.0866666666667 80.78 0 0 0 0
57127.8563928196 122.98 46.0466666666667 0 42.8066666666667 28.6866666666667 17.36 80.1733333333333 0 0 0 0
57152.8576428821 121.926666666667 46.8666666666667 0 42.3266666666667 29.2333333333333 17.6333333333333 79.6 0 0 0 0
57177.8588929446 122.22 46.4466666666667 0 42.32 28.9333333333333 17.5133333333333 79.9 0 0 0 0
57202.8601430072 120.946666666667 47.7 0 41.34 29.2066666666667 18.4933333333333 79.6066666666667 0 0 0 0
57227.8613930697 121.433333333333 47.0666666666667 0 41.6133333333333 28.8466666666667 18.22 79.82 0 0 0 0
57252.8626431322 122.12 46.1133333333333 0 41.8733333333333 28.32 17.7933333333333 80.2466666666667 0 0 0 0
57277.8638931947 121.44 46.7266666666667 0 41.2266666666667 28.2866666666667 18.44 80.2133333333333 0 0 0 0
57302.8651432572 122.313333333333 45.8533333333333 0 41.5533333333333 27.74 18.1133333333333 80.76 0 0 0 0
57327.8663933197 120.486666666667 47.5333333333333 0 41.38 29.3933333333333 18.14 79.1066666666667 0 0 0 0
57352.8676433822 120.16 47.84 0 42.06 30.4 17.44 78.1 0 0 0 0
57377.8688934447 120.406666666667 47.4733333333333 0 42.58 30.5533333333333 16.92 77.8266666666667 0 0 0 0
57402.8701435072 118.533333333333 49.3 0 41.9266666666667 31.7266666666667 17.5733333333333 76.6066666666667 0 0 0 0
57427.8713935697 118.166666666667 49.62 0 41.0266666666667 31.1466666666667 18.4733333333333 77.14 0 0 0 0
57452.8726436322 117.086666666667 50.3133333333333 0 40.6666666666667 31.48 18.8333333333333 76.42 0 0 0 0
57477.8738936947 117.406666666667 49.9266666666667 0 41.04 31.4666666666667 18.46 76.3666666666667 0 0 0 0
57502.8751437572 116.726666666667 50.3066666666667 0 41.3666666666667 32.1733333333333 18.1333333333333 75.36 0 0 0 0
57527.8763938197 117.053333333333 49.9466666666667 0 41.4333333333333 31.88 18.0666666666667 75.62 0 0 0 0
57552.8776438822 117.533333333333 49.4666666666667 0 42.4666666666667 32.4333333333333 17.0333333333333 75.0666666666667 0 0 0 0
57577.8788939447 119.106666666667 47.8933333333333 0 43.1333333333333 31.5266666666667 16.3666666666667 75.9733333333333 0 0 0 0
57602.8801440072 118.34 48.5 0 42.6066666666667 31.6866666666667 16.8133333333333 75.7333333333333 0 0 0 0
57627.8813940697 117.273333333333 49.3933333333333 0 42.0933333333333 32.1533333333333 17.24 75.18 0 0 0 0
57652.8826441322 117.533333333333 49.0866666666667 0 42.7 32.5 16.5866666666667 74.8333333333333 0 0 0 0
57677.8838941947 117.726666666667 48.7733333333333 0 42.7333333333333 32.34 16.4333333333333 74.9933333333333 0 0 0 0
57702.8851442572 116.253333333333 50.2266666666667 0 41.9533333333333 33.0333333333333 17.1933333333333 74.3 0 0 0 0
57727.8863943197 115 51.3333333333333 0 41.02 33.3533333333333 17.98 73.98 0 0 0 0
57752.8876443822 115.24 51.0933333333333 0 41.74 33.8333333333333 17.26 73.5 0 0 0 0
57777.8888944447 114.886666666667 51.3866666666667 0 41.78 34.2266666666667 17.16 73.1066666666667 0 0 0 0
57802.8901445072 114.213333333333 51.9533333333333 0 41.7066666666667 34.8266666666667 17.1266666666667 72.5066666666667 0 0 0 0
57827.8913945697 113.686666666667 52.48 0 41.54 35.1866666666667 17.2933333333333 72.1466666666667 0 0 0 0
57852.8926446322 114.273333333333 51.8933333333333 0 41.1 34.16 17.7333333333333 73.1733333333333 0 0 0 0
57877.8938946947 113.766666666667 52.1533333333333 0 41.2866666666667 34.6066666666667 17.5466666666667 72.48 0 0 0 0
57902.8951447572 114.653333333333 51.0533333333333 0 41.1733333333333 33.52 17.5333333333333 73.48 0 0 0 0
57927.8963948197 115.313333333333 50.3333333333333 0 39.9466666666667 31.6133333333333 18.72 75.3666666666667 0 0 0 0
57952.8976448822 117.24 48.26 0 40.36 29.9533333333333 18.3066666666667 76.88 0 0 0 0
57977.8988949447 118.22 47.28 0 42.0666666666667 30.68 16.6 76.1533333333333 0 0 0 0
58002.9001450073 118.46 46.96 0 42.46 30.8333333333333 16.1266666666667 76 0 0 0 0
58027.9013950698 117.166666666667 48.1666666666667 0 42.1533333333333 31.82 16.3466666666667 75.0133333333333 0 0 0 0
58052.9026451323 116.56 48.7733333333333 0 41.98 32.2533333333333 16.52 74.58 0 0 0 0
58077.9038951948 115.973333333333 49.3133333333333 0 41.7733333333333 32.5866666666667 16.7266666666667 74.2 0 0 0 0
58102.9051452573 114.88 50.2866666666667 0 41.3466666666667 33.1333333333333 17.1533333333333 73.5333333333333 0 0 0 0
58127.9063953198 115.286666666667 49.88 0 41.6 32.98 16.9 73.6866666666667 0 0 0 0
58152.9076453823 115.533333333333 49.44 0 41.88 32.9533333333333 16.4866666666667 73.6533333333333 0 0 0 0
58177.9088954448 113.446666666667 51.3866666666667 0 40.4133333333333 33.4666666666667 17.92 73.0333333333333 0 0 0 0
58202.9101455073 112.473333333333 52.36 0 39.7666666666667 33.7933333333333 18.5666666666667 72.7066666666667 0 0 0 0
58227.9113955698 112.253333333333 52.58 0 39.3066666666667 33.5533333333333 19.0266666666667 72.9466666666667 0 0 0 0
58252.9126456323 112.526666666667 52.3066666666667 0 39.3933333333333 33.3666666666667 18.94 73.1333333333333 0 0 0 0
58277.9138956948 112.233333333333 52.4533333333333 0 38.5266666666667 32.7866666666667 19.6666666666667 73.7066666666667 0 0 0 0
58302.9151457573 112.053333333333 52.3666666666667 0 38.8533333333333 33.0533333333333 19.3133333333333 73.2 0 0 0 0
58327.9163958198 113.026666666667 51.14 0 39.5933333333333 32.5866666666667 18.5533333333333 73.4333333333333 0 0 0 0
58352.9176458823 112.693333333333 51.3066666666667 0 39.7666666666667 33.0733333333333 18.2333333333333 72.9266666666667 0 0 0 0
58377.9188959448 110.9 52.9666666666667 0 39.02 33.9866666666667 18.98 71.88 0 0 0 0
58402.9201460073 110.393333333333 53.2266666666667 0 38.7733333333333 34 19.2266666666667 71.62 0 0 0 0
58427.9213960698 111.326666666667 52.1733333333333 0 38.6333333333333 32.8066666666667 19.3666666666667 72.6933333333333 0 0 0 0
58452.9226461323 112.026666666667 51.2 0 38.6733333333333 31.9466666666667 19.2533333333333 73.3533333333333 0 0 0 0
58477.9238961948 110.866666666667 51.8933333333333 0 38.8 32.9533333333333 18.94 72.0666666666667 0 0 0 0
58502.9251462573 110.246666666667 52.42 0 39.14 33.8933333333333 18.5266666666667 71.1066666666667 0 0 0 0
58527.9263963198 110.433333333333 52.2333333333333 0 39.3333333333333 33.9 18.3333333333333 71.1 0 0 0 0
58552.9276463823 110.1 52.44 0 39.62 34.3933333333333 18.0466666666667 70.48 0 0 0 0
58577.9288964448 109.52 52.8133333333333 0 40.1 35.2466666666667 17.5666666666667 69.42 0 0 0 0
58602.9301465073 110.213333333333 52.12 0 41.1266666666667 35.58 16.54 69.0866666666667 0 0 0 0
58627.9313965698 110.48 51.7066666666667 0 41.4866666666667 35.5266666666667 16.18 68.9933333333333 0 0 0 0
58652.9326466323 112.4 49.7666666666667 0 41.58 33.68 16.0866666666667 70.82 0 0 0 0
58677.9338966948 112.666666666667 49.2666666666667 0 40.9866666666667 32.5866666666667 16.68 71.68 0 0 0 0
58702.9351467573 113.38 48.4533333333333 0 41.0066666666667 31.7933333333333 16.66 72.3733333333333 0 0 0 0
58727.9363968198 113.36 48.42 0 41.32 32.0733333333333 16.3466666666667 72.04 0 0 0 0
58752.9376468823 112.566666666667 49.0066666666667 0 41.66 33 16.0066666666667 70.9066666666667 0 0 0 0
58777.9388969448 113.206666666667 48.2933333333333 0 42.1933333333333 32.82 15.4733333333333 71.0133333333333 0 0 0 0
58802.9401470074 114.126666666667 47.22 0 42.3066666666667 32.0133333333333 15.2066666666667 71.82 0 0 0 0
58827.9413970699 114.233333333333 47.1 0 42.3466666666667 31.9466666666667 15.1533333333333 71.8866666666667 0 0 0 0
58852.9426471324 113.606666666667 47.7266666666667 0 41.64 31.8666666666667 15.86 71.9666666666667 0 0 0 0
58877.9438971949 115.273333333333 46.04 0 41.5333333333333 30.0933333333333 15.9466666666667 73.74 0 0 0 0
58902.9451472574 115.826666666667 45.34 0 41.1733333333333 29.18 16.16 74.6533333333333 0 0 0 0
58927.9463973199 115.78 45.3866666666667 0 41.08 29.1333333333333 16.2533333333333 74.7 0 0 0 0
58952.9476473824 116.04 45.1266666666667 0 41.0933333333333 28.8866666666667 16.24 74.9466666666667 0 0 0 0
58977.9488974449 114.466666666667 46.64 0 40.2466666666667 29.6133333333333 17.0266666666667 74.22 0 0 0 0
59002.9501475074 113.68 47.2133333333333 0 39.8866666666667 30.04 17.1733333333333 73.7933333333333 0 0 0 0
59027.9513975699 113.913333333333 46.92 0 39.86 29.78 17.14 74.0533333333333 0 0 0 0
59052.9526476324 115 45.78 0 40.6533333333333 29.4333333333333 16.3466666666667 74.3466666666667 0 0 0 0
59077.9538976949 113.866666666667 46.8 0 40.6533333333333 30.4533333333333 16.3466666666667 73.2133333333333 0 0 0 0
59102.9551477574 113.233333333333 47.4333333333333 0 40.64 31.0733333333333 16.36 72.5933333333333 0 0 0 0
59127.9563978199 112.753333333333 47.8466666666667 0 39.66 30.5733333333333 17.2733333333333 73.0933333333333 0 0 0 0
59152.9576478824 112.573333333333 47.8066666666667 0 38.82 29.9133333333333 17.8933333333333 73.7533333333333 0 0 0 0
59177.9588979449 111.82 48.4333333333333 0 38.3733333333333 30.22 18.2133333333333 73.4466666666667 0 0 0 0
59202.9601480074 111.706666666667 48.46 0 38.5866666666667 30.5466666666667 17.9133333333333 73.12 0 0 0 0
59227.9613980699 112.046666666667 48.12 0 39.3666666666667 30.9866666666667 17.1333333333333 72.68 0 0 0 0
59252.9626481324 111.94 48.2266666666667 0 39.5866666666667 31.3133333333333 16.9133333333333 72.3533333333333 0 0 0 0
59277.9638981949 111.42 48.6933333333333 0 39.5266666666667 31.7733333333333 16.92 71.8933333333333 0 0 0 0
59302.9651482574 111.973333333333 48.0266666666667 0 38.9466666666667 30.64 17.3866666666667 73.0266666666667 0 0 0 0
59327.9663983199 112.186666666667 47.6466666666667 0 38.5866666666667 29.9 17.7466666666667 73.6 0 0 0 0
59352.9676483824 111.173333333333 48.66 0 38.5333333333333 30.86 17.8 72.64 0 0 0 0
59377.9688984449 109.446666666667 50.26 0 37.78 31.7733333333333 18.4866666666667 71.6666666666667 0 0 0 0
59402.9701485074 109.3 50.12 0 37.22 31.2533333333333 18.8666666666667 72.08 0 0 0 0
59427.9713985699 110.513333333333 48.82 0 37.26 30.08 18.74 73.2533333333333 0 0 0 0
59452.9726486324 110.626666666667 48.58 0 36.7933333333333 29.5 19.08 73.8333333333333 0 0 0 0
59477.9738986949 111.413333333333 47.7533333333333 0 37.4333333333333 29.3533333333333 18.4 73.98 0 0 0 0
59502.9751487574 111.44 47.66 0 38.0866666666667 29.98 17.68 73.3533333333333 0 0 0 0
59527.9763988199 113.52 45.48 0 37.9666666666667 27.78 17.7 75.5533333333333 0 0 0 0
59552.9776488824 114.913333333333 44.0866666666667 0 37.66 26.08 18.0066666666667 77.2533333333333 0 0 0 0
59577.9788989449 114.173333333333 44.6333333333333 0 37.7333333333333 26.7 17.9333333333333 76.44 0 0 0 0
59602.9801490075 114.293333333333 44.2066666666667 0 38.2733333333333 26.8133333333333 17.3933333333333 76.02 0 0 0 0
59627.98139907 112.206666666667 46.1333333333333 0 38.48 28.9466666666667 17.1866666666667 73.7266666666667 0 0 0 0
59652.9826491325 110.64 47.6266666666667 0 37.98 29.94 17.6866666666667 72.66 0 0 0 0
59677.983899195 109.493333333333 48.6733333333333 0 38.1 31.1066666666667 17.5666666666667 71.3933333333333 0 0 0 0
59702.9851492575 109.893333333333 48.2733333333333 0 39.14 31.7466666666667 16.5266666666667 70.7533333333333 0 0 0 0
59727.98639932 111.42 46.7466666666667 0 40.12 31.2 15.5466666666667 71.3 0 0 0 0
59752.9876493825 110.82 47.3466666666667 0 39.74 31.42 15.9266666666667 71.08 0 0 0 0
59777.988899445 111.2 46.94 0 39.7133333333333 31.0066666666667 15.9333333333333 71.4866666666667 0 0 0 0
59802.9901495075 110.793333333333 47.04 0 39.8133333333333 31.3533333333333 15.6866666666667 70.98 0 0 0 0
59827.99139957 111.98 45.8533333333333 0 39.5866666666667 29.94 15.9133333333333 72.3933333333333 0 0 0 0
59852.9926496325 112.133333333333 45.6866666666667 0 39.4666666666667 29.6533333333333 16.0333333333333 72.6666666666667 0 0 0 0
59877.993899695 111.273333333333 46.2266666666667 0 39.3 30.0266666666667 16.2 71.9733333333333 0 0 0 0
59902.9951497575 109.74 47.76 0 37.96 30.22 17.54 71.78 0 0 0 0
59927.99639982 108.68 48.82 0 37.5466666666667 30.8666666666667 17.9533333333333 71.1333333333333 0 0 0 0
59952.9976498825 109.133333333333 48.3466666666667 0 37.7733333333333 30.64 17.7066666666667 71.36 0 0 0 0
59977.998899945 110.070512820513 47.2628205128205 0 38.0192307692308 29.948717948718 17.3141025641026 72.0512820512821 0 0 0 0
60003.0001500075 110.58 46.7333333333333 0 38.2933333333333 29.6933333333333 17.04 72.2866666666667 0 0 0 0
60028.00140007 111.12 46.0466666666667 0 38.6266666666667 29.34 16.7066666666667 72.4933333333333 0 0 0 0
60053.0026501325 111.2 45.9666666666667 0 38.66 29.2933333333333 16.6733333333333 72.54 0 0 0 0
60078.003900195 111.06 45.9333333333333 0 38.6 29.34 16.5933333333333 72.46 0 0 0 0
60103.0051502575 110.433333333333 46.3266666666667 0 38.1533333333333 29.3866666666667 16.94 72.28 0 0 0 0
60128.00640032 110.726666666667 45.94 0 38.0333333333333 28.9733333333333 16.9666666666667 72.6933333333333 0 0 0 0
60153.0076503825 110.086666666667 46.5266666666667 0 37.82 29.3466666666667 17.18 72.2666666666667 0 0 0 0
60178.008900445 110.093333333333 46.36 0 38.0866666666667 29.4466666666667 16.9133333333333 72.0066666666667 0 0 0 0
60203.0101505075 111.2 45.1333333333333 0 39.2 29.3333333333333 15.8 72 0 0 0 0
60228.01140057 110.186666666667 46.1466666666667 0 38.9866666666667 30.1333333333333 16.0133333333333 71.2 0 0 0 0
60253.0126506325 109.866666666667 46.36 0 38.8333333333333 30.1933333333333 16.1666666666667 71.0333333333333 0 0 0 0
60278.013900695 110.306666666667 45.7933333333333 0 39.1933333333333 29.9866666666667 15.8066666666667 71.1133333333333 0 0 0 0
60303.0151507575 110.713333333333 45.2866666666667 0 39.1666666666667 29.4533333333333 15.8333333333333 71.5466666666667 0 0 0 0
60328.01640082 111.246666666667 44.7533333333333 0 38.9533333333333 28.7066666666667 16.0466666666667 72.2933333333333 0 0 0 0
60353.0176508825 111.68 43.9933333333333 0 39.22 28.2133333333333 15.78 72.46 0 0 0 0
60378.018900945 111.54 43.96 0 39.3466666666667 28.3066666666667 15.6533333333333 72.1933333333333 0 0 0 0
60403.0201510075 111.766666666667 43.5666666666667 0 39.0133333333333 27.58 15.9866666666667 72.7533333333333 0 0 0 0
60428.0214010701 112.166666666667 43.0933333333333 0 39.66 27.7533333333333 15.34 72.5066666666667 0 0 0 0
60453.0226511326 111.66 43.5066666666667 0 40.44 28.9466666666667 14.56 71.22 0 0 0 0
60478.0239011951 111.273333333333 43.8933333333333 0 40.4733333333333 29.3666666666667 14.5266666666667 70.8 0 0 0 0
60503.0251512576 109.966666666667 45.1866666666667 0 39.5533333333333 29.74 15.4466666666667 70.4133333333333 0 0 0 0
60528.0264013201 109.686666666667 45.3133333333333 0 39.1733333333333 29.4866666666667 15.8266666666667 70.5133333333333 0 0 0 0
60553.0276513826 110.466666666667 44.5333333333333 0 39.7466666666667 29.28 15.2533333333333 70.72 0 0 0 0
60578.0289014451 110.346666666667 44.6533333333333 0 39.7533333333333 29.4066666666667 15.2466666666667 70.5933333333333 0 0 0 0
60603.0301515076 110.146666666667 44.8266666666667 0 39.08 28.9066666666667 15.92 71.0666666666667 0 0 0 0
60628.0314015701 110.273333333333 44.56 0 39.24 28.8 15.76 71.0333333333333 0 0 0 0
60653.0326516326 110.013333333333 44.8066666666667 0 39.6866666666667 29.5066666666667 15.3 70.3266666666667 0 0 0 0
60678.0339016951 109.573333333333 45.0933333333333 0 39.86 30.12 14.9733333333333 69.7133333333333 0 0 0 0
60703.0351517576 106.76 47.9066666666667 0 38.8333333333333 31.9066666666667 16 67.9266666666667 0 0 0 0
60728.0364018201 105.606666666667 49.06 0 38.5666666666667 32.7933333333333 16.2666666666667 67.04 0 0 0 0
60753.0376518826 105.446666666667 49.22 0 38.64 33.0266666666667 16.1933333333333 66.8066666666667 0 0 0 0
60778.0389019451 105.306666666667 49.36 0 38.2533333333333 32.78 16.58 67.0533333333333 0 0 0 0
60803.0401520076 106.246666666667 48.3466666666667 0 37.8333333333333 31.42 16.9266666666667 68.4133333333333 0 0 0 0
60828.0414020701 106.246666666667 48.2533333333333 0 37.8333333333333 31.42 16.8333333333333 68.4133333333333 0 0 0 0
60853.0426521326 107.586666666667 46.9133333333333 0 38.38 30.6266666666667 16.2866666666667 69.2066666666667 0 0 0 0
60878.0439021951 107.553333333333 46.7533333333333 0 38.4466666666667 30.7266666666667 16.0266666666667 69.1066666666667 0 0 0 0
60903.0451522576 107.813333333333 46.3533333333333 0 38.44 30.46 15.8933333333333 69.3733333333333 0 0 0 0
60928.0464023201 107.1 46.8466666666667 0 37.68 30.1933333333333 16.6533333333333 69.42 0 0 0 0
60953.0476523826 107.573333333333 45.9866666666667 0 37.6533333333333 29.3066666666667 16.68 69.92 0 0 0 0
60978.0489024451 107.126666666667 46.3733333333333 0 37.3733333333333 29.4133333333333 16.96 69.7533333333333 0 0 0 0
61003.0501525076 107.46 46.04 0 37.8333333333333 29.54 16.5 69.6266666666667 0 0 0 0
61028.0514025701 107.906666666667 45.5933333333333 0 37.5533333333333 28.8133333333333 16.78 70.3533333333333 0 0 0 0
61053.0526526326 108.973333333333 44.5266666666667 0 37.8466666666667 28.04 16.4866666666667 71.1266666666667 0 0 0 0
61078.0539026951 109.353333333333 44.08 0 37.9533333333333 27.7666666666667 16.3133333333333 71.4 0 0 0 0
61103.0551527576 109.446666666667 43.8866666666667 0 38.0466666666667 27.7666666666667 16.12 71.4 0 0 0 0
61128.0564028201 109.36 43.8066666666667 0 38.0066666666667 27.8133333333333 15.9933333333333 71.3533333333333 0 0 0 0
61153.0576528826 110.046666666667 42.9533333333333 0 37.6866666666667 26.8066666666667 16.1466666666667 72.36 0 0 0 0
61178.0589029451 108.96 43.8733333333333 0 36.6733333333333 26.7133333333333 17.16 72.2866666666667 0 0 0 0
61203.0601530077 108.42 44.14 0 36.0066666666667 26.4333333333333 17.7066666666667 72.4133333333333 0 0 0 0
61228.0614030702 109.1 43.4 0 36.1 25.8333333333333 17.5666666666667 73 0 0 0 0
61253.0626531327 108.92 43.58 0 35.5 25.4133333333333 18.1666666666667 73.42 0 0 0 0
61278.0639031952 108.96 43.3066666666667 0 35.8066666666667 25.5933333333333 17.7133333333333 73.1533333333333 0 0 0 0
61303.0651532577 108.973333333333 43.1933333333333 0 36.6066666666667 26.3 16.8933333333333 72.3666666666667 0 0 0 0
61328.0664033202 109.626666666667 42.54 0 37.78 26.82 15.72 71.8466666666667 0 0 0 0
61353.0676533827 109.62 42.5466666666667 0 38.7333333333333 27.78 14.7666666666667 70.8866666666667 0 0 0 0
61378.0689034452 109.286666666667 42.7866666666667 0 39.3133333333333 28.6 14.1866666666667 69.9733333333333 0 0 0 0
61403.0701535077 108.946666666667 43.0533333333333 0 39.4266666666667 28.98 14.0733333333333 69.52 0 0 0 0
61428.0714035702 110.18 41.7 0 39.1466666666667 27.3466666666667 14.3533333333333 71.0333333333333 0 0 0 0
61453.0726536327 109.606666666667 42.2266666666667 0 38.64 27.3666666666667 14.86 70.9666666666667 0 0 0 0
61478.0739036952 109.613333333333 42.22 0 38.2933333333333 27.0133333333333 15.2066666666667 71.32 0 0 0 0
61503.0751537577 109.14 42.6933333333333 0 38.2666666666667 27.46 15.2333333333333 70.8733333333333 0 0 0 0
61528.0764038202 109.56 42.1066666666667 0 38.2333333333333 27.0066666666667 15.1 71.3266666666667 0 0 0 0
61553.0776538827 108.653333333333 43.0133333333333 0 38.1066666666667 27.7866666666667 15.2266666666667 70.5466666666667 0 0 0 0
61578.0789039452 108.346666666667 43.32 0 37.8066666666667 27.7933333333333 15.5266666666667 70.54 0 0 0 0
61603.0801540077 108.766666666667 42.9 0 38.02 27.5866666666667 15.3133333333333 70.7466666666667 0 0 0 0
61628.0814040702 106.9 44.7666666666667 0 37.6933333333333 29.1266666666667 15.64 69.2066666666667 0 0 0 0
61653.0826541327 106.226666666667 45.44 0 37.5266666666667 29.6333333333333 15.8066666666667 68.7 0 0 0 0
61678.0839041952 107.12 44.38 0 38.2133333333333 29.3466666666667 15.0333333333333 68.9066666666667 0 0 0 0
61703.0851542577 107.42 43.82 0 38.58 29.2333333333333 14.5866666666667 68.84 0 0 0 0
61728.0864043202 108.753333333333 42.4133333333333 0 38.44 27.6866666666667 14.7266666666667 70.3133333333333 0 0 0 0
61753.0876543827 109.28 41.7866666666667 0 37.9533333333333 26.6733333333333 15.1133333333333 71.3266666666667 0 0 0 0
61778.0889044452 108.566666666667 42.3066666666667 0 37.5933333333333 26.9 15.4066666666667 70.9733333333333 0 0 0 0
61803.0901545077 108.153333333333 42.68 0 38.6666666666667 28.3466666666667 14.3333333333333 69.4866666666667 0 0 0 0
61828.0914045702 107.146666666667 43.6866666666667 0 38.62 29.3066666666667 14.38 68.5266666666667 0 0 0 0
61853.0926546327 106.046666666667 44.7866666666667 0 38.5533333333333 30.34 14.4466666666667 67.4933333333333 0 0 0 0
61878.0939046952 105.78 45.0533333333333 0 38.4266666666667 30.48 14.5733333333333 67.3533333333333 0 0 0 0
61903.0951547577 106.073333333333 44.6 0 37.58 29.18 15.42 68.4933333333333 0 0 0 0
61928.0964048202 106.306666666667 44.36 0 37.32 28.68 15.68 68.9866666666667 0 0 0 0
61953.0976548827 106.806666666667 43.86 0 37.3466666666667 28.2066666666667 15.6533333333333 69.46 0 0 0 0
61978.0989049452 107.453333333333 43.2133333333333 0 38.28 28.4933333333333 14.72 69.1733333333333 0 0 0 0
62003.1001550077 108.06 42.6066666666667 0 38.82 28.4266666666667 14.18 69.24 0 0 0 0
62028.1014050703 108.233333333333 42.4333333333333 0 38.9733333333333 28.4066666666667 14.0266666666667 69.26 0 0 0 0
62053.1026551328 107.786666666667 42.56 0 38.6266666666667 28.3533333333333 14.2066666666667 69.16 0 0 0 0
62078.1039051953 107.526666666667 42.64 0 38.2133333333333 28.1866666666667 14.4533333333333 69.3133333333333 0 0 0 0
62103.1051552578 107.053333333333 43.1133333333333 0 37.7533333333333 28.2 14.9133333333333 69.3 0 0 0 0
62128.1064053203 106.406666666667 43.76 0 37.52 28.6133333333333 15.1466666666667 68.8866666666667 0 0 0 0
62153.1076553828 107.08 42.9533333333333 0 37.8133333333333 28.1 14.8533333333333 69.2666666666667 0 0 0 0
62178.1089054453 107.6 42.2333333333333 0 38.4466666666667 28.0133333333333 14.22 69.1533333333333 0 0 0 0
62203.1101555078 107.566666666667 42.1533333333333 0 38.66 28.1466666666667 14.0066666666667 68.9066666666667 0 0 0 0
62228.1114055703 106.826666666667 42.84 0 38.68 28.8533333333333 13.9866666666667 68.1466666666667 0 0 0 0
62253.1126556328 106.973333333333 42.5266666666667 0 38.48 28.34 14.1866666666667 68.4933333333333 0 0 0 0
62278.1139056953 107.34 41.9933333333333 0 38.4 27.7266666666667 14.2666666666667 68.94 0 0 0 0
62303.1151557578 106.506666666667 42.8 0 38.32 28.48 14.32 68.1866666666667 0 0 0 0
62328.1164058203 106.48 42.6866666666667 0 38.32 28.5066666666667 14.18 68.16 0 0 0 0
62353.1176558828 106.066666666667 43.1 0 38.3933333333333 28.9933333333333 14.1066666666667 67.6733333333333 0 0 0 0
62378.1189059453 105.12 44 0 38.1866666666667 29.7333333333333 14.2666666666667 66.9333333333333 0 0 0 0
62403.1201560078 105.18 43.82 0 38.3666666666667 29.8533333333333 13.9666666666667 66.8133333333333 0 0 0 0
62428.1214060703 104.38 44.62 0 37.98 30.2666666666667 14.3533333333333 66.4 0 0 0 0
62453.1226561328 103.953333333333 44.9866666666667 0 38.14 30.84 14.1466666666667 65.8133333333333 0 0 0 0
62478.1239061953 105.166666666667 43.46 0 38.24 29.5533333333333 13.9066666666667 66.9266666666667 0 0 0 0
62503.1251562578 106.953333333333 41.38 0 39.1133333333333 28.4933333333333 12.8866666666667 67.84 0 0 0 0
62528.1264063203 107.16 41.1733333333333 0 39.3 28.4733333333333 12.7 67.86 0 0 0 0
62553.1276563828 107.593333333333 40.74 0 38.54 27.28 13.46 69.0533333333333 0 0 0 0
62578.1289064453 107.166666666667 40.9266666666667 0 37.86 26.9266666666667 14 69.3066666666667 0 0 0 0
62603.1301565078 107.226666666667 40.7733333333333 0 37.68 26.62 14.1533333333333 69.5466666666667 0 0 0 0
62628.1314065703 107.953333333333 40.0333333333333 0 37.02 25.2333333333333 14.8 70.9333333333334 0 0 0 0
62653.1326566328 107.526666666667 40.3066666666667 0 36.4 25.04 15.2666666666667 71.1266666666667 0 0 0 0
62678.1339066953 108.146666666667 39.6866666666667 0 36.7466666666667 24.7666666666667 14.92 71.4 0 0 0 0
62703.1351567578 107.286666666667 40.5133333333333 0 37.4466666666667 26.2933333333333 14.22 69.84 0 0 0 0
62728.1364068203 106.76 40.9066666666667 0 37.7466666666667 26.9866666666667 13.92 69.0133333333333 0 0 0 0
62753.1376568828 106.8 40.8666666666667 0 38.1333333333333 27.3333333333333 13.5333333333333 68.6666666666667 0 0 0 0
62778.1389069453 105.906666666667 41.6533333333333 0 37.2466666666667 27.2333333333333 14.42 68.66 0 0 0 0
62803.1401570079 105.16 42.3266666666667 0 36.6666666666667 27.3266666666667 15 68.4933333333333 0 0 0 0
62828.1414070704 105.26 41.94 0 36.5666666666667 26.9733333333333 14.9666666666667 68.6933333333333 0 0 0 0
62853.1426571329 105.946666666667 41.22 0 37.0466666666667 26.7666666666667 14.4533333333333 68.9 0 0 0 0
62878.1439071954 105.413333333333 41.54 0 36.88 26.92 14.62 68.5333333333333 0 0 0 0
62903.1451572579 104.626666666667 42.2066666666667 0 37.1066666666667 27.8133333333333 14.3933333333333 67.52 0 0 0 0
62928.1464073204 104.926666666667 41.9066666666667 0 37.12 27.5266666666667 14.38 67.8066666666667 0 0 0 0
62953.1476573829 104.933333333333 41.9 0 37.4533333333333 27.8533333333333 14.0466666666667 67.48 0 0 0 0
62978.1489074454 104.92 41.7266666666667 0 37.66 27.8866666666667 13.84 67.26 0 0 0 0
63003.1501575079 105.353333333333 40.9333333333333 0 37.5466666666667 27.1333333333333 13.8 67.8066666666667 0 0 0 0
63028.1514075704 105.793333333333 40.1266666666667 0 37.7533333333333 26.7 13.4266666666667 68.04 0 0 0 0
63053.1526576329 104.86 40.54 0 37.4933333333333 26.8666666666667 13.6733333333333 67.3666666666667 0 0 0 0
63078.1539076954 104.78 40.3866666666667 0 37.6533333333333 26.8733333333333 13.5133333333333 67.1266666666667 0 0 0 0
63103.1551577579 105.7 39.4666666666667 0 38.2266666666667 26.5266666666667 12.94 67.4733333333333 0 0 0 0
63128.1564078204 106.42 38.7466666666667 0 38.38 25.96 12.7866666666667 68.04 0 0 0 0
63153.1576578829 105.806666666667 39.32 0 37.9533333333333 26.1066666666667 13.2133333333333 67.8533333333333 0 0 0 0
63178.1589079454 104.733333333333 40.18 0 37.72 26.7333333333333 13.4466666666667 67.0133333333333 0 0 0 0
63203.1601580079 103.513333333333 41.2666666666667 0 37.1133333333333 27.2133333333333 14.0533333333333 66.4 0 0 0 0
63228.1614080704 102.613333333333 42.0533333333333 0 36.3266666666667 27.2133333333333 14.84 66.2866666666666 0 0 0 0
63253.1626581329 102.153333333333 42.5133333333333 0 36.2666666666667 27.6133333333333 14.9 65.8866666666667 0 0 0 0
63278.1639081954 101.98 42.66 0 35.9333333333333 27.4266666666667 15.2333333333333 66.0466666666667 0 0 0 0
63303.1651582579 101.546666666667 42.8066666666667 0 36.0933333333333 27.88 14.9266666666667 65.4533333333333 0 0 0 0
63328.1664083204 102.493333333333 41.84 0 36.0866666666667 26.9266666666667 14.9133333333333 66.4066666666667 0 0 0 0
63353.1676583829 101.92 42.26 0 35.88 27.2933333333333 14.9666666666667 66.04 0 0 0 0
63378.1689084454 101.333333333333 42.8333333333333 0 35.82 27.82 15.0133333333333 65.5133333333333 0 0 0 0
63403.1701585079 100.893333333333 43.2733333333333 0 36.04 28.48 14.7933333333333 64.8533333333333 0 0 0 0
63428.1714085704 99.6266666666667 44.54 0 35.2733333333333 28.98 15.56 64.3533333333333 0 0 0 0
63453.1726586329 100.68 43.3733333333333 0 35.22 27.76 15.6133333333333 65.46 0 0 0 0
63478.1739086954 100.8 43.0333333333333 0 35.0733333333333 27.2733333333333 15.76 65.7266666666667 0 0 0 0
63503.1751587579 100.866666666667 42.9666666666667 0 35.7533333333333 27.8866666666667 15.08 65.1133333333333 0 0 0 0
63528.1764088204 101.026666666667 42.8066666666667 0 35.7266666666667 27.7 15.1066666666667 65.3 0 0 0 0
63553.1776588829 101.646666666667 42.1866666666667 0 35.6666666666667 27.02 15.1666666666667 65.98 0 0 0 0
63578.1789089454 100.786666666667 42.8866666666667 0 35.3933333333333 27.4466666666667 15.44 65.3933333333333 0 0 0 0
63603.1801590079 100.246666666667 43.42 0 35.5533333333333 28.14 15.28 64.6933333333333 0 0 0 0
63628.1814090705 100.733333333333 42.9333333333333 0 36.04 28.14 14.7933333333333 64.6933333333333 0 0 0 0
63653.182659133 100.66 42.9533333333333 0 36.2733333333333 28.4466666666667 14.5066666666667 64.3866666666667 0 0 0 0
63678.1839091955 100.726666666667 42.7733333333333 0 35.4466666666667 27.5533333333333 15.22 65.28 0 0 0 0
63703.185159258 100.793333333333 42.7066666666667 0 34.8866666666667 26.9266666666667 15.78 65.9066666666667 0 0 0 0
63728.1864093205 100.54 42.8066666666667 0 33.8466666666667 26.14 16.6666666666667 66.6933333333333 0 0 0 0
63753.187659383 100.653333333333 42.5533333333333 0 33.3266666666667 25.38 17.1733333333333 67.3266666666667 0 0 0 0
63778.1889094455 99.32 43.6933333333333 0 33.1533333333333 26.3466666666667 17.3466666666667 66.1666666666667 0 0 0 0
63803.190159508 97.8666666666667 45.1333333333333 0 32.7533333333333 27.3866666666667 17.7466666666667 65.1133333333333 0 0 0 0
63828.1914095705 96.8266666666667 46.1733333333333 0 32.36 28.0333333333333 18.14 64.4666666666667 0 0 0 0
63853.192659633 96.36 46.64 0 31.8733333333333 28.0133333333333 18.6266666666667 64.4866666666667 0 0 0 0
63878.1939096955 96.62 46.1533333333333 0 32.1733333333333 27.9333333333333 18.22 64.4466666666667 0 0 0 0
63903.195159758 97.64 45.0266666666667 0 32.3133333333333 27.0066666666667 18.02 65.3266666666667 0 0 0 0
63928.1964098205 97.1733333333333 45.4933333333333 0 32.6133333333333 27.7733333333333 17.72 64.56 0 0 0 0
63953.197659883 96.5066666666667 46.16 0 32.4666666666667 28.2933333333333 17.8666666666667 64.04 0 0 0 0
63978.1989099455 96.5333333333333 46.1333333333333 0 33.08 28.88 17.2533333333333 63.4533333333333 0 0 0 0
64003.200160008 97.2533333333333 45.2666666666667 0 32.9133333333333 27.9933333333333 17.2733333333333 64.34 0 0 0 0
64028.2014100705 97.74 44.6 0 31.9866666666667 26.42 18.18 65.7533333333333 0 0 0 0
64053.202660133 97.76 44.3933333333333 0 31.86 26.0866666666667 18.3066666666667 65.9 0 0 0 0
64078.2039101955 96.6266666666667 45.3733333333333 0 31.7266666666667 26.9333333333333 18.44 64.9 0 0 0 0
64103.205160258 97.22 44.7266666666667 0 32 26.56 18.1666666666667 65.22 0 0 0 0
64128.2064103205 98.06 43.6466666666667 0 32.8066666666667 26.2866666666667 17.36 65.2533333333333 0 0 0 0
64153.207660383 99.4733333333333 42.0733333333333 0 34.12 26.0266666666667 16.0466666666667 65.3533333333333 0 0 0 0
64178.2089104455 98.9666666666667 42.2733333333333 0 34.7933333333333 26.9933333333333 15.28 64.1733333333333 0 0 0 0
64203.210160508 98.8733333333333 42.2933333333333 0 34.5866666666667 26.88 15.4133333333333 64.2866666666667 0 0 0 0
64228.2114105705 98.8133333333333 42.3533333333333 0 34.7733333333333 27.1266666666667 15.2266666666667 64.04 0 0 0 0
64253.212660633 99.7533333333333 41.1666666666667 0 35.2 26.3666666666667 14.8 64.5533333333333 0 0 0 0
64278.2139106955 101.113333333333 39.72 0 36.0666666666667 25.7866666666667 13.9333333333333 65.0466666666667 0 0 0 0
64303.215160758 100.746666666667 40.0866666666667 0 35.5266666666667 25.6133333333333 14.4733333333333 65.22 0 0 0 0
64328.2164108205 101.34 39.4066666666667 0 35 24.4933333333333 14.9133333333333 66.34 0 0 0 0
64353.217660883 101.493333333333 39.1266666666667 0 34.8133333333333 24.1533333333333 14.9733333333333 66.68 0 0 0 0
64378.2189109456 101.706666666667 38.7266666666667 0 34.54 23.6666666666667 15.06 67.1666666666667 0 0 0 0
64403.2201610081 101.553333333333 38.78 0 33.6133333333333 22.8933333333333 15.8866666666667 67.94 0 0 0 0
64428.2214110706 100.626666666667 39.7066666666667 0 33.0533333333333 23.26 16.4466666666667 67.5733333333333 0 0 0 0
64453.2226611331 100.966666666667 39.3666666666667 0 33.4533333333333 23.32 16.0466666666667 67.5133333333333 0 0 0 0
64478.2239111956 100.52 39.68 0 33.7333333333333 24.0466666666667 15.6333333333333 66.7866666666667 0 0 0 0
64503.2251612581 100.86 39.3066666666667 0 33.8 23.7733333333333 15.5333333333333 67.06 0 0 0 0
64528.2264113206 100.273333333333 39.8933333333333 0 34.02 24.58 15.3133333333333 66.2533333333333 0 0 0 0
64553.2276613831 100.353333333333 39.8133333333333 0 34.7333333333333 25.2133333333333 14.6 65.62 0 0 0 0
64578.2289114456 100.253333333333 39.8 0 34.96 25.54 14.26 65.2933333333334 0 0 0 0
64603.2301615081 100.653333333333 39.3466666666667 0 35.5 25.68 13.6666666666667 65.1533333333333 0 0 0 0
64628.2314115706 100.64 39.36 0 35.54 25.7333333333333 13.6266666666667 65.1 0 0 0 0
64653.2326616331 101.053333333333 38.9466666666667 0 34.7 24.48 14.4666666666667 66.3533333333333 0 0 0 0
64678.2339116956 100.16 39.7466666666667 0 34.5466666666667 25.22 14.5266666666667 65.6133333333333 0 0 0 0
64703.2351617581 100.02 39.4 0 34.8266666666667 25.3466666666667 14.0533333333333 65.1933333333333 0 0 0 0
64728.2364118206 97.7866666666667 41.5466666666667 0 34.3666666666667 27.08 14.4666666666667 63.42 0 0 0 0
64753.2376618831 96.6 42.48 0 34.04 27.6866666666667 14.7933333333333 62.56 0 0 0 0
64778.2389119456 96.5266666666667 42.4 0 33.92 27.4866666666667 14.9133333333333 62.6066666666667 0 0 0 0
64803.2401620081 96.1866666666667 42.6466666666667 0 33.8466666666667 27.66 14.9866666666667 62.34 0 0 0 0
64828.2414120706 96.36 42.2066666666667 0 33.92 27.4333333333333 14.7733333333333 62.44 0 0 0 0
64853.2426621331 97.0666666666667 41.4333333333333 0 33.5666666666667 26.3333333333333 15.1 63.5 0 0 0 0
64878.2439121956 96.6733333333333 41.8133333333333 0 33.2466666666667 26.4066666666667 15.4066666666667 63.4266666666667 0 0 0 0
64903.2451622581 96.18 42.14 0 33.2133333333333 26.8533333333333 15.2866666666667 62.9666666666667 0 0 0 0
64928.2464123206 95.94 42.2266666666667 0 33.14 26.8666666666667 15.36 62.8 0 0 0 0
64953.2476623831 97.2133333333334 40.8933333333333 0 34.2133333333333 26.6066666666667 14.2866666666667 63 0 0 0 0
64978.2489124456 98.12 39.7133333333333 0 35.06 26.2733333333333 13.44 63.06 0 0 0 0
65003.2501625081 98.4066666666667 39.4266666666667 0 35.3466666666667 26.2733333333333 13.1533333333333 63.06 0 0 0 0
65028.2514125706 98.1466666666667 39.6866666666667 0 35.2866666666667 26.4733333333333 13.2133333333333 62.86 0 0 0 0
65053.2526626331 97.1733333333333 40.66 0 35.1 27.26 13.4 62.0733333333333 0 0 0 0
65078.2539126956 96.38 41.4533333333333 0 34.78 27.7333333333333 13.72 61.6 0 0 0 0
65103.2551627581 94.7933333333333 43.04 0 34.2533333333333 28.7933333333333 14.2466666666667 60.54 0 0 0 0
65128.2564128206 94.48 43.2733333333333 0 33.96 28.8133333333333 14.46 60.52 0 0 0 0
65153.2576628831 95.2533333333333 42.2733333333333 0 34.08 28.02 14.2533333333333 61.1733333333333 0 0 0 0
65178.2589129456 95.6933333333333 41.8066666666667 0 34.1466666666667 27.62 14.1866666666667 61.5466666666667 0 0 0 0
65203.2601630081 96.2 41.3 0 34.1066666666667 27.0733333333333 14.2266666666667 62.0933333333333 0 0 0 0
65228.2614130707 96.1066666666667 41.3933333333333 0 34.58 27.64 13.7533333333333 61.5266666666667 0 0 0 0
65253.2626631332 95.64 41.86 0 34.1133333333333 27.64 14.22 61.5266666666667 0 0 0 0
65278.2639131957 95.5866666666667 41.9133333333333 0 34.3533333333333 27.9333333333333 13.98 61.2333333333333 0 0 0 0
65303.2651632582 94.7 42.7466666666667 0 34.3866666666667 28.8 13.9466666666667 60.3133333333333 0 0 0 0
65328.2664133207 93.9733333333333 43.0466666666667 0 34 28.7133333333333 14.3333333333333 59.9733333333333 0 0 0 0
65353.2676633832 95.1 41.9 0 34.5866666666667 28.1533333333333 13.7466666666667 60.5133333333333 0 0 0 0
65378.2689134457 96.2866666666667 40.7133333333333 0 35.0666666666667 27.4466666666667 13.2666666666667 61.22 0 0 0 0
65403.2701635082 96.8066666666667 40.1933333333333 0 35.06 26.92 13.2733333333333 61.7466666666667 0 0 0 0
65428.2714135707 95.78 41.22 0 34.5466666666667 27.4333333333333 13.7866666666667 61.2333333333333 0 0 0 0
65453.2726636332 95.1333333333333 41.8666666666667 0 34.6533333333333 28.1866666666667 13.68 60.48 0 0 0 0
65478.2739136957 96.1933333333333 40.6933333333333 0 35.5533333333333 27.9133333333333 12.78 60.64 0 0 0 0
65503.2751637582 96.7266666666667 39.7933333333333 0 35.9533333333333 27.4133333333333 12.38 60.7733333333333 0 0 0 0
65528.2764138207 97.7 38.8 0 36.22 26.6866666666667 12.1133333333333 61.48 0 0 0 0
65553.2776638832 96.6066666666667 39.8933333333333 0 36.24 27.8 12.0933333333333 60.3666666666667 0 0 0 0
65578.2789139457 96.6533333333333 39.7333333333333 0 36.02 27.5333333333333 12.2 60.6333333333333 0 0 0 0
65603.2801640082 98.2666666666667 38.0666666666667 0 36.34 26.24 11.8266666666667 61.9266666666667 0 0 0 0
65628.2814140707 96.44 39.7666666666667 0 35.9 27.5 12.2666666666667 60.54 0 0 0 0
65653.2826641332 96.6466666666667 39.3666666666667 0 36.54 27.74 11.6266666666667 60.1066666666667 0 0 0 0
65678.2839141957 97.7733333333333 38.06 0 37.3266666666667 27.22 10.84 60.4466666666667 0 0 0 0
65703.2851642582 97.1866666666667 38.4333333333333 0 37.14 27.4066666666667 11.0266666666667 60.0466666666667 0 0 0 0
65728.2864143207 96.7933333333333 38.7066666666667 0 36.4266666666667 26.9666666666667 11.74 60.3666666666667 0 0 0 0
65753.2876643832 96.3933333333333 38.8933333333333 0 35.6266666666667 26.44 12.4533333333333 60.7666666666667 0 0 0 0
65778.2889144457 96.6066666666667 38.4466666666667 0 35.6066666666667 26.1666666666667 12.28 61 0 0 0 0
65803.2901645082 96.1466666666667 38.7266666666667 0 35.46 26.3533333333333 12.3733333333333 60.6866666666667 0 0 0 0
65828.2914145707 94.7266666666667 40.1066666666667 0 34.5466666666667 26.82 13.2866666666667 60.18 0 0 0 0
65853.2926646332 94.8133333333333 40.02 0 34.2333333333333 26.42 13.6 60.58 0 0 0 0
65878.2939146957 94.8066666666667 40.0266666666667 0 34.92 27.1133333333333 12.9133333333333 59.8866666666667 0 0 0 0
65903.2951647582 94.4666666666667 40.1133333333333 0 35.2866666666667 27.5866666666667 12.5266666666667 59.18 0 0 0 0
65928.2964148207 94.2133333333333 40.12 0 35.36 27.8133333333333 12.3066666666667 58.8533333333333 0 0 0 0
65953.2976648832 93.3666666666667 40.9666666666667 0 34.66 27.96 13.0066666666667 58.7066666666667 0 0 0 0
65978.2989149457 91.5 42.66 0 33.56 28.5533333333333 14.1066666666667 57.94 0 0 0 0
66003.3001650082 90.3666666666667 43.6333333333333 0 33.2066666666667 29.1733333333333 14.46 57.16 0 0 0 0
66028.3014150708 90.8733333333333 43.0933333333333 0 32.92 28.38 14.7133333333333 57.9533333333333 0 0 0 0
66053.3026651333 91.18 42.6533333333333 0 33.5866666666667 28.74 13.9133333333333 57.5933333333333 0 0 0 0
66078.3039151958 91.32 42.5 0 33.5866666666667 28.5866666666667 13.9133333333333 57.7333333333333 0 0 0 0
66103.3051652583 91.8933333333333 41.7733333333333 0 33.6533333333333 27.9266666666667 13.8466666666667 58.24 0 0 0 0
66128.3064153208 91.2066666666667 42.4533333333333 0 33.42 28.3733333333333 14.08 57.7866666666667 0 0 0 0
66153.3076653833 91.3866666666667 42.1133333333333 0 33.26 27.8733333333333 14.24 58.1266666666667 0 0 0 0
66178.3089154458 91.6266666666667 41.8733333333333 0 32.9866666666667 27.36 14.5133333333333 58.64 0 0 0 0
66203.3101655083 91.6333333333333 41.7066666666667 0 33.2133333333333 27.42 14.2866666666667 58.42 0 0 0 0
66228.3114155708 91.1866666666667 42.1466666666667 0 32.8733333333333 27.52 14.6266666666667 58.3133333333333 0 0 0 0
66253.3126656333 91.98 41.3533333333333 0 33.1133333333333 26.9666666666667 14.3866666666667 58.8666666666667 0 0 0 0
66278.3139156958 91.0866666666667 42.2466666666667 0 32.8133333333333 27.56 14.6866666666667 58.2733333333333 0 0 0 0
66303.3151657583 91.08 42.2533333333333 0 33.22 27.9733333333333 14.28 57.86 0 0 0 0
66328.3164158208 91.5866666666667 41.58 0 33.4133333333333 27.66 13.92 58.1733333333333 0 0 0 0
66353.3176658833 90.78 42.3533333333333 0 32.5933333333333 27.6133333333333 14.74 58.1866666666667 0 0 0 0
66378.3189159458 90.72 42.1733333333333 0 31.9466666666667 26.7866666666667 15.3866666666667 58.7733333333333 0 0 0 0
66403.3201660083 92.2666666666667 40.44 0 32.6333333333333 25.74 14.7 59.6333333333333 0 0 0 0
66428.3214160708 92.72 39.84 0 32.72 25.3333333333333 14.5066666666667 60 0 0 0 0
66453.3226661333 92.96 39.54 0 32.6733333333333 25.0466666666667 14.4933333333333 60.2866666666667 0 0 0 0
66478.3239161958 92.3066666666667 40.1933333333333 0 32.4666666666667 25.4933333333333 14.7 59.84 0 0 0 0
66503.3251662583 92.5866666666667 39.86 0 32.6466666666667 25.34 14.52 59.94 0 0 0 0
66528.3264163208 93.54 38.7933333333333 0 33.1533333333333 24.78 14.0133333333333 60.3866666666667 0 0 0 0
66553.3276663833 93.62 38.7133333333333 0 33.5466666666667 25.0933333333333 13.62 60.0733333333333 0 0 0 0
66578.3289164458 94.3866666666667 37.9466666666667 0 33.2266666666667 24.0066666666667 13.94 61.16 0 0 0 0
66603.3301665083 94.18 38.06 0 33.0266666666667 24.0133333333333 14.0466666666667 61.1533333333333 0 0 0 0
66628.3314165708 93.1266666666667 39.04 0 32.1266666666667 24.1666666666667 14.8733333333333 61 0 0 0 0
66653.3326666333 94.0266666666667 38.04 0 32.6466666666667 23.6866666666667 14.3533333333333 61.38 0 0 0 0
66678.3339166958 93.22 38.78 0 31.98 23.76 15.02 61.24 0 0 0 0
66703.3351667583 91.7933333333333 40.1266666666667 0 31.1733333333333 24.3 15.8266666666667 60.62 0 0 0 0
66728.3364168208 90.7 40.9733333333333 0 30.9866666666667 25.12 15.8533333333333 59.7133333333333 0 0 0 0
66753.3376668833 90 41.6666666666667 0 30.5333333333333 25.3666666666667 16.3 59.4666666666667 0 0 0 0
66778.3389169459 89.8133333333333 41.82 0 30.6933333333333 25.68 16.14 59.12 0 0 0 0
66803.3401670084 88.1933333333333 43.3066666666667 0 30.7266666666667 27.2 16.1066666666667 57.4666666666667 0 0 0 0
66828.3414170709 86.7466666666667 44.7533333333333 0 30.4266666666667 28.3466666666667 16.4066666666667 56.32 0 0 0 0
66853.3426671334 86.52 44.9666666666667 0 30.0533333333333 28.1866666666667 16.78 56.4666666666667 0 0 0 0
66878.3439171959 87.7866666666667 43.5466666666667 0 30.2533333333333 26.9666666666667 16.58 57.5333333333333 0 0 0 0
66903.3451672584 88.1333333333333 43.2 0 30.42 26.7866666666667 16.4133333333333 57.7133333333333 0 0 0 0
66928.3464173209 88.5866666666667 42.6866666666667 0 31.2733333333333 27.1866666666667 15.5 57.3133333333333 0 0 0 0
66953.3476673834 88.9533333333333 42.2133333333333 0 31.3533333333333 26.9 15.3133333333333 57.6 0 0 0 0
66978.3489174459 89.6 41.5666666666667 0 31.6533333333333 26.5533333333333 15.0133333333333 57.9466666666667 0 0 0 0
67003.3501675084 89.4266666666667 41.5866666666667 0 31.7533333333333 26.6733333333333 14.9133333333333 57.6733333333333 0 0 0 0
67028.3514175709 91.0466666666667 39.9533333333333 0 32.6866666666667 25.9733333333333 13.98 58.36 0 0 0 0
67053.3526676334 91.34 39.5733333333333 0 32.6333333333333 25.6266666666667 13.9466666666667 58.7066666666667 0 0 0 0
67078.3539176959 91.7866666666667 39.0466666666667 0 32.56 25.1066666666667 13.94 59.2266666666667 0 0 0 0
67103.3551677584 92.2 38.5 0 33.2 25.2 13.3 59 0 0 0 0
67128.3564178209 93.6 36.9066666666667 0 33.6133333333333 24.06 12.8466666666667 59.9866666666667 0 0 0 0
67153.3576678834 92.0533333333333 38.26 0 32.4133333333333 24.34 13.92 59.64 0 0 0 0
67178.3589179459 90.78 39.3866666666667 0 31.4333333333333 24.4866666666667 14.9 59.3466666666667 0 0 0 0
67203.3601680084 89.5933333333333 40.5733333333333 0 30.9666666666667 25.2066666666667 15.3666666666667 58.6266666666667 0 0 0 0
67228.3614180709 88.2266666666666 41.7933333333333 0 30.94 26.4 15.3933333333333 57.2866666666667 0 0 0 0
67253.3626681334 88.1933333333333 41.7533333333333 0 30.5466666666667 26.02 15.7333333333333 57.6466666666667 0 0 0 0
67278.3639181959 89.0333333333333 40.8 0 30.9133333333333 25.5466666666667 15.2533333333333 58.12 0 0 0 0
67303.3651682584 88.5466666666667 41.2666666666667 0 30.8333333333333 25.9333333333333 15.3333333333333 57.7133333333333 0 0 0 0
67328.3664183209 88.9266666666667 40.6933333333333 0 31.54 26.0666666666667 14.6266666666667 57.3866666666667 0 0 0 0
67353.3676683834 89.46 40.04 0 31.2866666666667 25.16 14.88 58.1733333333333 0 0 0 0
67378.3689184459 90.44 39.06 0 31.0266666666667 23.92 15.14 59.4133333333333 0 0 0 0
67403.3701685084 90.4666666666667 38.88 0 30.4933333333333 23.36 15.52 59.9733333333333 0 0 0 0
67428.3714185709 90.4666666666667 38.8666666666667 0 30.5 23.3666666666667 15.5 59.9666666666667 0 0 0 0
67453.3726686334 89.6333333333333 39.5733333333333 0 30.7733333333333 24.4733333333333 15.1 58.86 0 0 0 0
67478.3739186959 90.5733333333333 38.2866666666667 0 30.8333333333333 23.4533333333333 14.8333333333333 59.74 0 0 0 0
67503.3751687584 91.68 37.1533333333333 0 30.8066666666667 22.2933333333333 14.86 60.8733333333333 0 0 0 0
67528.3764188209 92.0333333333333 36.6533333333333 0 30.84 21.9733333333333 14.68 61.1933333333333 0 0 0 0
67553.3776688834 91.68 36.9133333333333 0 31.1333333333333 22.62 14.2933333333333 60.5466666666667 0 0 0 0
67578.3789189459 92.22 36.28 0 31.7066666666667 22.6533333333333 13.6266666666667 60.5133333333333 0 0 0 0
67603.3801690085 91.6266666666667 36.8733333333333 0 31.8466666666667 23.3866666666667 13.4866666666667 59.78 0 0 0 0
67628.381419071 90.9666666666667 37.42 0 31.4533333333333 23.54 13.88 59.5133333333333 0 0 0 0
67653.3826691335 90.7933333333333 37.54 0 31.6066666666667 23.8133333333333 13.7266666666667 59.1866666666667 0 0 0 0
67678.383919196 90.9266666666667 37.26 0 31.74 23.8133333333333 13.4466666666667 59.1866666666667 0 0 0 0
67703.3851692585 89.8133333333333 38.3533333333333 0 30.6666666666667 23.8533333333333 14.5 59.1466666666667 0 0 0 0
67728.386419321 89.24 38.9266666666667 0 30.4266666666667 24.1866666666667 14.74 58.8133333333333 0 0 0 0
67753.3876693835 89.5733333333333 38.5933333333333 0 29.7066666666667 23.1333333333333 15.46 59.8666666666667 0 0 0 0
67778.388919446 89.18 38.9333333333333 0 29.42 23.1866666666667 15.7466666666667 59.76 0 0 0 0
67803.3901695085 88.4533333333333 39.1866666666667 0 29.4133333333333 23.5133333333333 15.6733333333333 59.04 0 0 0 0
67828.391419571 88.7333333333333 38.7666666666667 0 29.6133333333333 23.38 15.3866666666667 59.12 0 0 0 0
67853.3926696335 89.2133333333333 38.1533333333333 0 30.3733333333333 23.5266666666667 14.6266666666667 58.84 0 0 0 0
67878.393919696 89.1333333333333 38.0666666666667 0 30.8066666666667 23.9533333333333 14.1133333333333 58.3266666666667 0 0 0 0
67903.3951697585 90.2666666666667 36.7333333333333 0 31.6466666666667 23.5466666666667 13.1866666666667 58.62 0 0 0 0
67928.396419821 91.5 35.5 0 32.3066666666667 22.9733333333333 12.5266666666667 59.1933333333333 0 0 0 0
67953.3976698835 90.8933333333333 36.1066666666667 0 32.18 23.4533333333333 12.6533333333333 58.7133333333333 0 0 0 0
67978.398919946 90.0266666666667 36.9733333333333 0 31.9266666666667 24.0666666666667 12.9066666666667 58.1 0 0 0 0
68003.4001700085 89.4533333333333 37.4266666666667 0 31.7266666666667 24.32 13.1066666666667 57.7266666666667 0 0 0 0
68028.401420071 89.0333333333333 37.8 0 31.6066666666667 24.5733333333333 13.2266666666667 57.4266666666667 0 0 0 0
68053.4026701335 88 38.8333333333333 0 31.0666666666667 25.0666666666667 13.7666666666667 56.9333333333333 0 0 0 0
68078.403920196 87.76 39.0733333333333 0 30.9866666666667 25.2266666666667 13.8466666666667 56.7733333333333 0 0 0 0
68103.4051702585 86.5066666666667 40.1666666666667 0 30.4066666666667 25.74 14.4266666666667 56.1 0 0 0 0
68128.406420321 86.4133333333333 40.2533333333333 0 30.48 25.9 14.3533333333333 55.9333333333333 0 0 0 0
68153.4076703835 86.36 40.3066666666667 0 30.9866666666667 26.46 13.8466666666667 55.3733333333333 0 0 0 0
68178.408920446 85.76 40.9066666666667 0 30.6933333333333 26.7666666666667 14.14 55.0666666666667 0 0 0 0
68203.4101705085 86.64 40.0266666666667 0 29.9933333333333 25.1866666666667 14.84 56.6466666666667 0 0 0 0
68228.411420571 89.2333333333333 37.4133333333333 0 30.7933333333333 23.3733333333333 14.04 58.44 0 0 0 0
68253.4126706335 89.4666666666667 37.0266666666667 0 31.7133333333333 23.9066666666667 13.12 57.7533333333333 0 0 0 0
68278.413920696 89.48 36.8333333333333 0 31.8933333333333 23.8933333333333 12.94 57.5866666666667 0 0 0 0
68303.4151707585 89.6266666666667 36.4466666666667 0 32.3666666666667 23.98 12.4666666666667 57.26 0 0 0 0
68328.416420821 89.9066666666667 35.9266666666667 0 32.18 23.2733333333333 12.6533333333333 57.7266666666667 0 0 0 0
68353.4176708835 90.1266666666667 35.38 0 31.92 22.4666666666667 12.9133333333333 58.2066666666667 0 0 0 0
68378.418920946 89.62 35.88 0 31.04 22.0866666666667 13.7933333333333 58.58 0 0 0 0
68403.4201710085 89.3866666666667 36.04 0 31.2 22.4066666666667 13.6333333333333 58.1866666666667 0 0 0 0
68428.421421071 88.4866666666667 36.68 0 31.9466666666667 23.7933333333333 12.8866666666667 56.54 0 0 0 0
68453.4226711336 89.28 35.8866666666667 0 32.6 23.6533333333333 12.2333333333333 56.68 0 0 0 0
68478.4239211961 89.6666666666667 35.5 0 32.5 23.1666666666667 12.3333333333333 57.1666666666667 0 0 0 0
68503.4251712586 89.7666666666667 35.1866666666667 0 32.74 23.24 11.9466666666667 57.0266666666667 0 0 0 0
68528.4264213211 90.2666666666667 34.5666666666667 0 32.8866666666667 22.7866666666667 11.78 57.38 0 0 0 0
68553.4276713836 89.9133333333333 34.92 0 33.1533333333333 23.4066666666667 11.5133333333333 56.76 0 0 0 0
68578.4289214461 89.58 35.14 0 33.14 23.6133333333333 11.5266666666667 56.44 0 0 0 0
68603.4301715086 88.8666666666667 35.8 0 32.5866666666667 23.72 12.08 56.28 0 0 0 0
68628.4314215711 89.4666666666667 35.2 0 32.22 22.7533333333333 12.4466666666667 57.2466666666667 0 0 0 0
68653.4326716336 89.9533333333333 34.5533333333333 0 32.0466666666667 21.9333333333333 12.62 57.9066666666667 0 0 0 0
68678.4339216961 90.4933333333333 33.8266666666667 0 32.4 21.56 12.2666666666667 58.0933333333333 0 0 0 0
68703.4351717586 89.9266666666667 34.24 0 32 21.5733333333333 12.6666666666667 57.9266666666667 0 0 0 0
68728.4364218211 88.3933333333333 35.7733333333333 0 31.5866666666667 22.6933333333333 13.08 56.8066666666667 0 0 0 0
68753.4376718836 87.5533333333333 36.56 0 31 22.9466666666667 13.6133333333333 56.5533333333333 0 0 0 0
68778.4389219461 89.26 34.74 0 31.5466666666667 21.7866666666667 12.9533333333333 57.7133333333333 0 0 0 0
68803.4401720086 89.8466666666667 34.14 0 31.9533333333333 21.5933333333333 12.5466666666667 57.8933333333333 0 0 0 0
68828.4414220711 89.6066666666667 33.9866666666667 0 31.5533333333333 21.2 12.7866666666667 58.0533333333333 0 0 0 0
68853.4426721336 89.0866666666667 34.3666666666667 0 31.1066666666667 21.14 13.2266666666667 57.98 0 0 0 0
68878.4439221961 88.3 34.9533333333333 0 31.4466666666667 22.0666666666667 12.8866666666667 56.8533333333333 0 0 0 0
68903.4451722586 88.1333333333333 34.9933333333333 0 31.82 22.52 12.4733333333333 56.3133333333333 0 0 0 0
68928.4464223211 87.5733333333333 35.28 0 31.5933333333333 22.7066666666667 12.5733333333333 55.98 0 0 0 0
68953.4476723836 87.2666666666667 35.5666666666667 0 31.9866666666667 23.3866666666667 12.18 55.28 0 0 0 0
68978.4489224461 86.7866666666667 36.0466666666667 0 32.3866666666667 24.2666666666667 11.78 54.4 0 0 0 0
69003.4501725086 86.36 36.4733333333333 0 32.2666666666667 24.5733333333333 11.9 54.0933333333333 0 0 0 0
69028.4514225711 85.6 37.2333333333333 0 32.0333333333333 25.1 12.1333333333333 53.5666666666667 0 0 0 0
69053.4526726336 85.52 37.3133333333333 0 32.68 25.8266666666667 11.4866666666667 52.84 0 0 0 0
69078.4539226961 85.8933333333333 36.94 0 32.7133333333333 25.4866666666667 11.4533333333333 53.18 0 0 0 0
69103.4551727586 86.2133333333333 36.62 0 32.4333333333333 24.8866666666667 11.7333333333333 53.78 0 0 0 0
69128.4564228211 86.62 36.18 0 32.2133333333333 24.2266666666667 11.9533333333333 54.4066666666667 0 0 0 0
69153.4576728836 87.1533333333333 35.5133333333333 0 32.2 23.5466666666667 11.9666666666667 54.9533333333333 0 0 0 0
69178.4589229461 87.6066666666667 35.0066666666667 0 32.02 22.86 12.1466666666667 55.5866666666667 0 0 0 0
69203.4601730086 87.0666666666667 35.2666666666667 0 31.78 23.0466666666667 12.22 55.2866666666667 0 0 0 0
69228.4614230712 85.9333333333333 36.4 0 31.46 23.86 12.54 54.4733333333333 0 0 0 0
69253.4626731337 85 37.2066666666667 0 31.2266666666667 24.56 12.6466666666667 53.7733333333333 0 0 0 0
69278.4639231962 84.9066666666667 37.26 0 31.46 24.8866666666667 12.3733333333333 53.4466666666667 0 0 0 0
69303.4651732587 85.4333333333333 36.58 0 31.8066666666667 24.6266666666667 11.9533333333333 53.6266666666667 0 0 0 0
69328.4664233212 85.2266666666667 36.2733333333333 0 32.1866666666667 24.96 11.3133333333333 53.04 0 0 0 0
69353.4676733837 87.38 34.0466666666667 0 32.8266666666667 23.3733333333333 10.6733333333333 54.5533333333333 0 0 0 0
69378.4689234462 87.78 33.5533333333333 0 32.6933333333333 22.7466666666667 10.8066666666667 55.0866666666667 0 0 0 0
69403.4701735087 87.16 34.1733333333333 0 32.0866666666667 22.76 11.4133333333333 55.0733333333333 0 0 0 0
69428.4714235712 88.2533333333333 32.9266666666667 0 32.6933333333333 22.12 10.8066666666667 55.56 0 0 0 0
69453.4726736337 87.6066666666667 33.56 0 32.46 22.52 11.04 55.1466666666667 0 0 0 0
69478.4739236962 87.3133333333333 33.8533333333333 0 32.7333333333333 23.0866666666667 10.7666666666667 54.58 0 0 0 0
69503.4751737587 87.82 33.3466666666667 0 32.7733333333333 22.62 10.7266666666667 55.0466666666667 0 0 0 0
69528.4764238212 87.7 33.3 0 32.98 22.78 10.52 54.72 0 0 0 0
69553.4776738837 87.1133333333333 33.7866666666667 0 32.54 22.9266666666667 10.86 54.5733333333333 0 0 0 0
69578.4789239462 85.9933333333333 34.7866666666667 0 32.28 23.7866666666667 11 53.7133333333333 0 0 0 0
69603.4801740087 87.04 33.6266666666667 0 32.44 22.9 10.7266666666667 54.6 0 0 0 0
69628.4814240712 88.4266666666667 32.24 0 32.7533333333333 21.8266666666667 10.4133333333333 55.6733333333333 0 0 0 0
69653.4826741337 88.64 32.0266666666667 0 32.5266666666667 21.3866666666667 10.64 56.1133333333333 0 0 0 0
69678.4839241962 88.6533333333334 31.86 0 32.18 20.8733333333333 10.9866666666667 56.4733333333333 0 0 0 0
69703.4851742587 88.0533333333333 32.4466666666667 0 32.42 21.7 10.7466666666667 55.6333333333333 0 0 0 0
69728.4864243212 87.1466666666666 33.3533333333333 0 32.62 22.8066666666667 10.5466666666667 54.5266666666667 0 0 0 0
69753.4876743837 86.8533333333333 33.6466666666667 0 32.8733333333333 23.3533333333333 10.2933333333333 53.98 0 0 0 0
69778.4889244462 86.7333333333333 33.5333333333333 0 33.12 23.4933333333333 10.04 53.6133333333333 0 0 0 0
69803.4901745087 85.8 34.08 0 33.0333333333333 24.18 9.9 52.7666666666667 0 0 0 0
69828.4914245712 85.06 34.5066666666667 0 32.22 23.8933333333333 10.6133333333333 52.84 0 0 0 0
69853.4926746337 85.5 34 0 32.6066666666667 23.7733333333333 10.2266666666667 52.8933333333333 0 0 0 0
69878.4939246962 85.3066666666667 34.1933333333333 0 32.7333333333333 24.0933333333333 10.1 52.5733333333333 0 0 0 0
69903.4951747587 84.9666666666667 34.5333333333333 0 32.22 23.92 10.6133333333333 52.7466666666667 0 0 0 0
69928.4964248212 85.3 34.2 0 32.3133333333333 23.68 10.52 52.9866666666667 0 0 0 0
69953.4976748838 85.3533333333333 34.1466666666667 0 32.6133333333333 23.9266666666667 10.22 52.74 0 0 0 0
69978.4989249463 85.9333333333333 33.4 0 32.66 23.3933333333333 10.0066666666667 53.2733333333333 0 0 0 0
70003.5001750088 86.16 33.0066666666667 0 32.74 23.2466666666667 9.76 53.42 0 0 0 0
70028.5014250713 86.7466666666667 32.42 0 32.84 22.76 9.66 53.9066666666667 0 0 0 0
70053.5026751338 85.7066666666667 33.4333333333333 0 31.3733333333333 22.3066666666667 11.1266666666667 54.3333333333333 0 0 0 0
70078.5039251963 85.6066666666667 33.3933333333333 0 30.92 21.8133333333333 11.58 54.6866666666667 0 0 0 0
70103.5051752588 85.5533333333333 33.4466666666667 0 30.6533333333333 21.6 11.8466666666667 54.9 0 0 0 0
70128.5064253213 84.52 34.48 0 29.9133333333333 21.8933333333333 12.5866666666667 54.6066666666667 0 0 0 0
70153.5076753838 85.0066666666667 33.9933333333333 0 29.76 21.2533333333333 12.74 55.2466666666667 0 0 0 0
70178.5089254463 84.3866666666667 34.5666666666667 0 29.1666666666667 21.28 13.2866666666667 55.22 0 0 0 0
70203.5101755088 85.44 33.3933333333333 0 29.4933333333333 20.5533333333333 12.84 55.9466666666667 0 0 0 0
70228.5114255713 85.8333333333333 33 0 30.1066666666667 20.7733333333333 12.2266666666667 55.7266666666667 0 0 0 0
70253.5126756338 85.0333333333333 33.66 0 30.0266666666667 21.3533333333333 12.3066666666667 55.0066666666667 0 0 0 0
70278.5139256963 84.8333333333333 33.72 0 30.2266666666667 21.6133333333333 12.1066666666667 54.6066666666667 0 0 0 0
70303.5151757588 85.02 33.3133333333333 0 30.6266666666667 21.6066666666667 11.7066666666667 54.3933333333333 0 0 0 0
70328.5164258213 84.9266666666667 33.24 0 30.4266666666667 21.3333333333333 11.9066666666667 54.5 0 0 0 0
70353.5176758838 84.7266666666666 33.3866666666667 0 30.5933333333333 21.7 11.6866666666667 54.1333333333333 0 0 0 0
70378.5189259463 84.7066666666667 33.2933333333333 0 31.2333333333333 22.36 10.9333333333333 53.4733333333333 0 0 0 0
70403.5201760088 84.1533333333333 33.7 0 31.3066666666667 22.9866666666667 10.7133333333333 52.8466666666667 0 0 0 0
70428.5214260713 84.4066666666667 33.4 0 31.3533333333333 22.7533333333333 10.6466666666667 53.0533333333333 0 0 0 0
70453.5226761338 84.4066666666667 33.18 0 31.38 22.56 10.62 53.0266666666667 0 0 0 0
70478.5239261963 84.8866666666667 32.6133333333333 0 31.56 22.1733333333333 10.44 53.3266666666667 0 0 0 0
70503.5251762588 83.6933333333333 33.7666666666667 0 31.1066666666667 22.8733333333333 10.8933333333333 52.5866666666667 0 0 0 0
70528.5264263213 81.9666666666667 35.3666666666667 0 30.9133333333333 24.28 11.0866666666667 51.0533333333333 0 0 0 0
70553.5276763838 80.98 36.2066666666667 0 30.16 24.5133333333333 11.6933333333333 50.82 0 0 0 0
70578.5289264463 81.4733333333333 35.4 0 29.9133333333333 23.7733333333333 11.6266666666667 51.56 0 0 0 0
70603.5301765088 81.4466666666667 35.3333333333333 0 28.8466666666667 22.7333333333333 12.6 52.6 0 0 0 0
70628.5314265713 81.0733333333333 35.5933333333333 0 28.4133333333333 22.6733333333333 12.92 52.66 0 0 0 0
70653.5326766338 82.0133333333333 34.6533333333333 0 28.4866666666667 21.8066666666667 12.8466666666667 53.5266666666667 0 0 0 0
70678.5339266963 82.6466666666667 34.02 0 28.6066666666667 21.2933333333333 12.7266666666667 54.04 0 0 0 0
70703.5351767588 82.36 34.3066666666667 0 28.06 21.0333333333333 13.2733333333333 54.3 0 0 0 0
70728.5364268213 82.2666666666667 34.2866666666667 0 28.1 21.0533333333333 13.2333333333333 54.1666666666667 0 0 0 0
70753.5376768838 81.8933333333333 34.6066666666667 0 28.2666666666667 21.54 13.0666666666667 53.6266666666667 0 0 0 0
70778.5389269463 80.9133333333333 35.58 0 28.08 22.3333333333333 13.2466666666667 52.8333333333333 0 0 0 0
70803.5401770089 79.9 36.4333333333333 0 28.1333333333333 23.4 13.0333333333333 51.7666666666667 0 0 0 0
70828.5414270714 79.6533333333333 36.56 0 27.8866666666667 23.28 13.28 51.7666666666667 0 0 0 0
70853.5426771339 80.1533333333333 35.8466666666667 0 28.0866666666667 22.7666666666667 13.08 52.0666666666667 0 0 0 0
70878.5439271964 81.4333333333333 34.5666666666667 0 29.1333333333333 22.5333333333333 12.0333333333333 52.3 0 0 0 0
70903.5451772589 81.2066666666667 34.7933333333333 0 28.7266666666667 22.3533333333333 12.44 52.48 0 0 0 0
70928.5464273214 80.74 35.1466666666667 0 28.6666666666667 22.6466666666667 12.5 52.0733333333333 0 0 0 0
70953.5476773839 80.6266666666667 34.5733333333333 0 28.6133333333333 22.1866666666667 12.3866666666667 52.0133333333333 0 0 0 0
70978.5489274464 78.5466666666667 36.62 0 28.1 23.72 12.9 50.4466666666667 0 0 0 0
71003.5501775089 77.4266666666667 37.6866666666667 0 27.7 24.3866666666667 13.3 49.7266666666667 0 0 0 0
71028.5514275714 77.7066666666667 37.2733333333333 0 27.8466666666667 24.1266666666667 13.1466666666667 49.86 0 0 0 0
71053.5526776339 77.6 37.0666666666667 0 27.7333333333333 23.9666666666667 13.1 49.8666666666667 0 0 0 0
71078.5539276964 75.8066666666667 38.7866666666667 0 27.1666666666667 25.12 13.6666666666667 48.64 0 0 0 0
71103.5551777589 76.22 38.28 0 26.8733333333333 24.32 13.96 49.3466666666667 0 0 0 0
71128.5564278214 75.76 38.74 0 26.3 24.2066666666667 14.5333333333333 49.46 0 0 0 0
71153.5576778839 76.26 38.24 0 26.88 24.2866666666667 13.9533333333333 49.38 0 0 0 0
71178.5589279464 75.88 38.6066666666667 0 26.5333333333333 24.3066666666667 14.3 49.3466666666667 0 0 0 0
71203.5601780089 76.5733333333333 37.7 0 26.56 23.4866666666667 14.2133333333333 50.0133333333333 0 0 0 0
71228.5614280714 76.7666666666667 37.4 0 27.2 23.9333333333333 13.4666666666667 49.5666666666667 0 0 0 0
71253.5626781339 76.6066666666667 37.56 0 27.7533333333333 24.6466666666667 12.9133333333333 48.8533333333333 0 0 0 0
71278.5639281964 76.56 37.6066666666667 0 27.4333333333333 24.3733333333333 13.2333333333333 49.1266666666667 0 0 0 0
71303.5651782589 76.48 37.58 0 27.3533333333333 24.3733333333333 13.2066666666667 49.1266666666667 0 0 0 0
71328.5664283214 76.4 37.34 0 27.04 23.88 13.46 49.36 0 0 0 0
71353.5676783839 76.7466666666667 36.8066666666667 0 27.0666666666667 23.3733333333333 13.4333333333333 49.68 0 0 0 0
71378.5689284464 77.6466666666667 35.76 0 27.52 22.78 12.98 50.1266666666667 0 0 0 0
71403.5701785089 77.38 35.9533333333333 0 27.3733333333333 22.8266666666667 13.1266666666667 50.0066666666667 0 0 0 0
71428.5714285714 76.76 36.5733333333333 0 27.12 23.1933333333333 13.38 49.64 0 0 0 0
71453.5726786339 76.6066666666667 36.7266666666667 0 27.62 23.8466666666667 12.88 48.9866666666667 0 0 0 0
71478.5739286964 77.8533333333333 35.48 0 28.36 23.34 12.14 49.4933333333333 0 0 0 0
71503.5751787589 77.92 35.38 0 28.2533333333333 23.1666666666667 12.2133333333333 49.6666666666667 0 0 0 0
71528.5764288214 77.7 35.4666666666667 0 28.4133333333333 23.5466666666667 11.92 49.2866666666667 0 0 0 0
71553.5776788839 78.5066666666667 34.66 0 28.9133333333333 23.24 11.42 49.5933333333333 0 0 0 0
71578.5789289464 78.2133333333333 34.9533333333333 0 28.4266666666667 23.0466666666667 11.9066666666667 49.7866666666667 0 0 0 0
71603.5801790089 77.8266666666667 35.34 0 28.1133333333333 23.12 12.22 49.7133333333333 0 0 0 0
71628.5814290714 77.6733333333333 35.4933333333333 0 27.68 22.84 12.6533333333333 49.9933333333333 0 0 0 0
71653.582679134 78.7066666666667 34.46 0 27.9133333333333 22.04 12.42 50.7933333333333 0 0 0 0
71678.5839291965 78.62 34.5466666666667 0 27.48 21.6933333333333 12.8533333333333 51.14 0 0 0 0
71703.585179259 78.7933333333333 34.3733333333333 0 27.16 21.2 13.1733333333333 51.6333333333333 0 0 0 0
71728.5864293215 79.3733333333333 33.7933333333333 0 27.48 20.94 12.8533333333333 51.8933333333333 0 0 0 0
71753.587679384 80.0933333333333 33.0733333333333 0 27.9066666666667 20.6466666666667 12.4266666666667 52.1866666666667 0 0 0 0
71778.5889294465 81.2266666666667 31.9066666666667 0 27.9466666666667 19.5533333333333 12.3533333333333 53.28 0 0 0 0
71803.590179509 80.9266666666667 32.0733333333333 0 27.7533333333333 19.66 12.4133333333333 53.1733333333333 0 0 0 0
71828.5914295715 79.9733333333333 33.0266666666667 0 27.4933333333333 20.3533333333333 12.6733333333333 52.48 0 0 0 0
71853.592679634 80.52 32.48 0 27.8533333333333 20.1666666666667 12.3133333333333 52.6666666666667 0 0 0 0
71878.5939296965 79.9066666666667 33.0933333333333 0 27.2866666666667 20.2133333333333 12.88 52.62 0 0 0 0
71903.595179759 80.6466666666667 32.3533333333333 0 27.74 19.9266666666667 12.4266666666667 52.9066666666667 0 0 0 0
71928.5964298215 79.68 33.32 0 27.1666666666667 20.32 13 52.5133333333333 0 0 0 0
71953.597679884 78.9866666666667 33.92 0 26.4466666666667 20.2 13.72 52.54 0 0 0 0
71978.5989299465 79.6933333333333 33.14 0 26.4733333333333 19.4466666666667 13.6933333333333 53.22 0 0 0 0
72003.600180009 80 32.8333333333333 0 26.6133333333333 19.28 13.5533333333333 53.3866666666667 0 0 0 0
72028.6014300715 79.22 33.4866666666667 0 26.88 20.2 13.2866666666667 52.34 0 0 0 0
72053.602680134 80.42 32.1333333333333 0 28.2133333333333 20.28 11.8533333333333 52.2066666666667 0 0 0 0
72078.6039301965 81.0866666666667 31.2466666666667 0 28.6066666666667 19.8533333333333 11.3933333333333 52.48 0 0 0 0
72103.605180259 81.18 31.1533333333333 0 28.3333333333333 19.4866666666667 11.6666666666667 52.8466666666667 0 0 0 0
72128.6064303215 80.8666666666667 31.4666666666667 0 28.4066666666667 19.8733333333333 11.5933333333333 52.46 0 0 0 0
72153.607680384 79.6733333333333 32.66 0 28.1533333333333 20.8133333333333 11.8466666666667 51.52 0 0 0 0
72178.6089304465 79.8066666666667 32.4466666666667 0 28.5133333333333 20.96 11.4866666666667 51.2933333333333 0 0 0 0
72203.610180509 79.92 32.2466666666667 0 28.22 20.4666666666667 11.78 51.7 0 0 0 0
72228.6114305715 80.9866666666667 31.18 0 29.1533333333333 20.3333333333333 10.8466666666667 51.8333333333333 0 0 0 0
72253.612680634 81.14 31.0266666666667 0 29.5733333333333 20.6 10.4266666666667 51.5666666666667 0 0 0 0
72278.6139306965 80.7733333333333 31.26 0 29.4133333333333 20.8066666666667 10.4533333333333 51.36 0 0 0 0
72303.615180759 80.7333333333333 31.2333333333333 0 29.8466666666667 21.2466666666667 9.98666666666667 50.8866666666667 0 0 0 0
72328.6164308215 79.6066666666667 32.1266666666667 0 29.48 21.86 10.2666666666667 50.1266666666667 0 0 0 0
72353.617680884 79.76 31.6666666666667 0 29.2933333333333 21.3666666666667 10.3 50.4666666666667 0 0 0 0
72378.6189309465 79.6866666666667 31.6466666666667 0 29.2866666666667 21.4333333333333 10.2133333333333 50.4 0 0 0 0
72403.6201810091 80.06 31.1333333333333 0 29.4333333333333 21.0666666666667 10.0666666666667 50.6266666666667 0 0 0 0
72428.6214310716 79.4933333333333 31.52 0 30 22.1733333333333 9.34666666666667 49.4933333333333 0 0 0 0
72453.6226811341 79.2533333333333 31.66 0 29.84 22.1666666666667 9.49333333333333 49.4133333333333 0 0 0 0
72478.6239311966 78.4666666666667 32.3666666666667 0 29.54 22.5733333333333 9.79333333333333 48.9266666666667 0 0 0 0
72503.6251812591 78.2333333333333 32.6 0 28.88 22.1466666666667 10.4533333333333 49.3533333333333 0 0 0 0
72528.6264313216 78.46 32.3733333333333 0 28.5533333333333 21.5933333333333 10.78 49.9066666666667 0 0 0 0
72553.6276813841 78.7066666666667 32.1266666666667 0 28.24 21.0333333333333 11.0933333333333 50.4666666666667 0 0 0 0
72578.6289314466 78.2466666666667 32.5866666666667 0 28.1066666666667 21.36 11.2266666666667 50.14 0 0 0 0
72603.6301815091 78.5133333333333 32.2 0 28.1066666666667 20.9733333333333 11.2266666666667 50.4066666666667 0 0 0 0
72628.6314315716 78.8 31.8666666666667 0 27.9933333333333 20.5266666666667 11.34 50.8066666666667 0 0 0 0
72653.6326816341 78.5266666666667 32.0533333333333 0 27.8133333333333 20.5333333333333 11.52 50.7133333333333 0 0 0 0
72678.6339316966 78.48 32.02 0 27.8133333333333 20.5 11.52 50.6666666666667 0 0 0 0
72703.6351817591 78.1333333333333 32.36 0 27.3 20.3266666666667 12.0333333333333 50.8333333333333 0 0 0 0
72728.6364318216 77.4933333333333 32.84 0 26.4266666666667 19.9333333333333 12.9066666666667 51.0666666666667 0 0 0 0
72753.6376818841 77.5266666666667 32.8066666666667 0 26.58 20.0533333333333 12.7533333333333 50.9466666666667 0 0 0 0
72778.6389319466 76.3466666666667 33.9866666666667 0 26.6133333333333 21.2666666666667 12.72 49.7333333333333 0 0 0 0
72803.6401820091 77.2133333333333 32.96 0 27.22 20.8466666666667 12.1133333333333 49.9933333333333 0 0 0 0
72828.6414320716 76.3066666666667 33.6933333333333 0 27.1066666666667 21.4666666666667 12.2266666666667 49.2 0 0 0 0
72853.6426821341 77.28 32.6266666666667 0 28.1266666666667 21.42 11.2066666666667 49.1533333333333 0 0 0 0
72878.6439321966 78.2 31.6333333333333 0 28.8533333333333 21.1533333333333 10.48 49.3466666666667 0 0 0 0
72903.6451822591 78.5333333333333 31.2666666666667 0 28.8666666666667 20.8333333333333 10.4333333333333 49.6666666666667 0 0 0 0
72928.6464323216 79.1466666666667 30.44 0 28.74 20.0933333333333 10.3466666666667 50.4066666666667 0 0 0 0
72953.6476823841 78.4266666666667 31.02 0 28.4333333333333 20.4533333333333 10.5666666666667 49.9933333333333 0 0 0 0
72978.6489324466 77.28 31.9533333333333 0 28.3466666666667 21.4 10.5533333333333 48.9333333333333 0 0 0 0
73003.6501825091 77.14 32.0066666666667 0 27.7266666666667 20.9 11.1066666666667 49.4133333333333 0 0 0 0
73028.6514325716 77.5733333333333 31.4266666666667 0 28.08 20.6733333333333 10.7533333333333 49.4933333333333 0 0 0 0
73053.6526826341 75.8133333333333 33.04 0 27.52 21.8733333333333 11.1666666666667 48.2933333333333 0 0 0 0
73078.6539326966 75.2533333333333 33.58 0 26.98 21.8933333333333 11.6866666666667 48.2733333333333 0 0 0 0
73103.6551827591 75.0733333333333 33.6 0 26.3333333333333 21.2666666666667 12.3333333333333 48.74 0 0 0 0
73128.6564328216 74.8 33.8466666666667 0 25.68 20.88 12.9666666666667 49.12 0 0 0 0
73153.6576828842 74.7666666666667 33.58 0 24.7466666666667 19.98 13.6 50.02 0 0 0 0
73178.6589329467 74.1866666666667 34.1466666666667 0 24.24 20.0533333333333 14.0933333333333 49.9466666666667 0 0 0 0
73203.6601830092 74.4866666666667 33.8466666666667 0 24.4266666666667 19.94 13.9066666666667 50.06 0 0 0 0
73228.6614330717 75.14 33.1933333333333 0 24.78 19.64 13.5533333333333 50.36 0 0 0 0
73253.6626831342 75.3666666666667 32.9666666666667 0 25.06 19.6933333333333 13.2733333333333 50.3066666666667 0 0 0 0
73278.6639331967 75.3133333333333 33.02 0 25.3466666666667 20.0333333333333 12.9866666666667 49.9666666666667 0 0 0 0
73303.6651832592 76.0933333333333 32.24 0 25.9133333333333 19.82 12.42 50.18 0 0 0 0
73328.6664333217 75.9866666666667 32.28 0 26.4333333333333 20.38 11.9 49.5533333333333 0 0 0 0
73353.6676833842 76.1466666666667 31.9266666666667 0 26.0266666666667 19.7133333333333 12.2133333333333 50.12 0 0 0 0
73378.6689334467 77.3733333333333 30.5866666666667 0 26.2733333333333 18.6933333333333 11.8933333333333 51.1 0 0 0 0
73403.6701835092 78.68 29.1533333333333 0 26.58 17.5666666666667 11.5866666666667 52.1 0 0 0 0
73428.6714335717 79.2533333333333 28.58 0 26.6266666666667 17.04 11.54 52.6266666666667 0 0 0 0
73453.6726836342 78.9533333333333 28.88 0 26.8066666666667 17.52 11.36 52.1466666666667 0 0 0 0
73478.6739336967 79.3866666666667 28.42 0 27.1533333333333 17.4066666666667 11.0133333333333 52.2333333333333 0 0 0 0
73503.6751837592 79 28.5266666666667 0 27.7333333333333 18.0933333333333 10.4333333333333 51.2666666666667 0 0 0 0
73528.6764338217 78.3333333333333 29.1666666666667 0 27.4266666666667 18.4266666666667 10.74 50.9066666666667 0 0 0 0
73553.6776838842 77.1733333333333 30.16 0 27.3066666666667 19.4666666666667 10.6933333333333 49.8666666666667 0 0 0 0
73578.6789339467 78.08 29.0866666666667 0 27.3666666666667 18.62 10.4666666666667 50.7133333333333 0 0 0 0
73603.6801840092 77.6933333333333 29.1866666666667 0 27.1 18.52 10.6666666666667 50.5933333333333 0 0 0 0
73628.6814340717 78 28.5866666666667 0 27.12 18.04 10.5466666666667 50.88 0 0 0 0
73653.6826841342 77.4933333333333 29.0066666666667 0 26.2066666666667 17.5466666666667 11.46 51.2866666666667 0 0 0 0
73678.6839341967 76.8533333333333 29.6466666666667 0 25.9266666666667 17.9066666666667 11.74 50.9266666666667 0 0 0 0
73703.6851842592 76.7733333333333 29.7266666666667 0 25.3866666666667 17.4466666666667 12.28 51.3866666666667 0 0 0 0
73728.6864343217 74.7333333333333 31.7666666666667 0 25.0733333333333 19.1733333333333 12.5933333333333 49.66 0 0 0 0
73753.6876843842 74.5266666666667 31.9733333333333 0 25.5533333333333 19.86 12.1133333333333 48.9733333333333 0 0 0 0
73778.6889344467 75.1 31.4 0 25.72 19.4533333333333 11.9466666666667 49.38 0 0 0 0
73803.6901845092 75.1133333333333 31.3866666666667 0 25.4 19.12 12.2666666666667 49.7133333333333 0 0 0 0
73828.6914345717 75.8333333333333 30.66 0 26.0333333333333 19.0266666666667 11.6333333333333 49.8 0 0 0 0
73853.6926846342 76.1866666666667 30.0466666666667 0 25.9866666666667 18.3666666666667 11.68 50.2 0 0 0 0
73878.6939346967 75.6266666666667 30.4133333333333 0 25.74 18.6133333333333 11.8 49.8866666666667 0 0 0 0
73903.6951847592 76.3666666666667 29.6333333333333 0 25.9533333333333 18.0866666666667 11.5466666666667 50.4133333333333 0 0 0 0
73928.6964348217 76.86 29.14 0 25.8933333333333 17.5333333333333 11.6066666666667 50.9666666666667 0 0 0 0
73953.6976848842 75.7733333333333 30.08 0 25.62 18.3466666666667 11.7333333333333 50.1533333333333 0 0 0 0
73978.6989349467 75.3266666666667 30.4466666666667 0 25.9666666666667 19.08 11.3666666666667 49.36 0 0 0 0
74003.7001850092 75.18 30.3933333333333 0 26.22 19.28 11.1133333333333 48.96 0 0 0 0
74028.7014350718 74.86 30.5 0 26.02 19.3066666666667 11.1933333333333 48.84 0 0 0 0
74053.7026851343 73.8266666666667 31.26 0 25.6733333333333 19.7666666666667 11.4933333333333 48.1533333333333 0 0 0 0
74078.7039351968 73.9866666666667 31.0133333333333 0 25.6333333333333 19.48 11.5333333333333 48.3533333333333 0 0 0 0
74103.7051852593 73.3866666666667 31.52 0 25.44 19.7933333333333 11.7266666666667 47.9466666666667 0 0 0 0
74128.7064353218 72.16 32.6733333333333 0 24.2333333333333 19.74 12.9333333333333 47.9266666666667 0 0 0 0
74153.7076853843 71.74 33.0933333333333 0 23.7733333333333 19.7 13.3933333333333 47.9666666666667 0 0 0 0
74178.7089354468 72.1666666666667 32.64 0 24.2133333333333 19.6866666666667 12.9533333333333 47.9533333333333 0 0 0 0
74203.7101855093 72.5133333333333 32.0933333333333 0 24.2866666666667 19.2133333333333 12.88 48.2266666666667 0 0 0 0
74228.7114355718 71.22 33.28 0 23.62 19.7333333333333 13.5466666666667 47.6 0 0 0 0
74253.7126856343 71.5266666666667 32.9733333333333 0 24.16 19.9666666666667 13.0066666666667 47.3666666666667 0 0 0 0
74278.7139356968 73.1133333333333 31.2866666666667 0 24.38 18.6 12.6866666666667 48.7333333333333 0 0 0 0
74303.7151857593 73.8533333333333 30.4333333333333 0 24.2666666666667 17.7 12.7333333333333 49.5866666666667 0 0 0 0
74328.7164358218 73.98 30.1333333333333 0 24.7933333333333 17.98 12.1533333333333 49.1866666666667 0 0 0 0
74353.7176858843 74.3933333333333 29.5866666666667 0 25.4266666666667 18.18 11.4066666666667 48.9666666666667 0 0 0 0
74378.7189359468 73.3466666666667 30.4866666666667 0 25.2133333333333 18.8666666666667 11.62 48.1333333333333 0 0 0 0
74403.7201860093 72.1933333333333 31.64 0 25.32 20.1266666666667 11.5133333333333 46.8733333333333 0 0 0 0
74428.7214360718 71.64 32.1933333333333 0 25.3 20.66 11.5333333333333 46.34 0 0 0 0
74453.7226861343 71.5333333333333 32.2266666666667 0 25.2266666666667 20.6933333333333 11.5333333333333 46.3066666666667 0 0 0 0
74478.7239361968 73.2 30.4666666666667 0 25.3333333333333 19.1333333333333 11.3333333333333 47.8666666666667 0 0 0 0
74503.7251862593 73.2933333333333 30.2066666666667 0 25.44 18.98 11.2266666666667 47.8533333333333 0 0 0 0
74528.7264363218 73.3333333333333 30.1666666666667 0 24.92 18.42 11.7466666666667 48.4133333333333 0 0 0 0
74553.7276863843 71.9266666666667 31.5733333333333 0 24.58 19.4866666666667 12.0866666666667 47.3466666666667 0 0 0 0
74578.7289364468 70.76 32.74 0 24.0466666666667 20.12 12.62 46.7133333333333 0 0 0 0
74603.7301865093 70.6466666666667 32.8133333333333 0 23.94 20.1266666666667 12.6866666666667 46.7066666666667 0 0 0 0
74628.7314365718 68.9133333333333 34.2666666666667 0 22.5 20.42 13.8466666666667 46.4133333333333 0 0 0 0
74653.7326866343 68.6333333333333 34.5333333333333 0 22.54 20.74 13.7933333333333 46.0933333333333 0 0 0 0
74678.7339366968 68.6133333333333 34.38 0 22.6466666666667 20.6933333333333 13.6866666666667 45.9666666666667 0 0 0 0
74703.7351867593 68.7066666666667 33.9733333333333 0 22.98 20.7733333333333 13.2 45.7266666666667 0 0 0 0
74728.7364368218 69.3466666666667 33.32 0 23.8 20.9533333333333 12.3666666666667 45.5466666666667 0 0 0 0
74753.7376868843 70.7066666666667 31.96 0 24.16 19.9533333333333 12.0066666666667 46.5466666666667 0 0 0 0
74778.7389369468 70.6333333333333 32.0333333333333 0 24.48 20.3466666666667 11.6866666666667 46.1533333333333 0 0 0 0
74803.7401870093 71.22 31.44 0 24.5866666666667 19.8666666666667 11.5733333333333 46.6333333333333 0 0 0 0
74828.7414370718 71.3 31.2 0 24.92 20.12 11.08 46.38 0 0 0 0
74853.7426871344 70.82 31.68 0 24.6733333333333 20.3533333333333 11.3266666666667 46.1466666666667 0 0 0 0
74878.7439371969 70.0533333333333 32.4466666666667 0 24.14 20.5866666666667 11.86 45.9133333333333 0 0 0 0
74903.7451872594 70.58 31.92 0 24.3266666666667 20.2466666666667 11.6733333333333 46.2533333333333 0 0 0 0
74928.7464373219 71.2933333333333 31.2066666666667 0 24.24 19.4466666666667 11.76 47.0533333333333 0 0 0 0
74953.7476873844 71.9933333333333 30.3933333333333 0 24.3533333333333 18.86 11.5333333333333 47.64 0 0 0 0
74978.7489374469 72.4933333333333 29.84 0 24.76 18.7666666666667 11.0733333333333 47.7333333333333 0 0 0 0
75003.7501875094 72.1733333333333 30.16 0 24.5 18.8266666666667 11.3333333333333 47.6733333333333 0 0 0 0
75028.7514375719 71.5666666666667 30.6 0 24.3866666666667 19.1533333333333 11.4466666666667 47.18 0 0 0 0
75053.7526876344 71.52 30.4933333333333 0 24.9066666666667 19.5666666666667 10.9266666666667 46.6133333333333 0 0 0 0
75078.7539376969 71.3866666666667 30.6133333333333 0 24.7866666666667 19.5666666666667 11.0466666666667 46.6 0 0 0 0
75103.7551877594 68.9733333333333 33.0133333333333 0 24.06 21.2533333333333 11.76 44.9133333333333 0 0 0 0
75128.7564378219 68.0733333333333 33.76 0 23.44 21.5333333333333 12.2266666666667 44.6333333333333 0 0 0 0
75153.7576878844 66.8666666666667 34.9666666666667 0 22.9666666666667 22.2666666666667 12.7 43.9 0 0 0 0
75178.7589379469 68.1333333333333 33.7 0 23.5666666666667 21.6 12.1 44.5666666666667 0 0 0 0
75203.7601880094 68.1533333333333 33.5266666666667 0 23.9066666666667 21.7666666666667 11.76 44.2466666666667 0 0 0 0
75228.7614380719 68.3533333333333 33.3133333333333 0 24.1733333333333 21.82 11.4933333333333 44.18 0 0 0 0
75253.7626881344 67.42 34.2 0 24.1733333333333 22.7066666666667 11.4933333333333 43.2466666666667 0 0 0 0
75278.7639381969 66.9666666666667 34.5333333333333 0 23.6866666666667 22.5533333333333 11.98 43.28 0 0 0 0
75303.7651882594 66.4666666666667 35.0333333333333 0 23.1466666666667 22.5133333333333 12.52 43.32 0 0 0 0
75328.7664383219 68.3666666666667 33.0533333333333 0 23.6866666666667 21.0733333333333 11.98 44.68 0 0 0 0
75353.7676883844 69.6466666666667 31.6866666666667 0 24.3133333333333 20.3333333333333 11.3533333333333 45.3333333333333 0 0 0 0
75378.7689384469 69.7866666666667 31.5466666666667 0 24.1666666666667 20.0466666666667 11.5 45.62 0 0 0 0
75403.7701885094 70.5466666666667 30.6733333333333 0 24.3333333333333 19.4533333333333 11.22 46.2133333333333 0 0 0 0
75428.7714385719 70.9133333333333 30.2533333333333 0 24.7533333333333 19.5066666666667 10.7466666666667 46.16 0 0 0 0
75453.7726886344 70.58 30.5666666666667 0 25.1533333333333 20.22 10.3466666666667 45.4266666666667 0 0 0 0
75478.7739386969 69.54 31.3866666666667 0 25.4933333333333 21.38 10.0066666666667 44.0466666666667 0 0 0 0
75503.7751887594 69.6266666666667 31.12 0 25.6133333333333 21.2333333333333 9.88666666666666 44.0133333333333 0 0 0 0
75528.7764388219 69.9933333333333 30.5066666666667 0 25.7066666666667 20.7133333333333 9.79333333333333 44.2866666666667 0 0 0 0
75553.7776888844 69.2466666666667 31.1 0 25.3533333333333 21.1066666666667 9.99333333333333 43.8933333333333 0 0 0 0
75578.7789389469 68.7933333333333 31.3333333333333 0 25.24 21.4466666666667 9.88666666666667 43.5533333333333 0 0 0 0
75603.7801890095 67.3266666666667 32.64 0 24.46 22.1 10.54 42.8666666666667 0 0 0 0
75628.781439072 67.4866666666667 32.2333333333333 0 24.7666666666667 22.1133333333333 10.12 42.72 0 0 0 0
75653.7826891345 69.0266666666667 30.64 0 25.28 21.0866666666667 9.55333333333333 43.7466666666667 0 0 0 0
75678.783939197 70.1133333333333 29.3666666666667 0 25.5466666666667 20.22 9.14666666666667 44.5666666666667 0 0 0 0
75703.7851892595 70.2066666666667 29.1266666666667 0 25.1333333333333 19.5933333333333 9.53333333333333 45.0733333333333 0 0 0 0
75728.786439322 70.5333333333333 28.8 0 25.2666666666667 19.4 9.4 45.2666666666667 0 0 0 0
75753.7876893845 69.26 29.8733333333333 0 24.8066666666667 20.1066666666667 9.76666666666667 44.4533333333333 0 0 0 0
75778.788939447 68.7666666666667 30.2333333333333 0 24.2466666666667 19.98 10.2533333333333 44.52 0 0 0 0
75803.7901895095 69.1533333333333 29.8466666666667 0 24.4733333333333 19.82 10.0266666666667 44.68 0 0 0 0
75828.791439572 68.6466666666667 30.28 0 23.7666666666667 19.5466666666667 10.7333333333333 44.88 0 0 0 0
75853.7926896345 68.5333333333333 30.3 0 24.1933333333333 19.9933333333333 10.3066666666667 44.34 0 0 0 0
75878.793939697 69.1466666666667 29.6866666666667 0 24.4 19.5866666666667 10.1 44.7466666666667 0 0 0 0
75903.7951897595 68.92 29.9133333333333 0 24.2866666666667 19.7 10.2133333333333 44.6333333333333 0 0 0 0
75928.796439822 69.4533333333333 29.2533333333333 0 24.1266666666667 19.0066666666667 10.2466666666667 45.3266666666667 0 0 0 0
75953.7976898845 68.4266666666667 30.24 0 23.68 19.5866666666667 10.6533333333333 44.7466666666667 0 0 0 0
75978.798939947 68.4866666666667 30.18 0 23.62 19.4666666666667 10.7133333333333 44.8666666666667 0 0 0 0
76003.8001900095 68.6866666666667 29.82 0 23.7266666666667 19.2133333333333 10.6066666666667 44.96 0 0 0 0
76028.801440072 68.2933333333333 30.2066666666667 0 23.4866666666667 19.36 10.8466666666667 44.8066666666667 0 0 0 0
76053.8026901345 68.4 30.0666666666667 0 23.6333333333333 19.3666666666667 10.7 44.7666666666667 0 0 0 0
76078.803940197 67.8466666666667 30.3333333333333 0 23.48 19.48 10.8533333333333 44.3666666666667 0 0 0 0
76103.8051902595 68.0133333333333 29.78 0 23.7266666666667 19.3333333333333 10.4466666666667 44.2866666666667 0 0 0 0
76128.806440322 68.4933333333333 29.1733333333333 0 24.2066666666667 19.2133333333333 9.96 44.2866666666667 0 0 0 0
76153.8076903845 68.6466666666667 28.9466666666667 0 24.2 18.98 9.96666666666667 44.4466666666667 0 0 0 0
76178.808940447 68.5733333333333 28.9266666666667 0 23.8466666666667 18.6066666666667 10.32 44.7266666666667 0 0 0 0
76203.8101905095 67.9733333333333 29.5 0 23.2 18.56 10.94 44.7733333333333 0 0 0 0
76228.811440572 67.2133333333333 30.12 0 22.8933333333333 19.0133333333333 11.1066666666667 44.32 0 0 0 0
76253.8126906345 66.8133333333333 30.52 0 22.86 19.38 11.14 43.9533333333333 0 0 0 0
76278.813940697 67.2 29.9733333333333 0 22.94 18.9133333333333 11.06 44.26 0 0 0 0
76303.8151907595 67.3133333333333 29.62 0 23.68 19.3 10.32 43.6333333333333 0 0 0 0
76328.816440822 66.4866666666667 30.3466666666667 0 22.7866666666667 19.1333333333333 11.2133333333333 43.7 0 0 0 0
76353.8176908845 66.0466666666667 30.7866666666667 0 22.8133333333333 19.6 11.1866666666667 43.2333333333333 0 0 0 0
76378.8189409471 66.8133333333333 30.02 0 23.52 19.54 10.48 43.2933333333333 0 0 0 0
76403.8201910096 66.9466666666667 29.8866666666667 0 23.6466666666667 19.5333333333333 10.3533333333333 43.3 0 0 0 0
76428.8214410721 66.72 30.1133333333333 0 23.64 19.7533333333333 10.36 43.08 0 0 0 0
76453.8226911346 66.16 30.6266666666667 0 24.2733333333333 20.9 9.72666666666667 41.8866666666667 0 0 0 0
76478.8239411971 65.5533333333333 31.0266666666667 0 24.9133333333333 22.0266666666667 9 40.64 0 0 0 0
76503.8251912596 65.8133333333333 30.5866666666667 0 24.9466666666667 21.7 8.88666666666667 40.8666666666667 0 0 0 0
76528.8264413221 66.7866666666667 29.5 0 25.1266666666667 20.7933333333333 8.70666666666667 41.66 0 0 0 0
76553.8276913846 67.7466666666667 28.42 0 25 19.5866666666667 8.83333333333333 42.7466666666667 0 0 0 0
76578.8289414471 67.2666666666667 28.9 0 24.2066666666667 19.2733333333333 9.62666666666667 43.06 0 0 0 0
76603.8301915096 66.6333333333333 29.5333333333333 0 23.7533333333333 19.4533333333333 10.08 42.88 0 0 0 0
76628.8314415721 66.1933333333333 29.9733333333333 0 23.9 20.04 9.93333333333333 42.2933333333333 0 0 0 0
76653.8326916346 66.3533333333333 29.8133333333333 0 23.5066666666667 19.4866666666667 10.3266666666667 42.8466666666667 0 0 0 0
76678.8339416971 66.2333333333333 29.8066666666667 0 23.38 19.48 10.3266666666667 42.8533333333333 0 0 0 0
76703.8351917596 66.1266666666667 29.8733333333333 0 23.1866666666667 19.3933333333333 10.48 42.94 0 0 0 0
76728.8364418221 65.7666666666667 30.2333333333333 0 22.82 19.3866666666667 10.8466666666667 42.9466666666667 0 0 0 0
76753.8376918846 66.46 29.52 0 22.5466666666667 18.4 11.12 43.9133333333333 0 0 0 0
76778.8389419471 67.22 28.6133333333333 0 22.7666666666667 17.7133333333333 10.9 44.4533333333333 0 0 0 0
76803.8401920096 67.46 28.3066666666667 0 23 17.64 10.6666666666667 44.46 0 0 0 0
76828.8414420721 66.7666666666667 28.84 0 22.7933333333333 17.9666666666667 10.8733333333333 43.9733333333333 0 0 0 0
76853.8426921346 66.5533333333333 28.78 0 22.76 17.8733333333333 10.9066666666667 43.7933333333333 0 0 0 0
76878.8439421971 66.1333333333333 29.1733333333333 0 22.5333333333333 18.04 11.1333333333333 43.6 0 0 0 0
76903.8451922596 66.1333333333333 29.0333333333333 0 22.4133333333333 17.78 11.2533333333333 43.72 0 0 0 0
76928.8464423221 66.9066666666667 28.26 0 22.98 17.5733333333333 10.6866666666667 43.9266666666667 0 0 0 0
76953.8476923846 67.26 27.9066666666667 0 23.8066666666667 18.0466666666667 9.86 43.4533333333333 0 0 0 0
76978.8489424471 67.2866666666667 27.8666666666667 0 24 18.2 9.66666666666667 43.2866666666667 0 0 0 0
77003.8501925096 66.8133333333333 28.1866666666667 0 24.14 18.66 9.52666666666667 42.6733333333333 0 0 0 0
77028.8514425721 66.34 28.66 0 24.1933333333333 19.1866666666667 9.47333333333333 42.1466666666667 0 0 0 0
77053.8526926346 66.1733333333333 28.8266666666667 0 24.9333333333333 20.0933333333333 8.73333333333333 41.24 0 0 0 0
77078.8539426971 65.8666666666667 29.1333333333333 0 24.8266666666667 20.2933333333333 8.84 41.04 0 0 0 0
77103.8551927596 65.6533333333334 29.3466666666667 0 24.8466666666667 20.5266666666667 8.82 40.8066666666667 0 0 0 0
77128.8564428221 65.2533333333333 29.7466666666667 0 24.44 20.52 9.22666666666667 40.8133333333333 0 0 0 0
77153.8576928846 64.5133333333333 30.4866666666667 0 24.3933333333333 21.2133333333333 9.27333333333333 40.12 0 0 0 0
77178.8589429471 64.84 30.16 0 25.0066666666667 21.5 8.66 39.8333333333333 0 0 0 0
77203.8601930096 65.16 29.84 0 25.0533333333333 21.2266666666667 8.61333333333333 40.1066666666667 0 0 0 0
77228.8614430722 65.94 29.06 0 25.4933333333333 20.8866666666667 8.17333333333333 40.4466666666667 0 0 0 0
77253.8626931347 65.4466666666667 29.5533333333333 0 25.1533333333333 21.04 8.51333333333333 40.2933333333333 0 0 0 0
77278.8639431972 65.5066666666667 29.4933333333333 0 25.0866666666667 20.9133333333333 8.58 40.42 0 0 0 0
77303.8651932597 64.82 29.9533333333333 0 24.9 21.28 8.67333333333333 39.92 0 0 0 0
77328.8664433222 63.8866666666667 30.78 0 24.58 21.86 8.92 39.3066666666667 0 0 0 0
77353.8676933847 64.06 30.6 0 24.5866666666667 21.6866666666667 8.91333333333333 39.4733333333333 0 0 0 0
77378.8689434472 64.4666666666667 30.0333333333333 0 24.7133333333333 21.2466666666667 8.78666666666667 39.7533333333333 0 0 0 0
77403.8701935097 64.3 30.2 0 24.4733333333333 21.1733333333333 9.02666666666667 39.8266666666667 0 0 0 0
77428.8714435722 62.8733333333333 31.4733333333333 0 23.4333333333333 21.56 9.91333333333333 39.44 0 0 0 0
77453.8726936347 63.7066666666667 30.4733333333333 0 22.9733333333333 20.2666666666667 10.2066666666667 40.7333333333333 0 0 0 0
77478.8739436972 64.1666666666667 30 0 22.2733333333333 19.1066666666667 10.8933333333333 41.8933333333333 0 0 0 0
77503.8751937597 65.2133333333334 28.8466666666667 0 22.4866666666667 18.2733333333333 10.5733333333333 42.7266666666667 0 0 0 0
77528.8764438222 66.1333333333333 27.72 0 23.2333333333333 17.9533333333333 9.76666666666667 42.9 0 0 0 0
77553.8776938847 65.5666666666667 28.2666666666667 0 23.1933333333333 18.46 9.80666666666667 42.3733333333333 0 0 0 0
77578.8789439472 65.72 28.0266666666667 0 23.24 18.2666666666667 9.76 42.48 0 0 0 0
77603.8801940097 65.14 28.5266666666667 0 22.78 18.3066666666667 10.22 42.36 0 0 0 0
77628.8814440722 65.5466666666667 28.12 0 22.68 17.8 10.32 42.8666666666667 0 0 0 0
77653.8826941347 66.0466666666667 27.62 0 22.4933333333333 17.1133333333333 10.5066666666667 43.5533333333333 0 0 0 0
77678.8839441972 65.3933333333333 28.14 0 21.9333333333333 17.2066666666667 10.9333333333333 43.46 0 0 0 0
77703.8851942597 65.4533333333333 28.0466666666667 0 22 17.2133333333333 10.8333333333333 43.4533333333333 0 0 0 0
77728.8864443222 66.28 27.22 0 22.8666666666667 17.2533333333333 9.96666666666667 43.4133333333333 0 0 0 0
77753.8876943847 66.7066666666667 26.7933333333333 0 23.38 17.34 9.45333333333333 43.3266666666667 0 0 0 0
77778.8889444472 67.6266666666667 25.86 0 23.94 16.9666666666667 8.89333333333333 43.6866666666667 0 0 0 0
77803.8901945097 68.0666666666667 25.2666666666667 0 24.4266666666667 16.86 8.40666666666667 43.64 0 0 0 0
77828.8914445722 67.5866666666667 25.7466666666667 0 23.84 16.7533333333333 8.99333333333333 43.7466666666667 0 0 0 0
77853.8926946347 67.6733333333333 25.66 0 24.2266666666667 17.0533333333333 8.60666666666667 43.4466666666667 0 0 0 0
77878.8939446972 67.62 25.6733333333333 0 24.9266666666667 17.8066666666667 7.86666666666667 42.6933333333333 0 0 0 0
77903.8951947597 68.5466666666667 24.62 0 25.5266666666667 17.48 7.14 43.02 0 0 0 0
77928.8964448222 67.56 25.6066666666667 0 25.2266666666667 18.1666666666667 7.44 42.3333333333333 0 0 0 0
77953.8976948847 68.14 25.0266666666667 0 24.44 16.8 8.22666666666667 43.7 0 0 0 0
77978.8989449472 68.9933333333333 24.1733333333333 0 24.86 16.3666666666667 7.80666666666667 44.1333333333333 0 0 0 0
78003.9001950097 69.2333333333333 23.7733333333333 0 25.24 16.5066666666667 7.26666666666667 43.9933333333333 0 0 0 0
78028.9014450723 70.4266666666667 22.5733333333333 0 25.7466666666667 15.82 6.75333333333333 44.68 0 0 0 0
78053.9026951348 69.3133333333333 23.6866666666667 0 25.5133333333333 16.7 6.98666666666667 43.8 0 0 0 0
78078.9039451973 68.4533333333333 24.5466666666667 0 25.5866666666667 17.6333333333333 6.91333333333333 42.8666666666667 0 0 0 0
78103.9051952598 69.0733333333333 23.9266666666667 0 26.02 17.4466666666667 6.48 43.0533333333333 0 0 0 0
78128.9064453223 67.74 25.18 0 25.8533333333333 18.5666666666667 6.61333333333333 41.8866666666667 0 0 0 0
78153.9076953848 66.82 25.6933333333333 0 25.1066666666667 18.4666666666667 7.22666666666667 41.7133333333333 0 0 0 0
78178.9089454473 66.4466666666667 25.8866666666667 0 23.98 17.5333333333333 8.35333333333333 42.4666666666667 0 0 0 0
78203.9101955098 65.8733333333333 26.34 0 23.5066666666667 17.54 8.8 42.3666666666667 0 0 0 0
78228.9114455723 65.2533333333333 26.5933333333333 0 23.46 17.8866666666667 8.70666666666667 41.7933333333333 0 0 0 0
78253.9126956348 65.2266666666667 26.6066666666667 0 23.8466666666667 18.2866666666667 8.32 41.38 0 0 0 0
78278.9139456973 64.9933333333333 26.84 0 23.9666666666667 18.64 8.2 41.0266666666667 0 0 0 0
78303.9151957598 64.0066666666667 27.8266666666667 0 23.18 18.84 8.98666666666667 40.8266666666667 0 0 0 0
78328.9164458223 64.2866666666667 27.5466666666667 0 23.12 18.5 9.04666666666667 41.1666666666667 0 0 0 0
78353.9176958848 64.2866666666667 27.5466666666667 0 23.2466666666667 18.6266666666667 8.92 41.04 0 0 0 0
78378.9189459473 63.7 28.1333333333333 0 22.98 18.9466666666667 9.18666666666667 40.72 0 0 0 0
78403.9201960098 63.7066666666667 28.1266666666667 0 22.5733333333333 18.5333333333333 9.59333333333333 41.1333333333333 0 0 0 0
78428.9214460723 64.0133333333333 27.82 0 22.7733333333333 18.4266666666667 9.39333333333333 41.24 0 0 0 0
78453.9226961348 64.2133333333333 27.4333333333333 0 23.3866666666667 18.7133333333333 8.72 40.8266666666667 0 0 0 0
78478.9239461973 63.0666666666667 28.4333333333333 0 22.8533333333333 19.2866666666667 9.14666666666667 40.2133333333333 0 0 0 0
78503.9251962598 63.1333333333333 28.3666666666667 0 22.6266666666667 18.9933333333333 9.37333333333333 40.5066666666667 0 0 0 0
78528.9264463223 62.62 28.88 0 22.2933333333333 19.1733333333333 9.70666666666667 40.3266666666667 0 0 0 0
78553.9276963848 62.4866666666667 29.0133333333333 0 22.1533333333333 19.1666666666667 9.84666666666667 40.3333333333333 0 0 0 0
78578.9289464473 62.1733333333333 29.3266666666667 0 21.7133333333333 19.04 10.2866666666667 40.46 0 0 0 0
78603.9301965098 61.3466666666667 30.1533333333333 0 20.4533333333333 18.6066666666667 11.5466666666667 40.8933333333333 0 0 0 0
78628.9314465723 61.76 29.74 0 20.1733333333333 17.9133333333333 11.8266666666667 41.5866666666667 0 0 0 0
78653.9326966348 62.7066666666667 28.7933333333333 0 21.0266666666667 17.82 10.9733333333333 41.68 0 0 0 0
78678.9339466973 63.8 27.7 0 22.0666666666667 17.7666666666667 9.93333333333333 41.7333333333333 0 0 0 0
78703.9351967598 64.26 27.24 0 22.78 18.02 9.22 41.48 0 0 0 0
78728.9364468223 64.9333333333333 26.5666666666667 0 23.0066666666667 17.5733333333333 8.99333333333333 41.9266666666667 0 0 0 0
78753.9376968848 64.0666666666667 27.4333333333333 0 22.84 18.2733333333333 9.16 41.2266666666667 0 0 0 0
78778.9389469474 63.5066666666667 27.96 0 22.1066666666667 18.0666666666667 9.89333333333333 41.4 0 0 0 0
78803.9401970099 63.5666666666667 27.7666666666667 0 21.8533333333333 17.62 10.1466666666667 41.7133333333333 0 0 0 0
78828.9414470724 63.34 27.9933333333333 0 21.2133333333333 17.2066666666667 10.7866666666667 42.1266666666667 0 0 0 0
78853.9426971349 63.7666666666667 27.4466666666667 0 21.5933333333333 17.04 10.4066666666667 42.1733333333333 0 0 0 0
78878.9439471974 63.8533333333333 27.3133333333333 0 21.9733333333333 17.2866666666667 10.0266666666667 41.88 0 0 0 0
78903.9451972599 62.8533333333333 28.3133333333333 0 21.56 17.8733333333333 10.44 41.2933333333333 0 0 0 0
78928.9464473224 63.7266666666667 27.44 0 22.4066666666667 17.8466666666667 9.59333333333333 41.32 0 0 0 0
78953.9476973849 64.4133333333333 26.7533333333333 0 23.0933333333333 17.8466666666667 8.90666666666667 41.32 0 0 0 0
78978.9489474474 64.3333333333333 26.8133333333333 0 23.08 17.8933333333333 8.92 41.2533333333333 0 0 0 0
79003.9501975099 64.84 26.16 0 23.2266666666667 17.3866666666667 8.77333333333333 41.6133333333333 0 0 0 0
79028.9514475724 64.76 26.0933333333333 0 23.38 17.4733333333333 8.62 41.38 0 0 0 0
79053.9526976349 64.2666666666667 26.4066666666667 0 23.3 17.8666666666667 8.54 40.9666666666667 0 0 0 0
79078.9539476974 64.6533333333333 25.9733333333333 0 23.1733333333333 17.3533333333333 8.62 41.48 0 0 0 0
79103.9551977599 64.7266666666667 25.7733333333333 0 23.1733333333333 17.28 8.49333333333333 41.5533333333333 0 0 0 0
79128.9564478224 66.06 24.44 0 23.3866666666667 16.16 8.28 42.6733333333333 0 0 0 0
79153.9576978849 65.8 24.7 0 23.1533333333333 16.1866666666667 8.51333333333333 42.6466666666667 0 0 0 0
79178.9589479474 65.94 24.56 0 22.6733333333333 15.5666666666667 8.99333333333333 43.2666666666667 0 0 0 0
79203.9601980099 65.32 25.18 0 22.7 16.2133333333333 8.96666666666667 42.62 0 0 0 0
79228.9614480724 65.0733333333333 25.4266666666667 0 22.22 15.98 9.44666666666667 42.8533333333333 0 0 0 0
79253.9626981349 64.5533333333333 25.9466666666667 0 21.8266666666667 16.1066666666667 9.84 42.7266666666667 0 0 0 0
79278.9639481974 64.64 25.86 0 22.4 16.5933333333333 9.26666666666667 42.24 0 0 0 0
79303.9651982599 63.26 27.1 0 22.4 17.9733333333333 9.12666666666667 40.86 0 0 0 0
79328.9664483224 62.02 28.18 0 21.44 18.2533333333333 9.92666666666667 40.58 0 0 0 0
79353.9676983849 61.8266666666667 28.2666666666667 0 20.88 17.8866666666667 10.38 40.9466666666667 0 0 0 0
79378.9689484474 61.9533333333333 28.0466666666667 0 20.7266666666667 17.6066666666667 10.44 41.2266666666667 0 0 0 0
79403.9701985099 61.0133333333333 28.9866666666667 0 20.2066666666667 18.0266666666667 10.96 40.8066666666667 0 0 0 0
79428.9714485724 61.5533333333333 28.4466666666667 0 20.86 18.14 10.3066666666667 40.6933333333333 0 0 0 0
79453.9726986349 61.2933333333333 28.7066666666667 0 20.44 17.98 10.7266666666667 40.8533333333333 0 0 0 0
79478.9739486974 61.7266666666667 28.2733333333333 0 20.9133333333333 18.02 10.2533333333333 40.8133333333333 0 0 0 0
79503.9751987599 62.5333333333333 27.4666666666667 0 21.4866666666667 17.7866666666667 9.68 41.0466666666667 0 0 0 0
79528.9764488224 62.14 27.86 0 20.92 17.6133333333333 10.2466666666667 41.22 0 0 0 0
79553.9776988849 63.1466666666667 26.8533333333333 0 21.3 16.9866666666667 9.86666666666667 41.8466666666667 0 0 0 0
79578.9789489475 63.1866666666667 26.8133333333333 0 21.5666666666667 17.2133333333333 9.6 41.62 0 0 0 0
79603.98019901 63.5466666666667 26.3666666666667 0 21.74 17.0266666666667 9.34 41.8066666666667 0 0 0 0
79628.9814490725 63.34 26.4933333333333 0 21.6866666666667 17.18 9.31333333333333 41.6533333333333 0 0 0 0
79653.982699135 62.96 26.8733333333333 0 21.7866666666667 17.66 9.21333333333333 41.1733333333333 0 0 0 0
79678.9839491975 63.52 26.2333333333333 0 21.4066666666667 16.64 9.59333333333333 42.1133333333333 0 0 0 0
79703.98519926 63.9533333333333 25.7133333333333 0 21.5733333333333 16.2866666666667 9.42666666666667 42.38 0 0 0 0
79728.9864493225 64.7333333333333 24.9333333333333 0 21.7866666666667 15.72 9.21333333333333 42.9466666666667 0 0 0 0
79753.987699385 63.8933333333333 25.7733333333333 0 21.5466666666667 16.32 9.45333333333333 42.3466666666667 0 0 0 0
79778.9889494475 63.46 26.2066666666667 0 21.4733333333333 16.68 9.52666666666667 41.9866666666667 0 0 0 0
79803.99019951 64.18 25.2733333333333 0 22.3 16.6466666666667 8.62666666666667 41.88 0 0 0 0
79828.9914495725 64.0266666666667 25.3066666666667 0 22.7933333333333 17.2666666666667 8.04 41.2333333333333 0 0 0 0
79853.992699635 64.9466666666667 24.3866666666667 0 23.1933333333333 16.7466666666667 7.64 41.7533333333333 0 0 0 0
79878.9939496975 65.5333333333333 23.8 0 23.7066666666667 16.6733333333333 7.12666666666667 41.8266666666667 0 0 0 0
79903.99519976 65.24 24.0933333333333 0 24.3666666666667 17.6266666666667 6.46666666666667 40.8733333333333 0 0 0 0
79928.9964498225 64.26 25.0733333333333 0 23.7466666666667 17.9866666666667 7.08666666666667 40.5133333333333 0 0 0 0
79953.997699885 63.5066666666667 25.8266666666667 0 23.2666666666667 18.26 7.56666666666667 40.24 0 0 0 0
79978.9989499475 63.0833333333333 26.25 0 23.4871794871795 18.9038461538462 7.34615384615385 39.5961538461538 0 0 0 0
80004.00020001 62.3533333333333 26.98 0 23.0133333333333 19.16 7.82 39.34 0 0 0 0
80029.0014500725 61.8466666666667 27.3933333333333 0 22.28 18.84 8.55333333333333 39.5666666666667 0 0 0 0
80054.002700135 61.48 27.5666666666667 0 21.52 18.3733333333333 9.19333333333333 39.96 0 0 0 0
80079.0039501975 60.8866666666667 28.1133333333333 0 21.7 19.1466666666667 8.96666666666667 39.1866666666667 0 0 0 0
80104.00520026 60.3 28.7 0 21.7733333333333 19.8066666666667 8.89333333333333 38.5266666666667 0 0 0 0
80129.0064503225 61.2466666666667 27.7133333333333 0 21.84 18.8866666666667 8.82666666666667 39.4066666666667 0 0 0 0
80154.007700385 61.1733333333333 27.4533333333333 0 22.0533333333333 18.9666666666667 8.48666666666667 39.12 0 0 0 0
80179.0089504475 60.8333333333333 27.3733333333333 0 21.7866666666667 18.8266666666667 8.54666666666667 39.0466666666667 0 0 0 0
80204.01020051 60.6333333333333 27.5333333333333 0 21.04 18.24 9.29333333333333 39.5933333333333 0 0 0 0
80229.0114505725 60.36 27.8066666666667 0 20.4533333333333 17.9266666666667 9.88 39.9066666666667 0 0 0 0
80254.012700635 60.48 27.6866666666667 0 20.4133333333333 17.7666666666667 9.92 40.0666666666667 0 0 0 0
80279.0139506975 60.6333333333333 27.5333333333333 0 20.4733333333333 17.6733333333333 9.86 40.16 0 0 0 0
80304.01520076 61.4933333333333 26.5533333333333 0 20.76 16.98 9.57333333333333 40.7333333333333 0 0 0 0
80329.0164508225 62.0533333333333 25.9466666666667 0 21.3266666666667 16.94 9.00666666666667 40.7266666666667 0 0 0 0
80354.017700885 62.5 25.5 0 22.0466666666667 17.2133333333333 8.28666666666667 40.4533333333333 0 0 0 0
80379.0189509475 62.4133333333333 25.5866666666667 0 21.8733333333333 17.1266666666667 8.46 40.54 0 0 0 0
80404.02020101 60.9266666666667 27.0733333333333 0 21.6866666666667 18.4266666666667 8.64666666666667 39.24 0 0 0 0
80429.0214510725 60.3133333333333 27.6866666666667 0 21.6266666666667 18.98 8.70666666666667 38.6866666666667 0 0 0 0
80454.0227011351 60.92 27.08 0 21.8133333333333 18.56 8.52 39.1066666666667 0 0 0 0
80479.0239511976 60.7866666666667 27.2133333333333 0 21.9333333333333 18.8133333333333 8.4 38.8533333333333 0 0 0 0
80504.0252012601 61.5133333333333 26.4866666666667 0 22.0666666666667 18.22 8.26666666666667 39.4466666666667 0 0 0 0
80529.0264513226 61.7933333333333 26.2066666666667 0 22.1466666666667 18.02 8.18666666666667 39.6466666666667 0 0 0 0
80554.0277013851 61.7533333333333 26.2466666666667 0 22.6266666666667 18.54 7.70666666666667 39.1266666666667 0 0 0 0
80579.0289514476 61.5 26.5 0 22.1666666666667 18.3333333333333 8.16666666666667 39.3333333333333 0 0 0 0
80604.0302015101 61.3933333333333 26.6066666666667 0 21.54 17.8133333333333 8.79333333333333 39.8533333333333 0 0 0 0
80629.0314515726 61.1266666666667 26.8733333333333 0 21.0333333333333 17.5733333333333 9.3 40.0933333333333 0 0 0 0
80654.0327016351 61.48 26.52 0 21.1066666666667 17.2933333333333 9.22666666666667 40.3733333333333 0 0 0 0
80679.0339516976 61.22 26.78 0 21.12 17.5666666666667 9.21333333333333 40.1 0 0 0 0
80704.0352017601 61.24 26.62 0 20.8733333333333 17.16 9.46 40.3666666666667 0 0 0 0
80729.0364518226 60.0733333333333 27.76 0 20.5 17.9266666666667 9.83333333333333 39.5733333333333 0 0 0 0
80754.0377018851 58.8133333333333 28.9466666666667 0 20.28 18.9666666666667 9.98 38.5333333333333 0 0 0 0
80779.0389519476 58 29.6533333333333 0 19.7066666666667 19.1933333333333 10.46 38.2933333333333 0 0 0 0
80804.0402020101 58.62 28.7133333333333 0 19.7133333333333 18.26 10.4533333333333 38.9066666666667 0 0 0 0
80829.0414520726 58.9333333333333 28.4 0 19.8 18.0333333333333 10.3666666666667 39.1333333333333 0 0 0 0
80854.0427021351 58.4 28.9333333333333 0 20.22 18.9866666666667 9.94666666666667 38.18 0 0 0 0
80879.0439521976 60.3266666666667 27.0066666666667 0 21.26 18.1 8.90666666666667 39.0666666666667 0 0 0 0
80904.0452022601 61.4933333333333 25.84 0 21.6333333333333 17.3066666666667 8.53333333333333 39.86 0 0 0 0
80929.0464523226 62.02 25.3133333333333 0 21.9 17.0466666666667 8.26666666666667 40.12 0 0 0 0
80954.0477023851 62.32 25.0133333333333 0 21.66 16.5066666666667 8.50666666666667 40.66 0 0 0 0
80979.0489524476 63.1333333333333 24.2 0 21.56 15.5933333333333 8.60666666666667 41.5733333333333 0 0 0 0
81004.0502025101 63.5 23.78 0 21.6666666666667 15.28 8.5 41.8333333333333 0 0 0 0
81029.0514525726 63.66 23.5066666666667 0 21.6933333333333 15.0333333333333 8.47333333333333 41.9666666666667 0 0 0 0
81054.0527026351 63.1333333333333 23.9 0 21.82 15.5533333333333 8.34666666666667 41.3133333333333 0 0 0 0
81079.0539526976 61.5266666666667 25.4733333333333 0 21.8066666666667 17.1133333333333 8.36 39.72 0 0 0 0
81104.0552027601 61.9666666666667 25.0333333333333 0 21.5866666666667 16.4533333333333 8.58 40.38 0 0 0 0
81129.0564528226 63.3066666666667 23.6933333333333 0 21.6533333333333 15.18 8.51333333333333 41.6533333333333 0 0 0 0
81154.0577028851 63.44 23.56 0 20.8733333333333 14.2666666666667 9.29333333333333 42.5666666666667 0 0 0 0
81179.0589529476 63.3533333333333 23.6466666666667 0 20.88 14.36 9.28666666666667 42.4733333333333 0 0 0 0
81204.0602030101 63.42 23.58 0 21.1133333333333 14.5266666666667 9.05333333333333 42.3066666666667 0 0 0 0
81229.0614530727 63.48 23.52 0 21.3 14.6533333333333 8.86666666666667 42.18 0 0 0 0
81254.0627031352 62.4066666666667 24.5933333333333 0 21.0866666666667 15.5133333333333 9.08 41.32 0 0 0 0
81279.0639531977 61.2666666666667 25.7333333333333 0 20.7933333333333 16.36 9.37333333333333 40.4733333333333 0 0 0 0
81304.0652032602 61.24 25.68 0 21.1533333333333 16.7466666666667 8.93333333333333 40.0866666666667 0 0 0 0
81329.0664533227 61.28 25.5533333333333 0 21.38 16.9333333333333 8.62 39.9 0 0 0 0
81354.0677033852 61.6866666666667 25.1466666666667 0 21.6733333333333 16.82 8.32666666666667 40.0133333333333 0 0 0 0
81379.0689534477 61.4133333333333 25.1533333333333 0 21.44 16.7 8.45333333333333 39.9733333333333 0 0 0 0
81404.0702035102 61.4733333333333 25.0266666666667 0 21.4266666666667 16.62 8.40666666666667 40.0466666666667 0 0 0 0
81429.0714535727 60.2466666666667 26.2066666666667 0 20.56 16.9333333333333 9.27333333333333 39.6866666666667 0 0 0 0
81454.0727036352 60.1066666666667 26.2266666666667 0 20.6133333333333 17.0066666666667 9.22 39.4933333333333 0 0 0 0
81479.0739536977 60.7533333333333 25.58 0 20.78 16.5266666666667 9.05333333333333 39.9733333333333 0 0 0 0
81504.0752037602 60.4933333333333 25.84 0 20.6666666666667 16.6733333333333 9.16666666666667 39.8266666666667 0 0 0 0
81529.0764538227 58.0866666666667 28.2466666666667 0 19.3066666666667 17.72 10.5266666666667 38.78 0 0 0 0
81554.0777038852 55.6866666666667 30.5733333333333 0 18.32 19.06 11.5133333333333 37.3666666666667 0 0 0 0
81579.0789539477 55.9266666666667 30.24 0 18.9733333333333 19.38 10.86 36.9533333333333 0 0 0 0
81604.0802040102 56.9333333333333 29.2333333333333 0 19.84 19.24 9.99333333333333 37.0933333333333 0 0 0 0
81629.0814540727 57.4 28.7133333333333 0 20.3066666666667 19.1866666666667 9.52666666666667 37.0933333333333 0 0 0 0
81654.0827041352 58.6133333333333 27.3866666666667 0 21.1 18.6533333333333 8.73333333333333 37.5133333333333 0 0 0 0
81679.0839541977 58.3 27.7 0 20.98 18.8466666666667 8.85333333333333 37.32 0 0 0 0
81704.0852042602 58.0466666666667 27.9533333333333 0 21.1 19.22 8.73333333333333 36.9466666666667 0 0 0 0
81729.0864543227 58.3133333333333 27.6866666666667 0 20.8533333333333 18.7066666666667 8.98 37.46 0 0 0 0
81754.0877043852 58.22 27.78 0 20.4866666666667 18.4333333333333 9.34666666666667 37.7333333333333 0 0 0 0
81779.0889544477 58.0466666666667 27.94 0 20.84 18.9466666666667 8.99333333333333 37.2066666666667 0 0 0 0
81804.0902045102 57.9133333333333 27.8266666666667 0 21.4933333333333 19.4866666666667 8.34 36.42 0 0 0 0
81829.0914545727 57.9666666666667 27.7 0 21.5466666666667 19.4133333333333 8.28666666666667 36.42 0 0 0 0
81854.0927046352 57.2933333333333 28.3733333333333 0 21.1466666666667 19.6866666666667 8.68666666666667 36.1466666666667 0 0 0 0
81879.0939546977 57.5466666666667 28.12 0 21.12 19.4066666666667 8.71333333333333 36.4266666666667 0 0 0 0
81904.0952047602 57.4866666666667 28.18 0 20.6533333333333 19 9.18 36.8333333333333 0 0 0 0
81929.0964548227 58.1266666666667 27.36 0 21.1533333333333 18.8333333333333 8.52666666666667 36.9733333333333 0 0 0 0
81954.0977048853 58.52 26.6466666666667 0 21.42 18.5666666666667 8.08 37.1 0 0 0 0
81979.0989549478 59.3266666666667 25.82 0 21.5 17.82 8 37.8266666666667 0 0 0 0
82004.1002050103 58.98 25.9666666666667 0 21.6066666666667 18.0733333333333 7.89333333333333 37.3733333333333 0 0 0 0
82029.1014550728 58.96 25.8733333333333 0 21.5866666666667 17.96 7.91333333333333 37.3733333333333 0 0 0 0
82054.1027051353 59.9466666666667 24.7333333333333 0 22.1533333333333 17.3866666666667 7.34666666666667 37.7933333333333 0 0 0 0
82079.1039551978 60.24 24.4266666666667 0 22.3 17.2266666666667 7.2 37.94 0 0 0 0
82104.1052052603 60.4866666666667 24.18 0 22.2933333333333 16.9733333333333 7.20666666666667 38.1933333333333 0 0 0 0
82129.1064553228 60.5533333333333 24.1133333333333 0 22.28 16.8933333333333 7.22 38.2733333333333 0 0 0 0
82154.1077053853 60.6333333333333 24.0333333333333 0 22.3133333333333 16.8466666666667 7.18666666666667 38.32 0 0 0 0
82179.1089554478 60.4466666666667 24.06 0 22.2866666666667 16.8466666666667 7.21333333333333 38.16 0 0 0 0
82204.1102055103 59.24 25.2266666666667 0 22.2066666666667 17.9333333333333 7.29333333333333 37.0333333333333 0 0 0 0
82229.1114555728 58.3333333333333 26 0 21.5733333333333 18.0733333333333 7.92666666666667 36.76 0 0 0 0
82254.1127056353 58.94 25.3933333333333 0 21.6066666666667 17.5 7.89333333333333 37.3333333333333 0 0 0 0
82279.1139556978 59.06 25.26 0 22.0133333333333 17.7866666666667 7.47333333333333 37.0466666666667 0 0 0 0
82304.1152057603 59.0133333333333 25.1533333333333 0 21.3533333333333 17.1733333333333 7.98 37.66 0 0 0 0
82329.1164558228 60.5133333333333 23.6533333333333 0 21.4133333333333 15.7333333333333 7.92 39.1 0 0 0 0
82354.1177058853 61.04 23.1266666666667 0 21.3466666666667 15.14 7.98666666666667 39.6933333333333 0 0 0 0
82379.1189559478 61.44 22.7133333333333 0 21.6933333333333 15.0866666666667 7.62666666666667 39.7466666666667 0 0 0 0
82404.1202060103 60.7333333333333 23.2666666666667 0 21.4133333333333 15.5133333333333 7.75333333333333 39.32 0 0 0 0
82429.1214560728 60.2133333333333 23.7866666666667 0 20.96 15.58 8.20666666666667 39.2533333333333 0 0 0 0
82454.1227061353 59.6266666666667 24.3733333333333 0 20.6333333333333 15.84 8.53333333333333 38.9933333333333 0 0 0 0
82479.1239561978 60.7266666666667 23.2733333333333 0 21.1266666666667 15.2333333333333 8.04 39.6 0 0 0 0
82504.1252062603 60.5 23.5 0 21.2066666666667 15.54 7.96 39.2933333333333 0 0 0 0
82529.1264563228 60.0066666666667 23.9933333333333 0 20.9733333333333 15.8 8.19333333333333 39.0333333333333 0 0 0 0
82554.1277063853 58.92 24.9933333333333 0 21.0066666666667 16.8333333333333 8.16 37.9133333333333 0 0 0 0
82579.1289564478 59.52 24.3066666666667 0 21.1 16.2466666666667 8.06 38.42 0 0 0 0
82604.1302065103 59.6 24.06 0 20.7333333333333 15.8 8.26 38.8666666666667 0 0 0 0
82629.1314565728 58.5066666666667 24.9933333333333 0 20.5 16.66 8.33333333333333 38.0066666666667 0 0 0 0
82654.1327066353 57.8 25.6 0 20.9733333333333 17.74 7.86 36.8266666666667 0 0 0 0
82679.1339566978 58.0533333333333 25.28 0 21.26 17.7066666666667 7.57333333333333 36.7933333333333 0 0 0 0
82704.1352067603 57.3333333333333 26 0 20.8666666666667 18.0333333333333 7.96666666666667 36.4666666666667 0 0 0 0
82729.1364568228 58.0533333333333 25.28 0 21.0533333333333 17.5 7.78 37 0 0 0 0
82754.1377068853 58.8533333333333 24.48 0 21.46 17.1066666666667 7.37333333333333 37.3933333333333 0 0 0 0
82779.1389569478 59.04 24.2933333333333 0 21.3266666666667 16.7866666666667 7.50666666666667 37.7133333333333 0 0 0 0
82804.1402070104 60.1333333333333 23.0866666666667 0 21.1666666666667 15.5333333333333 7.55333333333333 38.9666666666667 0 0 0 0
82829.1414570729 59.7 23.4666666666667 0 21.0466666666667 15.8466666666667 7.62 38.6533333333333 0 0 0 0
82854.1427071354 58.3466666666667 24.74 0 19.98 16.0533333333333 8.68666666666667 38.3666666666667 0 0 0 0
82879.1439571979 57.2133333333333 25.52 0 18.7333333333333 15.6866666666667 9.83333333333333 38.48 0 0 0 0
82904.1452072604 57.4866666666667 25.18 0 18.9733333333333 15.6533333333333 9.52666666666667 38.5133333333333 0 0 0 0
82929.1464573229 57.2066666666667 25.46 0 19.4666666666667 16.4266666666667 9.03333333333333 37.74 0 0 0 0
82954.1477073854 56.3533333333333 26.3133333333333 0 19.06 16.8733333333333 9.44 37.2933333333333 0 0 0 0
82979.1489574479 55.6866666666667 26.98 0 18.8133333333333 17.2933333333333 9.68666666666667 36.8733333333333 0 0 0 0
83004.1502075104 55.5666666666667 27 0 19.0733333333333 17.6733333333333 9.32666666666667 36.4933333333333 0 0 0 0
83029.1514575729 56.1066666666667 26.3933333333333 0 19.6466666666667 17.7066666666667 8.68666666666667 36.46 0 0 0 0
83054.1527076354 56.0066666666667 26.4933333333333 0 19.68 17.84 8.65333333333333 36.3266666666667 0 0 0 0
83079.1539576979 56.4266666666667 26.0733333333333 0 19.3333333333333 17.0733333333333 9 37.0933333333333 0 0 0 0
83104.1552077604 57.38 25.12 0 20 16.7866666666667 8.33333333333333 37.38 0 0 0 0
83129.1564578229 57.08 25.3 0 19.6266666666667 16.5933333333333 8.70666666666667 37.4533333333333 0 0 0 0
83154.1577078854 57.5266666666667 24.8066666666667 0 20 16.4733333333333 8.33333333333333 37.5266666666667 0 0 0 0
83179.1589579479 58.4 23.9333333333333 0 20.0266666666667 15.6266666666667 8.30666666666667 38.3733333333333 0 0 0 0
83204.1602080104 57.82 24.5133333333333 0 19.9066666666667 16.0866666666667 8.42666666666667 37.9133333333333 0 0 0 0
83229.1614580729 56.9066666666667 25.3466666666667 0 19.66 16.6733333333333 8.67333333333333 37.2466666666667 0 0 0 0
83254.1627081354 57.2266666666667 24.94 0 19.8533333333333 16.46 8.48 37.3733333333333 0 0 0 0
83279.1639581979 57.08 24.9533333333333 0 20.1533333333333 16.7733333333333 8.18 36.9266666666667 0 0 0 0
83304.1652082604 56.78 25.1933333333333 0 20.1133333333333 17 8.19333333333333 36.6666666666667 0 0 0 0
83329.1664583229 56.8666666666667 24.84 0 20.0666666666667 16.74 8.1 36.8 0 0 0 0
83354.1677083854 57.2733333333333 24.3933333333333 0 20.14 16.3666666666667 8.02666666666667 37.1333333333333 0 0 0 0
83379.1689584479 56.4733333333333 25.1933333333333 0 19.8933333333333 16.92 8.27333333333333 36.58 0 0 0 0
83404.1702085104 56.6 25.0666666666667 0 19.8066666666667 16.7066666666667 8.36 36.7933333333333 0 0 0 0
83429.1714585729 57.0733333333333 24.5933333333333 0 20.02 16.4466666666667 8.14666666666667 37.0533333333333 0 0 0 0
83454.1727086354 56.6 25.0666666666667 0 20.08 16.98 8.08666666666667 36.52 0 0 0 0
83479.1739586979 56.8066666666667 24.86 0 20.4933333333333 17.1866666666667 7.67333333333333 36.3133333333333 0 0 0 0
83504.1752087604 57.0866666666667 24.58 0 20.88 17.2933333333333 7.28666666666667 36.2066666666667 0 0 0 0
83529.1764588229 55.8466666666667 25.8133333333333 0 20.54 18.1866666666667 7.62666666666667 35.3066666666667 0 0 0 0
83554.1777088854 54.2533333333333 27.1866666666667 0 19.7733333333333 18.8533333333333 8.33333333333333 34.48 0 0 0 0
83579.1789589479 53.8133333333333 27.52 0 19.28 18.8 8.72 34.5333333333333 0 0 0 0
83604.1802090104 53.9933333333333 27.34 0 18.8466666666667 18.1866666666667 9.15333333333333 35.1466666666667 0 0 0 0
83629.1814590729 53.84 27.3866666666667 0 18.9533333333333 18.34 9.04666666666667 34.8866666666667 0 0 0 0
83654.1827091355 53.84 27.3266666666667 0 19.0666666666667 18.3933333333333 8.93333333333333 34.7733333333333 0 0 0 0
83679.183959198 53.46 27.7066666666667 0 18.8466666666667 18.5533333333333 9.15333333333333 34.6133333333333 0 0 0 0
83704.1852092605 53.2733333333333 27.8 0 18.6333333333333 18.5266666666667 9.27333333333333 34.64 0 0 0 0
83729.186459323 53.76 27.24 0 19.08 18.4866666666667 8.75333333333333 34.68 0 0 0 0
83754.1877093855 53.86 26.9733333333333 0 19.5 18.64 8.33333333333333 34.36 0 0 0 0
83779.188959448 54.8066666666667 26.0266666666667 0 19.0933333333333 17.2866666666667 8.74 35.7133333333333 0 0 0 0
83804.1902095105 54.26 26.4266666666667 0 18.4 17.08 9.34666666666667 35.86 0 0 0 0
83829.191459573 54.1333333333333 26.3666666666667 0 18.0866666666667 16.7866666666667 9.58 36.0466666666667 0 0 0 0
83854.1927096355 53.7333333333333 26.7666666666667 0 17.9733333333333 17.0733333333333 9.69333333333333 35.76 0 0 0 0
83879.193959698 53.5 26.92 0 18.0266666666667 17.28 9.64 35.4733333333333 0 0 0 0
83904.1952097605 54.74 25.5933333333333 0 18.6733333333333 16.6 8.99333333333333 36.0666666666667 0 0 0 0
83929.196459823 54.9066666666667 25.4266666666667 0 19.1 16.86 8.56666666666667 35.8066666666667 0 0 0 0
83954.1977098855 55.4733333333333 24.78 0 19.3266666666667 16.52 8.26 36.1466666666667 0 0 0 0
83979.198959948 56.46 23.7066666666667 0 20.0333333333333 16.24 7.46666666666667 36.4266666666667 0 0 0 0
84004.2002100105 56.2 23.9666666666667 0 19.84 16.3066666666667 7.66 36.36 0 0 0 0
84029.201460073 55.92 24.2466666666667 0 19.6733333333333 16.42 7.82666666666667 36.2466666666667 0 0 0 0
84054.2027101355 56.0466666666667 24.12 0 19.6266666666667 16.2466666666667 7.87333333333333 36.42 0 0 0 0
84079.203960198 56.0133333333333 24.1533333333333 0 19.6133333333333 16.2666666666667 7.88666666666667 36.4 0 0 0 0
84104.2052102605 56.6666666666667 23.5 0 19.72 15.72 7.78 36.9466666666667 0 0 0 0
84129.206460323 56.66 23.5066666666667 0 19.6466666666667 15.6533333333333 7.85333333333333 37.0133333333333 0 0 0 0
84154.2077103855 55.4066666666667 24.64 0 19.5266666666667 16.6666666666667 7.97333333333333 35.88 0 0 0 0
84179.208960448 55.2133333333333 24.7866666666667 0 19.3933333333333 16.68 8.10666666666667 35.82 0 0 0 0
84204.2102105105 56.5133333333333 23.4866666666667 0 19.5133333333333 15.5 7.98666666666667 37 0 0 0 0
84229.211460573 56.9733333333333 23.0266666666667 0 19.08 14.6066666666667 8.42 37.8933333333333 0 0 0 0
84254.2127106355 56.2133333333333 23.7266666666667 0 18.6 14.8266666666667 8.9 37.6133333333333 0 0 0 0
84279.213960698 56.9333333333333 22.7933333333333 0 18.54 13.94 8.85333333333333 38.3933333333333 0 0 0 0
84304.2152107605 57.1866666666667 22.3866666666667 0 18.2533333333333 13.4 8.98666666666667 38.9333333333333 0 0 0 0
84329.216460823 57.2533333333333 22.2466666666667 0 18.44 13.52 8.72666666666667 38.8133333333333 0 0 0 0
84354.2177108855 57.9866666666667 21.5133333333333 0 18.9133333333333 13.26 8.25333333333333 39.0733333333333 0 0 0 0
84379.218960948 58.3666666666667 21.1333333333333 0 19.2733333333333 13.24 7.89333333333333 39.0933333333333 0 0 0 0
84404.2202110106 58.5133333333333 20.9866666666667 0 19.38 13.2 7.78666666666667 39.1333333333333 0 0 0 0
84429.2214610731 58.6066666666667 20.8066666666667 0 19.3066666666667 12.9466666666667 7.86 39.3 0 0 0 0
84454.2227111356 57.0933333333333 22.22 0 18.62 13.6733333333333 8.54666666666667 38.4733333333333 0 0 0 0
84479.2239611981 56.48 22.6866666666667 0 18.4466666666667 13.9666666666667 8.72 38.0333333333333 0 0 0 0
84504.2252112606 56.3133333333333 22.8533333333333 0 18.3 13.9866666666667 8.86666666666667 38.0133333333333 0 0 0 0
84529.2264613231 56.2333333333333 22.9133333333333 0 18.3666666666667 14.1133333333333 8.8 37.8666666666667 0 0 0 0
84554.2277113856 56.3 22.7 0 19.0066666666667 14.54 8.16 37.2933333333333 0 0 0 0
84579.2289614481 56.4 22.4466666666667 0 19.14 14.5733333333333 7.87333333333333 37.26 0 0 0 0
84604.2302115106 56.8266666666667 21.9866666666667 0 19.3133333333333 14.3 7.68666666666667 37.5133333333333 0 0 0 0
84629.2314615731 56.7466666666667 21.92 0 19.3 14.22 7.7 37.4466666666667 0 0 0 0
84654.2327116356 56.5266666666667 22.14 0 19.2 14.34 7.8 37.3266666666667 0 0 0 0
84679.2339616981 56.0666666666667 22.6 0 18.9733333333333 14.5733333333333 8.02666666666667 37.0933333333333 0 0 0 0
84704.2352117606 55.7733333333333 22.7466666666667 0 19.1533333333333 15.0466666666667 7.7 36.62 0 0 0 0
84729.2364618231 55.7466666666667 22.7533333333333 0 19.22 15.14 7.61333333333333 36.5266666666667 0 0 0 0
84754.2377118856 55.6666666666667 22.8333333333333 0 18.96 14.96 7.87333333333333 36.7066666666667 0 0 0 0
84779.2389619481 55.0133333333333 23.4866666666667 0 18.3066666666667 14.96 8.52666666666667 36.7066666666667 0 0 0 0
84804.2402120106 54.24 24.2 0 17.86 15.2266666666667 8.97333333333333 36.38 0 0 0 0
84829.2414620731 53.7533333333333 24.4533333333333 0 17.5133333333333 15.1333333333333 9.32 36.24 0 0 0 0
84854.2427121356 53.58 24.5866666666667 0 17.6133333333333 15.3666666666667 9.22 35.9666666666667 0 0 0 0
84879.2439621981 53.8533333333333 24.3133333333333 0 17.8666666666667 15.3466666666667 8.96666666666667 35.9866666666667 0 0 0 0
84904.2452122606 54.16 24.0066666666667 0 17.86 15.0333333333333 8.97333333333333 36.3 0 0 0 0
84929.2464623231 53.32 24.8466666666667 0 17.3266666666667 15.34 9.50666666666667 35.9933333333333 0 0 0 0
84954.2477123856 53.1666666666667 25 0 17.2533333333333 15.42 9.58 35.9133333333333 0 0 0 0
84979.2489624481 53.2733333333333 24.8933333333333 0 17.4933333333333 15.5533333333333 9.34 35.78 0 0 0 0
85004.2502125106 52.9066666666667 25.26 0 17.2133333333333 15.64 9.62 35.6933333333333 0 0 0 0
85029.2514625731 52.6533333333333 25.5133333333333 0 17.3066666666667 15.9866666666667 9.52666666666667 35.3466666666667 0 0 0 0
85054.2527126356 52.5466666666667 25.62 0 17.0266666666667 15.8133333333333 9.80666666666667 35.52 0 0 0 0
85079.2539626981 52.62 25.5466666666667 0 16.8133333333333 15.5266666666667 10.02 35.8066666666667 0 0 0 0
85104.2552127606 52.3133333333333 25.8533333333333 0 16.8533333333333 15.8733333333333 9.98 35.46 0 0 0 0
85129.2564628231 53.62 24.5466666666667 0 17.3133333333333 15.0266666666667 9.52 36.3066666666667 0 0 0 0
85154.2577128857 54.5733333333333 23.5933333333333 0 18.1266666666667 14.8866666666667 8.70666666666667 36.4466666666667 0 0 0 0
85179.2589629482 55.3333333333333 22.8333333333333 0 18.3533333333333 14.3533333333333 8.48 36.98 0 0 0 0
85204.2602130107 55.7 22.4666666666667 0 18.0933333333333 13.7266666666667 8.74 37.6066666666667 0 0 0 0
85229.2614630732 56.52 21.6466666666667 0 18.48 13.2933333333333 8.35333333333333 38.04 0 0 0 0
85254.2627131357 57.6733333333333 20.4933333333333 0 18.9 12.56 7.93333333333333 38.7733333333333 0 0 0 0
85279.2639631982 57.4533333333333 20.52 0 18.4266666666667 12.1133333333333 8.40666666666667 39.0266666666667 0 0 0 0
85304.2652132607 56.8266666666667 20.84 0 18.3933333333333 12.4 8.44 38.4333333333333 0 0 0 0
85329.2664633232 55.8133333333333 21.8533333333333 0 18.4666666666667 13.4866666666667 8.36666666666667 37.3466666666667 0 0 0 0
85354.2677133857 55.96 21.7066666666667 0 18.5266666666667 13.4 8.30666666666667 37.4333333333333 0 0 0 0
85379.2689634482 55.5866666666667 22.08 0 17.8866666666667 13.1333333333333 8.94666666666667 37.7 0 0 0 0
85404.2702135107 55.5933333333333 22.0733333333333 0 18.06 13.3 8.77333333333333 37.5333333333333 0 0 0 0
85429.2714635732 55.8133333333333 21.8533333333333 0 18.36 13.38 8.47333333333333 37.4533333333333 0 0 0 0
85454.2727136357 55.36 22.3066666666667 0 18.0533333333333 13.5266666666667 8.78 37.3066666666667 0 0 0 0
85479.2739636982 55.5 22.1666666666667 0 18.54 13.8733333333333 8.29333333333333 36.96 0 0 0 0
85504.2752137607 55.5666666666667 21.94 0 18.6866666666667 13.7933333333333 8.14666666666667 36.88 0 0 0 0
85529.2764638232 56.18 21.32 0 18.98 13.4666666666667 7.85333333333333 37.2 0 0 0 0
85554.2777138857 55.28 22.22 0 18.4133333333333 13.8 8.42 36.8666666666667 0 0 0 0
85579.2789639482 55.3666666666667 22.1333333333333 0 18.96 14.26 7.87333333333333 36.4066666666667 0 0 0 0
85604.2802140107 56.7933333333333 20.7066666666667 0 19.8533333333333 13.7266666666667 6.98 36.94 0 0 0 0
85629.2814640732 57.36 20.14 0 20.24 13.5466666666667 6.59333333333333 37.12 0 0 0 0
85654.2827141357 56.6 20.9 0 19.9533333333333 14.02 6.88 36.6466666666667 0 0 0 0
85679.2839641982 57.68 19.72 0 19.92 12.9066666666667 6.81333333333333 37.76 0 0 0 0
85704.2852142607 55.96 21.1266666666667 0 19.32 14.0266666666667 7.1 36.64 0 0 0 0
85729.2864643232 55.46 21.32 0 19.2466666666667 14.3266666666667 6.99333333333333 36.2133333333333 0 0 0 0
85754.2877143857 55.7933333333333 20.86 0 19.5466666666667 14.24 6.62 36.2466666666667 0 0 0 0
85779.2889644482 55.3066666666667 21.1933333333333 0 19.42 14.4466666666667 6.74666666666667 35.8866666666667 0 0 0 0
85804.2902145107 54.6266666666667 21.8733333333333 0 18.86 14.5666666666667 7.30666666666667 35.7666666666667 0 0 0 0
85829.2914645732 54.96 21.54 0 18.7933333333333 14.1666666666667 7.37333333333333 36.1666666666667 0 0 0 0
85854.2927146357 54.5266666666667 21.9733333333333 0 18.6333333333333 14.44 7.53333333333333 35.8933333333333 0 0 0 0
85879.2939646982 53.6133333333333 22.8866666666667 0 18.98 15.7 7.18666666666667 34.6333333333333 0 0 0 0
85904.2952147607 54.3733333333333 22.1266666666667 0 19.4866666666667 15.4466666666667 6.68 34.8866666666667 0 0 0 0
85929.2964648232 54.3 22.2 0 19.54 15.5733333333333 6.62666666666667 34.76 0 0 0 0
85954.2977148857 53.28 23.22 0 19.1666666666667 16.22 7 34.1133333333333 0 0 0 0
85979.2989649482 54.16 22.2066666666667 0 19.36 15.5333333333333 6.67333333333333 34.8 0 0 0 0
86004.3002150108 53.2133333333333 23.12 0 18.8066666666667 15.9266666666667 7.19333333333333 34.4066666666667 0 0 0 0
86029.3014650733 52.9933333333333 23.34 0 18.3733333333333 15.7133333333333 7.62666666666667 34.62 0 0 0 0
86054.3027151358 52.42 23.7733333333333 0 17.74 15.5133333333333 8.26 34.68 0 0 0 0
86079.3039651983 52.6133333333333 23.5533333333333 0 17.7066666666667 15.26 8.29333333333333 34.9066666666667 0 0 0 0
86104.3052152608 52.7466666666667 23.3666666666667 0 17.58 14.9466666666667 8.42 35.1666666666667 0 0 0 0
86129.3064653233 52.7533333333333 23.1533333333333 0 17.6733333333333 14.8266666666667 8.32666666666667 35.08 0 0 0 0
86154.3077153858 52.64 23.0733333333333 0 17.5666666666667 14.64 8.43333333333334 35.0733333333333 0 0 0 0
86179.3089654483 53.7733333333333 21.8933333333333 0 17.9533333333333 13.8466666666667 8.04666666666667 35.82 0 0 0 0
86204.3102155108 54.2066666666667 21.46 0 17.62 13.08 8.38 36.5866666666667 0 0 0 0
86229.3114655733 54.6466666666667 21.02 0 17.9666666666667 12.9866666666667 8.03333333333333 36.68 0 0 0 0
86254.3127156358 54.6133333333333 21.0533333333333 0 18.06 13.1133333333333 7.94 36.5533333333333 0 0 0 0
86279.3139656983 54.2733333333333 21.3933333333333 0 17.8 13.1933333333333 8.2 36.4733333333333 0 0 0 0
86304.3152157608 53.3333333333333 22.3333333333333 0 17.5133333333333 13.8466666666667 8.48666666666667 35.82 0 0 0 0
86329.3164658233 52.1266666666667 23.54 0 17.48 15.02 8.52 34.6466666666667 0 0 0 0
86354.3177158858 52.32 23.28 0 17.5 14.78 8.5 34.82 0 0 0 0
86379.3189659483 52.1 23.4 0 17.0733333333333 14.4733333333333 8.92666666666667 35.0266666666667 0 0 0 0
86404.3202160108 52.8 22.7 0 17.2333333333333 13.9333333333333 8.76666666666667 35.5666666666667 0 0 0 0
86429.3214660733 52.8733333333333 22.6266666666667 0 17.2733333333333 13.9 8.72666666666667 35.6 0 0 0 0
86454.3227161358 52.8 22.7 0 17.1733333333333 13.8733333333333 8.82666666666667 35.6266666666667 0 0 0 0
86479.3239661983 52.7066666666667 22.7933333333333 0 17.7533333333333 14.5466666666667 8.24666666666667 34.9533333333333 0 0 0 0
86504.3252162608 53.0866666666667 22.16 0 18.3933333333333 14.6666666666667 7.49333333333333 34.6933333333333 0 0 0 0
86529.3264663233 52.5533333333333 22.58 0 18.5533333333333 15.3 7.28 34 0 0 0 0
86554.3277163858 52.1933333333333 22.8066666666667 0 18.2666666666667 15.24 7.56666666666667 33.9266666666667 0 0 0 0
86579.3289664483 52.4733333333333 22.3733333333333 0 18.6066666666667 15.1466666666667 7.22666666666667 33.8666666666667 0 0 0 0
86604.3302165108 51.6266666666667 23.04 0 18.7133333333333 15.92 7.12 32.9133333333333 0 0 0 0
86629.3314665733 51.6533333333333 23.0133333333333 0 18.42 15.6 7.41333333333333 33.2333333333333 0 0 0 0
86654.3327166358 51.74 22.9266666666667 0 18.68 15.7733333333333 7.15333333333333 33.06 0 0 0 0
86679.3339666983 51.7266666666667 22.94 0 18.5866666666667 15.6933333333333 7.24666666666667 33.14 0 0 0 0
86704.3352167608 51.0266666666667 23.5533333333333 0 18.3466666666667 16.0666666666667 7.48666666666667 32.68 0 0 0 0
86729.3364668233 52.12 22.38 0 18.9133333333333 15.46 6.92 33.2066666666667 0 0 0 0
86754.3377168858 53.2333333333333 21.2666666666667 0 19.16 14.5933333333333 6.67333333333333 34.0733333333333 0 0 0 0
86779.3389669483 53.5 21 0 19.32 14.4866666666667 6.51333333333333 34.18 0 0 0 0
86804.3402170108 53.3333333333333 21.1666666666667 0 19.6066666666667 14.94 6.22666666666667 33.7266666666667 0 0 0 0
86829.3414670733 52.86 21.64 0 19.2333333333333 15.04 6.6 33.6266666666667 0 0 0 0
86854.3427171359 52.7 21.7466666666667 0 19.12 15.0333333333333 6.71333333333333 33.58 0 0 0 0
86879.3439671984 52.2333333333333 22.1 0 18.6133333333333 14.88 7.22 33.62 0 0 0 0
86904.3452172609 51.4933333333333 22.84 0 17.7266666666667 14.7333333333333 8.10666666666667 33.7666666666667 0 0 0 0
86929.3464673234 50.8666666666667 23.4666666666667 0 17.1 14.7333333333333 8.73333333333333 33.7666666666667 0 0 0 0
86954.3477173859 50.4066666666667 23.9266666666667 0 17.0533333333333 15.1466666666667 8.78 33.3533333333333 0 0 0 0
86979.3489674484 50.4133333333333 23.9 0 17.28 15.3466666666667 8.55333333333333 33.1333333333333 0 0 0 0
87004.3502175109 51.4333333333333 22.6133333333333 0 17.5733333333333 14.4733333333333 8.14 33.86 0 0 0 0
87029.3514675734 50.7733333333333 23.2266666666667 0 17.2066666666667 14.7666666666667 8.46 33.5666666666667 0 0 0 0
87054.3527176359 50.62 23.32 0 17.08 14.7333333333333 8.58666666666667 33.54 0 0 0 0
87079.3539676984 51.36 22.4733333333333 0 17.2933333333333 14.1 8.37333333333333 34.0666666666667 0 0 0 0
87104.3552177609 50.9866666666667 22.5733333333333 0 17.1 14.0066666666667 8.56666666666667 33.8866666666667 0 0 0 0
87129.3564678234 51.0066666666667 22.4933333333333 0 17.26 14.0866666666667 8.40666666666667 33.7466666666667 0 0 0 0
87154.3577178859 51.7 21.8 0 18.3333333333333 14.4666666666667 7.33333333333333 33.3666666666667 0 0 0 0
87179.3589679484 51.1 22.4 0 18.34 15.0733333333333 7.32666666666667 32.76 0 0 0 0
87204.3602180109 50.6733333333333 22.6733333333333 0 18.32 15.3266666666667 7.34666666666667 32.3533333333333 0 0 0 0
87229.3614680734 50.4866666666667 22.68 0 18.5066666666667 15.52 7.16 31.98 0 0 0 0
87254.3627181359 50.2466666666667 22.92 0 18.5 15.7533333333333 7.16666666666667 31.7466666666667 0 0 0 0
87279.3639681984 50.96 22.2066666666667 0 18.5333333333333 15.0733333333333 7.13333333333333 32.4266666666667 0 0 0 0
87304.3652182609 51.0866666666667 22.08 0 18.26 14.6733333333333 7.40666666666667 32.8266666666667 0 0 0 0
87329.3664683234 50.8266666666667 22.34 0 18.1466666666667 14.82 7.52 32.68 0 0 0 0
87354.3677183859 49.7266666666667 23.44 0 17.9 15.6733333333333 7.76666666666667 31.8266666666667 0 0 0 0
87379.3689684484 49.4933333333333 23.6 0 18.0333333333333 15.9666666666667 7.63333333333333 31.46 0 0 0 0
87404.3702185109 49.9933333333333 23.0066666666667 0 18.4933333333333 15.8333333333333 7.17333333333333 31.5 0 0 0 0
87429.3714685734 49.2066666666667 23.7933333333333 0 18.1 16.2266666666667 7.56666666666667 31.1066666666667 0 0 0 0
87454.3727186359 49.3133333333333 23.6866666666667 0 18.0733333333333 16.0933333333333 7.59333333333333 31.24 0 0 0 0
87479.3739686984 49.48 23.52 0 18.1466666666667 16 7.52 31.3333333333333 0 0 0 0
87504.3752187609 49.6733333333333 23.3266666666667 0 18.3466666666667 16.0066666666667 7.32 31.3266666666667 0 0 0 0
87529.3764688234 49.32 23.68 0 18.16 16.1733333333333 7.50666666666667 31.16 0 0 0 0
87554.3777188859 48.6866666666667 24.02 0 18.06 16.58 7.44 30.6266666666667 0 0 0 0
87579.3789689484 48.1266666666667 24.44 0 17.8066666666667 16.7466666666667 7.69333333333333 30.32 0 0 0 0
87604.380219011 48.56 23.94 0 17.9266666666667 16.3666666666667 7.57333333333333 30.6333333333333 0 0 0 0
87629.3814690735 48.7733333333333 23.7266666666667 0 18.1 16.3266666666667 7.4 30.6733333333333 0 0 0 0
87654.382719136 48.4066666666667 24.0933333333333 0 17.9 16.4933333333333 7.6 30.5066666666667 0 0 0 0
87679.3839691985 47.8133333333333 24.6866666666667 0 17.4266666666667 16.6133333333333 8.07333333333333 30.3866666666667 0 0 0 0
87704.385219261 48.2733333333333 24.2266666666667 0 17.4266666666667 16.1533333333333 8.07333333333333 30.8466666666667 0 0 0 0
87729.3864693235 48.5933333333333 23.9066666666667 0 17.7266666666667 16.1333333333333 7.77333333333333 30.8666666666667 0 0 0 0
87754.387719386 48.4333333333333 24.0666666666667 0 17.6 16.1666666666667 7.9 30.8333333333333 0 0 0 0
87779.3889694485 48.7133333333333 23.7866666666667 0 17.32 15.6066666666667 8.18 31.3933333333333 0 0 0 0
87804.390219511 48.0666666666667 24.4066666666667 0 17.02 15.9533333333333 8.45333333333333 31.0466666666667 0 0 0 0
87829.3914695735 46.4466666666667 25.8866666666667 0 16.3866666666667 16.94 8.94666666666667 30.06 0 0 0 0
87854.392719636 46.4933333333333 25.84 0 16.4133333333333 16.92 8.92 30.08 0 0 0 0
87879.3939696985 46.2466666666667 26.08 0 16.7733333333333 17.52 8.56 29.4733333333333 0 0 0 0
87904.395219761 44.8333333333333 27.3333333333333 0 16.76 18.76 8.57333333333333 28.0733333333333 0 0 0 0
87929.3964698235 45.8533333333333 26.2133333333333 0 17.0066666666667 17.8866666666667 8.32666666666667 28.8466666666667 0 0 0 0
87954.397719886 47.3533333333333 24.6466666666667 0 17.34 16.6533333333333 7.99333333333333 30.0133333333333 0 0 0 0
87979.3989699485 48.1333333333333 23.8666666666667 0 17.5133333333333 16.0466666666667 7.82 30.62 0 0 0 0
88004.400220011 47.8866666666667 24.1133333333333 0 17.2866666666667 16.0666666666667 8.04666666666667 30.6 0 0 0 0
88029.4014700735 47.4266666666667 24.5733333333333 0 16.9466666666667 16.1866666666667 8.38666666666667 30.48 0 0 0 0
88054.402720136 47.64 24.36 0 16.9866666666667 16.0133333333333 8.34666666666667 30.6533333333333 0 0 0 0
88079.4039701985 47.4466666666667 24.5533333333333 0 17.3866666666667 16.6066666666667 7.94666666666667 30.06 0 0 0 0
88104.405220261 48.06 23.94 0 17.78 16.3866666666667 7.55333333333333 30.28 0 0 0 0
88129.4064703235 47.9933333333333 24.0066666666667 0 18.0666666666667 16.74 7.26666666666667 29.9266666666667 0 0 0 0
88154.407720386 48.34 23.5933333333333 0 17.7933333333333 16.0533333333333 7.54 30.5466666666667 0 0 0 0
88179.4089704485 48.54 23.1266666666667 0 17.8 15.5933333333333 7.53333333333333 30.74 0 0 0 0
88204.410220511 49.22 22.4466666666667 0 18.2 15.3133333333333 7.13333333333333 31.02 0 0 0 0
88229.4114705735 48.86 22.7866666666667 0 18.4666666666667 15.94 6.84666666666667 30.3933333333333 0 0 0 0
88254.412720636 48.5266666666667 22.9733333333333 0 18.3133333333333 16.12 6.85333333333333 30.2133333333333 0 0 0 0
88279.4139706985 48.22 23.1266666666667 0 17.7133333333333 15.8266666666667 7.3 30.5066666666667 0 0 0 0
88304.415220761 48.9133333333333 22.2533333333333 0 18.4266666666667 15.8466666666667 6.40666666666667 30.4866666666667 0 0 0 0
88329.4164708235 48.5666666666667 22.6 0 18.1133333333333 15.88 6.72 30.4533333333333 0 0 0 0
88354.417720886 47.74 23.3666666666667 0 17.86 16.3933333333333 6.97333333333333 29.88 0 0 0 0
88379.4189709486 47.6333333333333 23.2 0 17.7066666666667 16.0733333333333 7.12666666666667 29.9266666666667 0 0 0 0
88404.4202210111 47.5466666666667 23.2866666666667 0 17.4733333333333 15.9266666666667 7.36 30.0733333333333 0 0 0 0
88429.4214710736 47.7266666666667 22.9866666666667 0 16.8533333333333 15.1 7.88666666666667 30.8733333333333 0 0 0 0
88454.4227211361 47.5466666666667 22.9533333333333 0 16.4733333333333 14.76 8.19333333333333 31.0733333333333 0 0 0 0
88479.4239711986 47.02 23.48 0 16.2133333333333 15.0266666666667 8.45333333333333 30.8066666666667 0 0 0 0
88504.4252212611 46.96 23.54 0 15.76 14.6333333333333 8.90666666666667 31.2 0 0 0 0
88529.4264713236 47.04 23.46 0 15.4466666666667 14.24 9.22 31.5933333333333 0 0 0 0
88554.4277213861 47.3933333333333 23.1066666666667 0 15.5333333333333 13.9733333333333 9.13333333333333 31.86 0 0 0 0
88579.4289714486 48.2466666666667 22.2533333333333 0 15.98 13.5666666666667 8.68666666666667 32.2666666666667 0 0 0 0
88604.4302215111 49.12 21.2866666666667 0 16.2866666666667 13 8.28666666666667 32.8333333333333 0 0 0 0
88629.4314715736 50.1333333333333 20.2 0 16.9266666666667 12.6266666666667 7.57333333333333 33.2066666666667 0 0 0 0
88654.4327216361 50.38 19.9533333333333 0 16.8533333333333 12.3066666666667 7.64666666666667 33.5266666666667 0 0 0 0
88679.4339716986 50.96 19.3733333333333 0 16.7666666666667 11.64 7.73333333333333 34.1933333333333 0 0 0 0
88704.4352217611 50.2666666666667 20.0666666666667 0 16.6466666666667 12.2133333333333 7.85333333333333 33.62 0 0 0 0
88729.4364718236 50.5666666666667 19.66 0 17.06 12.22 7.44 33.5066666666667 0 0 0 0
88754.4377218861 51.16 19.0066666666667 0 17.3933333333333 11.9 7.10666666666667 33.7666666666667 0 0 0 0
88779.4389719486 50.3533333333333 19.6666666666667 0 17.02 12.1866666666667 7.48 33.3333333333333 0 0 0 0
88804.4402220111 49.7266666666667 20.2466666666667 0 17.0333333333333 12.8066666666667 7.44 32.6933333333333 0 0 0 0
88829.4414720736 48.66 21.1733333333333 0 16.8866666666667 13.7266666666667 7.44666666666667 31.7733333333333 0 0 0 0
88854.4427221361 47.8866666666667 21.9466666666667 0 16.6933333333333 14.3066666666667 7.64 31.1933333333333 0 0 0 0
88879.4439721986 47.7333333333333 22.1 0 16.6066666666667 14.3733333333333 7.72666666666667 31.1266666666667 0 0 0 0
88904.4452222611 47.6266666666667 22.2066666666667 0 15.96 13.8333333333333 8.37333333333333 31.6666666666667 0 0 0 0
88929.4464723236 48.1866666666667 21.6466666666667 0 15.8733333333333 13.1866666666667 8.46 32.3133333333333 0 0 0 0
88954.4477223861 48.0266666666667 21.8066666666667 0 16.22 13.6933333333333 8.11333333333333 31.8066666666667 0 0 0 0
88979.4489724486 47.6466666666667 22.1866666666667 0 16.4666666666667 14.32 7.86666666666667 31.18 0 0 0 0
89004.4502225111 47.0733333333333 22.6066666666667 0 16.1666666666667 14.5933333333333 8.01333333333333 30.9066666666667 0 0 0 0
89029.4514725736 48.7866666666667 20.88 0 16.9666666666667 13.68 7.2 31.82 0 0 0 0
89054.4527226361 49.66 20.0066666666667 0 17.4533333333333 13.2933333333333 6.71333333333333 32.2066666666667 0 0 0 0
89079.4539726986 50.52 19.1466666666667 0 17.1933333333333 12.1733333333333 6.97333333333333 33.3266666666667 0 0 0 0
89104.4552227611 50.08 19.5866666666667 0 17.2733333333333 12.6933333333333 6.89333333333333 32.8066666666667 0 0 0 0
89129.4564728236 49.4666666666667 20.2 0 16.94 12.9733333333333 7.22666666666667 32.5266666666667 0 0 0 0
89154.4577228861 49.56 20.08 0 16.9266666666667 12.84 7.24 32.6333333333333 0 0 0 0
89179.4589729486 49.62 19.68 0 16.8866666666667 12.5066666666667 7.17333333333333 32.7333333333333 0 0 0 0
89204.4602230111 51.0333333333333 18.1333333333333 0 17.4133333333333 11.5466666666667 6.58666666666667 33.62 0 0 0 0
89229.4614730737 51.02 18.1466666666667 0 17.4666666666667 11.6133333333333 6.53333333333333 33.5533333333333 0 0 0 0
89254.4627231362 50.2066666666667 18.7266666666667 0 17.4133333333333 12.14 6.58666666666667 32.7933333333333 0 0 0 0
89279.4639731987 49.44 19.3933333333333 0 17.0933333333333 12.4866666666667 6.90666666666667 32.3466666666667 0 0 0 0
89304.4652232612 48.96 19.8 0 17.1 12.9 6.9 31.86 0 0 0 0
89329.4664733237 48.5266666666667 20.14 0 17.0333333333333 13.1733333333333 6.96666666666667 31.4933333333333 0 0 0 0
89354.4677233862 49.0933333333333 19.5733333333333 0 17.1133333333333 12.6866666666667 6.88666666666667 31.98 0 0 0 0
89379.4689734487 48.7866666666667 19.88 0 17.1133333333333 12.9933333333333 6.88666666666667 31.6733333333333 0 0 0 0
89404.4702235112 49.28 19.3866666666667 0 17.7733333333333 13.16 6.22666666666667 31.5066666666667 0 0 0 0
89429.4714735737 49.3 19.3666666666667 0 17.7066666666667 13.0733333333333 6.29333333333333 31.5933333333333 0 0 0 0
89454.4727236362 47.6133333333333 21.0533333333333 0 16.6333333333333 13.6866666666667 7.36666666666667 30.98 0 0 0 0
89479.4739736987 47.8666666666667 20.7266666666667 0 16.5133333333333 13.24 7.48666666666667 31.3533333333333 0 0 0 0
89504.4752237612 47.1266666666667 21.3733333333333 0 16.5 13.8733333333333 7.5 30.6266666666667 0 0 0 0
89529.4764738237 46.5933333333333 21.9066666666667 0 16.4666666666667 14.3733333333333 7.53333333333333 30.1266666666667 0 0 0 0
89554.4777238862 46.24 22.1066666666667 0 16.1133333333333 14.22 7.88666666666667 30.1266666666667 0 0 0 0
89579.4789739487 46.6666666666667 21.5333333333333 0 15.86 13.3933333333333 8.14 30.8066666666667 0 0 0 0
89604.4802240112 46.7666666666667 21.3266666666667 0 15.7 13.0266666666667 8.3 31.0666666666667 0 0 0 0
89629.4814740737 46.7533333333333 21.2466666666667 0 15.7333333333333 12.98 8.26666666666667 31.02 0 0 0 0
89654.4827241362 46.76 21.24 0 16.26 13.5 7.74 30.5 0 0 0 0
89679.4839741987 47.1466666666667 20.8533333333333 0 17.0533333333333 13.9066666666667 6.94666666666667 30.0933333333333 0 0 0 0
89704.4852242612 46.02 21.98 0 16.4466666666667 14.4266666666667 7.55333333333333 29.5733333333333 0 0 0 0
89729.4864743237 45.7933333333333 22.2066666666667 0 16.6133333333333 14.82 7.38666666666667 29.18 0 0 0 0
89754.4877243862 45.6533333333333 22.3266666666667 0 16.8333333333333 15.16 7.16666666666667 28.82 0 0 0 0
89779.4889744487 46.68 21.1533333333333 0 16.9266666666667 14.08 7.07333333333333 29.7533333333333 0 0 0 0
89804.4902245112 46.9333333333333 20.88 0 17.24 14.12 6.76 29.6933333333333 0 0 0 0
89829.4914745737 47.5933333333333 20.0733333333333 0 16.9666666666667 13.04 7.03333333333333 30.6266666666667 0 0 0 0
89854.4927246362 48.0466666666667 19.62 0 16.7666666666667 12.3866666666667 7.23333333333333 31.28 0 0 0 0
89879.4939746987 47.8 19.8666666666667 0 16.44 12.3066666666667 7.56 31.36 0 0 0 0
89904.4952247612 47.32 20.3466666666667 0 16.1266666666667 12.4733333333333 7.87333333333333 31.1933333333333 0 0 0 0
89929.4964748237 48.0533333333333 19.6133333333333 0 16.44 12.0533333333333 7.56 31.6133333333333 0 0 0 0
89954.4977248862 47.7533333333333 19.7933333333333 0 16.3066666666667 12.1 7.69333333333333 31.4466666666667 0 0 0 0
89979.4989749487 48.3533333333333 19.1466666666667 0 16.5 11.6466666666667 7.5 31.8533333333333 0 0 0 0
90004.5002250112 48.9333333333333 18.5666666666667 0 16.92 11.4866666666667 7.08 32.0133333333333 0 0 0 0
90029.5014750737 50.3466666666667 17.1533333333333 0 17.7533333333333 10.9066666666667 6.24666666666667 32.5933333333333 0 0 0 0
90054.5027251363 49.7733333333333 17.6266666666667 0 17.62 11.2466666666667 6.38 32.1533333333333 0 0 0 0
90079.5039751988 49.14 18.1933333333333 0 17.22 11.4133333333333 6.78 31.92 0 0 0 0
90104.5052252613 48.3333333333333 19 0 16.44 11.44 7.56 31.8933333333333 0 0 0 0
90129.5064753238 48.3266666666667 19.0066666666667 0 16.5733333333333 11.58 7.42666666666667 31.7533333333333 0 0 0 0
90154.5077253863 47.7333333333333 19.6 0 16.84 12.44 7.16 30.8933333333333 0 0 0 0
90179.5089754488 47.2133333333333 20.12 0 16.5933333333333 12.7133333333333 7.40666666666667 30.62 0 0 0 0
90204.5102255113 47.0866666666667 20.2466666666667 0 16.64 12.8866666666667 7.36 30.4466666666667 0 0 0 0
90229.5114755738 46.8133333333333 20.52 0 16.2866666666667 12.8066666666667 7.71333333333333 30.5266666666667 0 0 0 0
90254.5127256363 46.94 20.3933333333333 0 16.24 12.6333333333333 7.76 30.7 0 0 0 0
90279.5139756988 47.1133333333333 20.22 0 16.04 12.26 7.96 31.0733333333333 0 0 0 0
90304.5152257613 46.6466666666667 20.6866666666667 0 15.8533333333333 12.54 8.14666666666667 30.7933333333333 0 0 0 0
90329.5164758238 46.3133333333333 21.02 0 15.5733333333333 12.5933333333333 8.42666666666667 30.74 0 0 0 0
90354.5177258863 46.9066666666667 20.4266666666667 0 15.9533333333333 12.38 8.04666666666667 30.9533333333333 0 0 0 0
90379.5189759488 46.64 20.6933333333333 0 16.2666666666667 12.96 7.73333333333333 30.3733333333333 0 0 0 0
90404.5202260113 46.4333333333333 20.9 0 16.0666666666667 12.9666666666667 7.93333333333333 30.3666666666667 0 0 0 0
90429.5214760738 46.2333333333333 21.1 0 15.94 13.04 8.06 30.2933333333333 0 0 0 0
90454.5227261363 46.0733333333333 21.26 0 15.5933333333333 12.8533333333333 8.40666666666667 30.48 0 0 0 0
90479.5239761988 45.7133333333333 21.62 0 15.4066666666667 13.0266666666667 8.59333333333333 30.3066666666667 0 0 0 0
90504.5252262613 45.38 21.9533333333333 0 15.22 13.1733333333333 8.78 30.16 0 0 0 0
90529.5264763238 45.3266666666667 21.9466666666667 0 14.66 12.6666666666667 9.28 30.6666666666667 0 0 0 0
90554.5277263863 44.96 22.2066666666667 0 14.1133333333333 12.4866666666667 9.72 30.8466666666667 0 0 0 0
90579.5289764488 45.5266666666667 21.64 0 14.6866666666667 12.4933333333333 9.14666666666667 30.84 0 0 0 0
90604.5302265113 45.2533333333333 21.9133333333333 0 14.9133333333333 12.9933333333333 8.92 30.34 0 0 0 0
90629.5314765738 45.2466666666667 21.92 0 14.6866666666667 12.7733333333333 9.14666666666667 30.56 0 0 0 0
90654.5327266363 45.02 22.1466666666667 0 15.0133333333333 13.3266666666667 8.82 30.0066666666667 0 0 0 0
90679.5339766988 45.0466666666667 22.12 0 15.0866666666667 13.3733333333333 8.74666666666667 29.96 0 0 0 0
90704.5352267613 45.5 21.6666666666667 0 14.8266666666667 12.66 9.00666666666667 30.6733333333333 0 0 0 0
90729.5364768238 45.4133333333333 21.7533333333333 0 15.1533333333333 13.0733333333333 8.68 30.26 0 0 0 0
90754.5377268863 45.1733333333333 21.9933333333333 0 15.0933333333333 13.2533333333333 8.74 30.08 0 0 0 0
90779.5389769489 45.4 21.7666666666667 0 15.8933333333333 13.8266666666667 7.94 29.5066666666667 0 0 0 0
90804.5402270114 45.42 21.72 0 15.72 13.6333333333333 8.08666666666667 29.7 0 0 0 0
90829.5414770739 45.4333333333333 21.5666666666667 0 15.66 13.56 8.00666666666667 29.7733333333333 0 0 0 0
90854.5427271364 46.1066666666667 20.8933333333333 0 15.4733333333333 12.7 8.19333333333333 30.6333333333333 0 0 0 0
90879.5439771989 46.6466666666667 20.3333333333333 0 15.5733333333333 12.24 8.09333333333333 31.0733333333333 0 0 0 0
90904.5452272614 46.7333333333333 20.1 0 15.6533333333333 12.0866666666667 8.01333333333333 31.08 0 0 0 0
90929.5464773239 46.28 20.5533333333333 0 15.3533333333333 12.24 8.31333333333333 30.9266666666667 0 0 0 0
90954.5477273864 46.6933333333333 20.14 0 15.96 12.4333333333333 7.70666666666667 30.7333333333333 0 0 0 0
90979.5489774489 47.6733333333333 19.16 0 16.4066666666667 11.9 7.26 31.2666666666667 0 0 0 0
91004.5502275114 47.28 19.5533333333333 0 16.64 12.5266666666667 7.02666666666667 30.64 0 0 0 0
91029.5514775739 47.3933333333333 19.44 0 17.12 12.8933333333333 6.54666666666667 30.2733333333333 0 0 0 0
91054.5527276364 47.2466666666667 19.5866666666667 0 17.3933333333333 13.3133333333333 6.27333333333333 29.8533333333333 0 0 0 0
91079.5539776989 47.5533333333333 19.28 0 17.3266666666667 12.94 6.34 30.2266666666667 0 0 0 0
91104.5552277614 46.7 20.1333333333333 0 17.06 13.5266666666667 6.60666666666667 29.64 0 0 0 0
91129.5564778239 45.98 20.8533333333333 0 16.5533333333333 13.74 7.11333333333333 29.4266666666667 0 0 0 0
91154.5577278864 46.1066666666667 20.7266666666667 0 16.7266666666667 13.7866666666667 6.94 29.38 0 0 0 0
91179.5589779489 46.1866666666667 20.6466666666667 0 16.78 13.76 6.88666666666667 29.4066666666667 0 0 0 0
91204.5602280114 46.8 19.9733333333333 0 17.52 13.8866666666667 6.08666666666667 29.28 0 0 0 0
91229.5614780739 46.92 19.7466666666667 0 17.7 13.9466666666667 5.8 29.22 0 0 0 0
91254.5627281364 46.1866666666667 20.48 0 17.7066666666667 14.6866666666667 5.79333333333333 28.48 0 0 0 0
91279.5639781989 46.1466666666667 20.5 0 17.7933333333333 14.7933333333333 5.70666666666667 28.3533333333333 0 0 0 0
91304.5652282614 46.56 19.8866666666667 0 17.5266666666667 13.9133333333333 5.97333333333333 29.0333333333333 0 0 0 0
91329.5664783239 45.0066666666667 21.08 0 17.34 14.92 6.16 27.6666666666667 0 0 0 0
91354.5677283864 45.3933333333333 20.5333333333333 0 17.06 14.1666666666667 6.36666666666667 28.3333333333333 0 0 0 0
91379.5689784489 45.8533333333333 19.98 0 17.4 14.0466666666667 5.93333333333333 28.4533333333333 0 0 0 0
91404.5702285114 46.38 19.4533333333333 0 17.42 13.54 5.91333333333333 28.96 0 0 0 0
91429.5714785739 46.84 18.8866666666667 0 17.12 12.6733333333333 6.21333333333333 29.72 0 0 0 0
91454.5727286364 47.6533333333333 17.8466666666667 0 17.7333333333333 12.2466666666667 5.6 29.92 0 0 0 0
91479.5739786989 47.2066666666667 18.2933333333333 0 17.6666666666667 12.6266666666667 5.66666666666667 29.54 0 0 0 0
91504.5752287614 46.4266666666667 18.9666666666667 0 17.7066666666667 13.34 5.62666666666667 28.72 0 0 0 0
91529.5764788239 46.8 18.5333333333333 0 18.0733333333333 13.2733333333333 5.26 28.7266666666667 0 0 0 0
91554.5777288864 46.7133333333333 18.56 0 18.32 13.5466666666667 5.01333333333333 28.3933333333333 0 0 0 0
91579.578978949 46.12 18.94 0 18.1 13.7066666666667 5.23333333333333 28.02 0 0 0 0
91604.5802290115 45.66 19.1733333333333 0 17.8933333333333 13.7333333333333 5.44 27.7666666666667 0 0 0 0
91629.581479074 46.3333333333333 18.4466666666667 0 17.9866666666667 13.1 5.34666666666667 28.3466666666667 0 0 0 0
91654.5827291365 45.4066666666667 19.2266666666667 0 17.56 13.4533333333333 5.77333333333333 27.8466666666667 0 0 0 0
91679.583979199 44.8466666666667 19.6533333333333 0 16.8733333333333 13.1933333333333 6.46 27.9733333333333 0 0 0 0
91704.5852292615 45.1133333333333 19.3866666666667 0 16.86 12.9133333333333 6.47333333333333 28.2533333333333 0 0 0 0
91729.586479324 44.7 19.8 0 16.9266666666667 13.3933333333333 6.40666666666667 27.7733333333333 0 0 0 0
91754.5877293865 45.0266666666667 19.4733333333333 0 16.52 12.66 6.81333333333333 28.5066666666667 0 0 0 0
91779.588979449 44.1666666666667 20.3333333333333 0 16.4266666666667 13.4266666666667 6.90666666666667 27.74 0 0 0 0
91804.5902295115 44.16 20.34 0 16.2333333333333 13.24 7.1 27.9266666666667 0 0 0 0
91829.591479574 44.3866666666667 19.9533333333333 0 16.34 13.12 6.83333333333333 28.0466666666667 0 0 0 0
91854.5927296365 44.3 20.0333333333333 0 16.2733333333333 13.14 6.89333333333333 28.0266666666667 0 0 0 0
91879.593979699 43.7266666666667 20.6066666666667 0 16.2 13.64 6.96666666666667 27.5266666666667 0 0 0 0
91904.5952297615 42.8 21.52 0 15.68 14.0466666666667 7.47333333333333 27.12 0 0 0 0
91929.596479824 42.9933333333333 21.1733333333333 0 16.22 14.3933333333333 6.78 26.7733333333333 0 0 0 0
91954.5977298865 44.18 19.9866666666667 0 16.7066666666667 13.6933333333333 6.29333333333333 27.4733333333333 0 0 0 0
91979.598979949 44.92 19.2466666666667 0 16.94 13.1866666666667 6.06 27.98 0 0 0 0
92004.6002300115 44.76 19.4066666666667 0 16.8066666666667 13.2133333333333 6.19333333333333 27.9533333333333 0 0 0 0
92029.601480074 45.42 18.72 0 17.5066666666667 13.2266666666667 5.49333333333333 27.9133333333333 0 0 0 0
92054.6027301365 45.8666666666667 18.1333333333333 0 17.64 12.7733333333333 5.36 28.2266666666667 0 0 0 0
92079.603980199 45.4666666666667 18.5333333333333 0 17.44 12.9733333333333 5.56 28.0266666666667 0 0 0 0
92104.6052302615 45.6333333333333 18.3666666666667 0 17.4933333333333 12.86 5.50666666666667 28.14 0 0 0 0
92129.606480324 45.3466666666667 18.6533333333333 0 17.08 12.7333333333333 5.92 28.2666666666667 0 0 0 0
92154.6077303865 44.6866666666667 19.3133333333333 0 17.0333333333333 13.3466666666667 5.96666666666667 27.6533333333333 0 0 0 0
92179.608980449 45.4266666666667 18.5733333333333 0 16.9133333333333 12.4866666666667 6.08666666666667 28.5133333333333 0 0 0 0
92204.6102305115 45.7933333333333 18.1133333333333 0 17.0866666666667 12.2 5.91333333333333 28.7066666666667 0 0 0 0
92229.611480574 46.0066666666667 17.8266666666667 0 17.04 11.8666666666667 5.96 28.9666666666667 0 0 0 0
92254.6127306365 45.6466666666667 18.1866666666667 0 16.66 11.8466666666667 6.34 28.9866666666667 0 0 0 0
92279.613980699 45.78 18.0533333333333 0 16.36 11.4133333333333 6.64 29.42 0 0 0 0
92304.6152307615 46.0733333333333 17.76 0 15.9666666666667 10.7266666666667 7.03333333333333 30.1066666666667 0 0 0 0
92329.616480824 46.32 17.5133333333333 0 15.6133333333333 10.1266666666667 7.38666666666667 30.7066666666667 0 0 0 0
92354.6177308865 46.5733333333333 17.26 0 15.68 9.94 7.32 30.8933333333333 0 0 0 0
92379.618980949 46.34 17.4466666666667 0 16.12 10.5666666666667 6.88 30.22 0 0 0 0
92404.6202310115 45.8066666666667 17.86 0 16.66 11.52 6.34 29.1466666666667 0 0 0 0
92429.621481074 46.08 17.54 0 17.2066666666667 11.7466666666667 5.79333333333333 28.8733333333333 0 0 0 0
92454.6227311366 46.3066666666667 17.1933333333333 0 17.3933333333333 11.5866666666667 5.60666666666667 28.9133333333333 0 0 0 0
92479.6239811991 46.1133333333333 17.3266666666667 0 17.0533333333333 11.38 5.94666666666667 29.06 0 0 0 0
92504.6252312616 45.46 17.78 0 17.1333333333333 11.9133333333333 5.86666666666667 28.3266666666667 0 0 0 0
92529.6264813241 44.92 18.2466666666667 0 16.6266666666667 11.8733333333333 6.37333333333333 28.2933333333333 0 0 0 0
92554.6277313866 44.3733333333333 18.7933333333333 0 15.9866666666667 11.78 7.01333333333333 28.3866666666667 0 0 0 0
92579.6289814491 44.14 19.0066666666667 0 15.7266666666667 11.7533333333333 7.25333333333333 28.4133333333333 0 0 0 0
92604.6302315116 44.74 18.26 0 15.8133333333333 11.24 7.02 28.9266666666667 0 0 0 0
92629.6314815741 44.96 18.04 0 16.1066666666667 11.3133333333333 6.72666666666667 28.8533333333333 0 0 0 0
92654.6327316366 45.16 17.7066666666667 0 16.4866666666667 11.4933333333333 6.21333333333333 28.6733333333333 0 0 0 0
92679.6339816991 45.5866666666667 17.2466666666667 0 16.38 10.96 6.28666666666667 29.2066666666667 0 0 0 0
92704.6352317616 45.6133333333333 17.22 0 16.2733333333333 10.8266666666667 6.39333333333333 29.34 0 0 0 0
92729.6364818241 46.26 16.5733333333333 0 16.5333333333333 10.44 6.13333333333333 29.7266666666667 0 0 0 0
92754.6377318866 46.8866666666667 15.9466666666667 0 16.5 9.78 6.16666666666667 30.3866666666667 0 0 0 0
92779.6389819491 46.74 16.0933333333333 0 16.4933333333333 9.92 6.17333333333333 30.2466666666667 0 0 0 0
92804.6402320116 45.7666666666667 17.06 0 16.2133333333333 10.6066666666667 6.45333333333333 29.5533333333333 0 0 0 0
92829.6414820741 45.7466666666667 16.92 0 16.3333333333333 10.5866666666667 6.33333333333333 29.4133333333333 0 0 0 0
92854.6427321366 45.46 17.2066666666667 0 16.4333333333333 10.9733333333333 6.23333333333333 29.0266666666667 0 0 0 0
92879.6439821991 44.6133333333333 18.0533333333333 0 16.3333333333333 11.72 6.33333333333333 28.28 0 0 0 0
92904.6452322616 43.2066666666667 19.46 0 15.7 12.4933333333333 6.96666666666667 27.5066666666667 0 0 0 0
92929.6464823241 42.74 19.8666666666667 0 15.2533333333333 12.5133333333333 7.35333333333333 27.4866666666667 0 0 0 0
92954.6477323866 43.28 19.22 0 15.5 12.22 7 27.78 0 0 0 0
92979.6489824491 42.92 19.58 0 15.86 12.94 6.64 27.06 0 0 0 0
93004.6502325116 42.1 20.4 0 15.7066666666667 13.6066666666667 6.79333333333333 26.3933333333333 0 0 0 0
93029.6514825741 42.3866666666667 20.1133333333333 0 15.9066666666667 13.52 6.59333333333333 26.48 0 0 0 0
93054.6527326366 42.5333333333333 19.8733333333333 0 16.06 13.5 6.37333333333333 26.4733333333333 0 0 0 0
93079.6539826991 42.14 20.0266666666667 0 16.32 14.0133333333333 6.01333333333333 25.82 0 0 0 0
93104.6552327616 41.98 20.1866666666667 0 16.1466666666667 14 6.18666666666667 25.8333333333333 0 0 0 0
93129.6564828241 42.3866666666667 19.78 0 16.0533333333333 13.5 6.28 26.3333333333333 0 0 0 0
93154.6577328866 42.78 19.3866666666667 0 16 13.0533333333333 6.33333333333333 26.78 0 0 0 0
93179.6589829491 43.0533333333333 19.1133333333333 0 16.0466666666667 12.8266666666667 6.28666666666667 27.0066666666667 0 0 0 0
93204.6602330116 44.44 17.7266666666667 0 16.5333333333333 11.9266666666667 5.8 27.9066666666667 0 0 0 0
93229.6614830742 45.02 17.1466666666667 0 16.7666666666667 11.58 5.56666666666667 28.2533333333333 0 0 0 0
93254.6627331367 44.5866666666667 17.58 0 16.5066666666667 11.7533333333333 5.82666666666667 28.08 0 0 0 0
93279.6639831992 44.5733333333333 17.5933333333333 0 16.6266666666667 11.8866666666667 5.70666666666667 27.9466666666667 0 0 0 0
93304.6652332617 44.3533333333333 17.8133333333333 0 16.54 12.02 5.79333333333333 27.8133333333333 0 0 0 0
[truncated: 1,065,896 more chars]
