# Supplementary material for: Interplay between structural hierarchy and exciton diffusion in artificial light harvesting
Source: Nat Commun. 2019 Oct 10;10:4615. doi: 10.1038/s41467-019-12345-9 (PMC6787233; doi:10.1038/s41467-019-12345-9)
Supplement: Supplementary file 4 — Supplementary Software 1 [file 41467_2019_12345_MOESM4_ESM.zip › Demo/complete tubes/H=0.04, Di=Do=3, TD=0, AT=0/0.5nJ_All_Data.txt]

||CHANNELNAMES||	"#excitons inner tube"	"#excitons outer tube"	"#annihilations"	"#inner->inner"	"#outer->outer"	"#inner->outer"	"#outer->inner"	"#Ann.survivor inner->inner"	"#Ann.survivor outer->outer"	"#Ann.survivor inner->outer"	"#Ann.survivor outer->inner"
0 35.2564102564103 61.6217948717949 0.0833333333333333 33.3974358974359 60.974358974359 0.647435897435897 1.85897435897436 0.801282051282051 0.961538461538462 0 0.0384615384615385
25.0012500625031 38.5133333333333 57.68 0.02 32.72 56.6666666666667 1.01333333333333 5.79333333333333 0.966666666666667 0.706666666666667 0.0333333333333333 0.46
50.0025001250063 42.28 53.4666666666667 0.02 31.58 51.4066666666667 2.06 10.7 0.773333333333333 0.7 0.2 0.526666666666667
75.0037501875094 44.5933333333333 50.48 0.02 30.1066666666667 47.1466666666667 3.33333333333333 14.4866666666667 0.5 0.886666666666667 0.333333333333333 0.613333333333333
100.005000250013 46.3933333333333 48.2933333333333 0.00666666666666667 29.5266666666667 44.56 3.73333333333333 16.8666666666667 0.5 1 0.333333333333333 0.5
125.006250312516 47.5066666666667 46.7133333333333 0.02 29.2133333333333 43.0333333333333 3.68 18.2933333333333 0.633333333333333 0.826666666666667 0.333333333333333 0.68
150.007500375019 49.3533333333333 44.4666666666667 0.00666666666666667 28.4866666666667 40.2533333333333 4.21333333333333 20.8666666666667 0.5 0.773333333333333 0.5 0.94
175.008750437522 50.9466666666667 42.6 0.0133333333333333 27.2866666666667 37.2533333333333 5.34666666666667 23.66 0.533333333333333 0.833333333333333 0.5 1
200.010000500025 51.0666666666667 41.9933333333333 0.02 25.72 35.24 6.75333333333333 25.3466666666667 0.666666666666667 0.833333333333333 0.5 1.12666666666667
225.011250562528 51.4 41.0266666666667 0.02 24.72 33.5133333333333 7.51333333333333 26.68 0.666666666666667 0.913333333333333 0.5 1.33333333333333
250.012500625031 52.3066666666667 39.56 0.00666666666666667 24.5133333333333 32.04 7.52 27.7933333333333 0.666666666666667 1 0.5 1.33333333333333
275.013750687534 52.6 39.08 0 24.2 31.28 7.8 28.4 0.666666666666667 0.88 0.5 1.45333333333333
300.015000750038 53.7466666666667 37.6933333333333 0.0133333333333333 24.2866666666667 30.1133333333333 7.58 29.46 0.666666666666667 0.733333333333333 0.5 1.50666666666667
325.016250812541 55.38 35.66 0.02 25.0333333333333 28.8933333333333 6.76666666666667 30.3466666666667 0.786666666666667 0.666666666666667 0.413333333333333 1.55333333333333
350.017500875044 56.5333333333333 33.82 0.0133333333333333 24.9666666666667 27.26 6.56 31.5666666666667 1 0.666666666666667 0.333333333333333 1.74
375.018750937547 57.9333333333333 31.8466666666667 0.0333333333333333 25.4933333333333 25.9866666666667 5.86 32.44 1.14666666666667 0.72 0.333333333333333 2
400.02000100005 58.1066666666667 31.0733333333333 0 25.0533333333333 24.9466666666667 6.12666666666667 33.0533333333333 1.16666666666667 1 0.333333333333333 2
425.021251062553 59.4 29.6133333333333 0.02 24.56 23.0533333333333 6.56 34.84 1.16666666666667 1.00666666666667 0.333333333333333 2.05333333333333
450.022501125056 59.2866666666667 29.2866666666667 0.00666666666666667 24.1066666666667 22.3933333333333 6.89333333333333 35.18 1.16666666666667 1 0.333333333333333 2.26
475.023751187559 58.94 29.4866666666667 0.00666666666666667 23.9266666666667 22.4133333333333 7.07333333333333 35.0133333333333 1.16666666666667 1 0.333333333333333 2.40666666666667
500.025001250062 59.2533333333333 29.0066666666667 0.00666666666666667 24.3133333333333 22.32 6.68666666666667 34.94 1.16666666666667 0.833333333333333 0.333333333333333 2.74
525.026251312566 59.6 28.42 0.0133333333333333 24.1 21.52 6.9 35.5 1.16666666666667 0.646666666666667 0.333333333333333 3.02666666666667
550.027501375069 59 28.46 0.02 23.9733333333333 21.4333333333333 7.02666666666667 35.0266666666667 1.16666666666667 0.573333333333333 0.333333333333333 3.53333333333333
575.028751437572 60.2533333333333 27.0666666666667 0.00666666666666667 24.0666666666667 20.1333333333333 6.93333333333333 36.1866666666667 1.04666666666667 0.273333333333333 0.453333333333333 3.90666666666667
600.030001500075 60.18 26.64 0.0133333333333333 24.0533333333333 19.8866666666667 6.75333333333333 36.1266666666667 1.11333333333333 0.426666666666667 0.5 3.90666666666667
625.031251562578 59.1066666666667 27.54 0.00666666666666667 23.5066666666667 20.38 7.16 35.6 1.16666666666667 0.706666666666667 0.5 3.60666666666667
650.032501625081 58.4466666666667 27.9333333333333 0.00666666666666667 23.2866666666667 20.5533333333333 7.38 35.16 1.16666666666667 0.833333333333333 0.5 3.45333333333333
675.033751687584 58.4133333333333 27.6933333333333 0.02 23.1666666666667 20.1933333333333 7.5 35.2466666666667 1.16666666666667 0.986666666666667 0.5 3.46666666666667
700.035001750088 58.4933333333333 27.2666666666667 0.0133333333333333 23.1533333333333 19.78 7.48666666666667 35.34 1.19333333333333 0.913333333333333 0.5 3.75333333333333
725.036251812591 58.7066666666667 25.9533333333333 0.0333333333333333 23.2533333333333 19.02 6.93333333333333 35.4533333333333 1.48 1.04666666666667 0.5 3.83333333333333
750.037501875094 58.2466666666667 26.0866666666667 0.00666666666666667 23.1533333333333 19.24 6.84666666666667 35.0933333333333 1.5 1.27333333333333 0.5 3.72666666666667
775.038751937597 58.4866666666667 25.6933333333333 0.00666666666666667 23.2 19.0466666666667 6.64666666666667 35.2866666666667 1.5 1.31333333333333 0.5 3.68666666666667
800.0400020001 58.5533333333333 25.6133333333333 0 23.1 18.88 6.73333333333333 35.4533333333333 1.5 1.47333333333333 0.5 3.52666666666667
825.041252062603 58.9533333333333 24.9533333333333 0.0133333333333333 22.68 17.9466666666667 7.00666666666667 36.2733333333333 1.5 1.48666666666667 0.5 3.62666666666667
850.042502125106 58.7 24.5866666666667 0.02 22.2266666666667 17.22 7.36666666666667 36.4733333333333 1.38666666666667 1.5 0.613333333333333 3.56
875.043752187609 58.6066666666667 24.3933333333333 0 22.2333333333333 17.1266666666667 7.26666666666667 36.3733333333333 1.33333333333333 1.5 0.666666666666667 3.5
900.045002250112 59.3933333333333 23.5466666666667 0 22.64 16.7466666666667 6.8 36.7533333333333 1.32 1.44666666666667 0.68 3.55333333333333
925.046252312616 58.06 24.4666666666667 0.0133333333333333 21.9266666666667 17.22 7.24666666666667 36.1333333333333 1.33333333333333 1.5 0.666666666666667 3.64666666666667
950.047502375119 57.22 24.94 0.0133333333333333 21.34 17.32 7.62 35.88 1.37333333333333 1.56666666666667 0.666666666666667 3.6
975.048752437622 56.5266666666667 25.1266666666667 0.0133333333333333 20.94 17.2333333333333 7.89333333333333 35.5866666666667 1.5 1.70666666666667 0.666666666666667 3.46
1000.05000250012 56.4733333333333 25.0266666666667 0 20.8266666666667 17.02 8.00666666666667 35.6466666666667 1.5 1.55333333333333 0.666666666666667 3.61333333333333
1025.05125256263 56.8666666666667 24.36 0.00666666666666667 20.8266666666667 16.4666666666667 7.89333333333333 36.04 1.54666666666667 1.3 0.62 4.02666666666667
1050.05250262513 57.6133333333333 23.48 0.00666666666666667 21.06 15.8733333333333 7.60666666666667 36.5533333333333 1.61333333333333 1.21333333333333 0.553333333333333 4.19333333333333
1075.05375268763 57.22 23.78 0 21.0533333333333 16.1666666666667 7.61333333333333 36.1666666666667 1.73333333333333 1.33333333333333 0.433333333333333 4.16666666666667
1100.05500275014 57.3666666666667 23.6333333333333 0 21.0066666666667 15.9733333333333 7.66 36.36 1.91333333333333 0.92 0.253333333333333 4.58
1125.05625281264 57.9066666666667 23.0866666666667 0.00666666666666667 21.3133333333333 15.7333333333333 7.35333333333333 36.5933333333333 2 0.833333333333333 0.166666666666667 4.67333333333333
1150.05750287514 59.3866666666667 21.3733333333333 0.0133333333333333 21.64 14.3933333333333 6.98 37.7466666666667 1.83333333333333 0.666666666666667 0.333333333333333 5
1175.05875293765 59.5066666666667 20.7533333333333 0.0133333333333333 21.64 13.96 6.79333333333333 37.8666666666667 1.66666666666667 0.68 0.52 5.00666666666667
1200.06000300015 58.26 21.2866666666667 0.02 21.02 14.14 7.14666666666667 37.24 1.66666666666667 0.966666666666667 0.666666666666667 4.98
1225.06125306265 58.0466666666667 21.2866666666667 0 21.5533333333333 14.6733333333333 6.61333333333333 36.4933333333333 1.66666666666667 0.906666666666667 0.666666666666667 5.09333333333333
1250.06250312516 57.4466666666667 21.8266666666667 0.00666666666666667 20.96 14.66 7.16666666666667 36.4866666666667 1.66666666666667 1.21333333333333 0.666666666666667 4.78666666666667
1275.06375318766 57.6133333333333 21.3866666666667 0 21.2666666666667 14.6533333333333 6.73333333333333 36.3466666666667 1.54 1.33333333333333 0.793333333333333 4.66666666666667
1300.06500325016 57.4466666666667 21.5533333333333 0 21.58 15.1333333333333 6.42 35.8666666666667 1.53333333333333 1.66 0.8 4.34
1325.06625331267 57.24 21.6 0.00666666666666667 21.5733333333333 15.2266666666667 6.37333333333333 35.6666666666667 1.66666666666667 1.66666666666667 0.666666666666667 4.33333333333333
1350.06750337517 57.2533333333333 21.2666666666667 0 21.3333333333333 14.7666666666667 6.5 35.92 1.66666666666667 1.60666666666667 0.666666666666667 4.39333333333333
1375.06875343767 56.4066666666667 21.96 0.00666666666666667 21.0533333333333 15.3133333333333 6.64666666666667 35.3533333333333 1.78 1.66666666666667 0.553333333333333 4.33333333333333
1400.07000350018 55.4666666666667 22.5266666666667 0.0133333333333333 20.5266666666667 15.4733333333333 7.05333333333333 34.94 1.83333333333333 1.66 0.5 4.48
1425.07125356268 55.3866666666667 22.28 0.0133333333333333 20.68 15.5133333333333 6.76666666666667 34.7066666666667 1.88666666666667 1.44666666666667 0.5 4.83333333333333
1450.07250362518 55.5266666666667 21.8466666666667 0.00666666666666667 20.9266666666667 15.44 6.40666666666667 34.6 2 1.33333333333333 0.5 5
1475.07375368768 54.8333333333333 22.0066666666667 0.02 20.56 15.2333333333333 6.77333333333333 34.2733333333333 1.92666666666667 1.34666666666667 0.573333333333333 5.09333333333333
1500.07500375019 54.0466666666667 22.3933333333333 0.0133333333333333 20.1 15.2733333333333 7.12 33.9466666666667 1.90666666666667 1.46 0.593333333333333 5.04
1525.07625381269 54.5933333333333 21.58 0.00666666666666667 20.2533333333333 14.8266666666667 6.75333333333333 34.34 2.07333333333333 1.36666666666667 0.586666666666667 5.13333333333333
1550.07750387519 53.7533333333333 22.3666666666667 0.00666666666666667 20 15.4133333333333 6.95333333333333 33.7533333333333 2.1 1.62666666666667 0.566666666666667 4.87333333333333
1575.0787539377 54.0666666666667 21.64 0.02 19.3133333333333 14.2133333333333 7.42666666666667 34.7533333333333 1.92666666666667 1.52 0.74 5.18
1600.0800040002 54.8933333333333 20.5666666666667 0 19.4266666666667 13.3666666666667 7.2 35.4666666666667 1.76 1.4 0.906666666666667 5.43333333333333
1625.0812540627 54.2933333333333 21.04 0 19.48 14.02 7.02 34.8133333333333 1.78 1.54 0.886666666666667 5.29333333333333
1650.08250412521 53.3266666666667 21.5733333333333 0.0333333333333333 19.3733333333333 14.62 6.95333333333333 33.9533333333333 1.83333333333333 1.60666666666667 0.833333333333333 5.36
1675.08375418771 52.0733333333333 22.0933333333333 0 18.8533333333333 14.9466666666667 7.14666666666667 33.22 1.83333333333333 1.66666666666667 0.833333333333333 5.5
1700.08500425021 51.1666666666667 22.86 0.00666666666666667 18.8866666666667 15.7466666666667 7.11333333333333 32.28 1.83333333333333 1.67333333333333 0.833333333333333 5.49333333333333
1725.08625431272 49.94 24.06 0 18.0866666666667 16.1466666666667 7.91333333333333 31.8533333333333 1.68 1.85333333333333 0.986666666666667 5.31333333333333
1750.08750437522 49.6 24.3066666666667 0.00666666666666667 17.7266666666667 16.0333333333333 8.27333333333333 31.8733333333333 1.66666666666667 1.91333333333333 1 5.16
1775.08875443772 49.78 24.0533333333333 0 17.6266666666667 15.68 8.37333333333333 32.1533333333333 1.56666666666667 1.94666666666667 1.1 5.05333333333333
1800.09000450022 49.9333333333333 23.6866666666667 0.0133333333333333 17.4866666666667 15.1733333333333 8.51333333333333 32.4466666666667 1.50666666666667 1.89333333333333 1.16 5.32
1825.09125456273 49.9733333333333 23.52 0 17.2866666666667 14.8066666666667 8.71333333333333 32.6866666666667 1.66666666666667 2 1 5.33333333333333
1850.09250462523 52.0066666666667 21.3266666666667 0 18.1733333333333 13.5 7.82666666666667 33.8333333333333 1.80666666666667 1.71333333333333 0.86 5.62
1875.09375468773 51.76 21.2266666666667 0.0133333333333333 18.0866666666667 13.4533333333333 7.77333333333333 33.6733333333333 1.83333333333333 1.70666666666667 0.833333333333333 5.70666666666667
1900.09500475024 51.3933333333333 21.28 0.00666666666666667 17.88 13.3266666666667 7.95333333333333 33.5133333333333 1.68 1.66666666666667 0.986666666666667 5.99333333333333
1925.09625481274 51.6466666666667 20.66 0.02 17.9933333333333 13.0333333333333 7.62666666666667 33.6533333333333 1.71333333333333 1.66666666666667 0.953333333333333 6
1950.09750487524 51.5733333333333 20.4066666666667 0.0133333333333333 18.3066666666667 13.2866666666667 7.12 33.2666666666667 1.83333333333333 1.82666666666667 0.833333333333333 5.84
1975.09875493775 51.1666666666667 20.6666666666667 0 18.12 13.4533333333333 7.21333333333333 33.0466666666667 1.83333333333333 2.27333333333333 0.833333333333333 5.39333333333333
2000.10000500025 51.9666666666667 19.76 0 18.32 12.7466666666667 7.01333333333333 33.6466666666667 1.82 2.16666666666667 0.846666666666667 5.5
2025.10125506275 51.9733333333333 19.6933333333333 0 17.88 12.24 7.45333333333333 34.0933333333333 1.68 2.06 0.986666666666667 5.60666666666667
2050.10250512526 51.5933333333333 20.0733333333333 0 17.84 12.58 7.49333333333333 33.7533333333333 1.80666666666667 2.27333333333333 0.86 5.39333333333333
2075.10375518776 51.6 19.7866666666667 0.00666666666666667 18.3 12.7533333333333 7.03333333333333 33.3 1.96 2.13333333333333 0.706666666666667 5.53333333333333
2100.10500525026 50.9533333333333 20.38 0 18.5333333333333 13.58 6.8 32.42 1.83333333333333 2.16666666666667 0.833333333333333 5.5
2125.10625531277 50.7866666666667 20.4066666666667 0.00666666666666667 18.5266666666667 13.6 6.80666666666667 32.26 1.83333333333333 2.16666666666667 0.833333333333333 5.5
2150.10750537527 50.7933333333333 20.3733333333333 0 18.4066666666667 13.4466666666667 6.92666666666667 32.3866666666667 1.83333333333333 2.02 0.833333333333333 5.64666666666667
2175.10875543777 49.5133333333333 21.4533333333333 0.0133333333333333 18.6133333333333 14.8533333333333 6.6 30.9 2.14 2.20666666666667 0.646666666666667 5.54
2200.11000550027 49.5333333333333 21.06 0.0133333333333333 18.7133333333333 14.66 6.4 30.82 2.33333333333333 2.08666666666667 0.5 5.76
2225.11125556278 49.42 20.8133333333333 0.00666666666666667 18.84 14.6533333333333 6.16 30.58 2.33333333333333 2.05333333333333 0.5 5.78
2250.11250562528 49.96 20.06 0.02 18.7133333333333 13.8866666666667 6.17333333333333 31.2466666666667 2.33333333333333 1.74 0.5 6.12
2275.11375568778 49.1333333333333 20.4266666666667 0.00666666666666667 17.9266666666667 13.6266666666667 6.8 31.2066666666667 2.34666666666667 1.65333333333333 0.486666666666667 6.34666666666667
2300.11500575029 48.56 20.7733333333333 0.00666666666666667 17.3666666666667 13.64 7.13333333333333 31.1933333333333 2.34 1.56666666666667 0.493333333333333 6.43333333333333
2325.11625581279 47.66 21.6533333333333 0.00666666666666667 16.9866666666667 14.16 7.49333333333333 30.6733333333333 2.33333333333333 1.43333333333333 0.5 6.56666666666667
2350.11750587529 48.2333333333333 20.88 0.00666666666666667 17.0533333333333 13.6 7.28 31.18 2.46 1.39333333333333 0.373333333333333 6.60666666666667
2375.1187559378 48.7333333333333 20.2666666666667 0 16.88 12.8133333333333 7.45333333333333 31.8533333333333 2.40666666666667 1.5 0.426666666666667 6.5
2400.1200060003 47.84 21.0866666666667 0 15.9333333333333 12.6866666666667 8.4 31.9066666666667 2.16666666666667 1.40666666666667 0.666666666666667 6.52
2425.1212560628 48.22 20.48 0 16.2666666666667 12.4133333333333 8.06666666666667 31.9533333333333 2.1 1.5 0.733333333333333 6.33333333333333
2450.12250612531 48.08 20.32 0.0133333333333333 16.12 12.2 8.12 31.96 1.93333333333333 1.59333333333333 0.9 6.24666666666667
2475.12375618781 47.1 20.9 0.00666666666666667 15.6466666666667 12.5466666666667 8.35333333333333 31.4533333333333 1.99333333333333 1.76 1.00666666666667 6.24
2500.12500625031 47.4066666666667 20.4733333333333 0.00666666666666667 15.6866666666667 12.28 8.19333333333333 31.72 1.90666666666667 1.8 1.09333333333333 6.2
2525.12625631282 47.5866666666667 20.0533333333333 0 15.8866666666667 12.1066666666667 7.94666666666667 31.7 2.22 1.77333333333333 0.78 6.22666666666667
2550.12750637532 48.2333333333333 19.18 0.00666666666666667 16.0933333333333 11.5266666666667 7.65333333333333 32.14 2.33333333333333 1.94 0.666666666666667 6.06
2575.12875643782 47.7266666666667 19.3266666666667 0.0266666666666667 16.2266666666667 11.8866666666667 7.44 31.5 2.18666666666667 1.89333333333333 0.813333333333333 6.29333333333333
2600.13000650033 47.7133333333333 18.7866666666667 0 16.3733333333333 11.4933333333333 7.29333333333333 31.34 2.05333333333333 1.84666666666667 0.946666666666667 6.48666666666667
2625.13125656283 47.4933333333333 19 0.00666666666666667 16.18 11.5133333333333 7.48666666666667 31.3133333333333 2.10666666666667 1.9 0.893333333333333 6.44
2650.13250662533 46.8466666666667 19.4866666666667 0 16.52 12.34 7.14666666666667 30.3266666666667 2.16666666666667 2.31333333333333 0.833333333333333 6.18666666666667
2675.13375668783 46.3266666666667 20.0066666666667 0 16.8266666666667 13.1666666666667 6.84 29.5 2.16666666666667 2.44666666666667 0.833333333333333 6.05333333333333
2700.13500675034 46.4733333333333 19.58 0.00666666666666667 16.6733333333333 12.7066666666667 6.87333333333333 29.8 2.42666666666667 2.29333333333333 0.693333333333333 6.20666666666667
2725.13625681284 45.9066666666667 19.9133333333333 0.0133333333333333 16.2466666666667 12.7066666666667 7.20666666666667 29.66 2.5 2.45333333333333 0.666666666666667 6.18
2750.13750687534 45.7 19.9666666666667 0 15.62 12.2533333333333 7.71333333333333 30.08 2.5 2.29333333333333 0.666666666666667 6.37333333333333
2775.13875693785 45.8733333333333 19.6666666666667 0.00666666666666667 15.16 11.62 8.04666666666667 30.7133333333333 2.5 2.42 0.666666666666667 6.24666666666667
2800.14000700035 46.64 18.7933333333333 0.0133333333333333 15.6066666666667 11.26 7.53333333333333 31.0333333333333 2.79333333333333 2.33333333333333 0.373333333333333 6.29333333333333
2825.14125706285 46.06 18.9866666666667 0 15.4133333333333 11.4 7.58666666666667 30.6466666666667 2.72 2.58 0.446666666666667 5.92
2850.14250712536 45.4133333333333 19.5866666666667 0 15.4266666666667 12.0133333333333 7.57333333333333 29.9866666666667 2.83333333333333 2.66666666666667 0.333333333333333 5.83333333333333
2875.14375718786 46.0066666666667 18.9933333333333 0 15.5133333333333 11.5066666666667 7.48666666666667 30.4933333333333 2.69333333333333 2.51333333333333 0.473333333333333 5.98666666666667
2900.14500725036 45.5666666666667 19.4333333333333 0 15.3866666666667 11.82 7.61333333333333 30.18 2.35333333333333 2.24 0.813333333333333 6.26
2925.14625731287 45.3466666666667 19.6533333333333 0 15.44 12.0933333333333 7.56 29.9066666666667 2.24 2.28666666666667 0.926666666666667 6.21333333333333
2950.14750737537 46.2933333333333 18.5266666666667 0.00666666666666667 15.94 11.4666666666667 7.06 30.3533333333333 2.30666666666667 2.16666666666667 0.86 6.22
2975.14875743787 47.12 17.5466666666667 0 16.7866666666667 11.3333333333333 6.21333333333333 30.3333333333333 2.16666666666667 2.30666666666667 1 6.02666666666667
3000.15000750038 47.4333333333333 17.1333333333333 0.00666666666666667 17.0933333333333 11.2266666666667 5.90666666666667 30.34 2.06 2.66666666666667 1.10666666666667 5.76666666666667
3025.15125756288 46.9 17.4266666666667 0.0133333333333333 16.52 10.9466666666667 6.48 30.38 2.00666666666667 2.66 1.16 5.84
3050.15250762538 47.0866666666667 16.92 0.00666666666666667 16.1 10.0466666666667 6.87333333333333 30.9866666666667 2.16666666666667 2.15333333333333 1 6.48
3075.15375768788 46.5866666666667 17.0866666666667 0.0133333333333333 15.22 9.47333333333333 7.61333333333333 31.3666666666667 2.16666666666667 1.90666666666667 1 6.92
3100.15500775039 46.14 17.2866666666667 0 15.3533333333333 9.80666666666667 7.48 30.7866666666667 2.26 2.04 0.906666666666667 6.96
3125.15625781289 45.9066666666667 17.4133333333333 0.00666666666666667 15.2933333333333 9.87333333333333 7.54 30.6133333333333 2.44666666666667 2.15333333333333 0.72 6.84666666666667
3150.15750787539 45.4 17.7 0.00666666666666667 15.2533333333333 10.12 7.58 30.1466666666667 2.5 2.10666666666667 0.666666666666667 6.89333333333333
3175.1587579379 44.8733333333333 18.1266666666667 0 14.6066666666667 9.9 8.22666666666667 30.2666666666667 2.5 1.8 0.666666666666667 7.2
3200.1600080004 44.96 17.9466666666667 0.00666666666666667 14.8266666666667 10.0333333333333 7.91333333333333 30.1333333333333 2.52 2.04 0.646666666666667 6.96
3225.1612580629 45 17.8333333333333 0 15.3066666666667 10.4733333333333 7.36 29.6933333333333 2.76666666666667 2.26666666666667 0.4 6.73333333333333
3250.16250812541 45.02 17.8133333333333 0 15.5333333333333 10.68 7.13333333333333 29.4866666666667 2.76666666666667 2.33333333333333 0.4 6.66666666666667
3275.16375818791 44.8133333333333 18.02 0 15.84 11.1933333333333 6.82666666666667 28.9733333333333 2.83333333333333 2.19333333333333 0.333333333333333 6.80666666666667
3300.16500825041 44.76 18.02 0.00666666666666667 15.7933333333333 11.1466666666667 6.87333333333333 28.9666666666667 2.83333333333333 2.48 0.333333333333333 6.57333333333333
3325.16625831292 43.8733333333333 18.58 0.00666666666666667 15.7 11.6133333333333 6.96666666666667 28.1733333333333 2.83333333333333 2.9 0.333333333333333 6.42666666666667
3350.16750837542 44.06 18.2733333333333 0 15.6266666666667 11.2333333333333 7.04 28.4333333333333 2.98666666666667 2.88666666666667 0.18 6.44666666666667
3375.16875843792 43.8333333333333 18.5 0 15.6533333333333 11.4866666666667 7.01333333333333 28.18 2.92666666666667 2.89333333333333 0.24 6.44
3400.17000850043 43.5266666666667 18.6133333333333 0.0133333333333333 15.6333333333333 11.6666666666667 6.94666666666667 27.8933333333333 2.83333333333333 2.82 0.333333333333333 6.51333333333333
3425.17125856293 42.9933333333333 18.8933333333333 0.00666666666666667 15.4066666666667 11.9133333333333 6.98 27.5866666666667 2.83333333333333 2.85333333333333 0.333333333333333 6.48
3450.17250862543 42.8266666666667 18.8733333333333 0.00666666666666667 15.5333333333333 12.0733333333333 6.8 27.2933333333333 2.83333333333333 2.7 0.333333333333333 6.63333333333333
3475.17375868793 43.5933333333333 17.96 0.00666666666666667 16.0333333333333 11.66 6.3 27.56 2.72666666666667 2.64666666666667 0.44 6.8
3500.17500875044 42.5866666666667 18.9133333333333 0 15.4466666666667 12.0266666666667 6.88666666666667 27.14 2.50666666666667 2.61333333333333 0.66 6.88666666666667
3525.17625881294 42.2066666666667 19.2933333333333 0 15.4933333333333 12.4533333333333 6.84 26.7133333333333 2.33333333333333 2.86 0.833333333333333 6.64
3550.17750887544 42.1066666666667 19.3933333333333 0 15.0266666666667 12.0866666666667 7.30666666666667 27.08 2.33333333333333 2.8 0.833333333333333 6.7
3575.17875893795 43.0466666666667 18.3333333333333 0.0133333333333333 15.18 11.18 7.15333333333333 27.8666666666667 2.33333333333333 2.66 0.833333333333333 6.90666666666667
3600.18000900045 43.96 17.2066666666667 0 15.7 10.5733333333333 6.63333333333333 28.26 2.27333333333333 2.66 0.893333333333333 7.00666666666667
3625.18125906295 44 17.1666666666667 0 15.26 10.0933333333333 7.07333333333333 28.74 2.17333333333333 2.70666666666667 0.993333333333333 6.96
3650.18250912546 43.4333333333333 17.6733333333333 0 14.6866666666667 10.0266666666667 7.64666666666667 28.7466666666667 2.02 2.76666666666667 1.14666666666667 6.9
3675.18375918796 43.44 17.56 0 14.6666666666667 9.89333333333333 7.66666666666667 28.7733333333333 2.06 2.94 1.10666666666667 6.72666666666667
3700.18500925046 43.6733333333333 17.3266666666667 0 14.74 9.73333333333333 7.59333333333333 28.9333333333333 2.16666666666667 3.33333333333333 1 6.33333333333333
3725.18625931297 43.7733333333333 17.2266666666667 0 14.4866666666667 9.38 7.84666666666667 29.2866666666667 2.16666666666667 3.31333333333333 1 6.35333333333333
3750.18750937547 44.6666666666667 16.3333333333333 0 14.2266666666667 8.22666666666667 8.10666666666667 30.44 1.97333333333333 3.11333333333333 1.19333333333333 6.55333333333333
3775.18875943797 44.76 16.24 0 14.4866666666667 8.39333333333333 7.84666666666667 30.2733333333333 1.83333333333333 2.98 1.33333333333333 6.68666666666667
3800.19000950047 44.5133333333333 16.4866666666667 0 14.72 8.87333333333333 7.61333333333333 29.7933333333333 1.83333333333333 2.76 1.33333333333333 6.90666666666667
3825.19125956298 43.7 17.3 0 14.52 9.48666666666667 7.81333333333333 29.18 1.83333333333333 3.22 1.33333333333333 6.44666666666667
3850.19250962548 42.7133333333333 18.2133333333333 0.00666666666666667 14.32 10.2 8.01333333333333 28.3933333333333 1.78666666666667 3.57333333333333 1.38 6.16666666666667
3875.19375968798 42.1466666666667 18.58 0.00666666666666667 14.0933333333333 10.4466666666667 8.13333333333333 28.0533333333333 1.96666666666667 3.62 1.2 6.21333333333333
3900.19500975049 41.4733333333333 18.9466666666667 0.00666666666666667 14.0466666666667 10.8266666666667 8.12 27.4266666666667 2 3.70666666666667 1.16666666666667 6.20666666666667
3925.19625981299 40.7533333333333 19.4133333333333 0.0133333333333333 13.8133333333333 11.1733333333333 8.24 26.94 2.11333333333333 3.80666666666667 1.16666666666667 6.19333333333333
3950.19750987549 40.0133333333333 19.9866666666667 0 13.9733333333333 11.96 8.02666666666667 26.04 2.16666666666667 3.94666666666667 1.16666666666667 6.05333333333333
3975.198759938 40.0066666666667 19.84 0.0133333333333333 14.3933333333333 12.2733333333333 7.56666666666667 25.6133333333333 2.32666666666667 3.90666666666667 1.00666666666667 6.20666666666667
4000.2000100005 40.28 19.3866666666667 0 14.8333333333333 12.3866666666667 7 25.4466666666667 2.3 3.89333333333333 1.03333333333333 6.27333333333333
4025.201260063 39.52 19.92 0.00666666666666667 14.4733333333333 12.7533333333333 7.16666666666667 25.0466666666667 2.25333333333333 3.72666666666667 1.03333333333333 6.44
4050.20251012551 38.94 20.2266666666667 0 13.8 12.5266666666667 7.7 25.14 2 3.58666666666667 1.16666666666667 6.58
4075.20376018801 39.2 19.9666666666667 0 13.6 12.0666666666667 7.9 25.6 2 3.4 1.16666666666667 6.76666666666667
4100.20501025051 39.34 19.8266666666667 0 13.4733333333333 11.8 8.02666666666667 25.8666666666667 2.12666666666667 3.26 1.04 6.90666666666667
4125.20626031302 39.5733333333333 19.5866666666667 0.00666666666666667 13.74 11.8266666666667 7.76 25.8333333333333 2.16666666666667 3.12 1 7.05333333333333
4150.20751037552 40.0466666666667 18.7333333333333 0.00666666666666667 14.0866666666667 11.3933333333333 7.34 25.96 2.23333333333333 3.46 0.933333333333333 6.72666666666667
4175.20876043802 40.4533333333333 18.2133333333333 0 14.2333333333333 11.1133333333333 7.1 26.22 2.33333333333333 3.70666666666667 0.833333333333333 6.46
4200.21001050052 40.0533333333333 18.3533333333333 0.00666666666666667 14.4266666666667 11.56 6.79333333333333 25.6266666666667 2.39333333333333 3.83333333333333 0.773333333333333 6.18666666666667
4225.21126056303 40.3 17.9866666666667 0 14.6533333333333 11.4733333333333 6.51333333333333 25.6466666666667 2.46666666666667 3.9 0.7 6.1
4250.21251062553 40.7933333333333 17.3733333333333 0 15.02 11.2266666666667 6.14666666666667 25.7733333333333 2.33333333333333 3.84 0.833333333333333 6.16
4275.21376068803 40.7266666666667 17.3 0 14.9 11.0333333333333 6.26666666666667 25.8266666666667 2.33333333333333 3.52666666666667 0.833333333333333 6.47333333333333
4300.21501075054 40.66 17.14 0.00666666666666667 15.1 11.0733333333333 6.06666666666667 25.56 2.33333333333333 3.16 0.833333333333333 6.64
4325.21626081304 40.2933333333333 17.3466666666667 0.00666666666666667 15.04 11.2466666666667 6.1 25.2533333333333 2.33333333333333 3.10666666666667 0.833333333333333 6.56
4350.21751087554 39.42 17.8533333333333 0.00666666666666667 14.6133333333333 11.5266666666667 6.32666666666667 24.8066666666667 2.33333333333333 3.23333333333333 0.833333333333333 6.26666666666667
4375.21876093805 38.9666666666667 18.2 0 14.44 11.8066666666667 6.39333333333333 24.5266666666667 2.33333333333333 3.3 0.833333333333333 6.2
4400.22001100055 38.9866666666667 18.18 0 14.48 11.8266666666667 6.35333333333333 24.5066666666667 2.33333333333333 3.14666666666667 0.833333333333333 6.35333333333333
4425.22126106305 38.82 18.3466666666667 0 14.6266666666667 12.14 6.20666666666667 24.1933333333333 2.46 3.04 0.706666666666667 6.46
4450.22251112556 38.6666666666667 18.3733333333333 0.00666666666666667 14.92 12.5866666666667 5.78666666666667 23.7466666666667 2.78 3.01333333333333 0.513333333333333 6.48666666666667
4475.22376118806 39.2466666666667 17.7333333333333 0.00666666666666667 15.5666666666667 12.6333333333333 5.1 23.68 2.81333333333333 2.95333333333333 0.52 6.54666666666667
4500.22501125056 39.04 17.48 0.0266666666666667 15.0133333333333 12.0133333333333 5.46666666666667 24.0266666666667 2.62 2.79333333333333 0.753333333333333 6.64666666666667
4525.22626131307 38.88 17.12 0 14.6733333333333 11.6266666666667 5.49333333333333 24.2066666666667 2.46666666666667 2.50666666666667 1.03333333333333 6.82666666666667
4550.22751137557 38.5666666666667 17.4333333333333 0 14.4133333333333 11.68 5.75333333333333 24.1533333333333 2.18 2.33333333333333 1.32 7
4575.22876143807 38.32 17.68 0 14.1266666666667 11.64 6.04 24.1933333333333 1.90666666666667 2.28666666666667 1.59333333333333 7.04666666666667
4600.23001150057 39.0866666666667 16.9133333333333 0 14.0666666666667 10.8133333333333 6.1 25.02 1.83333333333333 2.16666666666667 1.66666666666667 7.16666666666667
4625.23126156308 39.4333333333333 16.5066666666667 0 14.0533333333333 10.4533333333333 6.05333333333333 25.38 1.81333333333333 2.31333333333333 1.68666666666667 7.02
4650.23251162558 39.84 15.9933333333333 0 14.08 10.0733333333333 5.92 25.76 1.83333333333333 2.24666666666667 1.66666666666667 7.08666666666667
4675.23376168808 39.9733333333333 15.7866666666667 0.00666666666666667 14.1266666666667 9.91333333333333 5.87333333333333 25.8466666666667 1.83333333333333 2.09333333333333 1.66666666666667 7.24
4700.23501175059 40.2333333333333 15.3466666666667 0.00666666666666667 13.9866666666667 9.41333333333333 5.93333333333333 26.2466666666667 1.86666666666667 2 1.56 7.33333333333333
4725.23626181309 40.24 14.9266666666667 0 13.76 9.02 5.90666666666667 26.48 1.78 1.91333333333333 1.55333333333333 7.42
4750.23751187559 39.4066666666667 15.76 0 13.9066666666667 10 5.76 25.5 1.80666666666667 1.83333333333333 1.52666666666667 7.5
4775.2387619381 39.3333333333333 15.8333333333333 0 13.9733333333333 10.14 5.69333333333333 25.36 1.94666666666667 2.01333333333333 1.38666666666667 7.32
4800.2400120006 38.8533333333333 16.24 0 14.0466666666667 10.6933333333333 5.54666666666667 24.8066666666667 2.16666666666667 2 1.16666666666667 7.33333333333333
4825.2412620631 38.94 16.06 0 13.68 10.24 5.82 25.26 2.25333333333333 2.16666666666667 1.08 7.16666666666667
4850.24251212561 39.4066666666667 15.46 0.00666666666666667 13.3466666666667 9.38666666666667 6.07333333333333 26.06 2.29333333333333 2.16 1.04 7.17333333333333
4875.24376218811 38.3266666666667 16.18 0 12.6333333333333 9.48 6.7 25.6933333333333 2.16666666666667 2.01333333333333 1.16666666666667 7.32
4900.24501225061 37.3 17.2 0 12.5733333333333 10.44 6.76 24.7266666666667 2.16666666666667 2.15333333333333 1.16666666666667 7.18
4925.24626231312 37.62 16.8066666666667 0.00666666666666667 12.9933333333333 10.54 6.26666666666667 24.6266666666667 2.22 2.12 1.11333333333333 7.21333333333333
4950.24751237562 38.6866666666667 15.6466666666667 0 13.46 9.94 5.70666666666667 25.2266666666667 2.16666666666667 2.16666666666667 1.16666666666667 7.16666666666667
4975.24876243812 39.22 15.1133333333333 0 14.04 9.98666666666667 5.12666666666667 25.18 2.32666666666667 2.18 1.00666666666667 7.15333333333333
5000.25001250063 39.1066666666667 15.0133333333333 0.00666666666666667 13.6733333333333 9.52 5.49333333333333 25.4333333333333 2.31333333333333 2.34666666666667 1.02 6.98666666666667
5025.25126256313 38.6133333333333 15.2666666666667 0.00666666666666667 13.1266666666667 9.34666666666667 5.92 25.4866666666667 2.16666666666667 2.07333333333333 1.28666666666667 7.26
5050.25251262563 38.1466666666667 15.6866666666667 0 13.0533333333333 9.74 5.94666666666667 25.0933333333333 2.16666666666667 2.19333333333333 1.33333333333333 7.14
5075.25376268813 37.74 16.0933333333333 0 12.9666666666667 10.06 6.03333333333333 24.7733333333333 2.23333333333333 2.59333333333333 1.26666666666667 6.74
5100.25501275064 37.3266666666667 16.5066666666667 0 12.62 10.1266666666667 6.38 24.7066666666667 2.33333333333333 2.66 1.16666666666667 6.67333333333333
5125.25626281314 36.4466666666667 17.3866666666667 0 12.38 10.7666666666667 6.62 24.0666666666667 2.33333333333333 2.94666666666667 1.16666666666667 6.38666666666667
5150.25751287564 35.78 17.9 0.00666666666666667 12.3133333333333 11.3666666666667 6.53333333333333 23.4666666666667 2.22666666666667 3.13333333333333 1.12 6.2
5175.25876293815 34.78 18.8866666666667 0 12.4933333333333 12.5466666666667 6.34 22.2866666666667 2.33333333333333 3.34666666666667 1 5.98666666666667
5200.26001300065 34.3133333333333 19.1733333333333 0.0133333333333333 12.54 12.88 6.29333333333333 21.7733333333333 2.34666666666667 3.48 0.986666666666667 5.85333333333333
5225.26126306315 34.4133333333333 18.92 0 12.7866666666667 12.8733333333333 6.04666666666667 21.6266666666667 2.33333333333333 3.43333333333333 1 5.9
5250.26251312566 34.6733333333333 18.5466666666667 0.0133333333333333 12.98 12.6933333333333 5.85333333333333 21.6933333333333 2.16666666666667 3.25333333333333 1.16666666666667 6.09333333333333
5275.26376318816 34.84 18.0466666666667 0.00666666666666667 13.12 12.3333333333333 5.71333333333333 21.72 2.12666666666667 3.25333333333333 1.20666666666667 6.13333333333333
5300.26501325066 34.5933333333333 18.08 0 12.7933333333333 12.2 5.88 21.8 2 3.43333333333333 1.33333333333333 5.9
5325.26626331317 34.4266666666667 18.24 0 12.8666666666667 12.44 5.8 21.56 2 3.78666666666667 1.33333333333333 5.54666666666667
5350.26751337567 34.6266666666667 18.04 0 13.1066666666667 12.48 5.56 21.52 2 4 1.33333333333333 5.33333333333333
5375.26876343817 34.3333333333333 18.3133333333333 0.00666666666666667 12.7733333333333 12.44 5.87333333333333 21.56 2.12 4.08666666666667 1.21333333333333 5.24666666666667
5400.27001350068 33.2933333333333 19.0466666666667 0 12.18 12.7266666666667 6.32 21.1133333333333 2.16666666666667 3.83333333333333 1.16666666666667 5.34
5425.27126356318 33.78 18.5533333333333 0 12.4733333333333 12.5266666666667 6.02666666666667 21.3066666666667 2.31333333333333 3.77333333333333 1.02 5.39333333333333
5450.27251362568 34.0733333333333 18.26 0 12.1866666666667 11.9466666666667 6.31333333333333 21.8866666666667 2.12666666666667 3.75333333333333 1.20666666666667 5.41333333333333
5475.27376368818 34.2533333333333 18.08 0 12.0733333333333 11.6533333333333 6.42666666666667 22.18 1.98 3.66666666666667 1.35333333333333 5.5
5500.27501375069 33.42 18.78 0 11.56 11.9733333333333 6.80666666666667 21.86 1.56666666666667 4.1 1.63333333333333 5.06666666666667
5525.27626381319 33.0266666666667 19.14 0 11.3466666666667 12.1533333333333 6.98666666666667 21.68 1.5 4.20666666666667 1.66666666666667 4.96
5550.27751387569 32.4733333333333 19.6933333333333 0 11.34 12.7 6.99333333333333 21.1333333333333 1.56 4.24 1.60666666666667 4.92666666666667
5575.2787639382 32.1666666666667 20 0 11.3666666666667 13.0333333333333 6.96666666666667 20.8 1.52666666666667 4.47333333333333 1.64 4.69333333333333
5600.2800140007 33.3133333333333 18.8533333333333 0 11.7866666666667 12.3066666666667 6.54666666666667 21.5266666666667 1.5 3.98 1.66666666666667 5.18666666666667
5625.2812640632 34.06 18.1066666666667 0 12.1333333333333 11.9066666666667 6.2 21.9266666666667 1.5 3.35333333333333 1.66666666666667 5.81333333333333
5650.28251412571 33.7066666666667 18.3066666666667 0.00666666666666667 11.9533333333333 11.9266666666667 6.38 21.7533333333333 1.66 3.78 1.50666666666667 5.38666666666667
5675.28376418821 33.9 18.1 0 11.4866666666667 11.2533333333333 6.84666666666667 22.4133333333333 1.66 3.97333333333333 1.50666666666667 5.19333333333333
5700.28501425071 34.04 17.96 0 11.3266666666667 10.9533333333333 7.00666666666667 22.7133333333333 1.5 4.01333333333333 1.66666666666667 5.15333333333333
5725.28626431322 33.8866666666667 18.1133333333333 0 11.3666666666667 11.1466666666667 6.96666666666667 22.52 1.38 4.09333333333333 1.78666666666667 5.07333333333333
5750.28751437572 34.1933333333333 17.8066666666667 0 11.52 10.9933333333333 6.81333333333333 22.6733333333333 1.5 3.84666666666667 1.66666666666667 5.32
5775.28876443822 34.0733333333333 17.9266666666667 0 11.1133333333333 10.7066666666667 7.22 22.96 1.35333333333333 3.48 1.81333333333333 5.68666666666667
5800.29001450073 33.6666666666667 18.1466666666667 0 10.6466666666667 10.6466666666667 7.5 23.02 1.36666666666667 3.36666666666667 1.8 5.8
5825.29126456323 34.26 17.4066666666667 0 10.7933333333333 10.2 7.20666666666667 23.4666666666667 1.5 2.98666666666667 1.66666666666667 6.18
5850.29251462573 35.7866666666667 15.7466666666667 0 11.68 9.42666666666667 6.32 24.1066666666667 1.76666666666667 2.76 1.4 6.40666666666667
5875.29376468823 36.56 14.94 0 12.5733333333333 9.51333333333333 5.42666666666667 23.9866666666667 1.83333333333333 2.56666666666667 1.33333333333333 6.6
5900.29501475074 36.6133333333333 14.8866666666667 0 12.7733333333333 9.66 5.22666666666667 23.84 1.83333333333333 2.66666666666667 1.33333333333333 6.5
5925.29626481324 36.7266666666667 14.6866666666667 0.00666666666666667 13.2333333333333 9.92 4.76666666666667 23.4933333333333 2.10666666666667 2.6 1.06 6.56666666666667
5950.29751487574 36.7 14.6333333333333 0 13.3066666666667 9.94 4.69333333333333 23.3933333333333 2.18666666666667 2.56666666666667 0.98 6.6
5975.29876493825 37.1 14.2333333333333 0 13.3533333333333 9.58666666666667 4.64666666666667 23.7466666666667 2.16666666666667 2.57333333333333 1 6.59333333333333
6000.30001500075 37.1266666666667 14.08 0.00666666666666667 13.54 9.62 4.46 23.5866666666667 2.16666666666667 2.77333333333333 1 6.39333333333333
6025.30126506325 36.2266666666667 14.94 0 13.0466666666667 9.98666666666667 4.95333333333333 23.18 2.08 2.92666666666667 1.08666666666667 6.24
6050.30251512576 35.66 15.5066666666667 0 13.0666666666667 10.5733333333333 4.93333333333333 22.5933333333333 2 3.14666666666667 1.16666666666667 6.02
6075.30376518826 34.4866666666667 16.68 0 12.5466666666667 11.2266666666667 5.45333333333333 21.94 2 3.11333333333333 1.16666666666667 6.05333333333333
6100.30501525076 34.4066666666667 16.5733333333333 0 12.3266666666667 11.0333333333333 5.54 22.08 2 3 1.16666666666667 6.16666666666667
6125.30626531327 34.5333333333333 16.3 0 12.3466666666667 10.8133333333333 5.48666666666667 22.1866666666667 2.08666666666667 2.87333333333333 1.08 6.29333333333333
6150.30751537577 35.24 15.5933333333333 0 12.68 10.44 5.15333333333333 22.56 2.28 2.51333333333333 0.886666666666667 6.65333333333333
6175.30876543827 35.5333333333333 15.3 0 12.9733333333333 10.44 4.86 22.56 2.28666666666667 2.33333333333333 0.88 6.83333333333333
6200.31001550078 36.02 14.8133333333333 0 13.0133333333333 9.99333333333333 4.82 23.0066666666667 2.33333333333333 2.33333333333333 0.833333333333333 6.83333333333333
6225.31126556328 36.4866666666667 14.3466666666667 0 13.1133333333333 9.62666666666667 4.72 23.3733333333333 2.39333333333333 2.45333333333333 0.773333333333333 6.71333333333333
6250.31251562578 36.36 14.32 0.0133333333333333 12.8866666666667 9.37333333333333 4.94666666666667 23.4733333333333 2.34 2.72666666666667 0.826666666666667 6.48666666666667
6275.31376568828 36.74 13.76 0 13.0466666666667 8.97333333333333 4.78666666666667 23.6933333333333 2.5 2.77333333333333 0.666666666666667 6.56
6300.31501575079 38.08 12.32 0.00666666666666667 13.0466666666667 7.53333333333333 4.78666666666667 25.0333333333333 2.42666666666667 2.58 0.74 6.75333333333333
6325.31626581329 37.2866666666667 13.0466666666667 0 12.8866666666667 8.1 4.94666666666667 24.4 2.2 2.91333333333333 0.966666666666667 6.42
6350.31751587579 36.4733333333333 13.7 0 12.94 8.80666666666667 4.89333333333333 23.5333333333333 2.33333333333333 3.35333333333333 0.833333333333333 5.98
6375.3187659383 35.6533333333333 14.42 0.00666666666666667 12.4466666666667 9.12666666666667 5.29333333333333 23.2066666666667 2.1 3.42666666666667 1.06666666666667 5.90666666666667
6400.3200160008 35.0333333333333 14.8933333333333 0.00666666666666667 12.4133333333333 9.64 5.25333333333333 22.62 2 3.34 1.16666666666667 5.99333333333333
6425.3212660633 34.9533333333333 14.88 0 12.6933333333333 9.90666666666667 4.97333333333333 22.26 2.24666666666667 3.15333333333333 0.92 6.18
6450.32251612581 35.0066666666667 14.8266666666667 0 12.4466666666667 9.60666666666667 5.22 22.56 2.33333333333333 3.20666666666667 0.833333333333333 6.12666666666667
6475.32376618831 35.4133333333333 14.42 0 12.86 9.61333333333333 4.80666666666667 22.5533333333333 2.56 3.26 0.606666666666667 6.07333333333333
6500.32501625081 36.6266666666667 13.1933333333333 0.00666666666666667 13.2466666666667 8.78666666666667 4.40666666666667 23.38 2.66666666666667 2.95333333333333 0.5 6.38
6525.32626631332 36.08 13.4533333333333 0.00666666666666667 12.8466666666667 8.8 4.65333333333333 23.2333333333333 2.54666666666667 3.19333333333333 0.62 6.00666666666667
6550.32751637582 36.24 13.26 0 12.5866666666667 8.34666666666667 4.91333333333333 23.6533333333333 2.34 3.04 0.826666666666667 6.12666666666667
6575.32876643832 35.7333333333333 13.7266666666667 0 12.6066666666667 8.83333333333333 4.89333333333333 23.1266666666667 2.32 3.12 0.846666666666667 6.04666666666667
6600.33001650083 35.7266666666667 13.6066666666667 0 12.3533333333333 8.46 5.14666666666667 23.3733333333333 2.16666666666667 2.42666666666667 1 6.74
6625.33126656333 36.4133333333333 12.8266666666667 0.00666666666666667 12.2733333333333 7.69333333333333 5.13333333333333 24.14 2.24666666666667 1.99333333333333 0.92 7.17333333333333
6650.33251662583 36.6933333333333 12.4733333333333 0 12.1933333333333 7.33333333333333 5.14 24.5 2.39333333333333 1.75333333333333 0.773333333333333 7.41333333333333
6675.33376668833 36.6066666666667 12.56 0 12.18 7.40666666666667 5.15333333333333 24.4266666666667 2.33333333333333 1.69333333333333 0.833333333333333 7.47333333333333
6700.33501675084 36.6533333333333 12.5133333333333 0 12.3333333333333 7.51333333333333 5 24.32 2.33333333333333 1.44666666666667 0.833333333333333 7.72
6725.33626681334 36.8733333333333 12.2933333333333 0 12.4733333333333 7.43333333333333 4.86 24.4 2.33333333333333 1.33333333333333 0.833333333333333 7.83333333333333
6750.33751687584 36.7466666666667 12.3 0.0133333333333333 12.6666666666667 7.63333333333333 4.66666666666667 24.08 2.33333333333333 1.33333333333333 0.833333333333333 7.95333333333333
6775.33876693835 36.86 11.9733333333333 0 12.94 7.58 4.39333333333333 23.92 2.33333333333333 1.12 0.833333333333333 8.38
6800.34001700085 36.32 12.48 0 12.6333333333333 7.78 4.7 23.6866666666667 2.32666666666667 1.22666666666667 0.84 8.27333333333333
6825.34126706335 35.6133333333333 13.0533333333333 0 12.2666666666667 7.98666666666667 5.06666666666667 23.3466666666667 2.16666666666667 1.31333333333333 1 8.18666666666667
6850.34251712586 35.06 13.52 0.00666666666666667 11.9933333333333 8.26666666666667 5.25333333333333 23.0666666666667 2.01333333333333 1.5 1.15333333333333 8
6875.34376718836 34.62 13.88 0 11.7266666666667 8.44 5.44 22.8933333333333 2 1.66 1.16666666666667 7.84
6900.34501725086 34.5533333333333 13.9466666666667 0 11.78 8.56 5.38666666666667 22.7733333333333 2 1.82666666666667 1.16666666666667 7.67333333333333
6925.34626731337 34.1266666666667 14.3733333333333 0 11.64 8.84666666666667 5.52666666666667 22.4866666666667 2 2.07333333333333 1.16666666666667 7.42666666666667
6950.34751737587 34.5266666666667 13.8533333333333 0 12.08 8.76666666666667 5.08666666666667 22.4466666666667 2.06666666666667 2 1.1 7.38
6975.34876743837 33.9933333333333 14.34 0 11.6466666666667 8.82 5.52 22.3466666666667 2.16666666666667 1.80666666666667 1 7.52666666666667
7000.35001750087 33.8466666666667 14.42 0.00666666666666667 11.86 9.11333333333333 5.30666666666667 21.9866666666667 2.01333333333333 1.94666666666667 1.15333333333333 7.45333333333333
7025.35126756338 34.1066666666667 13.92 0 12.3666666666667 9.14666666666667 4.77333333333333 21.74 2.16 2.12 1.00666666666667 7.26666666666667
7050.35251762588 34.0666666666667 13.6933333333333 0.00666666666666667 12.42 9.18666666666667 4.50666666666667 21.6466666666667 2.21333333333333 2.04 0.953333333333333 7.29333333333333
7075.35376768838 34.72 12.9466666666667 0 12.5266666666667 8.64 4.30666666666667 22.1933333333333 2.33333333333333 2.10666666666667 0.833333333333333 7.22666666666667
7100.35501775089 34.8866666666667 12.7133333333333 0.00666666666666667 12.84 8.73333333333333 3.98 22.0466666666667 2.34666666666667 2.12 0.806666666666667 7.21333333333333
7125.35626781339 34.56 12.6866666666667 0.00666666666666667 12.8866666666667 8.90666666666667 3.78 21.6733333333333 2.06 2.14 0.94 7.19333333333333
7150.35751787589 34.46 12.46 0.0133333333333333 12.64 8.52 3.94 21.82 2.08666666666667 2.00666666666667 1 7.32666666666667
7175.3587679384 33.7933333333333 13.04 0 12.3666666666667 8.90666666666667 4.13333333333333 21.4266666666667 2.16666666666667 2.38 1 6.95333333333333
7200.3600180009 33.6266666666667 13.2066666666667 0 12.3733333333333 9.08 4.12666666666667 21.2533333333333 2.16666666666667 2.46666666666667 1 6.86666666666667
7225.3612680634 34.2866666666667 12.3866666666667 0 12.9333333333333 8.98 3.40666666666667 21.3533333333333 2.33333333333333 2.5 0.833333333333333 6.83333333333333
7250.36251812591 34.24 12.4266666666667 0 13.2266666666667 9.32 3.10666666666667 21.0133333333333 2.41333333333333 2.74 0.753333333333333 6.59333333333333
7275.36376818841 34.58 12.0866666666667 0 13.14 8.89333333333333 3.19333333333333 21.44 2.51333333333333 2.91333333333333 0.653333333333333 6.42
7300.36501825091 34.7466666666667 11.92 0 12.86 8.44666666666667 3.47333333333333 21.8866666666667 2.48 2.86 0.686666666666667 6.47333333333333
7325.36626831342 33.9 12.6133333333333 0.00666666666666667 12.3333333333333 8.76666666666667 3.84666666666667 21.5666666666667 2.22 2.74 0.946666666666667 6.59333333333333
7350.36751837592 34.0066666666667 12.4933333333333 0 12.6466666666667 8.97333333333333 3.52 21.36 2.16666666666667 2.78 1 6.55333333333333
7375.36876843842 33.88 12.62 0 12.8 9.25333333333333 3.36666666666667 21.08 2.26666666666667 3.1 0.9 6.23333333333333
7400.37001850092 34.2866666666667 12.2133333333333 0 12.4066666666667 8.45333333333333 3.76 21.88 2.11333333333333 2.79333333333333 1.05333333333333 6.54
7425.37126856343 35.0266666666667 11.4733333333333 0 12.0466666666667 7.35333333333333 4.12 22.98 2.14 2.5 1.02666666666667 6.83333333333333
7450.37251862593 34.5133333333333 11.8333333333333 0.00666666666666667 11.7733333333333 7.44 4.39333333333333 22.74 2.33333333333333 2.5 0.833333333333333 6.83333333333333
7475.37376868843 34.4066666666667 11.9 0.00666666666666667 11.3666666666667 7.1 4.8 23.04 2.33333333333333 2.16 0.833333333333333 7.2
7500.37501875094 34.2466666666667 11.92 0 11.3133333333333 7.06666666666667 4.85333333333333 22.9333333333333 2.33333333333333 2.29333333333333 0.833333333333333 7.20666666666667
7525.37626881344 34.42 11.7466666666667 0 11.3666666666667 6.94666666666667 4.8 23.0533333333333 2.42 2.20666666666667 0.746666666666667 7.29333333333333
7550.37751887594 34.0533333333333 11.9666666666667 0 11.7466666666667 7.62666666666667 4.34 22.3066666666667 2.5 2.16 0.666666666666667 7.34
7575.37876893845 33.4533333333333 12.38 0 11.5666666666667 7.94666666666667 4.43333333333333 21.8866666666667 2.54 2.18 0.626666666666667 7.32
7600.38001900095 33.3333333333333 12.3933333333333 0.0133333333333333 11.5333333333333 7.92666666666667 4.46666666666667 21.8 2.66666666666667 2.22 0.5 7.38666666666667
7625.38126906345 33.0666666666667 12.4333333333333 0 11.44 7.87333333333333 4.56 21.6266666666667 2.66666666666667 2.10666666666667 0.5 7.72666666666667
7650.38251912596 32.9333333333333 12.5666666666667 0 11.5133333333333 8.08 4.48666666666667 21.42 2.56666666666667 2.43333333333333 0.6 7.4
7675.38376918846 32.0533333333333 13.3466666666667 0 10.7933333333333 8.14 5.20666666666667 21.26 2.44666666666667 2.40666666666667 0.72 7.42666666666667
7700.38501925096 31.9733333333333 13.36 0 10.7933333333333 8.15333333333333 5.20666666666667 21.18 2.3 2.48666666666667 0.866666666666667 7.34666666666667
7725.38626931347 31.5533333333333 13.6933333333333 0 10.7066666666667 8.4 5.29333333333333 20.8466666666667 2.16666666666667 2.4 1 7.34666666666667
7750.38751937597 32.0266666666667 13.14 0 10.8133333333333 7.95333333333333 5.18666666666667 21.2133333333333 2.28666666666667 2.11333333333333 0.88 7.55333333333333
7775.38876943847 32.0266666666667 13.14 0 11.2066666666667 8.34666666666667 4.79333333333333 20.82 2.4 2.12 0.766666666666667 7.54666666666667
7800.39001950097 31.3666666666667 13.6866666666667 0.00666666666666667 11.0266666666667 8.71333333333333 4.97333333333333 20.34 2.35333333333333 2.13333333333333 0.813333333333333 7.53333333333333
7825.39126956348 31.32 13.5866666666667 0.0133333333333333 11.2333333333333 8.85333333333333 4.73333333333333 20.0866666666667 2.47333333333333 2.46 0.726666666666667 7.20666666666667
7850.39251962598 30.56 13.8866666666667 0.0133333333333333 10.7266666666667 8.92666666666667 4.96 19.8333333333333 2.66666666666667 2.76666666666667 0.666666666666667 6.97333333333333
7875.39376968848 29.9133333333333 14.42 0 10.7 9.45333333333333 4.96666666666667 19.2133333333333 2.66666666666667 3.29333333333333 0.666666666666667 6.54
7900.39501975099 30.32 14.0133333333333 0 10.9733333333333 9.32 4.69333333333333 19.3466666666667 2.80666666666667 2.95333333333333 0.526666666666667 6.88
7925.39626981349 29.84 14.3466666666667 0 10.9533333333333 9.63333333333333 4.71333333333333 18.8866666666667 2.88 2.82666666666667 0.453333333333333 7.00666666666667
7950.39751987599 29.7466666666667 14.3666666666667 0.00666666666666667 10.7133333333333 9.46666666666667 4.9 19.0333333333333 2.77333333333333 3.12 0.56 6.71333333333333
7975.3987699385 29.5866666666667 14.4133333333333 0 10.7266666666667 9.64 4.77333333333333 18.86 2.72666666666667 3.35333333333333 0.606666666666667 6.48
8000.400020001 30.4866666666667 13.5133333333333 0 11.0933333333333 9.10666666666667 4.40666666666667 19.3933333333333 2.83333333333333 3.16 0.5 6.67333333333333
8025.4012700635 30.7 13.3 0 11.0333333333333 8.83333333333333 4.46666666666667 19.6666666666667 2.82666666666667 3.2 0.506666666666667 6.63333333333333
8050.40252012601 30.6066666666667 13.26 0 10.8866666666667 8.78 4.48 19.72 2.83333333333333 3.16666666666667 0.5 6.66666666666667
8075.40377018851 30.3266666666667 13.5066666666667 0 10.9266666666667 9.1 4.40666666666667 19.4 2.83333333333333 3.28666666666667 0.5 6.54666666666667
8100.40502025101 30.1666666666667 13.6666666666667 0 10.68 9.01333333333333 4.65333333333333 19.4866666666667 2.68 3.18666666666667 0.653333333333333 6.64666666666667
8125.40627031352 29.7666666666667 13.98 0.00666666666666667 10.4733333333333 9.12 4.86 19.2933333333333 2.66666666666667 3.18 0.666666666666667 6.74
8150.40752037602 29.62 14.0466666666667 0 10.5933333333333 9.30666666666667 4.74 19.0266666666667 2.72 3.29333333333333 0.613333333333333 6.70666666666667
8175.40877043852 29.8066666666667 13.86 0 10.8733333333333 9.4 4.46 18.9333333333333 2.83333333333333 2.99333333333333 0.5 7.00666666666667
8200.41002050103 29.9466666666667 13.72 0 10.84 9.22666666666667 4.49333333333333 19.1066666666667 2.84 2.96 0.493333333333333 7.04
8225.41127056353 30.18 13.4866666666667 0 11.4 9.55333333333333 3.93333333333333 18.78 3 2.83333333333333 0.333333333333333 7.16666666666667
8250.41252062603 30.3866666666667 13.28 0 11.5266666666667 9.47333333333333 3.80666666666667 18.86 3 2.84 0.333333333333333 7.16
8275.41377068853 30.0466666666667 13.62 0 11.3466666666667 9.63333333333333 3.98666666666667 18.7 2.84 2.79333333333333 0.493333333333333 7.20666666666667
8300.41502075104 30.32 13.3466666666667 0 11.2066666666667 9.22 4.12666666666667 19.1133333333333 2.83333333333333 2.78 0.5 7.22
8325.41627081354 30.7733333333333 12.8933333333333 0 11.3666666666667 8.92666666666667 3.96666666666667 19.4066666666667 2.83333333333333 2.71333333333333 0.5 7.28666666666667
8350.41752087604 30.5933333333333 12.96 0.0133333333333333 11.1733333333333 8.8 4.16 19.42 2.83333333333333 2.75333333333333 0.5 7.21333333333333
8375.41877093855 29.96 13.3733333333333 0 11.1133333333333 9.15333333333333 4.22 18.8466666666667 2.83333333333333 3.03333333333333 0.5 6.96666666666667
8400.42002100105 30.42 12.9133333333333 0 11.2733333333333 8.85333333333333 4.06 19.1466666666667 2.83333333333333 3.16666666666667 0.5 6.83333333333333
8425.42127106355 30.5933333333333 12.36 0.0133333333333333 11.1 8.24 4.12 19.4933333333333 3.02666666666667 3.28666666666667 0.42 6.71333333333333
8450.42252112606 30.14 12.6933333333333 0 10.8 8.32666666666667 4.36666666666667 19.34 2.94 3.49333333333333 0.56 6.50666666666667
8475.42377118856 29.8 13.0333333333333 0 10.4533333333333 8.32 4.71333333333333 19.3466666666667 2.66666666666667 3.21333333333333 0.833333333333333 6.78666666666667
8500.42502125106 29.1866666666667 13.52 0.00666666666666667 10.2 8.63333333333333 4.88666666666667 18.9866666666667 2.66666666666667 3.49333333333333 0.833333333333333 6.46
8525.42627131356 28.8333333333333 13.6666666666667 0 10.2333333333333 8.9 4.76666666666667 18.6 2.64666666666667 3.64666666666667 0.853333333333333 6.18666666666667
8550.42752137607 28.6266666666667 13.7933333333333 0.00666666666666667 9.66 8.53333333333333 5.26 18.9666666666667 2.38 3.7 1.04 6.13333333333333
8575.42877143857 28.4666666666667 13.7266666666667 0 9.37333333333333 8.40666666666667 5.32 19.0933333333333 2.13333333333333 3.49333333333333 1.2 6.34
8600.43002150108 28.12 14.0466666666667 0 9.18 8.56 5.48666666666667 18.94 2.15333333333333 3.3 1.18 6.53333333333333
8625.43127156358 29.0933333333333 12.9266666666667 0 9.44666666666667 7.85333333333333 5.07333333333333 19.6466666666667 2.1 3.1 1.08666666666667 6.73333333333333
8650.43252162608 29.2466666666667 12.7533333333333 0 9.96666666666667 8.22 4.53333333333333 19.28 2 3.35333333333333 1.16666666666667 6.48
8675.43377168858 29.56 12.44 0 10.12 8.06 4.38 19.44 2.10666666666667 3.41333333333333 1.06 6.42
8700.43502175109 29.4866666666667 12.5133333333333 0 10.1066666666667 8.12 4.39333333333333 19.38 2.12666666666667 3.04 1.04 6.79333333333333
8725.43627181359 29.3266666666667 12.6733333333333 0 10.04 8.21333333333333 4.46 19.2866666666667 2.13333333333333 3.24 1.03333333333333 6.59333333333333
8750.43752187609 29.46 12.54 0 9.94 7.98 4.56 19.52 2.16666666666667 3.1 1 6.73333333333333
8775.4387719386 29.46 12.54 0 9.78666666666667 7.82666666666667 4.71333333333333 19.6733333333333 2.16666666666667 2.94 1 6.89333333333333
8800.4400220011 28.2866666666667 13.5933333333333 0.0133333333333333 9.02666666666667 8.24 5.35333333333333 19.26 1.96 3.26666666666667 1.17333333333333 6.56666666666667
8825.4412720636 27.7 13.9666666666667 0 8.86666666666667 8.66666666666667 5.3 18.8333333333333 1.66666666666667 3.36 1.33333333333333 6.47333333333333
8850.44252212611 28.22 13.2933333333333 0 9.02666666666667 8.30666666666667 4.98666666666667 19.1933333333333 1.50666666666667 3.25333333333333 1.34 6.58
8875.44377218861 28.5133333333333 12.9066666666667 0 9.16666666666667 8.15333333333333 4.75333333333333 19.3466666666667 1.5 3.14666666666667 1.25333333333333 6.68666666666667
8900.44502225111 28.6266666666667 12.5933333333333 0.00666666666666667 9.48666666666667 8.24666666666667 4.34666666666667 19.14 1.73333333333333 3.2 0.933333333333333 6.74666666666667
8925.44627231361 28.7933333333333 12.24 0 9.61333333333333 8.15333333333333 4.08666666666667 19.18 1.7 2.99333333333333 0.833333333333333 7.00666666666667
8950.44752237612 29.4333333333333 11.5666666666667 0 9.95333333333333 7.85333333333333 3.71333333333333 19.48 1.66666666666667 2.92666666666667 0.833333333333333 7.07333333333333
8975.44877243862 29.4466666666667 11.5466666666667 0.00666666666666667 10.18 8.06 3.48666666666667 19.2666666666667 1.83333333333333 3.18 0.666666666666667 6.81333333333333
9000.45002250113 29.6733333333333 11.16 0 10.5533333333333 8.04666666666667 3.11333333333333 19.12 1.83333333333333 3.06666666666667 0.666666666666667 6.76666666666667
9025.45127256363 30.3666666666667 10.4666666666667 0 10.82 7.62 2.84666666666667 19.5466666666667 1.94 3.18 0.56 6.65333333333333
9050.45252262613 30.7266666666667 10.1066666666667 0 11.1 7.54 2.56666666666667 19.6266666666667 2 3.15333333333333 0.5 6.68
9075.45377268863 30.54 10.1333333333333 0 10.7066666666667 7.33333333333333 2.8 19.8333333333333 1.72666666666667 3.16 0.613333333333333 6.67333333333333
9100.45502275114 30.74 9.92666666666667 0 10.94 7.36666666666667 2.56 19.8 1.66666666666667 3.00666666666667 0.666666666666667 6.82666666666667
9125.45627281364 30.74 9.92666666666667 0 10.8933333333333 7.32 2.60666666666667 19.8466666666667 1.66666666666667 2.98666666666667 0.666666666666667 6.84666666666667
9150.45752287614 31.4333333333333 9.17333333333333 0.00666666666666667 10.9866666666667 6.66 2.51333333333333 20.4466666666667 1.66666666666667 2.46666666666667 0.666666666666667 7.30666666666667
9175.45877293865 31.6866666666667 8.81333333333333 0 11.14 6.45333333333333 2.36 20.5466666666667 1.5 2.26666666666667 0.833333333333333 7.4
9200.46002300115 31.0066666666667 9.49333333333333 0 10.96 6.95333333333333 2.54 20.0466666666667 1.64666666666667 2.3 0.686666666666667 7.36666666666667
9225.46127306365 30.4933333333333 9.84 0 10.7266666666667 7.06666666666667 2.77333333333333 19.7666666666667 1.66666666666667 2.30666666666667 0.666666666666667 7.36
9250.46252312616 30.7 9.63333333333333 0 10.5933333333333 6.72666666666667 2.90666666666667 20.1066666666667 1.66666666666667 2.3 0.666666666666667 7.36666666666667
9275.46377318866 30.4666666666667 9.86666666666667 0 10.24 6.60666666666667 3.26 20.2266666666667 1.66 2.3 0.673333333333333 7.36666666666667
9300.46502325116 30.2266666666667 9.96666666666667 0.00666666666666667 10.1 6.70666666666667 3.26 20.1266666666667 1.5 2.36666666666667 0.833333333333333 7.3
9325.46627331367 30.0066666666667 10.16 0 9.64 6.46666666666667 3.69333333333333 20.3666666666667 1.5 2.28 0.833333333333333 7.38666666666667
9350.46752337617 29.84 10.3133333333333 0 9.22666666666667 6.20666666666667 4.10666666666667 20.6133333333333 1.5 2.21333333333333 0.833333333333333 7.45333333333333
9375.46877343867 29.94 10.06 0 9.46666666666667 6.19333333333333 3.86666666666667 20.4733333333333 1.5 2.36 0.833333333333333 7.30666666666667
9400.47002350118 29.2933333333333 10.5666666666667 0 9.66666666666667 6.9 3.66666666666667 19.6266666666667 1.5 2.72666666666667 0.833333333333333 6.8
9425.47127356368 28.5533333333333 11.28 0 9.46 7.40666666666667 3.87333333333333 19.0933333333333 1.36666666666667 3.12666666666667 0.966666666666667 6.37333333333333
9450.47252362618 28.14 11.6933333333333 0 9.24666666666667 7.60666666666667 4.08666666666667 18.8933333333333 1.16666666666667 3.07333333333333 1.16666666666667 6.42666666666667
9475.47377368868 28.9066666666667 10.9266666666667 0 9.7 7.29333333333333 3.63333333333333 19.2066666666667 1.36666666666667 3 0.966666666666667 6.5
9500.47502375119 29.3666666666667 10.3066666666667 0 9.51333333333333 6.48666666666667 3.82 19.8533333333333 1.13333333333333 2.89333333333333 1.2 6.44666666666667
9525.47627381369 29 10.6666666666667 0 9.56 6.89333333333333 3.77333333333333 19.44 1.16666666666667 3.03333333333333 1.16666666666667 6.3
9550.47752387619 28.6266666666667 11.04 0 10.0066666666667 7.71333333333333 3.32666666666667 18.62 1.29333333333333 3.27333333333333 1.04 6.06
9575.4787739387 27.54 11.9666666666667 0.0133333333333333 9.66 8.44666666666667 3.52 17.88 1.48666666666667 3.34666666666667 1 5.98666666666667
9600.4800240012 27.6933333333333 11.64 0 9.62 8.09333333333333 3.54666666666667 18.0733333333333 1.5 3.33333333333333 1 6
9625.4812740637 28 11.3333333333333 0 9.45333333333333 7.62 3.71333333333333 18.5466666666667 1.43333333333333 3.16666666666667 1.06666666666667 6.16666666666667
9650.48252412621 27.62 11.7133333333333 0 9.06 7.60666666666667 4.10666666666667 18.56 1.22666666666667 2.92 1.27333333333333 6.41333333333333
9675.48377418871 26.8866666666667 12.3066666666667 0.00666666666666667 8.59333333333333 7.84666666666667 4.46 18.2933333333333 1.05333333333333 2.86666666666667 1.33333333333333 6.46666666666667
9700.48502425121 26.86 12.14 0 8.46666666666667 7.60666666666667 4.53333333333333 18.3933333333333 1.08 2.83333333333333 1.25333333333333 6.5
9725.48627431372 27.8133333333333 11.1866666666667 0 8.78666666666667 6.97333333333333 4.21333333333333 19.0266666666667 1.16666666666667 2.55333333333333 1.16666666666667 6.78
9750.48752437622 28.3066666666667 10.6933333333333 0 9.08666666666667 6.78 3.91333333333333 19.22 1.24666666666667 2.59333333333333 1.08666666666667 6.74
9775.48877443872 27.7066666666667 11.2933333333333 0 9.16666666666667 7.46 3.83333333333333 18.54 1.16666666666667 2.98 1.16666666666667 6.35333333333333
9800.49002450123 27.5866666666667 11.4133333333333 0 9.44666666666667 7.86 3.55333333333333 18.14 1.16666666666667 3.24 1.16666666666667 6.09333333333333
9825.49127456373 27.7133333333333 11.2866666666667 0 9.64666666666667 7.93333333333333 3.35333333333333 18.0666666666667 1.23333333333333 3.35333333333333 1.1 5.98
9850.49252462623 27.36 11.52 0.00666666666666667 9.51333333333333 8.15333333333333 3.36666666666667 17.8466666666667 1.33333333333333 3.62666666666667 1 5.70666666666667
9875.49377468873 27.5266666666667 11.26 0 9.87333333333333 8.3 2.96 17.6533333333333 1.56 3.70666666666667 0.773333333333333 5.62666666666667
9900.49502475124 27.32 11.1933333333333 0 9.82666666666667 8.18666666666667 3.00666666666667 17.4933333333333 1.66666666666667 3.49333333333333 0.666666666666667 5.68666666666667
9925.49627481374 27.26 11.24 0 10.1 8.50666666666667 2.73333333333333 17.16 1.76666666666667 3.39333333333333 0.566666666666667 5.77333333333333
9950.49752487624 28.14 10.36 0 10.3933333333333 7.92 2.44 17.7466666666667 1.83333333333333 3.03333333333333 0.5 6.13333333333333
9975.49877493875 27.96 10.54 0 10.1133333333333 7.82 2.72 17.8466666666667 1.70666666666667 3.07333333333333 0.626666666666667 6.09333333333333
10000.5000250013 27.8666666666667 10.6133333333333 0.00666666666666667 10.34 8.12 2.49333333333333 17.5266666666667 1.66666666666667 3.56666666666667 0.666666666666667 5.62
10025.5012750638 27.5066666666667 10.8266666666667 0 10.1666666666667 8.16 2.66666666666667 17.34 1.66666666666667 3.94666666666667 0.666666666666667 5.38666666666667
10050.5025251263 27.7133333333333 10.62 0 10.26 8.04666666666667 2.57333333333333 17.4533333333333 1.66666666666667 3.93333333333333 0.666666666666667 5.4
10075.5037751888 27.9066666666667 10.4266666666667 0 10.4466666666667 8.04 2.38666666666667 17.46 1.66666666666667 3.74 0.666666666666667 5.59333333333333
10100.5050252513 28.2866666666667 10.0466666666667 0 10.5 7.71333333333333 2.33333333333333 17.7866666666667 1.66666666666667 3.48666666666667 0.666666666666667 5.84666666666667
10125.5062753138 27.74 10.5933333333333 0 10.2 7.96 2.63333333333333 17.54 1.73333333333333 3.36666666666667 0.6 5.96666666666667
10150.5075253763 27.1666666666667 11.1666666666667 0 9.79333333333333 8.12666666666667 3.04 17.3733333333333 1.74666666666667 3.36 0.586666666666667 5.97333333333333
10175.5087754388 27.3666666666667 10.9666666666667 0 9.51333333333333 7.64666666666667 3.32 17.8533333333333 1.98666666666667 3.02666666666667 0.346666666666667 6.30666666666667
10200.5100255013 27.08 11.0933333333333 0.0133333333333333 9.24666666666667 7.55333333333333 3.54 17.8333333333333 2 2.99333333333333 0.333333333333333 6.22666666666667
10225.5112755638 27.0466666666667 10.8333333333333 0.00666666666666667 9.01333333333333 7.3 3.53333333333333 18.0333333333333 1.88666666666667 3.14666666666667 0.446666666666667 6.02
10250.5125256263 27.4333333333333 10.4 0 9 6.9 3.5 18.4333333333333 1.83333333333333 2.96666666666667 0.5 6.2
10275.5137756888 27.86 9.97333333333333 0 9.2 6.67333333333333 3.3 18.66 1.83333333333333 2.82 0.5 6.34666666666667
10300.5150257513 27.64 10.1933333333333 0 8.86666666666667 6.56 3.63333333333333 18.7733333333333 1.56666666666667 2.87333333333333 0.766666666666667 6.29333333333333
10325.5162758138 27.58 10.2533333333333 0 8.77333333333333 6.52666666666667 3.72666666666667 18.8066666666667 1.5 3.04 0.833333333333333 6.12666666666667
10350.5175258763 27.9266666666667 9.82 0.00666666666666667 8.70666666666667 6.02666666666667 3.79333333333333 19.22 1.63333333333333 2.73333333333333 0.7 6.52
10375.5187759388 27.8466666666667 9.82 0 9.14 6.46 3.36 18.7066666666667 1.69333333333333 2.95333333333333 0.64 6.38
10400.5200260013 27.98 9.68666666666667 0 9.52666666666667 6.71333333333333 2.97333333333333 18.4533333333333 1.83333333333333 3.13333333333333 0.5 6.2
10425.5212760638 27.8 9.72666666666667 0.00666666666666667 9.37333333333333 6.6 3.12666666666667 18.4266666666667 1.83333333333333 3.08666666666667 0.5 6.10666666666667
10450.5225261263 27.7333333333333 9.76666666666667 0 9.35333333333333 6.62 3.14666666666667 18.38 1.83333333333333 3.26666666666667 0.5 5.9
10475.5237761888 27.4666666666667 9.98 0 9.26666666666667 6.74666666666667 3.23333333333333 18.2 1.69333333333333 3.29333333333333 0.64 5.82
10500.5250262513 27.5666666666667 9.70666666666667 0 9.13333333333333 6.34 3.36666666666667 18.4333333333333 1.66666666666667 2.98666666666667 0.666666666666667 6.01333333333333
10525.5262763138 27.3533333333333 9.81333333333333 0 8.78 6.09333333333333 3.72 18.5733333333333 1.59333333333333 2.78666666666667 0.74 6.21333333333333
10550.5275263763 27.22 9.94666666666667 0 8.52666666666667 5.97333333333333 3.97333333333333 18.6933333333333 1.5 2.64 0.833333333333333 6.36
10575.5287764388 27.1133333333333 10.0533333333333 0 8.48666666666667 6.04 4.01333333333333 18.6266666666667 1.5 2.73333333333333 0.833333333333333 6.26666666666667
10600.5300265013 27.3466666666667 9.82 0 8.74 6.06 3.76 18.6066666666667 1.5 2.68666666666667 0.833333333333333 6.31333333333333
10625.5312765638 27.1333333333333 10.0333333333333 0 8.72 6.25333333333333 3.78 18.4133333333333 1.4 2.69333333333333 0.933333333333333 6.30666666666667
10650.5325266263 27.1733333333333 9.99333333333333 0 8.76 6.25333333333333 3.74 18.4133333333333 1.37333333333333 2.54666666666667 0.96 6.45333333333333
10675.5337766888 27.0133333333333 10.1533333333333 0 8.90666666666667 6.56 3.59333333333333 18.1066666666667 1.5 2.70666666666667 0.833333333333333 6.29333333333333
10700.5350267513 27.0066666666667 10.16 0 9 6.66 3.5 18.0066666666667 1.5 2.83333333333333 0.833333333333333 6.16666666666667
10725.5362768138 26.7133333333333 10.4533333333333 0 8.78666666666667 6.74 3.71333333333333 17.9266666666667 1.5 2.62666666666667 0.833333333333333 6.37333333333333
10750.5375268763 26.1666666666667 11 0 8.48666666666667 6.98666666666667 4.01333333333333 17.68 1.34666666666667 2.49333333333333 0.986666666666667 6.50666666666667
10775.5387769388 26.2133333333333 10.9533333333333 0 8.52666666666667 6.98 3.97333333333333 17.6866666666667 1.46 2.54 0.873333333333333 6.46
10800.5400270014 26.1533333333333 11.0133333333333 0 8.27333333333333 6.78666666666667 4.22666666666667 17.88 1.5 2.33333333333333 0.833333333333333 6.66666666666667
10825.5412770639 25.4533333333333 11.7133333333333 0 7.73333333333333 6.94666666666667 4.76666666666667 17.72 1.5 2.44666666666667 0.833333333333333 6.55333333333333
10850.5425271264 25.2933333333333 11.8266666666667 0.00666666666666667 7.85333333333333 7.18 4.64666666666667 17.44 1.58666666666667 2.6 0.746666666666667 6.4
10875.5437771889 25.2 11.8 0 8.34666666666667 7.64666666666667 4.15333333333333 16.8533333333333 1.7 2.83333333333333 0.633333333333333 6.16666666666667
10900.5450272514 25.8533333333333 11.1466666666667 0 9.06666666666667 7.71333333333333 3.43333333333333 16.7866666666667 1.83333333333333 3.02 0.5 5.98
10925.5462773139 26.0133333333333 10.9866666666667 0 9.03333333333333 7.52 3.46666666666667 16.98 1.75333333333333 3.36666666666667 0.58 5.63333333333333
10950.5475273764 25.7933333333333 11.2066666666667 0 8.91333333333333 7.62 3.58666666666667 16.88 1.66666666666667 3.43333333333333 0.666666666666667 5.56666666666667
10975.5487774389 25.1533333333333 11.82 0.00666666666666667 9.02 8.34 3.48 16.1333333333333 1.76666666666667 3.51333333333333 0.566666666666667 5.48666666666667
11000.5500275014 25.34 11.4933333333333 0 9.24 8.23333333333333 3.26 16.1 1.74 3.57333333333333 0.593333333333333 5.42666666666667
11025.5512775639 25.9133333333333 10.92 0 9.07333333333333 7.49333333333333 3.42666666666667 16.84 1.66666666666667 3.12 0.666666666666667 5.88
11050.5525276264 26.2066666666667 10.6266666666667 0 9.05333333333333 7.18 3.44666666666667 17.1533333333333 1.52 3.12 0.813333333333333 5.88
11075.5537776889 26.0933333333333 10.4666666666667 0 9.48666666666667 7.45333333333333 3.01333333333333 16.6066666666667 1.54666666666667 3.22666666666667 0.786666666666667 5.77333333333333
11100.5550277514 26.78 9.72 0 9.88666666666667 7.10666666666667 2.61333333333333 16.8933333333333 1.66666666666667 3.16666666666667 0.666666666666667 5.83333333333333
11125.5562778139 27.16 9.34 0 10.1266666666667 6.96666666666667 2.37333333333333 17.0333333333333 1.66666666666667 3.14 0.666666666666667 5.86
11150.5575278764 26.5733333333333 9.77333333333333 0.00666666666666667 9.70666666666667 7.13333333333333 2.64 16.8666666666667 1.64666666666667 3.22 0.84 5.78
11175.5587779389 25.6266666666667 10.7066666666667 0 9.23333333333333 7.60666666666667 3.1 16.3933333333333 1.54666666666667 3.08666666666667 0.953333333333333 5.91333333333333
11200.5600280014 25.7 10.6266666666667 0.00666666666666667 9.32666666666667 7.62666666666667 3 16.3733333333333 1.50666666666667 2.92 1 6.08
11225.5612780639 25.5666666666667 10.6 0 9.11333333333333 7.54666666666667 3.05333333333333 16.4533333333333 1.68 2.76 0.986666666666667 6.24
11250.5625281264 25.6533333333333 10.5133333333333 0 9.19333333333333 7.54 2.97333333333333 16.46 1.83333333333333 2.54 0.833333333333333 6.46
11275.5637781889 25.3933333333333 10.7733333333333 0 9.16 7.76666666666667 3.00666666666667 16.2333333333333 1.83333333333333 2.65333333333333 0.833333333333333 6.34666666666667
11300.5650282514 25.46 10.7066666666667 0 8.78 7.32 3.38666666666667 16.68 1.83333333333333 2.34666666666667 0.833333333333333 6.65333333333333
11325.5662783139 25.0466666666667 11.12 0 8.44 7.39333333333333 3.72666666666667 16.6066666666667 1.76 2.29333333333333 0.906666666666667 6.70666666666667
11350.5675283764 25.2533333333333 10.9133333333333 0 8.33333333333333 7.08 3.83333333333333 16.92 1.79333333333333 2.13333333333333 0.873333333333333 6.86666666666667
11375.5687784389 25.3733333333333 10.5533333333333 0.00666666666666667 8.33333333333333 6.86 3.69333333333333 17.04 1.82 2.06 0.846666666666667 6.84
11400.5700285014 25.3666666666667 10.4666666666667 0 8.17333333333333 6.64 3.82666666666667 17.1933333333333 1.80666666666667 1.66666666666667 0.86 7.16666666666667
11425.5712785639 25.3066666666667 10.4266666666667 0.00666666666666667 7.76 6.18666666666667 4.24 17.5466666666667 1.83333333333333 1.56 0.833333333333333 7.27333333333333
11450.5725286264 26.0866666666667 9.58 0 7.85333333333333 5.43333333333333 4.14666666666667 18.2333333333333 1.83333333333333 1.46 0.833333333333333 7.37333333333333
11475.5737786889 26.3533333333333 9.31333333333333 0 7.81333333333333 5.12666666666667 4.18666666666667 18.54 1.73333333333333 1.33333333333333 0.933333333333333 7.5
11500.5750287514 25.7866666666667 9.88 0 7.69333333333333 5.57333333333333 4.30666666666667 18.0933333333333 1.66666666666667 1.71333333333333 1 7.12
11525.5762788139 25.8066666666667 9.86 0 7.42666666666667 5.28666666666667 4.57333333333333 18.38 1.66666666666667 1.66666666666667 1 7.16666666666667
11550.5775288764 25.8466666666667 9.82 0 7.38 5.2 4.62 18.4666666666667 1.48666666666667 1.66666666666667 1.18 7.16666666666667
11575.5787789389 25.9866666666667 9.68 0 7.58666666666667 5.26666666666667 4.41333333333333 18.4 1.33333333333333 1.8 1.33333333333333 7.03333333333333
11600.5800290015 25.9733333333333 9.69333333333333 0 7.68666666666667 5.38 4.31333333333333 18.2866666666667 1.33333333333333 1.93333333333333 1.33333333333333 6.9
11625.581279064 25.8666666666667 9.66 0 7.79333333333333 5.45333333333333 4.20666666666667 18.0733333333333 1.33333333333333 2.07333333333333 1.33333333333333 6.76
11650.5825291265 25.42 10.08 0 7.82666666666667 5.90666666666667 4.17333333333333 17.5933333333333 1.33333333333333 2.3 1.33333333333333 6.53333333333333
11675.583779189 25.46 10.04 0 7.66666666666667 5.70666666666667 4.33333333333333 17.7933333333333 1.33333333333333 2.06666666666667 1.33333333333333 6.76666666666667
11700.5850292515 25.46 10.04 0 7.74 5.78 4.26 17.72 1.33333333333333 2.22 1.33333333333333 6.61333333333333
11725.586279314 25.46 10.04 0 7.94 5.98 4.06 17.52 1.49333333333333 2.42 1.17333333333333 6.41333333333333
11750.5875293765 25.1466666666667 10.3533333333333 0 7.8 6.15333333333333 4.2 17.3466666666667 1.5 2.56 1.16666666666667 6.27333333333333
11775.588779439 25.1533333333333 10.3466666666667 0 7.44 5.78666666666667 4.56 17.7133333333333 1.46 2.46 1.20666666666667 6.37333333333333
11800.5900295015 24.96 10.54 0 7.46666666666667 6.00666666666667 4.53333333333333 17.4933333333333 1.36666666666667 2.69333333333333 1.3 6.14
11825.591279564 24.5 11 0 7.26 6.26 4.74 17.24 0.886666666666667 2.33333333333333 1.78 6.5
11850.5925296265 23.9 11.4933333333333 0 7.22 6.71333333333333 4.78 16.68 0.92 2.33333333333333 1.74666666666667 6.5
11875.593779689 23.6133333333333 11.72 0 7.33333333333333 7.05333333333333 4.66666666666667 16.28 1 2.41333333333333 1.66666666666667 6.42
11900.5950297515 23.74 11.5933333333333 0 7.92666666666667 7.52 4.07333333333333 15.8133333333333 1.28666666666667 2.52666666666667 1.38 6.30666666666667
11925.596279814 24.4333333333333 10.8 0 8.9 7.8 3 15.5333333333333 1.66666666666667 2.59333333333333 0.9 6.24
11950.5975298765 24.22 10.9466666666667 0 8.77333333333333 7.88666666666667 3.06 15.4466666666667 1.66666666666667 2.70666666666667 0.833333333333333 6.12666666666667
11975.598779939 24.7133333333333 10.42 0.00666666666666667 8.87333333333333 7.46 2.96 15.84 1.54 2.84666666666667 0.96 6.02
12000.6000300015 24.4 10.6 0 8.71333333333333 7.48 3.12 15.6866666666667 1.42666666666667 3.1 1.07333333333333 5.9
12025.601280064 23.8866666666667 11.1133333333333 0 8.34666666666667 7.62666666666667 3.48666666666667 15.54 1.33333333333333 3.54 1.16666666666667 5.46
12050.6025301265 23.5066666666667 11.4933333333333 0 8.14666666666667 7.80666666666667 3.68666666666667 15.36 1.48 3.74666666666667 1.02 5.25333333333333
12075.603780189 22.8266666666667 12.0066666666667 0 7.9 8.24 3.76666666666667 14.9266666666667 1.6 3.66666666666667 0.9 5.33333333333333
12100.6050302515 22.2866666666667 12.5466666666667 0 7.64 8.52 4.02666666666667 14.6466666666667 1.5 3.84666666666667 1 5.15333333333333
12125.606280314 22.4133333333333 12.42 0 7.54666666666667 8.3 4.12 14.8666666666667 1.41333333333333 3.82666666666667 1.08666666666667 5.17333333333333
12150.6075303765 22.78 12.0533333333333 0 7.9 8.28666666666667 3.76666666666667 14.88 1.5 3.66666666666667 1 5.33333333333333
12175.608780439 22.2 12.6333333333333 0 7.57333333333333 8.54 4.09333333333333 14.6266666666667 1.5 3.12666666666667 1 5.87333333333333
12200.6100305015 21.9533333333333 12.88 0 7.48 8.69333333333333 4.18666666666667 14.4733333333333 1.5 3.19333333333333 1 5.80666666666667
12225.611280564 22.02 12.8133333333333 0 7.42666666666667 8.57333333333333 4.24 14.5933333333333 1.47333333333333 3.29333333333333 1.02666666666667 5.70666666666667
12250.6125306265 22.3466666666667 12.4866666666667 0 7.69333333333333 8.51333333333333 3.97333333333333 14.6533333333333 1.5 3.07333333333333 1 5.92666666666667
12275.613780689 23.4466666666667 11.3866666666667 0 8.32666666666667 8.04666666666667 3.34 15.12 1.5 3.11333333333333 1 5.88666666666667
12300.6150307515 23.4533333333333 11.38 0 8.22 7.93333333333333 3.44666666666667 15.2333333333333 1.46 3.06666666666667 1.04 5.93333333333333
12325.616280814 23.5 11.3333333333333 0 8.26666666666667 7.93333333333333 3.4 15.2333333333333 1.51333333333333 2.88666666666667 0.986666666666667 6.11333333333333
12350.6175308765 23.5133333333333 11.32 0 8.13333333333333 7.78666666666667 3.53333333333333 15.38 1.66666666666667 2.87333333333333 0.833333333333333 6.12666666666667
12375.618780939 23.8533333333333 10.98 0 8.12666666666667 7.44 3.54 15.7266666666667 1.66666666666667 2.62666666666667 0.833333333333333 6.37333333333333
12400.6200310016 24.0466666666667 10.6533333333333 0.00666666666666667 7.98666666666667 7.10666666666667 3.54666666666667 16.06 1.66666666666667 2.95333333333333 0.833333333333333 6.04666666666667
12425.6212810641 24.06 10.6066666666667 0 8.01333333333333 7.12 3.48666666666667 16.0466666666667 1.66666666666667 2.83333333333333 0.833333333333333 6.16666666666667
12450.6225311266 23.8933333333333 10.7733333333333 0 7.69333333333333 6.96666666666667 3.80666666666667 16.2 1.66666666666667 2.83333333333333 0.833333333333333 6.16666666666667
12475.6237811891 24.34 10.3266666666667 0 7.6 6.42666666666667 3.9 16.74 1.72 2.56666666666667 0.78 6.43333333333333
12500.6250312516 25.04 9.62666666666667 0 7.74666666666667 5.87333333333333 3.75333333333333 17.2933333333333 2 2.22666666666667 0.5 6.77333333333333
12525.6262813141 24.9333333333333 9.73333333333333 0 7.67333333333333 5.90666666666667 3.82666666666667 17.26 2 2.28666666666667 0.5 6.71333333333333
12550.6275313766 24.8866666666667 9.78 0 7.77333333333333 6.05333333333333 3.72666666666667 17.1133333333333 2 2.16666666666667 0.5 6.83333333333333
12575.6287814391 24.42 10.2466666666667 0 7.66666666666667 6.41333333333333 3.83333333333333 16.7533333333333 1.78 2.6 0.72 6.4
12600.6300315016 24.3533333333333 10.2133333333333 0.00666666666666667 7.50666666666667 6.22 3.99333333333333 16.8466666666667 1.8 2.57333333333333 0.7 6.35333333333333
12625.6312815641 24.74 9.59333333333333 0 7.66666666666667 5.76 3.83333333333333 17.0733333333333 2 2.27333333333333 0.5 6.72666666666667
12650.6325316266 24.32 10.0133333333333 0 7.47333333333333 5.98666666666667 4.02666666666667 16.8466666666667 1.94 2.37333333333333 0.56 6.62666666666667
12675.6337816891 23.8533333333333 10.48 0 7.48 6.46 4.02 16.3733333333333 1.83333333333333 2.5 0.666666666666667 6.5
12700.6350317516 23.1733333333333 11.16 0 7.18666666666667 6.84666666666667 4.31333333333333 15.9866666666667 1.91333333333333 2.45333333333333 0.586666666666667 6.54666666666667
12725.6362818141 22.9266666666667 11.4066666666667 0 7.27333333333333 7.18 4.22666666666667 15.6533333333333 2 2.41333333333333 0.5 6.58666666666667
12750.6375318766 22.4333333333333 11.9 0 7.28666666666667 7.68666666666667 4.21333333333333 15.1466666666667 1.97333333333333 2.47333333333333 0.526666666666667 6.52666666666667
12775.6387819391 22.9466666666667 11.3866666666667 0 7.24666666666667 7.13333333333333 4.25333333333333 15.7 1.84666666666667 2.24 0.653333333333333 6.76
12800.6400320016 23.64 10.6933333333333 0 7.38 6.57333333333333 4.12 16.26 1.88 2.16 0.62 6.84
12825.6412820641 24.06 10.2733333333333 0 7.67333333333333 6.44666666666667 3.82666666666667 16.3866666666667 2 2.28 0.5 6.72
12850.6425321266 23.88 10.4533333333333 0 7.96666666666667 6.92 3.53333333333333 15.9133333333333 1.97333333333333 2.29333333333333 0.526666666666667 6.70666666666667
12875.6437821891 24.5266666666667 9.80666666666667 0 8.4 6.70666666666667 3.1 16.1266666666667 1.83333333333333 2.08666666666667 0.666666666666667 6.91333333333333
12900.6450322516 25.2733333333333 9.02 0.00666666666666667 8.55333333333333 6.11333333333333 2.90666666666667 16.72 1.87333333333333 1.96666666666667 0.666666666666667 7.03333333333333
12925.6462823141 25.0266666666667 9.14 0 8.25333333333333 6.06 3.08 16.7733333333333 2 1.89333333333333 0.666666666666667 7.10666666666667
12950.6475323766 25.3066666666667 8.86 0 8.16666666666667 5.69333333333333 3.16666666666667 17.14 2 1.59333333333333 0.666666666666667 7.40666666666667
12975.6487824391 25.4333333333333 8.73333333333333 0 8.45333333333333 5.85333333333333 2.88 16.98 2 1.84 0.666666666666667 7.16
13000.6500325016 25.4333333333333 8.73333333333333 0 8.66666666666667 6.06666666666667 2.66666666666667 16.7666666666667 2 1.94666666666667 0.666666666666667 7.05333333333333
13025.6512825641 25.2133333333333 8.95333333333333 0 8.66 6.28 2.67333333333333 16.5533333333333 1.84666666666667 1.87333333333333 0.82 7.12666666666667
13050.6525326266 25.4933333333333 8.67333333333333 0 8.72 6.06 2.61333333333333 16.7733333333333 1.67333333333333 2.11333333333333 0.993333333333333 6.88666666666667
13075.6537826891 25.8466666666667 8.18666666666667 0.00666666666666667 9.28 6.26666666666667 1.92 16.5666666666667 1.83333333333333 2.22666666666667 0.833333333333333 6.77333333333333
13100.6550327516 25.0933333333333 8.90666666666667 0 8.69333333333333 6.43333333333333 2.47333333333333 16.4 1.66666666666667 2.33333333333333 1 6.66666666666667
13125.6562828141 24.9533333333333 9.04666666666667 0 8.64 6.52 2.52666666666667 16.3133333333333 1.64 2.38 1.02666666666667 6.62
13150.6575328766 24.8933333333333 9.10666666666667 0 8.68 6.62 2.48666666666667 16.2133333333333 1.71333333333333 2.22666666666667 0.953333333333333 6.77333333333333
13175.6587829391 25.2866666666667 8.63333333333333 0 8.92 6.38666666666667 2.24666666666667 16.3666666666667 1.83333333333333 2.02666666666667 0.833333333333333 6.89333333333333
13200.6600330017 24.64 9.08666666666667 0.00666666666666667 8.33333333333333 6.36 2.72666666666667 16.3066666666667 1.83333333333333 2.04 0.833333333333333 6.79333333333333
13225.6612830642 24.4733333333333 8.92666666666667 0.0133333333333333 8.02666666666667 5.95333333333333 2.97333333333333 16.4466666666667 1.83333333333333 1.93333333333333 0.833333333333333 6.9
13250.6625331267 24.4466666666667 8.88666666666667 0 7.81333333333333 5.7 3.18666666666667 16.6333333333333 1.71333333333333 1.97333333333333 0.953333333333333 6.86
13275.6637831892 23.8666666666667 9.3 0.00666666666666667 7.5 5.8 3.5 16.3666666666667 1.33333333333333 2.02666666666667 1.33333333333333 6.64
13300.6650332517 23.82 9.34666666666667 0 7.64666666666667 5.99333333333333 3.35333333333333 16.1733333333333 1.51333333333333 1.88 1.15333333333333 6.78666666666667
13325.6662833142 24.0666666666667 9.1 0 8.26 6.36 2.74 15.8066666666667 1.82666666666667 2.16666666666667 0.84 6.5
13350.6675333767 23.8 9.28 0.00666666666666667 8.34666666666667 6.62666666666667 2.65333333333333 15.4533333333333 1.83333333333333 1.99333333333333 0.833333333333333 6.67333333333333
13375.6687834392 23.88 9.12 0 8.26 6.38 2.74 15.62 1.83333333333333 1.73333333333333 0.833333333333333 6.93333333333333
13400.6700335017 24.2733333333333 8.72666666666667 0 8.20666666666667 5.93333333333333 2.79333333333333 16.0666666666667 1.83333333333333 1.62 0.833333333333333 7.04666666666667
13425.6712835642 24.1733333333333 8.82666666666667 0 8.08 5.90666666666667 2.92 16.0933333333333 1.83333333333333 1.55333333333333 0.833333333333333 7.11333333333333
13450.6725336267 23.4133333333333 9.58666666666667 0 8.02666666666667 6.61333333333333 2.97333333333333 15.3866666666667 1.84 2.08666666666667 0.826666666666667 6.58
13475.6737836892 23.1733333333333 9.82666666666667 0 8.04 6.86666666666667 2.96 15.1333333333333 1.87333333333333 2.33333333333333 0.793333333333333 6.33333333333333
13500.6750337517 23.12 9.88 0 7.90666666666667 6.78666666666667 3.09333333333333 15.2133333333333 1.78666666666667 2.19333333333333 0.88 6.47333333333333
13525.6762838142 22.8933333333333 10.0733333333333 0 7.70666666666667 6.78 3.29333333333333 15.1866666666667 1.83333333333333 2.16666666666667 0.833333333333333 6.46666666666667
13550.6775338767 22.72 10.06 0.00666666666666667 7.34666666666667 6.40666666666667 3.65333333333333 15.3733333333333 1.70666666666667 2.11333333333333 0.96 6.38666666666667
13575.6787839392 22.62 10.0466666666667 0 7.44 6.48666666666667 3.56 15.18 1.66666666666667 2.13333333333333 1 6.36666666666667
13600.6800340017 22.18 10.4866666666667 0 7.18666666666667 6.67333333333333 3.81333333333333 14.9933333333333 1.66666666666667 2.20666666666667 1 6.29333333333333
13625.6812840642 22.16 10.5066666666667 0 7.02 6.52666666666667 3.98 15.14 1.70666666666667 1.93333333333333 0.96 6.56666666666667
13650.6825341267 22.4533333333333 10.1133333333333 0.00666666666666667 7.08666666666667 6.2 3.91333333333333 15.3666666666667 1.72 1.95333333333333 0.946666666666667 6.44666666666667
13675.6837841892 22.98 9.52 0 7.72 6.24 3.28 15.26 1.66666666666667 2.02 1 6.31333333333333
13700.6850342517 22.8333333333333 9.66666666666667 0 7.68 6.34666666666667 3.32 15.1533333333333 1.66666666666667 1.87333333333333 1 6.46
13725.6862843142 23.2666666666667 9.23333333333333 0 8.05333333333333 6.28666666666667 2.94666666666667 15.2133333333333 1.76 1.70666666666667 0.906666666666667 6.62666666666667
13750.6875343767 23.2333333333333 9.26666666666667 0 8.24666666666667 6.51333333333333 2.75333333333333 14.9866666666667 1.88 1.86666666666667 0.786666666666667 6.46666666666667
13775.6887844392 24.5666666666667 7.93333333333333 0 8.76 5.69333333333333 2.24 15.8066666666667 2.2 1.56 0.466666666666667 6.77333333333333
13800.6900345017 24.72 7.78 0 8.83333333333333 5.61333333333333 2.16666666666667 15.8866666666667 2.33333333333333 1.65333333333333 0.333333333333333 6.68
13825.6912845642 24.1533333333333 8.34666666666667 0 8.7 6.04666666666667 2.3 15.4533333333333 2.2 2.06 0.466666666666667 6.27333333333333
13850.6925346267 23.6466666666667 8.85333333333333 0 8.34666666666667 6.2 2.65333333333333 15.3 2.03333333333333 2.08666666666667 0.633333333333333 6.24666666666667
13875.6937846892 23.7733333333333 8.72666666666667 0 8.00666666666667 5.73333333333333 2.99333333333333 15.7666666666667 2 1.68 0.666666666666667 6.65333333333333
13900.6950347517 23.82 8.68 0 7.63333333333333 5.31333333333333 3.36666666666667 16.1866666666667 1.92666666666667 1.66666666666667 0.74 6.66666666666667
13925.6962848142 23.5 9 0 7.50666666666667 5.50666666666667 3.49333333333333 15.9933333333333 1.90666666666667 1.80666666666667 0.76 6.52666666666667
13950.6975348767 23.92 8.58 0 7.68 5.26 3.32 16.24 1.83333333333333 1.90666666666667 0.833333333333333 6.42666666666667
13975.6987849392 23.4 9.1 0 7.67333333333333 5.77333333333333 3.32666666666667 15.7266666666667 1.83333333333333 2.12666666666667 0.833333333333333 6.20666666666667
14000.7000350018 23.8933333333333 8.5 0 7.63333333333333 5.13333333333333 3.36666666666667 16.26 1.83333333333333 1.61333333333333 0.833333333333333 6.72
14025.7012850643 23.84 8.49333333333333 0 7.44666666666667 4.94 3.55333333333333 16.3933333333333 1.83333333333333 1.22666666666667 0.833333333333333 7.10666666666667
14050.7025351268 23.7266666666667 8.60666666666667 0 7.42666666666667 5.03333333333333 3.57333333333333 16.3 1.86 1.44 0.806666666666667 6.89333333333333
14075.7037851893 23.3133333333333 9.02 0 7.36666666666667 5.38666666666667 3.63333333333333 15.9466666666667 2 1.66666666666667 0.666666666666667 6.66666666666667
14100.7050352518 22.3533333333333 9.98 0 7.11333333333333 6.09333333333333 3.88666666666667 15.24 2 1.89333333333333 0.666666666666667 6.44
14125.7062853143 21.7466666666667 10.5866666666667 0 7.10666666666667 6.69333333333333 3.89333333333333 14.64 1.94666666666667 2.54666666666667 0.72 5.78666666666667
14150.7075353768 21.64 10.6933333333333 0 7.5 7.19333333333333 3.5 14.14 1.90666666666667 2.53333333333333 0.76 5.8
14175.7087854393 21.4 10.9333333333333 0 7.6 7.53333333333333 3.4 13.8 2 2.5 0.666666666666667 5.83333333333333
14200.7100355018 20.8933333333333 11.44 0 7.61333333333333 8.05333333333333 3.38666666666667 13.28 2 2.52666666666667 0.666666666666667 5.80666666666667
14225.7112855643 21.1 11.2333333333333 0 7.46 7.69333333333333 3.54 13.64 1.96 2.14666666666667 0.706666666666667 6.18666666666667
14250.7125356268 21.3066666666667 10.8866666666667 0 7.24666666666667 7.13333333333333 3.75333333333333 14.06 1.83333333333333 2.19333333333333 0.833333333333333 6.00666666666667
14275.7137856893 22.2466666666667 9.75333333333333 0 7.34666666666667 6.1 3.65333333333333 14.9 1.83333333333333 2.19333333333333 0.833333333333333 5.97333333333333
14300.7150357518 22.6 9.4 0 7.52666666666667 5.92666666666667 3.47333333333333 15.0733333333333 1.80666666666667 2.32666666666667 0.86 5.84
14325.7162858143 22.8333333333333 9.16666666666667 0 7.66666666666667 5.83333333333333 3.33333333333333 15.1666666666667 1.83333333333333 2.33333333333333 0.833333333333333 5.83333333333333
14350.7175358768 22.6733333333333 9.32666666666667 0 7.46 5.78666666666667 3.54 15.2133333333333 1.51333333333333 2.08666666666667 1.15333333333333 6.08
14375.7187859393 22.22 9.68 0 7.34666666666667 6.02666666666667 3.65333333333333 14.8733333333333 1.5 2.01333333333333 1.16666666666667 6.05333333333333
14400.7200360018 21.88 9.95333333333333 0 7.39333333333333 6.34666666666667 3.60666666666667 14.4866666666667 1.76666666666667 2.34666666666667 0.9 5.65333333333333
14425.7212860643 22.08 9.63333333333333 0.00666666666666667 7.5 6.13333333333333 3.5 14.58 1.83333333333333 2.48 0.833333333333333 5.64
14450.7225361268 21.8733333333333 9.79333333333333 0 7.46 6.25333333333333 3.54 14.4133333333333 1.83333333333333 2.64 0.833333333333333 5.52666666666667
14475.7237861893 21.3866666666667 10.1666666666667 0.00666666666666667 7.5 6.66666666666667 3.5 13.8866666666667 1.83333333333333 2.83333333333333 0.833333333333333 5.33333333333333
14500.7250362518 21.4666666666667 9.86666666666667 0 7.47333333333333 6.34 3.52666666666667 13.9933333333333 1.83333333333333 2.73333333333333 0.833333333333333 5.43333333333333
14525.7262863143 21.0266666666667 10.3066666666667 0 7.34 6.64666666666667 3.66 13.6866666666667 1.83333333333333 2.7 0.833333333333333 5.46666666666667
14550.7275363768 20.6533333333333 10.68 0 7.07333333333333 6.75333333333333 3.92666666666667 13.58 1.83333333333333 2.8 0.833333333333333 5.36666666666667
14575.7287864393 21.2266666666667 10.1066666666667 0 7.22 6.32666666666667 3.78 14.0066666666667 1.70666666666667 2.67333333333333 0.96 5.49333333333333
14600.7300365018 20.8533333333333 10.48 0 7.32 6.8 3.68 13.5333333333333 1.55333333333333 3.01333333333333 1.11333333333333 5.15333333333333
14625.7312865643 20.7933333333333 10.54 0 7.01333333333333 6.55333333333333 3.98666666666667 13.78 1.40666666666667 2.73333333333333 1.26 5.43333333333333
14650.7325366268 21.5733333333333 9.76 0 7.05333333333333 5.81333333333333 3.94666666666667 14.52 1.41333333333333 2.54666666666667 1.25333333333333 5.62
14675.7337866893 22.1333333333333 9.2 0 7.36666666666667 5.56666666666667 3.63333333333333 14.7666666666667 1.74666666666667 2.52666666666667 0.92 5.64
14700.7350367518 21.94 9.39333333333333 0 7.25333333333333 5.64666666666667 3.74666666666667 14.6866666666667 1.74666666666667 2.31333333333333 0.92 5.85333333333333
14725.7362868143 21.9333333333333 9.4 0 7.35333333333333 5.75333333333333 3.64666666666667 14.58 1.66666666666667 2.42 1 5.74666666666667
14750.7375368768 21.5 9.83333333333333 0 7.16 5.99333333333333 3.84 14.34 1.70666666666667 2.74666666666667 0.96 5.42
14775.7387869393 21.6133333333333 9.72 0 7.34 6.06 3.66 14.2733333333333 1.87333333333333 2.89333333333333 0.793333333333333 5.27333333333333
14800.7400370018 21.66 9.67333333333333 0 7.59333333333333 6.26666666666667 3.40666666666667 14.0666666666667 2.13333333333333 2.71333333333333 0.533333333333333 5.45333333333333
14825.7412870644 21.5466666666667 9.78666666666667 0 7.61333333333333 6.4 3.38666666666667 13.9333333333333 2.15333333333333 2.98666666666667 0.513333333333333 5.18
14850.7425371269 21.0333333333333 10.2533333333333 0.00666666666666667 7.50666666666667 6.76 3.49333333333333 13.5266666666667 2.28 3.14666666666667 0.386666666666667 5.06666666666667
14875.7437871894 20.46 10.7066666666667 0 7.5 7.20666666666667 3.5 12.96 2.33333333333333 3.38 0.333333333333333 4.95333333333333
14900.7450372519 20.26 10.9066666666667 0 7.4 7.30666666666667 3.6 12.86 2.33333333333333 3.30666666666667 0.333333333333333 5.02666666666667
14925.7462873144 20.14 11.0266666666667 0 7.18666666666667 7.21333333333333 3.81333333333333 12.9533333333333 2.18 3.08666666666667 0.486666666666667 5.24666666666667
14950.7475373769 20.2466666666667 10.92 0 7.21333333333333 7.13333333333333 3.78666666666667 13.0333333333333 2 2.76 0.666666666666667 5.57333333333333
14975.7487874394 20.3666666666667 10.8 0 7.45333333333333 7.25333333333333 3.54666666666667 12.9133333333333 1.87333333333333 2.66666666666667 0.793333333333333 5.66666666666667
15000.7500375019 21.0333333333333 10.1066666666667 0.00666666666666667 7.68 6.78666666666667 3.32 13.3533333333333 1.83333333333333 2.64 0.833333333333333 5.69333333333333
15025.7512875644 21.6133333333333 9.38666666666667 0 7.98 6.36666666666667 3.02 13.6333333333333 1.83333333333333 2.48 0.833333333333333 5.85333333333333
15050.7525376269 21.7066666666667 9.29333333333333 0 7.96666666666667 6.26 3.03333333333333 13.74 1.83333333333333 2.4 0.833333333333333 5.93333333333333
15075.7537876894 21.3 9.7 0 8.06666666666667 6.76666666666667 2.93333333333333 13.2333333333333 1.83333333333333 2.48666666666667 0.833333333333333 5.84666666666667
15100.7550377519 21.3533333333333 9.64666666666667 0 7.90666666666667 6.55333333333333 3.09333333333333 13.4466666666667 1.66666666666667 2.33333333333333 1 6
15125.7562878144 21.1733333333333 9.82666666666667 0 7.65333333333333 6.48 3.34666666666667 13.52 1.76 2.22666666666667 0.906666666666667 6.10666666666667
15150.7575378769 21.1866666666667 9.81333333333333 0 7.96666666666667 6.78 3.03333333333333 13.22 1.83333333333333 2.28 0.833333333333333 6.05333333333333
15175.7587879394 21.7266666666667 9.27333333333333 0 8.32 6.59333333333333 2.68 13.4066666666667 1.94666666666667 2.25333333333333 0.72 6.08
15200.7600380019 21.4733333333333 9.52666666666667 0 8.38666666666667 6.91333333333333 2.61333333333333 13.0866666666667 1.88666666666667 2.26 0.78 6.07333333333333
15225.7612880644 20.72 10.28 0 7.96 7.24 3.04 12.76 1.62 2.24 1.04666666666667 6.09333333333333
15250.7625381269 20.5133333333333 10.4866666666667 0 7.76666666666667 7.25333333333333 3.23333333333333 12.7466666666667 1.58666666666667 2.11333333333333 1.08 6.22
15275.7637881894 21.2466666666667 9.75333333333333 0 7.79333333333333 6.54666666666667 3.20666666666667 13.4533333333333 1.66666666666667 1.90666666666667 1 6.42666666666667
15300.7650382519 21.4866666666667 9.51333333333333 0 7.83333333333333 6.34666666666667 3.16666666666667 13.6533333333333 1.66666666666667 2 1 6.33333333333333
15325.7662883144 21.7133333333333 9.28666666666667 0 7.90666666666667 6.19333333333333 3.09333333333333 13.8066666666667 1.66666666666667 1.86666666666667 1 6.46666666666667
15350.7675383769 22.2066666666667 8.79333333333333 0 8.38 6.17333333333333 2.62 13.8266666666667 1.93333333333333 2 0.733333333333333 6.33333333333333
15375.7687884394 22.0666666666667 8.93333333333333 0 8.32 6.25333333333333 2.68 13.7466666666667 1.82 1.94 0.846666666666667 6.39333333333333
15400.7700385019 22.46 8.54 0 8.53333333333333 6.07333333333333 2.46666666666667 13.9266666666667 1.94 1.83333333333333 0.726666666666667 6.5
15425.7712885644 22.34 8.66 0 8.40666666666667 6.06666666666667 2.59333333333333 13.9333333333333 2 1.7 0.666666666666667 6.63333333333333
15450.7725386269 22.42 8.58 0 8.26666666666667 5.84666666666667 2.73333333333333 14.1533333333333 2.02666666666667 1.66666666666667 0.64 6.66666666666667
15475.7737886894 22.58 8.32 0 8.36666666666667 5.78666666666667 2.53333333333333 14.2133333333333 2.3 1.84666666666667 0.366666666666667 6.48666666666667
15500.7750387519 22.4 8.43333333333333 0 8.26666666666667 5.86666666666667 2.56666666666667 14.1333333333333 2.33333333333333 1.89333333333333 0.333333333333333 6.44
15525.7762888144 22.12 8.71333333333333 0 8.22666666666667 6.10666666666667 2.60666666666667 13.8933333333333 2.33333333333333 1.83333333333333 0.333333333333333 6.5
15550.7775388769 21.46 9.37333333333333 0 8.5 7.04 2.33333333333333 12.96 2.45333333333333 2.31333333333333 0.213333333333333 6.02
15575.7787889394 21.1533333333333 9.68 0 8.46 7.30666666666667 2.37333333333333 12.6933333333333 2.34666666666667 2.52 0.32 5.81333333333333
15600.7800390019 21.2466666666667 9.58666666666667 0 8.56666666666667 7.32 2.26666666666667 12.68 2.31333333333333 2.66666666666667 0.353333333333333 5.66666666666667
15625.7812890645 21.1866666666667 9.64666666666667 0 8.31333333333333 7.12666666666667 2.52 12.8733333333333 2.05333333333333 2.81333333333333 0.613333333333333 5.52
15650.782539127 21.36 9.47333333333333 0 8.01333333333333 6.65333333333333 2.82 13.3466666666667 1.83333333333333 2.98666666666667 0.833333333333333 5.34666666666667
15675.7837891895 21.7333333333333 9.1 0 8.1 6.36666666666667 2.73333333333333 13.6333333333333 1.94 2.86666666666667 0.726666666666667 5.46666666666667
15700.785039252 21.6333333333333 9.2 0 7.90666666666667 6.27333333333333 2.92666666666667 13.7266666666667 2 2.68666666666667 0.666666666666667 5.64666666666667
15725.7862893145 21.5933333333333 9.24 0 8.16666666666667 6.57333333333333 2.66666666666667 13.4266666666667 2 2.82 0.666666666666667 5.51333333333333
15750.787539377 21.88 8.95333333333333 0 8.44666666666667 6.56666666666667 2.38666666666667 13.4333333333333 2.06666666666667 2.87333333333333 0.6 5.46
15775.7887894395 22.3733333333333 8.46 0 8.77333333333333 6.4 2.06 13.6 2.02 2.94666666666667 0.646666666666667 5.38666666666667
15800.790039502 22.5066666666667 8.32666666666667 0 8.66 6.15333333333333 2.17333333333333 13.8466666666667 2 3.09333333333333 0.666666666666667 5.24
15825.7912895645 22.4666666666667 8.36666666666667 0 8.48666666666667 6.02 2.34666666666667 13.98 2 3.16666666666667 0.666666666666667 5.16666666666667
15850.792539627 22.22 8.51333333333333 0 8.38666666666667 6.16666666666667 2.34666666666667 13.8333333333333 1.83333333333333 3.35333333333333 0.733333333333333 4.98
15875.7937896895 21.8866666666667 8.78 0 8.61333333333333 6.72666666666667 2.05333333333333 13.2733333333333 1.96 3.62 0.54 4.71333333333333
15900.795039752 22.1133333333333 8.55333333333333 0 8.64 6.52666666666667 2.02666666666667 13.4733333333333 1.97333333333333 3.48666666666667 0.526666666666667 4.84666666666667
15925.7962898145 22.24 8.42666666666667 0 8.60666666666667 6.36666666666667 2.06 13.6333333333333 1.83333333333333 3.26666666666667 0.666666666666667 5.06666666666667
15950.797539877 22.3333333333333 8.33333333333333 0 8.7 6.36666666666667 1.96666666666667 13.6333333333333 1.81333333333333 3.31333333333333 0.686666666666667 5.02
15975.7987899395 21.5933333333333 9.07333333333333 0 8.20666666666667 6.61333333333333 2.46 13.3866666666667 1.72666666666667 3.32666666666667 0.773333333333333 5.00666666666667
16000.800040002 21.4866666666667 9.18 0 8.08 6.59333333333333 2.58666666666667 13.4066666666667 1.9 3.16 0.6 5.17333333333333
16025.8012900645 22.1333333333333 8.46 0 8.12666666666667 5.92 2.54 14.0066666666667 2.10666666666667 2.84666666666667 0.393333333333333 5.48666666666667
16050.802540127 22.3666666666667 8.13333333333333 0 7.98 5.44666666666667 2.68666666666667 14.3866666666667 2 2.74 0.5 5.59333333333333
16075.8037901895 22.3133333333333 8.18666666666667 0 8.08666666666667 5.60666666666667 2.58 14.2266666666667 2 2.94 0.5 5.39333333333333
16100.805040252 22.2666666666667 8.12 0.00666666666666667 8.34666666666667 5.8 2.32 13.92 2.08 3 0.42 5.33333333333333
16125.8062903145 22.3866666666667 7.94666666666667 0 8.72 6 1.94666666666667 13.6666666666667 2.12666666666667 3 0.373333333333333 5.33333333333333
16150.807540377 22 8.33333333333333 0 8.5 6.16666666666667 2.16666666666667 13.5 2 2.92 0.5 5.41333333333333
16175.8087904395 22.1666666666667 8.16666666666667 0 8.64666666666667 6.14666666666667 2.02 13.52 2 2.78 0.5 5.55333333333333
16200.810040502 22.16 8.17333333333333 0 8.6 6.10666666666667 2.06666666666667 13.56 2.14 2.64 0.36 5.69333333333333
16225.8112905645 22.4133333333333 7.92 0 8.54666666666667 5.8 2.12 13.8666666666667 2.16666666666667 2.44666666666667 0.333333333333333 5.88666666666667
16250.812540627 22.5533333333333 7.78 0 8.33333333333333 5.44666666666667 2.33333333333333 14.22 2.16666666666667 2.32 0.333333333333333 6.01333333333333
16275.8137906895 22.74 7.59333333333333 0 8.08 5.00666666666667 2.58666666666667 14.66 2.07333333333333 2.33333333333333 0.426666666666667 6
16300.815040752 22.1533333333333 7.95333333333333 0.0133333333333333 8.16666666666667 5.45333333333333 2.5 13.9866666666667 2 2.48 0.5 5.85333333333333
16325.8162908145 21.7133333333333 8.28666666666667 0 7.86 5.48 2.80666666666667 13.8533333333333 2 2.9 0.5 5.43333333333333
16350.817540877 21.6 8.4 0 7.70666666666667 5.44 2.96 13.8933333333333 2 2.88 0.5 5.45333333333333
16375.8187909395 22.4133333333333 7.58666666666667 0 8.08666666666667 5.00666666666667 2.58 14.3266666666667 2.12666666666667 2.41333333333333 0.373333333333333 5.92
16400.8200410021 21.64 8.36 0 8.06666666666667 5.76 2.6 13.5733333333333 2.16666666666667 2.6 0.333333333333333 5.73333333333333
16425.8212910646 21.4866666666667 8.51333333333333 0 8.01333333333333 5.86 2.65333333333333 13.4733333333333 2.19333333333333 2.55333333333333 0.306666666666667 5.78
16450.8225411271 22.38 7.62 0 8.32666666666667 5.28 2.34 14.0533333333333 2.33333333333333 2.20666666666667 0.166666666666667 6.12666666666667
16475.8237911896 22.8933333333333 7.10666666666667 0 8.76666666666667 5.20666666666667 1.9 14.1266666666667 2.30666666666667 2.16666666666667 0.193333333333333 6.16666666666667
16500.8250412521 22.66 7.30666666666667 0.00666666666666667 8.76666666666667 5.40666666666667 1.9 13.8933333333333 2.3 2.24 0.2 6.06
16525.8262913146 21.8666666666667 7.8 0 8.52 5.65333333333333 2.14666666666667 13.3466666666667 2.18666666666667 2.21333333333333 0.313333333333333 5.78666666666667
16550.8275413771 21.7733333333333 7.89333333333333 0 8.41333333333333 5.64 2.25333333333333 13.36 2.16666666666667 2.14 0.333333333333333 5.86
16575.8287914396 22.1533333333333 7.51333333333333 0 8.25333333333333 5.1 2.41333333333333 13.9 2.16666666666667 1.99333333333333 0.333333333333333 6.00666666666667
16600.8300415021 22.3266666666667 7.34 0 8.17333333333333 4.84666666666667 2.49333333333333 14.1533333333333 2.16666666666667 1.66666666666667 0.333333333333333 6.33333333333333
16625.8312915646 22.0666666666667 7.6 0 8.24 5.17333333333333 2.42666666666667 13.8266666666667 2.16666666666667 1.53333333333333 0.333333333333333 6.46666666666667
16650.8325416271 22.1 7.56666666666667 0 8.38666666666667 5.28666666666667 2.28 13.7133333333333 2.13333333333333 1.56666666666667 0.366666666666667 6.43333333333333
16675.8337916896 21.6733333333333 7.99333333333333 0 8.06666666666667 5.39333333333333 2.6 13.6066666666667 2 1.76 0.5 6.24
16700.8350417521 21.1933333333333 8.47333333333333 0 7.84 5.64666666666667 2.82666666666667 13.3533333333333 1.81333333333333 2.05333333333333 0.686666666666667 5.94666666666667
16725.8362918146 20.8866666666667 8.78 0 7.56 5.67333333333333 3.10666666666667 13.3266666666667 1.60666666666667 2.09333333333333 0.893333333333333 5.90666666666667
16750.8375418771 20.74 8.92 0 7.42 5.67333333333333 3.24666666666667 13.32 1.34 1.92666666666667 1.16 6.07333333333333
16775.8387919396 21.3933333333333 8.10666666666667 0 7.79333333333333 5.23333333333333 2.87333333333333 13.6 1.65333333333333 1.66 0.846666666666667 6.34
16800.8400420021 21.2466666666667 8.25333333333333 0 7.5 5.08666666666667 3.16666666666667 13.7466666666667 1.7 1.55333333333333 0.8 6.44666666666667
16825.8412920646 21.04 8.46 0 7.28 5.07333333333333 3.38666666666667 13.76 1.83333333333333 1.74 0.666666666666667 6.26
16850.8425421271 20.9 8.6 0 6.84666666666667 4.78 3.82 14.0533333333333 1.8 1.65333333333333 0.7 6.34666666666667
16875.8437921896 20.3 9.06666666666667 0.00666666666666667 6.24666666666667 4.64666666666667 4.42 14.0533333333333 1.83333333333333 1.48 0.666666666666667 6.65333333333333
16900.8450422521 19.8266666666667 9.50666666666667 0 6.22 5.06 4.44666666666667 13.6066666666667 1.81333333333333 1.84 0.686666666666667 6.32666666666667
16925.8462923146 19.3666666666667 9.96666666666667 0 5.88666666666667 5.18666666666667 4.78 13.48 1.55333333333333 1.90666666666667 0.946666666666667 6.26
16950.8475423771 19.56 9.77333333333333 0 5.91333333333333 5.02 4.75333333333333 13.6466666666667 1.64666666666667 1.61333333333333 0.853333333333333 6.55333333333333
16975.8487924396 20.0066666666667 9.24666666666667 0 6.06666666666667 4.72666666666667 4.52 13.94 1.73333333333333 1.69333333333333 0.686666666666667 6.47333333333333
17000.8500425021 20.1066666666667 9.06 0 6.12 4.68 4.38 13.9866666666667 1.66666666666667 1.74 0.666666666666667 6.42666666666667
17025.8512925646 20.5466666666667 8.51333333333333 0 6.46 4.47333333333333 4.04 14.0866666666667 1.66666666666667 1.72666666666667 0.666666666666667 6.44
17050.8525426271 20.9866666666667 7.98666666666667 0 6.7 4.18666666666667 3.8 14.2866666666667 1.66666666666667 1.96666666666667 0.666666666666667 6.2
17075.8537926896 21.06 7.77333333333333 0 6.62666666666667 3.9 3.87333333333333 14.4333333333333 1.65333333333333 2 0.68 6.16666666666667
17100.8550427521 21.06 7.77333333333333 0 6.34 3.61333333333333 4.16 14.72 1.38666666666667 1.82 0.946666666666667 6.34666666666667
17125.8562928146 21.6733333333333 7.16 0 6.73333333333333 3.39333333333333 3.76666666666667 14.94 1.5 1.52 0.833333333333333 6.64666666666667
17150.8575428771 22.34 6.49333333333333 0 7.30666666666667 3.3 3.19333333333333 15.0333333333333 1.68 1.3 0.653333333333333 6.86666666666667
17175.8587929396 22.18 6.50666666666667 0 7.16 3.31333333333333 3.19333333333333 15.02 1.66666666666667 1.30666666666667 0.666666666666667 6.86
17200.8600430022 21.6 7.06666666666667 0 6.84666666666667 3.58 3.48666666666667 14.7533333333333 1.66666666666667 1.62 0.666666666666667 6.54666666666667
17225.8612930647 21.2066666666667 7.45333333333333 0 6.86666666666667 3.99333333333333 3.46 14.34 1.66666666666667 2 0.666666666666667 6.16666666666667
17250.8625431272 21.16 7.24666666666667 0 6.84 4.01333333333333 3.23333333333333 14.32 1.66666666666667 1.97333333333333 0.666666666666667 6.19333333333333
17275.8637931897 20.94 7.39333333333333 0 6.69333333333333 4.08666666666667 3.30666666666667 14.2466666666667 1.53333333333333 1.85333333333333 0.8 6.31333333333333
17300.8650432522 20.4266666666667 7.90666666666667 0 6.34 4.24666666666667 3.66 14.0866666666667 1.5 2.04 0.833333333333333 6.12666666666667
17325.8662933147 20.3266666666667 8.00666666666667 0 6.28666666666667 4.29333333333333 3.71333333333333 14.04 1.36 2.18666666666667 0.973333333333333 5.98
17350.8675433772 20.26 8.07333333333333 0 6.38666666666667 4.46 3.61333333333333 13.8733333333333 1.33333333333333 2.46 1 5.70666666666667
17375.8687934397 20.0933333333333 8.24 0 6.46 4.7 3.54 13.6333333333333 1.27333333333333 2.57333333333333 1.06 5.59333333333333
17400.8700435022 19.44 8.89333333333333 0 6.32 5.21333333333333 3.68 13.12 1.16666666666667 2.54666666666667 1.16666666666667 5.62
17425.8712935647 19.4466666666667 8.88666666666666 0 6.4 5.28666666666667 3.6 13.0466666666667 1.16666666666667 2.34 1.16666666666667 5.82666666666667
17450.8725436272 19.58 8.54 0.00666666666666667 6.40666666666667 5.09333333333333 3.44666666666667 13.1733333333333 1.23333333333333 2.20666666666667 1.1 6.02666666666667
17475.8737936897 19.4466666666667 8.55333333333333 0 6.44666666666667 5.16666666666667 3.38666666666667 13 1.28 2.22666666666667 1.05333333333333 6.10666666666667
17500.8750437522 19.1533333333333 8.84666666666667 0 6.25333333333333 5.26666666666667 3.58 12.9 1.16666666666667 2.36 1.16666666666667 5.97333333333333
17525.8762938147 19.6466666666667 8.35333333333333 0 6.30666666666667 4.82666666666667 3.52666666666667 13.34 1.18666666666667 2.49333333333333 1.14666666666667 5.84
17550.8775438772 19.42 8.58 0 6.12666666666667 4.87333333333333 3.70666666666667 13.2933333333333 1.33333333333333 2.33333333333333 1 6
17575.8787939397 19.24 8.76 0 6.13333333333333 5.06 3.7 13.1066666666667 1.26 2.50666666666667 1.07333333333333 5.82666666666667
17600.8800440022 18.8666666666667 9.13333333333333 0 6.16666666666667 5.46666666666667 3.66666666666667 12.7 1.16666666666667 2.8 1.16666666666667 5.53333333333333
17625.8812940647 19.2066666666667 8.79333333333333 0 6.34 5.3 3.49333333333333 12.8666666666667 1.16666666666667 2.60666666666667 1.16666666666667 5.72666666666667
17650.8825441272 18.92 9.08 0 6.04666666666667 5.29333333333333 3.78666666666667 12.8733333333333 1.07333333333333 2.72666666666667 1.26 5.60666666666667
17675.8837941897 18.6933333333333 9.24 0.00666666666666667 5.87333333333333 5.28 3.96 12.82 1.16666666666667 2.58 1.16666666666667 5.75333333333333
17700.8850442522 18.86 8.97333333333333 0 6.1 5.24 3.73333333333333 12.76 1.24 2.32666666666667 1.09333333333333 6.00666666666667
17725.8862943147 19.6733333333333 8.16 0 6.39333333333333 4.72 3.44 13.28 1.33333333333333 1.86666666666667 1 6.46666666666667
17750.8875443772 20.16 7.67333333333333 0 6.48666666666667 4.32666666666667 3.34666666666667 13.6733333333333 1.33333333333333 1.68 1 6.65333333333333
17775.8887944397 19.8466666666667 7.98666666666667 0 6.6 4.75333333333333 3.23333333333333 13.2466666666667 1.44666666666667 2.00666666666667 0.886666666666667 6.32666666666667
17800.8900445022 19.6533333333333 8.18 0 6.40666666666667 4.75333333333333 3.42666666666667 13.2466666666667 1.4 2.16 0.933333333333333 6.17333333333333
17825.8912945647 19.6666666666667 8.16666666666667 0 6.73333333333333 5.06666666666667 3.1 12.9333333333333 1.49333333333333 2.17333333333333 0.84 6.16
17850.8925446272 19.6133333333333 8.20666666666667 0 7.05333333333333 5.42666666666667 2.78 12.56 1.62666666666667 2.33333333333333 0.706666666666667 5.98666666666667
17875.8937946897 19.78 7.88666666666667 0 7.20666666666667 5.26 2.62666666666667 12.5733333333333 1.66666666666667 2.33333333333333 0.666666666666667 5.83333333333333
17900.8950447522 19.46 8.20666666666667 0 7.12666666666667 5.5 2.70666666666667 12.3333333333333 1.76666666666667 2.46 0.566666666666667 5.70666666666667
17925.8962948147 19.1066666666667 8.44666666666667 0 7 5.61333333333333 2.83333333333333 12.1066666666667 1.82 2.33333333333333 0.513333333333333 5.83333333333333
17950.8975448772 18.7466666666667 8.74666666666667 0 6.66666666666667 5.58666666666667 3.16 12.08 1.66666666666667 2.42 0.666666666666667 5.74666666666667
17975.8987949397 18.9133333333333 8.42 0 6.66666666666667 5.42 3 12.2466666666667 1.66666666666667 2.63333333333333 0.666666666666667 5.53333333333333
18000.9000450023 18.7133333333333 8.62 0 6.68666666666667 5.64 2.98 12.0266666666667 1.66666666666667 2.73333333333333 0.666666666666667 5.43333333333333
18025.9012950648 18.6466666666667 8.68666666666667 0 6.67333333333333 5.69333333333333 2.99333333333333 11.9733333333333 1.67333333333333 2.56 0.66 5.60666666666667
18050.9025451273 18.8666666666667 8.46666666666667 0 6.90666666666667 5.70666666666667 2.76 11.96 1.83333333333333 2.5 0.5 5.66666666666667
18075.9037951898 18.8533333333333 8.48 0 7 5.81333333333333 2.66666666666667 11.8533333333333 1.98666666666667 2.38 0.346666666666667 5.78666666666667
18100.9050452523 19.3 8.03333333333333 0 7.33333333333333 5.7 2.33333333333333 11.9666666666667 2 2.49333333333333 0.333333333333333 5.67333333333333
18125.9062953148 19.4133333333333 7.92 0 7.33333333333333 5.58666666666667 2.33333333333333 12.08 2 2.78 0.333333333333333 5.38666666666667
18150.9075453773 19.5266666666667 7.80666666666667 0 7.31333333333333 5.45333333333333 2.35333333333333 12.2133333333333 1.98 2.76666666666667 0.353333333333333 5.4
18175.9087954398 19.4 7.93333333333333 0 7.08666666666667 5.35333333333333 2.58 12.3133333333333 1.75333333333333 2.66666666666667 0.58 5.5
18200.9100455023 19.08 8.11333333333333 0.00666666666666667 7.16666666666667 5.61333333333333 2.5 11.9133333333333 1.66666666666667 2.77333333333333 0.666666666666667 5.25333333333333
18225.9112955648 19.3266666666667 7.84 0 7.22 5.39333333333333 2.44666666666667 12.1066666666667 1.69333333333333 2.6 0.64 5.4
18250.9125456273 19 8.16666666666667 0 7.01333333333333 5.51333333333333 2.65333333333333 11.9866666666667 1.83333333333333 2.59333333333333 0.5 5.40666666666667
18275.9137956898 18.8933333333333 8.16 0.00666666666666667 7.16 5.65333333333333 2.50666666666667 11.7333333333333 1.92 2.62 0.413333333333333 5.26666666666667
18300.9150457523 18.84 8.16 0 7.29333333333333 5.78666666666667 2.37333333333333 11.5466666666667 2 2.62 0.333333333333333 5.21333333333333
18325.9162958148 18.6933333333333 8.29333333333333 0 7.36666666666667 5.99333333333333 2.3 11.3266666666667 2.07333333333333 3.16 0.26 4.66
18350.9175458773 19.0733333333333 7.76 0 7.44666666666667 5.54 2.22 11.6266666666667 2.16666666666667 3 0.166666666666667 4.66666666666667
18375.9187959398 18.6133333333333 8.22 0 7.41333333333333 5.96666666666667 2.25333333333333 11.2 2.01333333333333 3.09333333333333 0.32 4.57333333333333
18400.9200460023 18.4133333333333 8.42 0 7.13333333333333 5.88666666666667 2.53333333333333 11.28 2 2.96 0.333333333333333 4.70666666666667
18425.9212960648 18.4666666666667 8.36666666666667 0 7 5.7 2.66666666666667 11.4666666666667 2 2.96 0.333333333333333 4.70666666666667
18450.9225461273 18.5666666666667 8.26666666666667 0 7.06666666666667 5.66666666666667 2.6 11.5 2 3 0.333333333333333 4.66666666666667
18475.9237961898 18.5866666666667 8.14 0 7.30666666666667 5.78 2.36 11.28 2 2.94666666666667 0.333333333333333 4.72
18500.9250462523 18.3133333333333 8.35333333333333 0 7.14666666666667 5.83333333333333 2.52 11.1666666666667 1.85333333333333 2.94 0.48 4.72666666666667
18525.9262963148 18.5866666666667 8.08 0 7.46 5.87333333333333 2.20666666666667 11.1266666666667 1.93333333333333 2.88 0.4 4.78666666666667
18550.9275463773 18.54 7.98666666666667 0.00666666666666667 7.76666666666667 6.08666666666667 1.9 10.7733333333333 2.12 3.02666666666667 0.213333333333333 4.5
18575.9287964398 18.1733333333333 8.32666666666667 0 7.74 6.4 1.92666666666667 10.4333333333333 2.16666666666667 2.98666666666667 0.166666666666667 4.51333333333333
18600.9300465023 18.22 8.28 0 7.56 6.17333333333333 2.10666666666667 10.66 2.06666666666667 2.74666666666667 0.266666666666667 4.75333333333333
18625.9312965648 18.1866666666667 8.31333333333333 0 7.59333333333333 6.24 2.07333333333333 10.5933333333333 1.89333333333333 2.68666666666667 0.44 4.81333333333333
18650.9325466273 18.64 7.86 0 7.55333333333333 5.74666666666667 2.11333333333333 11.0866666666667 1.90666666666667 2.28666666666667 0.426666666666667 5.21333333333333
18675.9337966898 18.5666666666667 7.93333333333333 0 7.43333333333333 5.7 2.23333333333333 11.1333333333333 1.64 2.46666666666667 0.693333333333333 5.03333333333333
18700.9350467523 17.5666666666667 8.93333333333333 0 6.75333333333333 6.02 2.91333333333333 10.8133333333333 1.42 2.5 0.913333333333333 5
18725.9362968148 17.26 9.24 0 6.58 6.15333333333333 3.08666666666667 10.68 1.26 2.5 1.07333333333333 5
18750.9375468773 17.16 9.34 0 6.50666666666667 6.18 3.16 10.6533333333333 1.01333333333333 2.33333333333333 1.32 5.16666666666667
18775.9387969398 17.1066666666667 9.39333333333333 0 6.76 6.48666666666667 2.90666666666667 10.3466666666667 1.26666666666667 2.55333333333333 1.06666666666667 4.94666666666667
18800.9400470024 16.76 9.74 0 6.5 6.57333333333333 3.16666666666667 10.26 1.33333333333333 2.62666666666667 1 4.87333333333333
18825.9412970649 16.72 9.64666666666667 0 6.21333333333333 6.19333333333333 3.45333333333333 10.5066666666667 1.33333333333333 2.42666666666667 1 4.94
18850.9425471274 16.42 9.91333333333333 0 5.98666666666667 6.23333333333333 3.68 10.4333333333333 1.34666666666667 2.40666666666667 0.986666666666667 4.92666666666667
18875.9437971899 15.8733333333333 10.46 0 5.55333333333333 6.34666666666667 4.11333333333333 10.32 1.18666666666667 2.62 1.14666666666667 4.71333333333333
18900.9450472524 16.2466666666667 10.0866666666667 0 5.87333333333333 6.29333333333333 3.79333333333333 10.3733333333333 1.16666666666667 2.73333333333333 1.16666666666667 4.6
18925.9462973149 16.36 9.97333333333333 0 6.07333333333333 6.38 3.59333333333333 10.2866666666667 1.27333333333333 2.82 1.06 4.51333333333333
18950.9475473774 16.5733333333333 9.76 0 5.63333333333333 5.72666666666667 4.03333333333333 10.94 1.12 2.83333333333333 1.21333333333333 4.5
18975.9487974399 16.6266666666667 9.70666666666667 0 5.58 5.62 4.08666666666667 11.0466666666667 1.12666666666667 2.76666666666667 1.20666666666667 4.56666666666667
19000.9500475024 16.8533333333333 9.48 0 5.82666666666667 5.64 3.84 11.0266666666667 1.33333333333333 2.76 1 4.57333333333333
19025.9512975649 16.6133333333333 9.60666666666667 0.00666666666666667 5.90666666666667 5.96 3.64666666666667 10.7066666666667 1.48 3.03333333333333 0.966666666666667 4.3
19050.9525476274 16.62 9.54666666666667 0 5.89333333333333 5.94 3.60666666666667 10.7266666666667 1.56 3.04666666666667 0.94 4.28666666666667
19075.9537976899 16.7933333333333 9.37333333333333 0 5.94 5.81333333333333 3.56 10.8533333333333 1.61333333333333 3.18666666666667 0.886666666666667 4.14666666666667
19100.9550477524 17.3533333333333 8.81333333333333 0 6.06666666666667 5.38 3.43333333333333 11.2866666666667 1.66 3.32666666666667 0.84 4.00666666666667
19125.9562978149 17.8066666666667 8.36 0 6 4.86 3.5 11.8066666666667 1.5 2.98666666666667 1 4.34666666666667
19150.9575478774 17.92 8.24666666666667 0 6 4.74666666666667 3.5 11.92 1.5 2.77333333333333 1 4.56
19175.9587979399 18.0533333333333 8.11333333333333 0 5.93333333333333 4.54666666666667 3.56666666666667 12.12 1.46 2.52666666666667 1.04 4.80666666666667
19200.9600480024 18.2333333333333 7.85333333333333 0 5.98666666666667 4.34 3.51333333333333 12.2466666666667 1.33333333333333 2.54 1.16666666666667 4.79333333333333
19225.9612980649 17.7066666666667 8.29333333333333 0 5.95333333333333 4.74666666666667 3.54666666666667 11.7533333333333 1.29333333333333 2.70666666666667 1.20666666666667 4.62666666666667
19250.9625481274 16.98 9.02 0 5.46666666666667 4.98666666666667 4.03333333333333 11.5133333333333 1.27333333333333 2.76666666666667 1.22666666666667 4.56666666666667
19275.9637981899 16.9466666666667 9.05333333333333 0 5.40666666666667 4.96 4.09333333333333 11.54 1.26666666666667 2.67333333333333 1.23333333333333 4.66
19300.9650482524 17.3333333333333 8.66666666666667 0 5.72666666666667 4.89333333333333 3.77333333333333 11.6066666666667 1.5 2.39333333333333 1 4.94
19325.9662983149 17.9133333333333 8.08666666666667 0 5.89333333333333 4.48 3.60666666666667 12.02 1.5 2 1 5.33333333333333
19350.9675483774 18.0933333333333 7.90666666666667 0 5.86 4.26666666666667 3.64 12.2333333333333 1.5 1.76666666666667 1 5.56666666666667
19375.9687984399 18.2466666666667 7.75333333333333 0 5.83333333333333 4.08666666666667 3.66666666666667 12.4133333333333 1.5 1.84 1 5.49333333333333
19400.9700485024 18.0133333333333 7.98666666666667 0 5.78666666666667 4.27333333333333 3.71333333333333 12.2266666666667 1.5 2.31333333333333 1 5.02
19425.9712985649 18.18 7.82 0 5.91333333333333 4.23333333333333 3.58666666666667 12.2666666666667 1.56 2.32666666666667 0.94 5.00666666666667
19450.9725486274 18.3466666666667 7.65333333333333 0 6.3 4.45333333333333 3.2 12.0466666666667 1.66666666666667 2.11333333333333 0.833333333333333 5.22
19475.9737986899 18.0266666666667 7.97333333333333 0 6.26 4.73333333333333 3.24 11.7666666666667 1.66666666666667 2.16 0.833333333333333 5.17333333333333
19500.9750487524 17.84 7.97333333333333 0 6.14666666666667 4.80666666666667 3.16666666666667 11.6933333333333 1.59333333333333 2 0.833333333333333 5.33333333333333
19525.9762988149 17.8466666666667 7.69333333333333 0 6.22 4.74666666666667 2.94666666666667 11.6266666666667 1.63333333333333 1.98666666666667 0.7 5.34666666666667
19550.9775488774 17.98 7.52 0 6.42 4.77333333333333 2.74666666666667 11.56 1.5 2.08 0.833333333333333 5.25333333333333
19575.9787989399 17.64 7.86 0 6.34666666666667 5.04 2.82 11.2933333333333 1.55333333333333 2.33333333333333 0.78 5
19600.9800490025 17.7466666666667 7.64666666666667 0 6.38 4.86 2.78666666666667 11.3666666666667 1.62666666666667 2.05333333333333 0.706666666666667 5.17333333333333
19625.981299065 17.46 7.87333333333333 0 6.34666666666667 5.05333333333333 2.82 11.1133333333333 1.77333333333333 2.11333333333333 0.56 5.05333333333333
19650.9825491275 17.52 7.81333333333333 0 6.34 4.98666666666667 2.82666666666667 11.18 1.76666666666667 2.22 0.566666666666667 4.94666666666667
19675.98379919 18.1533333333333 7.06 0.00666666666666667 6.41333333333333 4.42666666666667 2.63333333333333 11.74 1.71333333333333 2.00666666666667 0.5 5.16
19700.9850492525 17.7933333333333 7.25333333333333 0.00666666666666667 6.22 4.59333333333333 2.66 11.5733333333333 1.66666666666667 2.1 0.5 5.06666666666667
19725.986299315 17.3133333333333 7.68666666666667 0 5.96666666666667 4.82 2.86666666666667 11.3466666666667 1.54 2.32 0.626666666666667 4.84666666666667
19750.9875493775 17.2533333333333 7.74666666666667 0 5.97333333333333 4.88666666666667 2.86 11.28 1.5 2.38 0.666666666666667 4.78666666666667
19775.98879944 17.3933333333333 7.45333333333333 0 6.16666666666667 4.78666666666667 2.66666666666667 11.2266666666667 1.5 2.42666666666667 0.666666666666667 4.74
19800.9900495025 17.4733333333333 7.36 0 6.24 4.76666666666667 2.59333333333333 11.2333333333333 1.42666666666667 2.26 0.74 4.90666666666667
19825.991299565 17.12 7.71333333333333 0 6.16666666666667 5.04666666666667 2.66666666666667 10.9533333333333 1.33333333333333 2.44 0.833333333333333 4.72666666666667
19850.9925496275 17.1 7.73333333333333 0 6.16666666666667 5.06666666666667 2.66666666666667 10.9333333333333 1.33333333333333 2 0.833333333333333 5.16666666666667
19875.99379969 17.26 7.57333333333333 0 6.26 5 2.57333333333333 11 1.33333333333333 1.83333333333333 0.833333333333333 5.33333333333333
19900.9950497525 17.46 7.37333333333333 0 6.49333333333333 5.03333333333333 2.34 10.9666666666667 1.33333333333333 1.85333333333333 0.833333333333333 5.31333333333333
19925.996299815 17.2066666666667 7.62666666666667 0 6.60666666666667 5.4 2.22666666666667 10.6 1.33333333333333 2.21333333333333 0.833333333333333 4.95333333333333
19950.9975498775 17.4 7.43333333333333 0 6.80666666666667 5.40666666666667 2.02666666666667 10.5933333333333 1.33333333333333 2.28666666666667 0.833333333333333 4.88
19975.99879994 17.3782051282051 7.45512820512821 0 6.83333333333333 5.45512820512821 2 10.5448717948718 1.33333333333333 2.11538461538462 0.833333333333333 5.05128205128205
20001.0000500025 17.4533333333333 7.38 0 6.82 5.36666666666667 2.01333333333333 10.6333333333333 1.20666666666667 2.16666666666667 0.96 5
20026.001300065 17.3666666666667 7.46666666666667 0 6.82666666666667 5.46 2.00666666666667 10.54 1.16666666666667 2.16666666666667 1 5
20051.0025501275 17.1133333333333 7.72 0 6.77333333333333 5.66 2.06 10.34 1.16666666666667 2.24666666666667 1 4.92
20076.00380019 16.9466666666667 7.88666666666667 0 6.86666666666667 5.92 1.96666666666667 10.08 1.16666666666667 2.36666666666667 1 4.8
20101.0050502525 16.6866666666667 8.14666666666667 0 6.61333333333333 5.92666666666667 2.22 10.0733333333333 1.16666666666667 2.54666666666667 1 4.62
20126.006300315 16.4333333333333 8.4 0 6.5 6.06666666666667 2.33333333333333 9.93333333333333 1.16666666666667 2.69333333333333 1 4.47333333333333
20151.0075503775 16.3666666666667 8.46666666666667 0 6.40666666666667 6.04 2.42666666666667 9.96 1.07333333333333 2.82 1.09333333333333 4.34666666666667
20176.00880044 16.84 7.99333333333333 0 6.38666666666667 5.54666666666667 2.44666666666667 10.4533333333333 1.14666666666667 2.46 1.02 4.70666666666667
20201.0100505025 16.62 8.21333333333333 0 6.20666666666667 5.58666666666667 2.62666666666667 10.4133333333333 1.04666666666667 2.66666666666667 1.12 4.5
20226.011300565 16.5466666666667 8.28666666666667 0 5.81333333333333 5.26666666666667 3.02 10.7333333333333 1 2.59333333333333 1.16666666666667 4.57333333333333
20251.0125506275 16.8133333333333 8.02 0 5.82 5.00666666666667 3.01333333333333 10.9933333333333 1 2.24 1.16666666666667 4.92666666666667
20276.01380069 16.8933333333333 7.94 0 5.77333333333333 4.88 3.06 11.12 1 2.01333333333333 1.16666666666667 5.15333333333333
20301.0150507525 16.6266666666667 8.20666666666667 0 5.80666666666667 5.18 3.02666666666667 10.82 0.986666666666667 2.08666666666667 1.18 5.08
20326.016300815 16.6 8.23333333333333 0 5.84666666666667 5.24666666666667 2.98666666666667 10.7533333333333 0.9 2.14666666666667 1.26666666666667 5.02
20351.0175508775 16.8133333333333 8.02 0 5.88666666666667 5.07333333333333 2.94666666666667 10.9266666666667 1.04 1.94 1.12666666666667 5.22666666666667
20376.01880094 16.9933333333333 7.83333333333333 0.00666666666666667 6.17333333333333 5.17333333333333 2.66 10.82 1 1.96 1.16666666666667 5.2
20401.0200510026 17.3933333333333 7.27333333333333 0 6.58 5.02 2.25333333333333 10.8133333333333 1.14 1.9 1.02666666666667 5.1
20426.0213010651 17.6333333333333 7.03333333333333 0 6.66666666666667 4.86666666666667 2.16666666666667 10.9666666666667 1.12 1.72666666666667 1.04666666666667 5.27333333333333
20451.0225511276 17.2133333333333 7.45333333333333 0 6.5 5.12 2.33333333333333 10.7133333333333 1 1.74666666666667 1.16666666666667 5.25333333333333
20476.0238011901 16.9 7.64 0 6.17333333333333 4.98 2.66 10.7266666666667 0.866666666666667 1.80666666666667 1.3 5.19333333333333
20501.0250512526 16.16 8.34 0 5.96666666666667 5.47333333333333 2.86666666666667 10.1933333333333 0.92 1.94666666666667 1.24666666666667 5.05333333333333
20526.0263013151 16.12 8.38 0 6.10666666666667 5.65333333333333 2.72666666666667 10.0133333333333 1.1 2.16666666666667 1.06666666666667 4.83333333333333
20551.0275513776 16.2733333333333 8.22666666666666 0 6.17333333333333 5.56666666666667 2.66 10.1 1.21333333333333 2.16 0.953333333333333 4.84
20576.0288014401 16.5066666666667 7.84666666666667 0 6.54 5.55333333333333 2.29333333333333 9.96666666666667 1.43333333333333 2.21333333333333 0.733333333333333 4.64
20601.0300515026 17.0333333333333 7.3 0 6.82 5.28666666666667 2.01333333333333 10.2133333333333 1.69333333333333 2.10666666666667 0.473333333333333 4.72666666666667
20626.0313015651 17.9266666666667 6.40666666666667 0 6.87333333333333 4.44666666666667 1.96 11.0533333333333 1.70666666666667 1.77333333333333 0.46 5.06
20651.0325516276 17.66 6.67333333333333 0 6.6 4.44 2.23333333333333 11.06 1.66666666666667 1.94 0.5 4.89333333333333
20676.0338016901 17.4533333333333 6.88 0 6.48 4.52666666666667 2.35333333333333 10.9733333333333 1.61333333333333 2 0.553333333333333 4.83333333333333
20701.0350517526 17.1 7.11333333333333 0 6.4 4.68 2.43333333333333 10.7 1.59333333333333 1.91333333333333 0.573333333333333 4.8
20726.0363018151 17.2266666666667 6.94 0 6.64 4.74666666666667 2.19333333333333 10.5866666666667 1.6 1.84666666666667 0.566666666666667 4.82
20751.0375518776 16.54 7.62666666666667 0 6.40666666666667 5.2 2.42666666666667 10.1333333333333 1.52 2.18666666666667 0.646666666666667 4.48
20776.0388019401 16.9466666666667 7.18 0.00666666666666667 6.44666666666667 4.83333333333333 2.34666666666667 10.5 1.66666666666667 2.33333333333333 0.5 4.33333333333333
20801.0400520026 17.1466666666667 6.85333333333333 0 6.36666666666667 4.55333333333333 2.3 10.78 1.66666666666667 2.32 0.5 4.34666666666667
20826.0413020651 17.2666666666667 6.73333333333333 0 6.30666666666667 4.37333333333333 2.36 10.96 1.66666666666667 2.33333333333333 0.5 4.33333333333333
20851.0425521276 17.3733333333333 6.62666666666667 0 6.18 4.14 2.48666666666667 11.1933333333333 1.73333333333333 2 0.433333333333333 4.66666666666667
20876.0438021901 17.6666666666667 6.28666666666667 0 6.27333333333333 3.89333333333333 2.39333333333333 11.3933333333333 1.83333333333333 1.88666666666667 0.333333333333333 4.73333333333333
20901.0450522526 17.7933333333333 6.04 0 6.35333333333333 3.72666666666667 2.31333333333333 11.44 1.83333333333333 1.74666666666667 0.333333333333333 4.75333333333333
20926.0463023151 17.5533333333333 6.28 0 6.24 3.85333333333333 2.42666666666667 11.3133333333333 1.83333333333333 1.85333333333333 0.333333333333333 4.64666666666667
20951.0475523776 17.5466666666667 6.28666666666667 0 6.2 3.82 2.46666666666667 11.3466666666667 1.72666666666667 1.66666666666667 0.44 4.83333333333333
20976.0488024401 17.4933333333333 6.30666666666667 0.00666666666666667 6.4 4.04 2.26666666666667 11.0933333333333 1.73333333333333 1.74 0.433333333333333 4.79333333333333
21001.0500525026 17.1266666666667 6.34666666666667 0.00666666666666667 6.2 4.01333333333333 2.33333333333333 10.9266666666667 1.46666666666667 1.83333333333333 0.566666666666667 4.83333333333333
21026.0513025651 17.2133333333333 6.12 0 6.06 3.68 2.44 11.1533333333333 1.33333333333333 1.99333333333333 0.666666666666667 4.67333333333333
21051.0525526276 16.9866666666667 6.29333333333333 0 6.11333333333333 3.90666666666667 2.38666666666667 10.8733333333333 1.45333333333333 2.24 0.546666666666667 4.42666666666667
21076.0538026901 16.8466666666667 6.21333333333333 0 6.2 3.91333333333333 2.3 10.6466666666667 1.5 2.24666666666667 0.5 4.31333333333333
21101.0550527526 16.9066666666667 6.09333333333333 0 6.22 3.81333333333333 2.28 10.6866666666667 1.38666666666667 2.18666666666667 0.613333333333333 4.31333333333333
21126.0563028151 16.62 6.38 0 6.09333333333333 3.97333333333333 2.40666666666667 10.5266666666667 1.41333333333333 2.19333333333333 0.586666666666667 4.30666666666667
21151.0575528776 16.54 6.46 0 6.09333333333333 4.05333333333333 2.40666666666667 10.4466666666667 1.59333333333333 2.16 0.406666666666667 4.34
21176.0588029401 16.5933333333333 6.40666666666667 0 6.29333333333333 4.2 2.20666666666667 10.3 1.57333333333333 2.2 0.426666666666667 4.3
21201.0600530027 16.6533333333333 6.34666666666667 0 6.31333333333333 4.16 2.18666666666667 10.34 1.33333333333333 2.14 0.666666666666667 4.36
21226.0613030652 16.08 6.92 0 6.25333333333333 4.67333333333333 2.24666666666667 9.82666666666667 1.33333333333333 2.5 0.666666666666667 4
21251.0625531277 15.9333333333333 7.06666666666667 0 6.03333333333333 4.6 2.46666666666667 9.9 1.18666666666667 2.51333333333333 0.813333333333333 3.98666666666667
21276.0638031902 16.1 6.9 0 6.31333333333333 4.71333333333333 2.18666666666667 9.78666666666667 1.27333333333333 2.6 0.726666666666667 3.9
21301.0650532527 16.6466666666667 6.35333333333333 0 6.5 4.35333333333333 2 10.1466666666667 1.33333333333333 2.35333333333333 0.666666666666667 4.14666666666667
21326.0663033152 16.54 6.46 0 6.49333333333333 4.45333333333333 2.00666666666667 10.0466666666667 1.36 2.34 0.64 4.16
21351.0675533777 16.2266666666667 6.66 0.00666666666666667 6.5 4.66 2 9.72666666666667 1.5 2.53333333333333 0.5 3.85333333333333
21376.0688034402 16.2333333333333 6.6 0 6.23333333333333 4.33333333333333 2.26666666666667 10 1.5 2.48666666666667 0.5 3.84666666666667
21401.0700535027 15.9933333333333 6.84 0 6 4.34 2.5 9.99333333333333 1.35333333333333 2.33333333333333 0.646666666666667 4
21426.0713035652 15.6666666666667 7.16666666666667 0 5.85333333333333 4.52 2.64666666666667 9.81333333333333 1.33333333333333 2.17333333333333 0.666666666666667 4.16
21451.0725536277 15.5066666666667 7.32666666666667 0 5.8 4.62666666666667 2.7 9.70666666666667 1.22 2.12666666666667 0.78 4.20666666666667
21476.0738036902 15.6933333333333 7.14 0 5.86 4.5 2.64 9.83333333333333 1.22666666666667 2 0.773333333333333 4.33333333333333
21501.0750537527 15.88 6.95333333333333 0 5.91333333333333 4.36666666666667 2.58666666666667 9.96666666666667 1.20666666666667 1.84 0.793333333333333 4.49333333333333
21526.0763038152 15.9 6.93333333333333 0 5.74 4.17333333333333 2.76 10.16 1.16666666666667 2 0.833333333333333 4.33333333333333
21551.0775538777 15.7933333333333 7.04 0 5.78666666666667 4.32666666666667 2.71333333333333 10.0066666666667 1.16666666666667 2.22666666666667 0.833333333333333 4.10666666666667
21576.0788039402 16.1066666666667 6.72666666666667 0 6.03333333333333 4.26 2.46666666666667 10.0733333333333 1.16666666666667 2.26 0.833333333333333 4.07333333333333
21601.0800540027 16.0066666666667 6.74666666666667 0 5.98 4.30666666666667 2.44 10.0266666666667 1.06 2.28 0.94 4.05333333333333
21626.0813040652 15.7933333333333 6.87333333333333 0 5.62 4.16 2.71333333333333 10.1733333333333 0.786666666666667 2.12 1.21333333333333 4.21333333333333
21651.0825541277 15.5066666666667 7.16 0 5.69333333333333 4.52 2.64 9.81333333333333 0.88 2.22666666666667 1.12 4.10666666666667
21676.0838041902 15.6266666666667 7.04 0 5.66 4.36666666666667 2.67333333333333 9.96666666666667 1 2.17333333333333 1 4.16
21701.0850542527 15.5933333333333 7.07333333333333 0 5.44 4.18 2.89333333333333 10.1533333333333 1.02 2.2 0.98 4.13333333333333
21726.0863043152 15.84 6.82666666666667 0 5.60666666666667 4.1 2.72666666666667 10.2333333333333 1.27333333333333 1.93333333333333 0.726666666666667 4.4
21751.0875543777 15.94 6.72666666666667 0 5.68 4.07333333333333 2.65333333333333 10.26 1.33333333333333 1.88 0.666666666666667 4.45333333333333
21776.0888044402 15.82 6.84666666666667 0 6 4.51333333333333 2.33333333333333 9.82 1.46666666666667 2.20666666666667 0.533333333333333 4.12666666666667
21801.0900545027 15.6733333333333 6.99333333333333 0 6.17333333333333 4.83333333333333 2.16 9.5 1.50666666666667 2.56 0.493333333333333 3.77333333333333
21826.0913045652 15.7866666666667 6.88 0 6.18666666666667 4.73333333333333 2.14666666666667 9.6 1.64 2.64666666666667 0.36 3.68666666666667
21851.0925546277 15.6866666666667 6.98 0 5.71333333333333 4.36 2.62 9.97333333333333 1.46 2.36 0.54 3.97333333333333
21876.0938046902 15.5533333333333 7.05333333333333 0 5.38666666666667 4.10666666666667 2.94666666666667 10.1666666666667 1.47333333333333 2.10666666666667 0.526666666666667 4.16666666666667
21901.0950547527 14.9933333333333 7.50666666666667 0 5.26 4.43333333333333 3.07333333333333 9.73333333333333 1.5 2.16666666666667 0.5 4
21926.0963048152 14.4933333333333 8.00666666666667 0 5.33333333333333 5.00666666666667 3 9.16 1.5 2.4 0.5 3.76666666666667
21951.0975548777 14.4933333333333 8.00666666666667 0 5.20666666666667 4.88 3.12666666666667 9.28666666666667 1.42 2.31333333333333 0.58 3.85333333333333
21976.0988049402 14.5733333333333 7.92666666666667 0 5.12666666666667 4.72 3.20666666666667 9.44666666666667 1.33333333333333 2.33333333333333 0.666666666666667 3.83333333333333
22001.1000550027 14.5666666666667 7.93333333333333 0 5.03333333333333 4.63333333333333 3.3 9.53333333333333 1.17333333333333 2.33333333333333 0.826666666666667 3.83333333333333
22026.1013050653 14.5733333333333 7.92666666666667 0 5.04666666666667 4.64 3.28666666666667 9.52666666666667 1.12666666666667 2.33333333333333 0.873333333333333 3.83333333333333
22051.1025551278 14.62 7.75333333333333 0 5.05333333333333 4.6 3.15333333333333 9.56666666666667 1.07333333333333 2.39333333333333 0.926666666666667 3.77333333333333
22076.1038051903 14.7733333333333 7.56 0 5.09333333333333 4.48666666666667 3.07333333333333 9.68 1.13333333333333 2.44666666666667 0.866666666666667 3.72
22101.1050552528 14.62 7.71333333333333 0 4.8 4.34666666666667 3.36666666666667 9.82 1 2.24 1 3.92666666666667
22126.1063053153 14.6133333333333 7.72 0 4.93333333333333 4.48666666666667 3.23333333333333 9.68 1 2.03333333333333 1 4.13333333333333
22151.1075553778 14.5866666666667 7.63333333333333 0 4.84 4.42 3.21333333333333 9.74666666666667 0.873333333333333 1.94 1.12666666666667 4.22666666666667
22176.1088054403 14.9666666666667 7.2 0 5.19333333333333 4.39333333333333 2.80666666666667 9.77333333333333 0.846666666666667 1.89333333333333 1.15333333333333 4.27333333333333
22201.1100555028 14.8466666666667 7.29333333333333 0 5.29333333333333 4.58666666666667 2.70666666666667 9.55333333333333 1 2.09333333333333 1 4.04666666666667
22226.1113055653 14.84 7.16 0 4.97333333333333 4.13333333333333 3.02666666666667 9.86666666666667 1 1.93333333333333 1 4.06666666666667
22251.1125556278 14.6266666666667 7.35333333333333 0.00666666666666667 4.74666666666667 4.1 3.25333333333333 9.88 0.913333333333333 1.82666666666667 1.08666666666667 4.17333333333333
22276.1138056903 15.0333333333333 6.8 0 4.82 3.62 3.18 10.2133333333333 0.833333333333333 1.51333333333333 1.16666666666667 4.48666666666667
22301.1150557528 15.3133333333333 6.52 0 4.88666666666667 3.40666666666667 3.11333333333333 10.4266666666667 0.773333333333333 1.58 1.22666666666667 4.42
22326.1163058153 15.3666666666667 6.46666666666667 0 4.93333333333333 3.4 3.06666666666667 10.4333333333333 0.666666666666667 1.53333333333333 1.33333333333333 4.46666666666667
22351.1175558778 15.2133333333333 6.62 0 4.88 3.5 3.12 10.3333333333333 0.666666666666667 1.62666666666667 1.33333333333333 4.37333333333333
22376.1188059403 15.0466666666667 6.78666666666667 0 4.58 3.36666666666667 3.42 10.4666666666667 0.666666666666667 1.78 1.33333333333333 4.22
22401.1200560028 15.3466666666667 6.48666666666667 0 4.62666666666667 3.11333333333333 3.37333333333333 10.72 0.666666666666667 1.70666666666667 1.33333333333333 4.29333333333333
22426.1213060653 15.24 6.59333333333333 0 4.94666666666667 3.54 3.05333333333333 10.2933333333333 0.666666666666667 1.83333333333333 1.33333333333333 4.16666666666667
22451.1225561278 15.18 6.65333333333333 0 5.16666666666667 3.82 2.83333333333333 10.0133333333333 0.666666666666667 1.94666666666667 1.33333333333333 4.05333333333333
22476.1238061903 15.3933333333333 6.44 0 5.35333333333333 3.79333333333333 2.64666666666667 10.04 0.726666666666667 1.99333333333333 1.27333333333333 4.00666666666667
22501.1250562528 15.6266666666667 6.20666666666667 0 5.76 3.96666666666667 2.24 9.86666666666667 1 2.26 1 3.74
22526.1263063153 15.62 6.21333333333333 0 5.60666666666667 3.82 2.39333333333333 10.0133333333333 1.04666666666667 2.11333333333333 0.953333333333333 3.88666666666667
22551.1275563778 15.3466666666667 6.48666666666667 0 5.3 3.78666666666667 2.7 10.0466666666667 1.16666666666667 2.10666666666667 0.833333333333333 3.89333333333333
22576.1288064403 15.4933333333333 6.34 0 5.15333333333333 3.49333333333333 2.84666666666667 10.34 1.16666666666667 1.81333333333333 0.833333333333333 4.18666666666667
22601.1300565028 16.1 5.73333333333333 0 5.38666666666667 3.12 2.61333333333333 10.7133333333333 1.32666666666667 1.32666666666667 0.673333333333333 4.67333333333333
22626.1313065653 16.82 4.93333333333333 0.00666666666666667 5.83333333333333 2.76666666666667 2.16666666666667 10.9866666666667 1.5 1.38666666666667 0.5 4.53333333333333
22651.1325566278 16.74 4.92666666666667 0 5.83333333333333 2.76 2.16666666666667 10.9066666666667 1.5 1.56 0.5 4.27333333333333
22676.1338066903 16.4733333333333 5.19333333333333 0 5.62666666666667 2.82 2.37333333333333 10.8466666666667 1.5 1.5 0.5 4.33333333333333
22701.1350567528 16.5733333333333 5.05333333333333 0.00666666666666667 5.86 2.95333333333333 2.1 10.7133333333333 1.56666666666667 1.46 0.433333333333333 4.37333333333333
22726.1363068153 16.74 4.76 0 6.2 3.12666666666667 1.63333333333333 10.54 1.66666666666667 1.33333333333333 0.333333333333333 4.5
22751.1375568778 16.6 4.9 0 6.08 3.14666666666667 1.75333333333333 10.52 1.56666666666667 1.23333333333333 0.433333333333333 4.6
22776.1388069403 16.2933333333333 5.16 0.00666666666666667 6.08666666666667 3.41333333333333 1.74666666666667 10.2066666666667 1.5 1.44666666666667 0.5 4.38666666666667
22801.1400570028 15.9533333333333 5.38 0 6.16666666666667 3.71333333333333 1.66666666666667 9.78666666666667 1.5 1.5 0.5 4.33333333333333
22826.1413070654 15.84 5.49333333333333 0 6.2 3.86 1.63333333333333 9.64 1.47333333333333 1.46 0.526666666666667 4.37333333333333
22851.1425571279 15.7466666666667 5.58666666666667 0 6.02666666666667 3.78 1.80666666666667 9.72 1.48666666666667 1.41333333333333 0.513333333333333 4.42
22876.1438071904 15.6 5.73333333333333 0 6.04 3.94 1.79333333333333 9.56 1.5 1.52666666666667 0.5 4.30666666666667
22901.1450572529 15.8133333333333 5.52 0 5.92 3.60666666666667 1.91333333333333 9.89333333333333 1.48 1.50666666666667 0.52 4.32666666666667
22926.1463073154 15.7 5.63333333333333 0 5.83333333333333 3.63333333333333 2 9.86666666666667 1.33333333333333 1.48 0.666666666666667 4.35333333333333
22951.1475573779 15.6533333333333 5.68 0 5.69333333333333 3.54 2.14 9.96 1.23333333333333 1.37333333333333 0.766666666666667 4.46
22976.1488074404 15.7266666666667 5.60666666666667 0 5.66666666666667 3.44 2.16666666666667 10.06 1.33333333333333 1.24666666666667 0.666666666666667 4.58666666666667
23001.1500575029 16.02 5.31333333333333 0 5.77333333333333 3.25333333333333 2.06 10.2466666666667 1.44 1.24666666666667 0.56 4.58666666666667
23026.1513075654 16.2933333333333 5.04 0 5.83333333333333 3.04 2 10.46 1.5 1.36666666666667 0.5 4.46666666666667
23051.1525576279 15.5666666666667 5.76666666666667 0 5.59333333333333 3.52666666666667 2.24 9.97333333333333 1.44 1.65333333333333 0.56 4.18
23076.1538076904 14.86 6.47333333333333 0 5.33333333333333 3.97333333333333 2.5 9.52666666666667 1.33333333333333 1.89333333333333 0.666666666666667 3.94
23101.1550577529 14.5666666666667 6.76666666666667 0 5.22666666666667 4.16 2.60666666666667 9.34 1.16666666666667 2.02 0.833333333333333 3.81333333333333
23126.1563078154 14.5066666666667 6.82666666666667 0 5.28666666666667 4.28 2.54666666666667 9.22 1.28666666666667 2.29333333333333 0.713333333333333 3.54
23151.1575578779 15.0666666666667 6.26666666666667 0 5.33333333333333 3.76666666666667 2.5 9.73333333333333 1.33333333333333 1.94666666666667 0.666666666666667 3.88666666666667
23176.1588079404 15.3466666666667 5.78666666666667 0 5.5 3.5 2.28666666666667 9.84666666666667 1.48666666666667 1.83333333333333 0.466666666666667 3.84666666666667
23201.1600580029 15.1666666666667 5.83333333333333 0 5.63333333333333 3.8 2.03333333333333 9.53333333333333 1.5 2.08 0.333333333333333 3.58666666666667
23226.1613080654 14.8733333333333 6.12666666666667 0 5.38666666666667 3.84666666666667 2.28 9.48666666666667 1.5 2.04 0.333333333333333 3.62666666666667
23251.1625581279 14.7666666666667 6.23333333333333 0 5.12666666666667 3.69333333333333 2.54 9.64 1.5 1.88 0.333333333333333 3.78666666666667
23276.1638081904 14.7933333333333 6.20666666666667 0 4.99333333333333 3.53333333333333 2.67333333333333 9.8 1.5 1.68 0.333333333333333 3.98666666666667
23301.1650582529 14.4133333333333 6.58666666666667 0 4.86 3.78 2.80666666666667 9.55333333333333 1.5 1.86666666666667 0.333333333333333 3.8
23326.1663083154 13.92 7.08 0 4.84 4.25333333333333 2.82666666666667 9.08 1.5 2.08666666666667 0.333333333333333 3.58
23351.1675583779 13.52 7.48 0 4.83333333333333 4.64666666666667 2.83333333333333 8.68666666666667 1.5 2.05333333333333 0.333333333333333 3.61333333333333
23376.1688084404 13.5133333333333 7.48666666666667 0 4.64 4.46 3.02666666666667 8.87333333333333 1.36666666666667 2.08 0.466666666666667 3.58666666666667
23401.1700585029 13.5266666666667 7.47333333333333 0 4.6 4.40666666666667 3.06666666666667 8.92666666666667 1.26666666666667 2.05333333333333 0.566666666666667 3.61333333333333
23426.1713085654 13.6266666666667 7.37333333333333 0 4.71333333333333 4.42 2.95333333333333 8.91333333333333 1.16666666666667 1.92666666666667 0.666666666666667 3.74
23451.1725586279 14.2066666666667 6.79333333333333 0 5.04 4.16666666666667 2.62666666666667 9.16666666666667 1.16666666666667 1.89333333333333 0.666666666666667 3.77333333333333
23476.1738086904 13.8733333333333 7.12666666666667 0 4.84666666666667 4.30666666666667 2.82 9.02666666666667 1.10666666666667 1.83333333333333 0.726666666666667 3.83333333333333
23501.1750587529 13.5133333333333 7.47333333333333 0 4.60666666666667 4.42666666666667 3.04666666666667 8.90666666666667 0.893333333333333 1.78 0.94 3.88666666666667
23526.1763088154 13.56 7.27333333333333 0 4.48 4.25333333333333 3.02 9.08 0.74 1.45333333333333 1.09333333333333 4.21333333333333
23551.1775588779 13.3666666666667 7.40666666666667 0.00666666666666667 4.38 4.28666666666667 3.12 8.98666666666667 0.666666666666667 1.74 1.16666666666667 3.92666666666667
23576.1788089404 12.6333333333333 7.94 0 4.02 4.46 3.48 8.61333333333333 0.62 1.88666666666667 1.21333333333333 3.78
23601.1800590029 13.22 7.28 0 4.26 4.04 3.24 8.96 0.76 1.68 1.07333333333333 3.98666666666667
23626.1813090655 13.32 7.18 0 4.49333333333333 4.17333333333333 3.00666666666667 8.82666666666667 0.846666666666667 1.92 0.986666666666667 3.74666666666667
23651.182559128 13.5733333333333 6.82 0 4.89333333333333 4.32 2.5 8.68 1 2.02666666666667 0.833333333333333 3.64
23676.1838091905 13.3133333333333 7.02 0 4.64666666666667 4.33333333333333 2.68666666666667 8.66666666666667 0.96 2.16666666666667 0.873333333333333 3.5
23701.185059253 12.9933333333333 7.34 0 4.5 4.50666666666667 2.83333333333333 8.49333333333333 0.833333333333333 1.96666666666667 1 3.7
23726.1863093155 13.6333333333333 6.7 0 4.49333333333333 3.86 2.84 9.14 0.833333333333333 1.58 1 4.08666666666667
23751.187559378 13.64 6.69333333333333 0 4.18 3.54 3.15333333333333 9.46 0.833333333333333 1.49333333333333 1 4.17333333333333
23776.1888094405 13.9 6.43333333333333 0 4.33333333333333 3.43333333333333 3 9.56666666666667 0.833333333333333 1.68666666666667 1 3.98
23801.190059503 14.36 5.97333333333333 0 4.54666666666667 3.18666666666667 2.78666666666667 9.81333333333333 0.833333333333333 1.64 1 4.02666666666667
23826.1913095655 14 6.33333333333333 0 4.5 3.5 2.83333333333333 9.5 0.833333333333333 1.66666666666667 1 4
23851.192559628 14.1266666666667 6.20666666666667 0 4.70666666666667 3.58 2.62666666666667 9.42 0.893333333333333 1.84666666666667 0.94 3.82
23876.1938096905 13.94 6.39333333333333 0 4.69333333333333 3.75333333333333 2.64 9.24666666666667 0.86 1.88 0.973333333333333 3.78666666666667
23901.195059753 13.8666666666667 6.46666666666667 0 4.53333333333333 3.66666666666667 2.8 9.33333333333333 0.86 1.66666666666667 0.973333333333333 4
23926.1963098155 13.92 6.41333333333333 0 4.58666666666667 3.66666666666667 2.74666666666667 9.33333333333333 0.833333333333333 1.77333333333333 1 3.89333333333333
23951.197559878 14.1666666666667 6.16666666666667 0 4.79333333333333 3.62666666666667 2.54 9.37333333333333 0.96 1.83333333333333 0.873333333333333 3.83333333333333
23976.1988099405 14.3533333333333 5.98 0 5.16666666666667 3.81333333333333 2.16666666666667 9.18666666666667 1.26 1.83333333333333 0.573333333333333 3.83333333333333
24001.200060003 14.9466666666667 5.38666666666667 0 5.32 3.37333333333333 2.01333333333333 9.62666666666667 1.47333333333333 1.48 0.36 4.18666666666667
24026.2013100655 15.0133333333333 5.32 0 4.98 2.96666666666667 2.35333333333333 10.0333333333333 1.16666666666667 1.27333333333333 0.666666666666667 4.39333333333333
24051.202560128 14.8 5.53333333333333 0 5.06666666666667 3.26666666666667 2.26666666666667 9.73333333333333 1.24 1.32 0.593333333333333 4.34666666666667
24076.2038101905 15.1066666666667 5.22666666666667 0 5.47333333333333 3.36666666666667 1.86 9.63333333333333 1.33333333333333 1.27333333333333 0.5 4.39333333333333
24101.205060253 14.94 5.39333333333333 0 5.6 3.66 1.73333333333333 9.34 1.33333333333333 1.33333333333333 0.5 4.33333333333333
24126.2063103155 14.9066666666667 5.42666666666667 0 5.66666666666667 3.76 1.66666666666667 9.24 1.33333333333333 1.37333333333333 0.5 4.29333333333333
24151.207560378 14.76 5.57333333333333 0 5.66666666666667 3.90666666666667 1.66666666666667 9.09333333333333 1.33333333333333 1.46666666666667 0.5 4.2
24176.2088104405 14.74 5.59333333333333 0 5.60666666666667 3.86666666666667 1.72666666666667 9.13333333333333 1.27333333333333 1.5 0.56 4.16666666666667
24201.210060503 14.6066666666667 5.72666666666667 0 5.2 3.59333333333333 2.13333333333333 9.40666666666667 1.16666666666667 1.36 0.666666666666667 4.30666666666667
24226.2113105655 14.0066666666667 6.32666666666667 0 4.9 3.89333333333333 2.43333333333333 9.10666666666667 1.06 1.51333333333333 0.773333333333333 4.15333333333333
24251.212560628 13.4666666666667 6.86666666666667 0 4.99333333333333 4.52666666666667 2.34 8.47333333333333 1.16666666666667 1.88666666666667 0.666666666666667 3.78
24276.2138106905 13.0266666666667 7.30666666666667 0 4.96 4.93333333333333 2.37333333333333 8.06666666666667 1.16666666666667 2 0.666666666666667 3.66666666666667
24301.215060753 13.6533333333333 6.56666666666667 0 5.12 4.46666666666667 2.1 8.53333333333334 1.28666666666667 1.86 0.546666666666667 3.80666666666667
24326.2163108155 13.6133333333333 6.55333333333333 0 5.10666666666667 4.49333333333333 2.06 8.50666666666667 1.33333333333333 1.82666666666667 0.5 3.84
24351.217560878 13.54 6.62666666666667 0 4.82 4.28 2.34666666666667 8.72 1.33333333333333 1.60666666666667 0.5 4.06
24376.2188109405 13.4 6.76666666666667 0 4.83333333333333 4.43333333333333 2.33333333333333 8.56666666666667 1.33333333333333 1.70666666666667 0.5 3.96
24401.220061003 13.9466666666667 6.22 0 5 4.05333333333333 2.16666666666667 8.94666666666667 1.33333333333333 1.5 0.5 4.16666666666667
24426.2213110656 13.5733333333333 6.58 0 4.98666666666667 4.41333333333333 2.16666666666667 8.58666666666667 1.33333333333333 1.70666666666667 0.5 3.96
24451.2225611281 13.8866666666667 6.07333333333333 0 4.83333333333333 3.90666666666667 2.16666666666667 9.05333333333333 1.31333333333333 1.66666666666667 0.52 3.96
24476.2238111906 13.9266666666667 5.90666666666667 0 5.03333333333333 3.94 1.96666666666667 8.89333333333333 1.16666666666667 1.60666666666667 0.666666666666667 3.89333333333333
24501.2250612531 13.5133333333333 6.31333333333333 0.00666666666666667 4.96 4.28 2.03333333333333 8.55333333333333 1.16666666666667 1.73333333333333 0.666666666666667 3.76666666666667
24526.2263113156 13.42 6.24666666666667 0 4.40666666666667 3.82 2.42666666666667 9.01333333333333 1.15333333333333 1.66666666666667 0.68 3.83333333333333
24551.2275613781 13.2266666666667 6.44 0 4.15333333333333 3.76 2.68 9.07333333333333 0.986666666666667 1.66666666666667 0.846666666666667 3.83333333333333
24576.2288114406 13.2066666666667 6.46 0 4.1 3.72666666666667 2.73333333333333 9.10666666666667 0.933333333333333 1.66666666666667 0.9 3.83333333333333
24601.2300615031 13.4133333333333 6.25333333333333 0 4.24666666666667 3.66666666666667 2.58666666666667 9.16666666666667 1 1.66666666666667 0.833333333333333 3.83333333333333
24626.2313115656 13.6733333333333 5.99333333333333 0 4.46666666666667 3.62666666666667 2.36666666666667 9.20666666666667 1 1.62666666666667 0.833333333333333 3.87333333333333
24651.2325616281 13.2666666666667 6.28666666666667 0 4.36666666666667 3.93333333333333 2.35333333333333 8.9 1.14666666666667 1.77333333333333 0.686666666666667 3.72666666666667
24676.2338116906 13.4 5.97333333333333 0 4.12666666666667 3.43333333333333 2.54 9.27333333333333 1.16666666666667 1.39333333333333 0.666666666666667 4.10666666666667
24701.2350617531 13.7733333333333 5.56 0 4.08 2.97333333333333 2.58666666666667 9.69333333333333 1.16666666666667 1 0.666666666666667 4.5
24726.2363118156 13.8733333333333 5.30666666666667 0 4.43333333333333 3.07333333333333 2.23333333333333 9.44 1.16666666666667 1.12 0.666666666666667 4.38
24751.2375618781 13.22 5.94666666666667 0 4.5 3.78 2.16666666666667 8.72 1.16666666666667 1.49333333333333 0.666666666666667 4.00666666666667
24776.2388119406 13.08 6.08666666666667 0 4.41333333333333 3.83333333333333 2.25333333333333 8.66666666666667 1.05333333333333 1.58666666666667 0.78 3.91333333333333
24801.2400620031 12.9133333333333 6.25333333333333 0 4.20666666666667 3.79333333333333 2.46 8.70666666666667 0.706666666666667 1.79333333333333 1.12666666666667 3.70666666666667
24826.2413120656 12.6666666666667 6.5 0 4.18 4.01333333333333 2.48666666666667 8.48666666666667 0.68 1.64666666666667 1.15333333333333 3.85333333333333
24851.2425621281 12.6333333333333 6.53333333333333 0 4.42 4.28666666666667 2.24666666666667 8.21333333333333 0.96 1.62 0.873333333333333 3.88
24876.2438121906 12.5733333333333 6.58666666666667 0 4.33333333333333 4.25333333333333 2.33333333333333 8.24 1 1.49333333333333 0.833333333333333 4
24901.2450622531 12.7266666666667 6.27333333333333 0 4.48 4.08666666666667 2.18666666666667 8.24666666666667 1 1.42 0.833333333333333 3.91333333333333
24926.2463123156 12.9666666666667 6.03333333333333 0 4.40666666666667 3.77333333333333 2.26 8.56 0.906666666666667 1.04666666666667 0.926666666666667 4.28666666666667
24951.2475623781 12.6933333333333 6.30666666666667 0 4.33333333333333 3.97333333333333 2.33333333333333 8.36 0.833333333333333 1 1 4.33333333333333
24976.2488124406 13.16 5.84 0 4.42666666666667 3.6 2.24 8.73333333333333 0.953333333333333 0.933333333333333 0.88 4.4
25001.2500625031 13.3133333333333 5.68666666666667 0 4.40666666666667 3.42666666666667 2.26 8.90666666666667 0.906666666666667 0.873333333333333 0.926666666666667 4.46
25026.2513125656 13.2266666666667 5.77333333333333 0 4.39333333333333 3.5 2.27333333333333 8.83333333333333 0.893333333333333 1.08666666666667 0.94 4.24666666666667
25051.2525626281 13.3466666666667 5.65333333333333 0 4.45333333333333 3.44 2.21333333333333 8.89333333333333 1 0.926666666666667 0.833333333333333 4.40666666666667
25076.2538126906 13.3533333333333 5.64666666666667 0 4.58 3.56 2.08666666666667 8.77333333333333 1 0.833333333333333 0.833333333333333 4.5
25101.2550627531 13.2533333333333 5.74666666666667 0 4.68666666666667 3.76666666666667 1.98 8.56666666666667 1.16666666666667 0.78 0.666666666666667 4.55333333333333
25126.2563128156 13.4066666666667 5.59333333333333 0 4.54666666666667 3.47333333333333 2.12 8.86 1.16666666666667 0.88 0.666666666666667 4.45333333333333
25151.2575628781 13.6533333333333 5.34666666666667 0 4.58 3.26 2.08666666666667 9.07333333333333 1.16666666666667 0.806666666666667 0.666666666666667 4.52666666666667
25176.2588129406 13.68 5.32 0 4.46666666666667 3.12 2.2 9.21333333333333 1.16666666666667 0.7 0.666666666666667 4.63333333333333
25201.2600630031 13.7533333333333 5.24666666666667 0 4.67333333333333 3.25333333333333 1.99333333333333 9.08 1.21333333333333 0.82 0.62 4.51333333333333
25226.2613130657 14.0733333333333 4.92666666666667 0 4.72666666666667 2.98666666666667 1.94 9.34666666666667 1.16666666666667 0.873333333333333 0.666666666666667 4.46
25251.2625631282 14.28 4.72 0 4.68 2.73333333333333 1.98666666666667 9.6 1.16666666666667 0.673333333333333 0.666666666666667 4.66
25276.2638131907 14.3866666666667 4.61333333333333 0 4.76666666666667 2.71333333333333 1.9 9.62 1.26666666666667 0.666666666666667 0.566666666666667 4.66666666666667
25301.2650632532 14.6933333333333 4.30666666666667 0 5.04 2.68 1.62666666666667 9.65333333333333 1.54 0.68 0.293333333333333 4.65333333333333
25326.2663133157 14.34 4.66 0 4.88666666666667 2.88 1.78 9.45333333333333 1.44 0.833333333333333 0.393333333333333 4.5
25351.2675633782 14.0533333333333 4.94666666666667 0 4.66666666666667 2.94666666666667 2 9.38666666666667 1.33333333333333 0.833333333333333 0.5 4.5
25376.2688134407 13.7533333333333 5.24666666666667 0 4.42 3 2.24666666666667 9.33333333333333 1.34 0.833333333333333 0.493333333333333 4.5
25401.2700635032 14.08 4.92 0 4.59333333333333 2.84666666666667 2.07333333333333 9.48666666666667 1.5 0.72 0.333333333333333 4.61333333333333
25426.2713135657 14.16 4.84 0 4.72 2.89333333333333 1.94666666666667 9.44 1.5 0.96 0.333333333333333 4.37333333333333
25451.2725636282 14.1733333333333 4.82666666666667 0 4.81333333333333 2.97333333333333 1.85333333333333 9.36 1.39333333333333 1.14 0.44 4.19333333333333
25476.2738136907 14.3733333333333 4.62666666666667 0 4.83333333333333 2.79333333333333 1.83333333333333 9.54 1.33333333333333 1.16666666666667 0.5 4.16666666666667
25501.2750637532 14.5 4.5 0 4.83333333333333 2.66666666666667 1.83333333333333 9.66666666666667 1.33333333333333 1.16666666666667 0.5 4.16666666666667
25526.2763138157 14.56 4.44 0 4.83333333333333 2.60666666666667 1.83333333333333 9.72666666666667 1.33333333333333 1.24 0.5 4.09333333333333
25551.2775638782 14.7466666666667 4.25333333333333 0 4.87333333333333 2.46 1.79333333333333 9.87333333333333 1.33333333333333 1.33333333333333 0.5 4
25576.2788139407 14.44 4.56 0 4.62666666666667 2.52 2.04 9.81333333333333 1.33333333333333 1.43333333333333 0.5 3.9
25601.2800640032 14.1466666666667 4.85333333333333 0 4.62 2.80666666666667 2.04666666666667 9.52666666666667 1.38 1.5 0.453333333333333 3.83333333333333
25626.2813140657 14.22 4.78 0 4.88 2.99333333333333 1.78666666666667 9.34 1.62 1.41333333333333 0.213333333333333 3.92
25651.2825641282 14.04 4.96 0 4.87333333333333 3.16666666666667 1.79333333333333 9.16666666666667 1.66666666666667 1.33333333333333 0.166666666666667 4
25676.2838141907 13.5733333333333 5.42666666666667 0 4.40666666666667 3.16666666666667 2.26 9.16666666666667 1.51333333333333 1.33333333333333 0.32 4
25701.2850642532 13.2066666666667 5.74666666666667 0.00666666666666667 4.31333333333333 3.39333333333333 2.35333333333333 8.89333333333333 1.38666666666667 1.44666666666667 0.446666666666667 3.88666666666667
25726.2863143157 12.9666666666667 5.86666666666667 0 4.36666666666667 3.56666666666667 2.3 8.6 1.34 1.41333333333333 0.493333333333333 3.92
25751.2875643782 13.2733333333333 5.56 0 4.68 3.57333333333333 1.98666666666667 8.59333333333333 1.49333333333333 1.52666666666667 0.34 3.80666666666667
25776.2888144407 13.2466666666667 5.58666666666667 0 4.52 3.44 2.14666666666667 8.72666666666667 1.42666666666667 1.44 0.406666666666667 3.89333333333333
25801.2900645032 12.88 5.84 0.00666666666666667 4.33333333333333 3.55333333333333 2.28666666666667 8.54666666666667 1.33333333333333 1.06666666666667 0.453333333333333 4.26666666666667
25826.2913145657 12.44 6.04 0.00666666666666667 4.08666666666667 3.62666666666667 2.41333333333333 8.35333333333333 1.25333333333333 1.12666666666667 0.413333333333333 4.18666666666667
25851.2925646282 12.12 6.21333333333333 0 3.88666666666667 3.6 2.61333333333333 8.23333333333333 1.16666666666667 1.16666666666667 0.5 4
25876.2938146907 12.3466666666667 5.98666666666667 0 3.83333333333333 3.32 2.66666666666667 8.51333333333333 1.16666666666667 1.16666666666667 0.5 4
25901.2950647532 12.68 5.65333333333333 0 3.92 3.07333333333333 2.58 8.76 1.16 1.19333333333333 0.506666666666667 3.97333333333333
25926.2963148157 12.6266666666667 5.70666666666667 0 3.85333333333333 3.06 2.64666666666667 8.77333333333333 1 1.17333333333333 0.666666666666667 3.99333333333333
25951.2975648782 12.4333333333333 5.9 0 3.92666666666667 3.32666666666667 2.57333333333333 8.50666666666667 1 1.49333333333333 0.666666666666667 3.67333333333333
25976.2988149407 11.96 6.37333333333333 0 3.68666666666667 3.56 2.81333333333333 8.27333333333333 1 1.63333333333333 0.666666666666667 3.53333333333333
26001.3000650033 12.0266666666667 6.27333333333333 0 3.79333333333333 3.6 2.67333333333333 8.23333333333333 1 1.54 0.666666666666667 3.62666666666667
26026.3013150658 11.66 6.50666666666667 0 3.76 3.93333333333333 2.57333333333333 7.9 1.06 1.75333333333333 0.606666666666667 3.41333333333333
26051.3025651283 11.44 6.72666666666667 0 3.86666666666667 4.26 2.46666666666667 7.57333333333333 1.04666666666667 1.99333333333333 0.62 3.17333333333333
26076.3038151908 11.1533333333333 7.01333333333333 0 3.84 4.52 2.49333333333333 7.31333333333333 1 2 0.666666666666667 3.16666666666667
26101.3050652533 11.06 7.06666666666667 0.00666666666666667 3.84666666666667 4.62 2.44666666666667 7.21333333333333 0.86 2.08666666666667 0.766666666666667 3.08
26126.3063153158 11.6466666666667 6.35333333333333 0 4.18666666666667 4.37333333333333 1.98 7.46 1 2.01333333333333 0.5 3.15333333333333
26151.3075653783 11.86 6.14 0 4.5 4.47333333333333 1.66666666666667 7.36 1 2 0.5 3.16666666666667
26176.3088154408 12.0866666666667 5.91333333333333 0 4.86 4.60666666666667 1.30666666666667 7.22666666666667 1.11333333333333 1.94 0.386666666666667 3.22666666666667
26201.3100655033 12.64 5.36 0 5.16666666666667 4.36 1 7.47333333333333 1.16666666666667 1.69333333333333 0.333333333333333 3.47333333333333
26226.3113155658 13.1666666666667 4.83333333333333 0 5.16 3.82666666666667 1.00666666666667 8.00666666666667 1.16666666666667 1.63333333333333 0.333333333333333 3.53333333333333
26251.3125656283 13.1666666666667 4.83333333333333 0 5.23333333333333 3.9 0.933333333333333 7.93333333333333 1.16666666666667 1.73333333333333 0.333333333333333 3.43333333333333
26276.3138156908 13.7133333333333 4.28666666666667 0 5.29333333333333 3.41333333333333 0.873333333333333 8.42 1.16666666666667 1.6 0.333333333333333 3.56666666666667
26301.3150657533 13.4066666666667 4.59333333333333 0 5.02 3.44666666666667 1.14666666666667 8.38666666666667 1.16666666666667 1.78 0.333333333333333 3.38666666666667
26326.3163158158 12.9 5.1 0 4.89333333333333 3.82666666666667 1.27333333333333 8.00666666666667 1.16666666666667 2 0.333333333333333 3.16666666666667
26351.3175658783 12.7266666666667 5.27333333333333 0 4.62666666666667 3.73333333333333 1.54 8.1 1.12 1.85333333333333 0.38 3.31333333333333
26376.3188159408 13.06 4.94 0 4.32666666666667 3.1 1.84 8.73333333333333 0.826666666666667 1.42666666666667 0.673333333333333 3.74
26401.3200660033 13.14 4.86 0 4.21333333333333 2.90666666666667 1.95333333333333 8.92666666666667 0.833333333333333 1.26 0.666666666666667 3.90666666666667
26426.3213160658 13.0666666666667 4.93333333333333 0 4.05333333333333 2.82 2.11333333333333 9.01333333333333 0.833333333333333 1.32 0.666666666666667 3.84666666666667
26451.3225661283 13.18 4.82 0 4.16666666666667 2.82 2 9.01333333333333 0.833333333333333 1.32 0.666666666666667 3.84666666666667
26476.3238161908 12.8666666666667 5.13333333333333 0 3.97333333333333 2.94 2.19333333333333 8.89333333333333 0.766666666666667 1.22666666666667 0.733333333333333 3.94
26501.3250662533 12.42 5.49333333333333 0 3.87333333333333 3.28666666666667 2.20666666666667 8.54666666666667 0.793333333333333 1.33333333333333 0.706666666666667 3.83333333333333
26526.3263163158 12.24 5.59333333333333 0 3.90666666666667 3.5 2.09333333333333 8.33333333333333 0.906666666666667 1.33333333333333 0.593333333333333 3.83333333333333
26551.3275663783 12.24 5.59333333333333 0 4.00666666666667 3.6 1.99333333333333 8.23333333333333 1 1.44 0.5 3.72666666666667
26576.3288164408 12.9 4.93333333333333 0 4.15333333333333 3.08666666666667 1.84666666666667 8.74666666666667 1.04666666666667 1.3 0.453333333333333 3.86666666666667
26601.3300665033 13.0666666666667 4.76666666666667 0 4.16666666666667 2.93333333333333 1.83333333333333 8.9 1.16666666666667 1.33333333333333 0.333333333333333 3.83333333333333
26626.3313165658 13.32 4.51333333333333 0 4.32 2.83333333333333 1.68 9 1.16666666666667 1.33333333333333 0.333333333333333 3.83333333333333
26651.3325666283 13.3333333333333 4.5 0 4.33333333333333 2.83333333333333 1.66666666666667 9 1.29333333333333 1.33333333333333 0.206666666666667 3.83333333333333
26676.3338166908 12.8866666666667 4.94666666666667 0 4.09333333333333 3.04 1.90666666666667 8.79333333333333 1.26 1.41333333333333 0.24 3.75333333333333
26701.3350667533 12.7533333333333 5.08 0 3.96666666666667 3.04666666666667 2.03333333333333 8.78666666666667 1.02 1.14 0.48 4.02666666666667
26726.3363168158 12.74 5.09333333333333 0 4.28 3.37333333333333 1.72 8.46 1 1 0.5 4.16666666666667
26751.3375668783 12.58 5.25333333333333 0 4.17333333333333 3.42666666666667 1.82666666666667 8.40666666666667 1 1 0.5 4.16666666666667
26776.3388169408 12.8933333333333 4.94 0 4.16666666666667 3.10666666666667 1.83333333333333 8.72666666666667 1 1 0.5 4.16666666666667
26801.3400670034 13.06 4.77333333333333 0 4.07333333333333 2.84666666666667 1.92666666666667 8.98666666666667 0.94 1.07333333333333 0.56 4.09333333333333
26826.3413170659 12.9533333333333 4.88 0 3.83333333333333 2.71333333333333 2.16666666666667 9.12 0.62 0.986666666666667 0.88 4.18
26851.3425671284 12.9466666666667 4.88666666666667 0 4.1 2.98666666666667 1.9 8.84666666666667 0.766666666666667 1.06666666666667 0.733333333333333 4.1
26876.3438171909 12.76 5.07333333333333 0 4.04 3.11333333333333 1.96 8.72 0.833333333333333 1.16666666666667 0.666666666666667 4
26901.3450672534 12.3133333333333 5.52 0 4 3.52 2 8.31333333333333 0.833333333333333 1.18666666666667 0.666666666666667 3.98
26926.3463173159 12.5333333333333 5.3 0 4 3.3 2 8.53333333333333 0.833333333333333 1.29333333333333 0.666666666666667 3.87333333333333
26951.3475673784 12.5533333333333 5.28 0 3.98 3.26 2.02 8.57333333333333 0.813333333333333 1.33333333333333 0.686666666666667 3.83333333333333
26976.3488174409 12.4 5.28666666666667 0 3.97333333333333 3.26 2.02666666666667 8.42666666666667 0.806666666666667 1.16 0.693333333333333 3.86
27001.3500675034 12.5866666666667 5.08 0 3.98666666666667 3.06666666666667 2.01333333333333 8.6 0.853333333333333 1 0.646666666666667 4
27026.3513175659 12.64 5.02666666666667 0 4.04 3.06666666666667 1.96 8.6 1 0.9 0.5 4.1
27051.3525676284 12.1 5.56666666666667 0 3.81333333333333 3.38 2.18666666666667 8.28666666666667 1 0.88 0.5 4.12
27076.3538176909 11.8733333333333 5.79333333333333 0 3.72666666666667 3.52 2.27333333333333 8.14666666666667 1 1 0.5 4
27101.3550677534 11.76 5.90666666666667 0 3.70666666666667 3.61333333333333 2.29333333333333 8.05333333333333 1 1.24 0.5 3.76
27126.3563178159 11.66 5.86 0.00666666666666667 3.68666666666667 3.69333333333333 2.16666666666667 7.97333333333333 0.98 1.42666666666667 0.52 3.57333333333333
27151.3575678784 11.6333333333333 5.86666666666667 0 3.60666666666667 3.64 2.22666666666667 8.02666666666667 1 1.33333333333333 0.5 3.66666666666667
27176.3588179409 12.46 5.04 0 3.98 3.18666666666667 1.85333333333333 8.48 1.11333333333333 1.14 0.386666666666667 3.86
27201.3600680034 13.0533333333333 4.44666666666667 0 4.23333333333333 2.84666666666667 1.6 8.82 1.18 1.01333333333333 0.32 3.98666666666667
27226.3613180659 13.1666666666667 4.33333333333333 0 4.5 3 1.33333333333333 8.66666666666667 1.33333333333333 1 0.166666666666667 4
27251.3625681284 13.2066666666667 4.29333333333333 0 4.54 3 1.29333333333333 8.66666666666667 1.36 1.00666666666667 0.14 3.99333333333333
27276.3638181909 13.32 4.18 0 4.59333333333333 2.94 1.24 8.72666666666667 1.33333333333333 1.12666666666667 0.166666666666667 3.87333333333333
27301.3650682534 13.34 4.16 0 4.53333333333333 2.86 1.3 8.80666666666667 1.33333333333333 1.02666666666667 0.166666666666667 3.97333333333333
27326.3663183159 13.32 4.18 0 4.44666666666667 2.79333333333333 1.38666666666667 8.87333333333333 1.33333333333333 1.1 0.166666666666667 3.9
27351.3675683784 13.08 4.42 0 4.34666666666667 2.93333333333333 1.48666666666667 8.73333333333333 1.33333333333333 1.23333333333333 0.166666666666667 3.76666666666667
27376.3688184409 13.1466666666667 4.35333333333333 0 4.33333333333333 2.85333333333333 1.5 8.81333333333333 1.33333333333333 1.18666666666667 0.166666666666667 3.81333333333333
27401.3700685034 13 4.5 0 4.33333333333333 3 1.5 8.66666666666667 1.33333333333333 1.2 0.166666666666667 3.8
27426.3713185659 13.1 4.4 0 4.49333333333333 3.06 1.34 8.60666666666667 1.33333333333333 1.44 0.166666666666667 3.56
27451.3725686284 13.1 4.24 0 4.51333333333333 3.08 1.16 8.58666666666667 1.33333333333333 1.5 0.166666666666667 3.5
27476.3738186909 13.12 4.21333333333333 0 4.66 3.20666666666667 1.00666666666667 8.46 1.32666666666667 1.50666666666667 0.173333333333333 3.49333333333333
27501.3750687534 12.8933333333333 4.44 0 4.5 3.27333333333333 1.16666666666667 8.39333333333333 1.16666666666667 1.66666666666667 0.333333333333333 3.33333333333333
27526.3763188159 12.9333333333333 4.32 0 4.50666666666667 3.16 1.16 8.42666666666667 1.17333333333333 1.54 0.326666666666667 3.38
27551.3775688784 13.1933333333333 3.89333333333333 0 4.79333333333333 3.02 0.873333333333333 8.4 1.33333333333333 1.33333333333333 0.166666666666667 3.5
27576.3788189409 12.8333333333333 3.99333333333333 0.0133333333333333 4.84666666666667 3.31333333333333 0.68 7.98666666666667 1.19333333333333 1.32 0.166666666666667 3.51333333333333
27601.3800690035 12.46 4.20666666666667 0 4.68 3.38666666666667 0.82 7.78 1.01333333333333 1.16666666666667 0.32 3.66666666666667
27626.381319066 12.1066666666667 4.46 0.00666666666666667 4.22666666666667 3.28666666666667 1.17333333333333 7.88 0.893333333333333 1 0.44 3.83333333333333
27651.3825691285 11.46 4.92666666666667 0 4.03333333333333 3.62666666666667 1.3 7.42666666666667 0.96 1.06 0.373333333333333 3.66
27676.383819191 11.2733333333333 5.06 0 3.85333333333333 3.58 1.48 7.42 1 1.16666666666667 0.333333333333333 3.5
27701.3850692535 10.68 5.65333333333333 0 3.66666666666667 3.98666666666667 1.66666666666667 7.01333333333333 1 1.18 0.333333333333333 3.48666666666667
27726.386319316 10.88 5.45333333333333 0 3.66666666666667 3.78666666666667 1.66666666666667 7.21333333333333 1 1.12 0.333333333333333 3.54666666666667
27751.3875693785 10.8866666666667 5.44666666666667 0 3.72 3.83333333333333 1.61333333333333 7.16666666666667 0.993333333333333 1.16666666666667 0.34 3.5
27776.388819441 10.5 5.83333333333333 0 3.28666666666667 3.78666666666667 2.04666666666667 7.21333333333333 0.7 1.3 0.633333333333333 3.36666666666667
27801.3900695035 10.4666666666667 5.7 0 3.21333333333333 3.58 2.12 7.25333333333333 0.713333333333333 1.33333333333333 0.62 3.33333333333333
27826.391319566 11.0533333333333 5.00666666666667 0 3.47333333333333 3.14666666666667 1.86 7.58 0.833333333333333 1.30666666666667 0.5 3.36
27851.3925696285 11.2666666666667 4.73333333333333 0 3.66 3.06 1.67333333333333 7.60666666666667 0.833333333333333 1.20666666666667 0.5 3.46
27876.393819691 10.8466666666667 5.15333333333333 0 3.5 3.32 1.83333333333333 7.34666666666667 0.833333333333333 1.33333333333333 0.5 3.33333333333333
27901.3950697535 11.44 4.56 0 3.37333333333333 2.6 1.96 8.06666666666667 0.833333333333333 0.94 0.5 3.72666666666667
27926.396319816 11.76 4.24 0 3.28 2.18666666666667 2.05333333333333 8.48 0.833333333333333 0.76 0.5 3.90666666666667
27951.3975698785 11.6333333333333 4.36666666666667 0 3.16666666666667 2.2 2.16666666666667 8.46666666666667 0.833333333333333 0.973333333333333 0.5 3.69333333333333
27976.398819941 11.6933333333333 4.30666666666667 0 3.22666666666667 2.2 2.10666666666667 8.46666666666667 0.833333333333333 1.00666666666667 0.5 3.66
28001.4000700035 11.4066666666667 4.59333333333333 0 3.19333333333333 2.45333333333333 2.14 8.21333333333333 0.913333333333333 1.12 0.42 3.54666666666667
28026.401320066 11.2666666666667 4.73333333333333 0 3.22 2.62 2.11333333333333 8.04666666666667 1 1.12666666666667 0.333333333333333 3.54
28051.4025701285 11.5 4.5 0 3.33333333333333 2.5 2 8.16666666666667 1 1 0.333333333333333 3.66666666666667
28076.403820191 11.62 4.38 0 3.27333333333333 2.32 2.06 8.34666666666667 0.96 0.84 0.373333333333333 3.82666666666667
28101.4050702535 11.6066666666667 4.39333333333333 0 3.10666666666667 2.16666666666667 2.22666666666667 8.5 0.833333333333333 0.833333333333333 0.5 3.83333333333333
28126.406320316 11.5533333333333 4.44666666666667 0 3.08 2.19333333333333 2.25333333333333 8.47333333333333 0.833333333333333 0.973333333333333 0.5 3.69333333333333
28151.4075703785 11.42 4.58 0 3.17333333333333 2.42 2.16 8.24666666666667 0.833333333333333 1.16666666666667 0.5 3.5
28176.408820441 11.3066666666667 4.53333333333333 0 3.30666666666667 2.50666666666667 2.02666666666667 8 0.973333333333333 1.26 0.36 3.24666666666667
28201.4100705035 11.1666666666667 4.66666666666667 0 3.33333333333333 2.66666666666667 2 7.83333333333333 1 1.5 0.333333333333333 3
28226.411320566 11.1666666666667 4.65333333333333 0 3.44 2.77333333333333 1.88 7.72666666666667 1 1.60666666666667 0.333333333333333 2.89333333333333
28251.4125706285 10.7533333333333 4.91333333333333 0 3.39333333333333 3.14 1.77333333333333 7.36 1 1.66666666666667 0.333333333333333 2.83333333333333
28276.413820691 10.4466666666667 5.22 0 3.20666666666667 3.26 1.96 7.24 1 1.59333333333333 0.333333333333333 2.90666666666667
28301.4150707535 10.0933333333333 5.57333333333333 0 3 3.40666666666667 2.16666666666667 7.09333333333333 1 1.62666666666667 0.333333333333333 2.87333333333333
28326.416320816 10.18 5.33333333333333 0 3.14 3.30666666666667 2.02666666666667 7.04 1 1.5 0.333333333333333 3
28351.4175708785 10.1 5.4 0 3.16666666666667 3.4 2 6.93333333333333 1 1.5 0.333333333333333 3
28376.418820941 10.4733333333333 5.02666666666667 0 3.32666666666667 3.18666666666667 1.84 7.14666666666667 1 1.62 0.333333333333333 2.88
28401.4200710036 10.4 5.1 0 3.32 3.25333333333333 1.84666666666667 7.08 1 1.7 0.333333333333333 2.8
28426.4213210661 10.36 5.14 0 3.28666666666667 3.26 1.88 7.07333333333333 1 1.62 0.333333333333333 2.88
28451.4225711286 9.66666666666667 5.83333333333333 0 3.08 3.74666666666667 2.08666666666667 6.58666666666667 0.853333333333333 1.8 0.48 2.7
28476.4238211911 9.65333333333333 5.84666666666667 0 3.16666666666667 3.84666666666667 2 6.48666666666667 0.833333333333333 1.78666666666667 0.5 2.71333333333333
28501.4250712536 9.51333333333333 5.98666666666667 0 3.16666666666667 3.98666666666667 2 6.34666666666667 0.833333333333333 1.52666666666667 0.5 2.97333333333333
28526.4263213161 9.64 5.86 0 3.34666666666667 4.04 1.82 6.29333333333333 0.833333333333333 1.5 0.5 3
28551.4275713786 9.85333333333333 5.61333333333333 0 3.54666666666667 3.99333333333333 1.62 6.30666666666667 0.76 1.4 0.573333333333333 3.1
28576.4288214411 9.98666666666667 5.34666666666667 0 3.72 3.9 1.44666666666667 6.26666666666667 0.833333333333333 1.56666666666667 0.5 2.93333333333333
28601.4300715036 10.0466666666667 5.28666666666667 0 3.92 4.04 1.24666666666667 6.12666666666667 0.833333333333333 1.74666666666667 0.5 2.75333333333333
28626.4313215661 10.5733333333333 4.76 0 4.19333333333333 3.78666666666667 0.973333333333333 6.38 0.893333333333333 1.74666666666667 0.44 2.75333333333333
28651.4325716286 11.2933333333333 4.04 0 4.33333333333333 3.20666666666667 0.833333333333333 6.96 1 1.42666666666667 0.333333333333333 3.07333333333333
28676.4338216911 11.4133333333333 3.92 0 4.18666666666667 2.94 0.98 7.22666666666667 1 1.38 0.333333333333333 3.12
28701.4350717536 11.3533333333333 3.98 0 4.16666666666667 2.98 1 7.18666666666667 1 1.5 0.333333333333333 3
28726.4363218161 11.5466666666667 3.78666666666667 0 4.29333333333333 2.91333333333333 0.873333333333333 7.25333333333333 1.16666666666667 1.48666666666667 0.166666666666667 3.01333333333333
28751.4375718786 11.9733333333333 3.36 0 4.23333333333333 2.42666666666667 0.933333333333333 7.74 1.16666666666667 1.23333333333333 0.166666666666667 3.26666666666667
28776.4388219411 11.94 3.39333333333333 0 4.33333333333333 2.56 0.833333333333333 7.60666666666667 1.16666666666667 1.22666666666667 0.166666666666667 3.27333333333333
28801.4400720036 11.84 3.34666666666667 0 4.30666666666667 2.48666666666667 0.86 7.53333333333333 1.16666666666667 1.22 0.166666666666667 3.13333333333333
28826.4413220661 11.9266666666667 3.24 0 4.61333333333333 2.68666666666667 0.553333333333333 7.31333333333333 1.33333333333333 1.63333333333333 0 2.7
28851.4425721286 11.8466666666667 3.32 0 4.66666666666667 2.82 0.5 7.18 1.33333333333333 1.83333333333333 0 2.5
28876.4438221911 11.6066666666667 3.56 0 4.59333333333333 2.98666666666667 0.573333333333333 7.01333333333333 1.26 1.98666666666667 0.0733333333333333 2.34666666666667
28901.4450722536 11.42 3.74666666666667 0 4.36666666666667 2.94666666666667 0.8 7.05333333333333 1.16666666666667 1.78666666666667 0.166666666666667 2.54666666666667
28926.4463223161 11.1333333333333 4.03333333333333 0 4.14 3.00666666666667 1.02666666666667 6.99333333333333 1.16666666666667 1.67333333333333 0.166666666666667 2.66
28951.4475723786 11.0066666666667 4.16 0 4.10666666666667 3.1 1.06 6.9 1.16666666666667 1.82 0.166666666666667 2.51333333333333
28976.4488224411 11.1133333333333 4 0 3.94666666666667 2.83333333333333 1.16666666666667 7.16666666666667 1.16666666666667 1.66666666666667 0.166666666666667 2.66666666666667
29001.4500725036 10.64 4.34666666666667 0 3.80666666666667 3.16666666666667 1.18 6.83333333333333 1.16666666666667 1.68666666666667 0.166666666666667 2.64666666666667
29026.4513225661 10.3266666666667 4.32 0 3.42 2.90666666666667 1.41333333333333 6.90666666666667 1.08666666666667 1.57333333333333 0.246666666666667 2.66666666666667
29051.4525726286 10.0533333333333 4.44666666666667 0 3.29333333333333 2.90666666666667 1.54 6.76 1 1.57333333333333 0.333333333333333 2.59333333333333
29076.4538226911 9.74666666666667 4.75333333333333 0 3.16666666666667 3.08666666666667 1.66666666666667 6.58 1 1.69333333333333 0.333333333333333 2.47333333333333
29101.4550727536 9.72666666666667 4.77333333333333 0 3.36666666666667 3.30666666666667 1.46666666666667 6.36 1 1.41333333333333 0.333333333333333 2.75333333333333
29126.4563228161 9.39333333333333 5.10666666666667 0 3.35333333333333 3.62666666666667 1.48 6.04 0.973333333333333 1.46666666666667 0.36 2.7
29151.4575728786 9.14 5.36 0 3.13333333333333 3.66 1.7 6.00666666666667 0.833333333333333 1.49333333333333 0.5 2.67333333333333
29176.4588229411 9.29333333333333 5.20666666666667 0 3.16666666666667 3.54 1.66666666666667 6.12666666666667 0.833333333333333 1.37333333333333 0.5 2.79333333333333
29201.4600730037 9.58666666666667 4.91333333333333 0 3.33333333333333 3.41333333333333 1.5 6.25333333333333 0.833333333333333 1.28 0.5 2.88666666666667
29226.4613230662 9.70666666666667 4.79333333333333 0 3.32666666666667 3.28666666666667 1.50666666666667 6.38 0.833333333333333 1.30666666666667 0.5 2.86
29251.4625731287 9.96 4.54 0 3.56 3.26666666666667 1.27333333333333 6.4 0.94 1.33333333333333 0.393333333333333 2.83333333333333
29276.4638231912 9.58 4.92 0 3.66666666666667 3.75333333333333 1.16666666666667 5.91333333333333 1 1.58666666666667 0.333333333333333 2.58
29301.4650732537 9.21333333333333 5.28666666666667 0 3.46 3.91333333333333 1.37333333333333 5.75333333333333 0.8 1.59333333333333 0.533333333333333 2.57333333333333
29326.4663233162 9.21333333333333 5.28666666666667 0 3.16666666666667 3.62 1.66666666666667 6.04666666666667 0.666666666666667 1.35333333333333 0.666666666666667 2.81333333333333
29351.4675733787 9.47333333333333 4.97333333333333 0 3.22666666666667 3.42 1.55333333333333 6.24666666666667 0.666666666666667 1.25333333333333 0.613333333333333 2.91333333333333
29376.4688234412 9.41333333333333 4.92 0 3.37333333333333 3.62666666666667 1.29333333333333 6.04 0.706666666666667 1.46 0.46 2.70666666666667
29401.4700735037 9.08666666666667 5.1 0 3.19333333333333 3.77333333333333 1.32666666666667 5.89333333333333 0.673333333333333 1.66666666666667 0.493333333333333 2.5
29426.4713235662 9.39333333333333 4.77333333333333 0 3.14666666666667 3.42 1.35333333333333 6.24666666666667 0.646666666666667 1.66666666666667 0.52 2.5
29451.4725736287 9.32 4.84666666666667 0 3.13333333333333 3.48 1.36666666666667 6.18666666666667 0.553333333333333 1.66666666666667 0.613333333333333 2.5
29476.4738236912 9.73333333333333 4.43333333333333 0 3.16666666666667 3.1 1.33333333333333 6.56666666666667 0.666666666666667 1.43333333333333 0.5 2.73333333333333
29501.4750737537 10.3533333333333 3.81333333333333 0 3.39333333333333 2.70666666666667 1.10666666666667 6.96 0.666666666666667 1.19333333333333 0.5 2.97333333333333
29526.4763238162 10.46 3.70666666666667 0 3.42 2.62666666666667 1.08 7.04 0.666666666666667 1.04 0.5 3.12666666666667
29551.4775738787 10.4133333333333 3.75333333333333 0 3.33333333333333 2.58666666666667 1.16666666666667 7.08 0.666666666666667 1.08 0.5 3.08666666666667
29576.4788239412 10.5 3.66666666666667 0 3.33333333333333 2.5 1.16666666666667 7.16666666666667 0.666666666666667 1 0.5 3.16666666666667
29601.4800740037 10.6333333333333 3.53333333333333 0 3.38666666666667 2.42 1.11333333333333 7.24666666666667 0.666666666666667 1.03333333333333 0.5 3.13333333333333
29626.4813240662 10.7466666666667 3.34666666666667 0 3.62 2.54 0.806666666666667 7.12666666666667 0.666666666666667 1.32666666666667 0.5 2.84
29651.4825741287 10.72 3.28 0 3.76666666666667 2.71333333333333 0.566666666666667 6.95333333333333 0.766666666666667 1.5 0.4 2.66666666666667
29676.4838241912 9.97333333333333 3.88 0.00666666666666667 3.36 3.05333333333333 0.826666666666667 6.61333333333333 0.666666666666667 1.56666666666667 0.5 2.6
29701.4850742537 9.71333333333333 4.12 0 3.33333333333333 3.28666666666667 0.833333333333333 6.38 0.666666666666667 1.74666666666667 0.5 2.42
29726.4863243162 9.31333333333333 4.52 0 3.28 3.63333333333333 0.886666666666667 6.03333333333333 0.693333333333333 1.83333333333333 0.473333333333333 2.33333333333333
29751.4875743787 9.64666666666667 4.18666666666667 0 3.33333333333333 3.35333333333333 0.833333333333333 6.31333333333333 0.833333333333333 1.65333333333333 0.333333333333333 2.51333333333333
29776.4888244412 9.6 4.23333333333333 0 3.33333333333333 3.4 0.833333333333333 6.26666666666667 0.833333333333333 1.45333333333333 0.333333333333333 2.71333333333333
29801.4900745037 9.78666666666667 3.82666666666667 0.00666666666666667 3.33333333333333 2.99333333333333 0.833333333333333 6.45333333333333 0.833333333333333 0.966666666666667 0.333333333333333 3.11333333333333
29826.4913245662 9.74666666666667 3.75333333333333 0 3.33333333333333 2.92 0.833333333333333 6.41333333333333 0.833333333333333 0.833333333333333 0.333333333333333 3.16666666666667
29851.4925746287 9.81333333333333 3.68666666666667 0 3.34 2.86 0.826666666666667 6.47333333333333 0.873333333333333 0.853333333333333 0.293333333333333 3.14666666666667
29876.4938246912 9.72 3.78 0 3.28 2.89333333333333 0.886666666666667 6.44 0.946666666666667 0.78 0.22 3.22
29901.4950747537 9.64 3.86 0 3.16666666666667 2.86 1 6.47333333333333 0.833333333333333 0.666666666666667 0.333333333333333 3.33333333333333
29926.4963248162 9.91333333333333 3.58666666666667 0 3.3 2.72 0.866666666666667 6.61333333333333 0.906666666666667 0.72 0.26 3.28
29951.4975748787 10.1333333333333 3.36666666666667 0 3.48666666666667 2.68666666666667 0.68 6.64666666666667 1 0.986666666666667 0.166666666666667 3.01333333333333
29976.4988249412 10.38 3.12 0 3.46666666666667 2.42 0.7 6.91333333333333 1 0.753333333333333 0.166666666666667 3.24666666666667
30001.5000750038 10.5933333333333 2.90666666666667 0 3.44666666666667 2.18666666666667 0.72 7.14666666666667 0.86 0.666666666666667 0.306666666666667 3.33333333333333
30026.5013250663 11.0066666666667 2.49333333333333 0 3.66666666666667 1.99333333333333 0.5 7.34 0.833333333333333 0.64 0.333333333333333 3.36
30051.5025751288 10.9933333333333 2.48 0 3.52 1.83333333333333 0.646666666666667 7.47333333333333 0.833333333333333 0.5 0.333333333333333 3.47333333333333
30076.5038251913 10.8333333333333 2.5 0 3.5 1.83333333333333 0.666666666666667 7.33333333333333 0.833333333333333 0.5 0.333333333333333 3.33333333333333
30101.5050752538 10.8333333333333 2.34 0 3.5 1.67333333333333 0.666666666666667 7.33333333333333 0.833333333333333 0.5 0.333333333333333 3.33333333333333
30126.5063253163 10.9733333333333 2.19333333333333 0 3.54666666666667 1.57333333333333 0.62 7.42666666666667 0.833333333333333 0.5 0.333333333333333 3.33333333333333
30151.5075753788 11.1666666666667 2 0 3.66666666666667 1.5 0.5 7.5 0.833333333333333 0.5 0.333333333333333 3.33333333333333
30176.5088254413 10.82 2.34666666666667 0 3.63333333333333 1.81333333333333 0.533333333333333 7.18666666666667 0.833333333333333 0.633333333333333 0.333333333333333 3.2
30201.5100755038 10.28 2.88666666666667 0 3.6 2.32 0.566666666666667 6.68 0.933333333333333 0.826666666666667 0.233333333333333 3.00666666666667
30226.5113255663 10.26 2.90666666666667 0 3.72666666666667 2.46666666666667 0.44 6.53333333333333 1.06 0.833333333333333 0.106666666666667 3
30251.5125756288 10.2533333333333 2.91333333333333 0 3.58666666666667 2.33333333333333 0.58 6.66666666666667 1 0.833333333333333 0.166666666666667 3
30276.5138256913 10.32 2.84666666666667 0 3.66666666666667 2.34666666666667 0.5 6.65333333333333 1 0.833333333333333 0.166666666666667 3
30301.5150757538 10.0066666666667 3.16 0 3.62666666666667 2.62 0.54 6.38 1 0.833333333333333 0.166666666666667 3
30326.5163258163 9.66666666666667 3.5 0 3.33333333333333 2.66666666666667 0.833333333333333 6.33333333333333 1 0.833333333333333 0.166666666666667 3
30351.5175758788 9.74 3.42666666666667 0 3.44666666666667 2.70666666666667 0.72 6.29333333333333 1 0.833333333333333 0.166666666666667 3
30376.5188259413 9.68666666666667 3.48 0 3.42 2.73333333333333 0.746666666666667 6.26666666666667 0.94 0.873333333333333 0.226666666666667 2.96
30401.5200760038 9.57333333333333 3.59333333333333 0 3.24 2.66666666666667 0.926666666666667 6.33333333333333 0.906666666666667 0.913333333333333 0.26 2.92
30426.5213260663 9.99333333333333 3.17333333333333 0 3.42666666666667 2.43333333333333 0.74 6.56666666666667 1.09333333333333 0.733333333333333 0.0733333333333333 3.1
30451.5225761288 10.2466666666667 2.92 0 3.38666666666667 2.14 0.78 6.86 1.05333333333333 0.713333333333333 0.113333333333333 3.12
30476.5238261913 10.1533333333333 3.01333333333333 0 3.08666666666667 1.93333333333333 1.08 7.06666666666667 0.833333333333333 0.833333333333333 0.333333333333333 3
30501.5250762538 10.44 2.72666666666667 0 3.10666666666667 1.66666666666667 1.06 7.33333333333333 0.833333333333333 0.833333333333333 0.333333333333333 3
30526.5263263163 10.76 2.40666666666667 0 3.33333333333333 1.57333333333333 0.833333333333333 7.42666666666667 0.833333333333333 0.893333333333333 0.333333333333333 2.94
30551.5275763788 10.4 2.76666666666667 0 3.33333333333333 1.93333333333333 0.833333333333333 7.06666666666667 0.833333333333333 1.12666666666667 0.333333333333333 2.70666666666667
30576.5288264413 10.22 2.94666666666667 0 3.33333333333333 2.11333333333333 0.833333333333333 6.88666666666667 0.833333333333333 1.28 0.333333333333333 2.55333333333333
30601.5300765038 10.3133333333333 2.85333333333333 0 3.36666666666667 2.05333333333333 0.8 6.94666666666667 0.846666666666667 1.22 0.32 2.61333333333333
30626.5313265663 10.5666666666667 2.6 0 3.42666666666667 1.86 0.74 7.14 0.926666666666667 1.16666666666667 0.24 2.66666666666667
30651.5325766288 10.42 2.74666666666667 0 3.46666666666667 2.04666666666667 0.7 6.95333333333333 0.966666666666667 1.21333333333333 0.2 2.62
30676.5338266913 10.4533333333333 2.71333333333333 0 3.5 2.04666666666667 0.666666666666667 6.95333333333333 1 1.33333333333333 0.166666666666667 2.5
30701.5350767538 10.1466666666667 3.02 0 3.28 2.13333333333333 0.886666666666667 6.86666666666667 1 1.33333333333333 0.166666666666667 2.5
30726.5363268163 9.72666666666667 3.44 0 2.97333333333333 2.24666666666667 1.19333333333333 6.75333333333333 0.893333333333333 1.41333333333333 0.273333333333333 2.42
30751.5375768788 9.43333333333333 3.73333333333333 0 2.92666666666667 2.49333333333333 1.24 6.50666666666667 0.833333333333333 1.64 0.333333333333333 2.19333333333333
30776.5388269413 9.20666666666667 3.96 0 3.00666666666667 2.8 1.16 6.2 0.84 1.73333333333333 0.326666666666667 2.1
30801.5400770039 9.17333333333333 3.99333333333333 0 2.92 2.74666666666667 1.24666666666667 6.25333333333333 0.833333333333333 1.63333333333333 0.333333333333333 2.2
30826.5413270664 9.32666666666667 3.77333333333333 0 3.00666666666667 2.61333333333333 1.16 6.32 0.88 1.5 0.286666666666667 2.26666666666667
30851.5425771289 9.26666666666667 3.73333333333333 0 3.04 2.60666666666667 1.12666666666667 6.22666666666667 1 1.5 0.166666666666667 2.16666666666667
30876.5438271914 9.64 3.36 0 3.16666666666667 2.36 1 6.47333333333333 1 1.61333333333333 0.166666666666667 2.05333333333333
30901.5450772539 9.68666666666667 3.31333333333333 0 3.16666666666667 2.31333333333333 1 6.52 1 1.64666666666667 0.166666666666667 2.02
30926.5463273164 9.83333333333333 3.16666666666667 0 3.16666666666667 2.16666666666667 1 6.66666666666667 1 1.5 0.166666666666667 2.16666666666667
30951.5475773789 9.66 3.34 0 2.94 2.11333333333333 1.22666666666667 6.72 1 1.44666666666667 0.166666666666667 2.22
30976.5488274414 9.34666666666667 3.65333333333333 0 2.50666666666667 1.99333333333333 1.66 6.84 0.84 1.33333333333333 0.326666666666667 2.33333333333333
31001.5500775039 9.23333333333333 3.76666666666667 0 2.33333333333333 1.93333333333333 1.83333333333333 6.9 0.833333333333333 1.39333333333333 0.333333333333333 2.27333333333333
31026.5513275664 9.07333333333333 3.92666666666667 0 2.19333333333333 1.95333333333333 1.97333333333333 6.88 0.693333333333333 1.45333333333333 0.473333333333333 2.21333333333333
31051.5525776289 8.98 4.02 0 2.09333333333333 1.94666666666667 2.07333333333333 6.88666666666667 0.553333333333333 1.44666666666667 0.613333333333333 2.22
31076.5538276914 8.46 4.54 0 1.92 2.29333333333333 2.24666666666667 6.54 0.553333333333333 1.54666666666667 0.613333333333333 2.12
31101.5550777539 8.38666666666667 4.61333333333333 0 1.83333333333333 2.28 2.33333333333333 6.55333333333333 0.5 1.61333333333333 0.666666666666667 2.05333333333333
31126.5563278164 8.55333333333333 4.44666666666667 0 1.92666666666667 2.20666666666667 2.24 6.62666666666667 0.5 1.54 0.666666666666667 2.12666666666667
31151.5575778789 8.86 4.14 0 2.09333333333333 2.06666666666667 2.07333333333333 6.76666666666667 0.653333333333333 1.48666666666667 0.513333333333333 2.18
31176.5588279414 9.04 3.96 0 2.14 1.93333333333333 2.02666666666667 6.9 0.673333333333333 1.34 0.493333333333333 2.32666666666667
31201.5600780039 8.91333333333333 4.08666666666667 0 2.16666666666667 2.08666666666667 2 6.74666666666667 0.833333333333333 1.34 0.333333333333333 2.32666666666667
31226.5613280664 8.86666666666667 4.13333333333333 0 2.20666666666667 2.17333333333333 1.96 6.66 0.833333333333333 1.33333333333333 0.333333333333333 2.33333333333333
31251.5625781289 8.78 4.22 0 2.26 2.31333333333333 1.90666666666667 6.52 0.76 1.36666666666667 0.406666666666667 2.3
31276.5638281914 8.86 4.14 0 2.33333333333333 2.30666666666667 1.83333333333333 6.52666666666667 0.833333333333333 1.33333333333333 0.333333333333333 2.33333333333333
31301.5650782539 9.15333333333333 3.84666666666667 0 2.33333333333333 2.01333333333333 1.83333333333333 6.82 0.833333333333333 1.18 0.333333333333333 2.48666666666667
31326.5663283164 9.38666666666667 3.61333333333333 0 2.40666666666667 1.85333333333333 1.76 6.98 0.833333333333333 1.02 0.333333333333333 2.64666666666667
31351.5675783789 9.56 3.44 0 2.38666666666667 1.66 1.78 7.17333333333333 0.72 1 0.446666666666667 2.66666666666667
31376.5688284414 9.51333333333333 3.48666666666667 0 2.36666666666667 1.68666666666667 1.8 7.14666666666667 0.666666666666667 1 0.5 2.66666666666667
31401.5700785039 9.58666666666667 3.41333333333333 0 2.65333333333333 1.9 1.51333333333333 6.93333333333333 0.82 1.11333333333333 0.346666666666667 2.55333333333333
31426.5713285664 9.5 3.5 0 2.5 1.83333333333333 1.66666666666667 7 0.666666666666667 1.16666666666667 0.5 2.5
31451.5725786289 9.43333333333333 3.56666666666667 0 2.52 1.92 1.64666666666667 6.91333333333333 0.653333333333333 1.16666666666667 0.513333333333333 2.5
31476.5738286914 9.08 3.92 0 2.42 2.17333333333333 1.74666666666667 6.66 0.5 1.23333333333333 0.666666666666667 2.43333333333333
31501.5750787539 9.17333333333333 3.82666666666667 0 2.60666666666667 2.26666666666667 1.56 6.56666666666667 0.606666666666667 1.27333333333333 0.56 2.39333333333333
31526.5763288164 9.08666666666667 3.91333333333333 0 2.68666666666667 2.43333333333333 1.48 6.4 0.686666666666667 1.33333333333333 0.48 2.33333333333333
31551.5775788789 8.94 4.06 0 2.78 2.67333333333333 1.38666666666667 6.16 0.666666666666667 1.38 0.5 2.28666666666667
31576.5788289414 8.41333333333333 4.58666666666667 0 2.57333333333333 2.99333333333333 1.59333333333333 5.84 0.406666666666667 1.5 0.76 2.16666666666667
31601.580079004 8.32 4.68 0 2.44666666666667 2.96 1.72 5.87333333333333 0.333333333333333 1.47333333333333 0.833333333333333 2.19333333333333
31626.5813290665 8.82 4.18 0 2.49333333333333 2.50666666666667 1.67333333333333 6.32666666666667 0.493333333333333 1.17333333333333 0.673333333333333 2.49333333333333
31651.582579129 9.24 3.62 0 2.72 2.17333333333333 1.44666666666667 6.52 0.666666666666667 0.84 0.5 2.68666666666667
31676.5838291915 9.68666666666667 3.14666666666667 0 2.90666666666667 1.88666666666667 1.26 6.78 0.666666666666667 0.666666666666667 0.5 2.83333333333333
31701.585079254 9.55333333333333 3.28 0 2.86 1.97333333333333 1.30666666666667 6.69333333333333 0.666666666666667 0.746666666666667 0.5 2.75333333333333
31726.5863293165 9.06666666666667 3.72 0 2.53333333333333 2.13333333333333 1.58666666666667 6.53333333333333 0.413333333333333 0.833333333333333 0.753333333333333 2.66666666666667
31751.587579379 9.00666666666667 3.66 0 2.67333333333333 2.33333333333333 1.32666666666667 6.33333333333333 0.526666666666667 0.833333333333333 0.64 2.66666666666667
31776.5888294415 9.04 3.62666666666667 0 2.72 2.34666666666667 1.28 6.32 0.553333333333333 0.833333333333333 0.613333333333333 2.66666666666667
31801.590079504 8.83333333333333 3.83333333333333 0 2.50666666666667 2.34 1.49333333333333 6.32666666666667 0.5 0.833333333333333 0.666666666666667 2.66666666666667
31826.5913295665 8.57333333333333 4.09333333333333 0 2.33333333333333 2.42666666666667 1.66666666666667 6.24 0.5 0.893333333333333 0.666666666666667 2.60666666666667
31851.592579629 8.40666666666667 4.26 0 2.38666666666667 2.64666666666667 1.61333333333333 6.02 0.54 1 0.626666666666667 2.5
31876.5938296915 8.68666666666667 3.98 0 2.68666666666667 2.66666666666667 1.31333333333333 6 0.666666666666667 1 0.5 2.5
31901.595079754 8.82 3.84666666666667 0 2.58666666666667 2.43333333333333 1.41333333333333 6.23333333333333 0.633333333333333 0.9 0.533333333333333 2.6
31926.5963298165 9.18666666666667 3.48 0 2.68666666666667 2.16666666666667 1.31333333333333 6.5 0.5 0.833333333333333 0.666666666666667 2.66666666666667
31951.597579879 9.16666666666667 3.5 0 2.66666666666667 2.16666666666667 1.33333333333333 6.5 0.5 0.833333333333333 0.666666666666667 2.66666666666667
31976.5988299415 8.68666666666667 3.98 0 2.49333333333333 2.47333333333333 1.50666666666667 6.19333333333333 0.46 0.833333333333333 0.706666666666667 2.66666666666667
32001.600080004 8.64666666666667 4.02 0 2.5 2.52 1.5 6.14666666666667 0.5 0.833333333333333 0.666666666666667 2.66666666666667
32026.6013300665 8.42666666666667 4.24 0 2.48 2.72 1.52 5.94666666666667 0.5 0.946666666666667 0.666666666666667 2.55333333333333
32051.602580129 8.46 4.20666666666667 0 2.52 2.72666666666667 1.48 5.94 0.5 0.813333333333333 0.666666666666667 2.68666666666667
32076.6038301915 8.44666666666667 4.22 0 2.47333333333333 2.69333333333333 1.52666666666667 5.97333333333333 0.5 0.8 0.666666666666667 2.7
32101.605080254 8.36 4.30666666666667 0 2.28666666666667 2.59333333333333 1.71333333333333 6.07333333333333 0.433333333333333 0.833333333333333 0.733333333333333 2.66666666666667
32126.6063303165 7.85333333333333 4.81333333333333 0 2.24 3.05333333333333 1.76 5.61333333333333 0.333333333333333 1 0.833333333333333 2.5
32151.607580379 7.60666666666667 5.06 0 2.16666666666667 3.22666666666667 1.83333333333333 5.44 0.333333333333333 1.36666666666667 0.833333333333333 2.13333333333333
32176.6088304415 7.6 5.06666666666667 0 2.16666666666667 3.23333333333333 1.83333333333333 5.43333333333333 0.333333333333333 1.5 0.833333333333333 2
32201.610080504 7.44666666666667 5.15333333333333 0 2.17333333333333 3.32666666666667 1.82666666666667 5.27333333333333 0.466666666666667 1.5 0.7 1.93333333333333
32226.6113305665 7.24666666666667 5.25333333333333 0 1.86 3.11333333333333 2.14 5.38666666666667 0.333333333333333 1.28 0.833333333333333 2.05333333333333
32251.612580629 7.64666666666667 4.85333333333333 0 2.05333333333333 2.90666666666667 1.94666666666667 5.59333333333333 0.486666666666667 1.16666666666667 0.68 2.16666666666667
32276.6138306915 8.16 4.34 0 2.48666666666667 2.82666666666667 1.51333333333333 5.67333333333333 0.666666666666667 1.15333333333333 0.5 2.18
32301.615080754 8.40666666666667 4.09333333333333 0 2.31333333333333 2.40666666666667 1.68666666666667 6.09333333333333 0.666666666666667 0.906666666666667 0.5 2.42666666666667
32326.6163308165 8.13333333333333 4.36666666666667 0 2.22666666666667 2.59333333333333 1.77333333333333 5.90666666666667 0.666666666666667 0.833333333333333 0.5 2.5
32351.617580879 8.26 4.24 0 2.33333333333333 2.57333333333333 1.66666666666667 5.92666666666667 0.666666666666667 0.82 0.5 2.51333333333333
32376.6188309415 8.41333333333333 4.08666666666667 0 2.33333333333333 2.42 1.66666666666667 6.08 0.666666666666667 0.646666666666667 0.5 2.68666666666667
32401.6200810041 9.54666666666667 2.95333333333333 0 2.83333333333333 1.78666666666667 1.16666666666667 6.71333333333333 0.66 0.393333333333333 0.506666666666667 2.94
32426.6213310666 9.73333333333333 2.76666666666667 0 2.83333333333333 1.6 1.16666666666667 6.9 0.5 0.333333333333333 0.666666666666667 3
32451.6225811291 9.46666666666667 3.03333333333333 0 2.69333333333333 1.72666666666667 1.30666666666667 6.77333333333333 0.5 0.393333333333333 0.666666666666667 2.94
32476.6238311916 9.01333333333333 3.48666666666667 0 2.34666666666667 1.83333333333333 1.65333333333333 6.66666666666667 0.5 0.5 0.666666666666667 2.83333333333333
32501.6250812541 8.78666666666667 3.71333333333333 0 2.28 1.99333333333333 1.72 6.50666666666667 0.5 0.66 0.666666666666667 2.67333333333333
32526.6263313166 9.21333333333333 3.28666666666667 0 2.44 1.72666666666667 1.56 6.77333333333333 0.5 0.666666666666667 0.666666666666667 2.66666666666667
32551.6275813791 9.36666666666667 3.02666666666667 0 2.7 1.72666666666667 1.3 6.66666666666667 0.593333333333333 0.666666666666667 0.573333333333333 2.56
32576.6288314416 9.08 3.25333333333333 0 2.5 1.75333333333333 1.5 6.58 0.666666666666667 0.666666666666667 0.5 2.5
32601.6300815041 9.00666666666667 3.32666666666667 0 2.5 1.82666666666667 1.5 6.50666666666667 0.666666666666667 0.693333333333333 0.5 2.47333333333333
32626.6313315666 9.14 3.19333333333333 0 2.62666666666667 1.82 1.37333333333333 6.51333333333333 0.666666666666667 0.82 0.5 2.34666666666667
32651.6325816291 9.44 2.85333333333333 0 2.70666666666667 1.6 1.25333333333333 6.73333333333333 0.666666666666667 0.56 0.5 2.60666666666667
32676.6338316916 9.10666666666667 3.06 0 2.37333333333333 1.6 1.46 6.73333333333333 0.526666666666667 0.5 0.64 2.66666666666667
32701.6350817541 8.95333333333333 3.21333333333333 0 2.42 1.8 1.41333333333333 6.53333333333333 0.5 0.453333333333333 0.666666666666667 2.71333333333333
32726.6363318166 8.9 3.26666666666667 0 2.29333333333333 1.72666666666667 1.54 6.60666666666667 0.613333333333333 0.213333333333333 0.553333333333333 2.95333333333333
32751.6375818791 8.47333333333333 3.63333333333333 0 2.08666666666667 1.88666666666667 1.74666666666667 6.38666666666667 0.586666666666667 0.22 0.58 2.94666666666667
32776.6388319416 8.19333333333333 3.80666666666667 0 2.09333333333333 2.06666666666667 1.74 6.1 0.593333333333333 0.333333333333333 0.573333333333333 2.83333333333333
32801.6400820041 8.28666666666667 3.71333333333333 0 2.16666666666667 2.04666666666667 1.66666666666667 6.12 0.666666666666667 0.333333333333333 0.5 2.83333333333333
32826.6413320666 8.18 3.82 0 2.16666666666667 2.15333333333333 1.66666666666667 6.01333333333333 0.666666666666667 0.333333333333333 0.5 2.83333333333333
32851.6425821291 8.38 3.62 0 2.3 2.08666666666667 1.53333333333333 6.08 0.666666666666667 0.46 0.5 2.70666666666667
32876.6438321916 8.64 3.36 0 2.28666666666667 1.81333333333333 1.54666666666667 6.35333333333333 0.666666666666667 0.446666666666667 0.5 2.72
32901.6450822541 9.21333333333333 2.78666666666667 0 2.46666666666667 1.42 1.36666666666667 6.74666666666667 0.8 0.333333333333333 0.366666666666667 2.83333333333333
32926.6463323166 9.08666666666667 2.91333333333333 0 2.46666666666667 1.54666666666667 1.36666666666667 6.62 0.833333333333333 0.426666666666667 0.333333333333333 2.74
32951.6475823791 8.72 3.28 0 2.33333333333333 1.78 1.5 6.38666666666667 0.833333333333333 0.593333333333333 0.333333333333333 2.57333333333333
32976.6488324416 8.32 3.68 0 2.45333333333333 2.3 1.38 5.86666666666667 0.833333333333333 0.686666666666667 0.333333333333333 2.48
33001.6500825041 8.11333333333333 3.88666666666667 0 2.5 2.55333333333333 1.33333333333333 5.61333333333333 0.833333333333333 0.833333333333333 0.333333333333333 2.33333333333333
33026.6513325666 8.19333333333333 3.79333333333333 0 2.5 2.46 1.33333333333333 5.69333333333333 0.833333333333333 0.806666666666667 0.333333333333333 2.36
33051.6525826291 8.1 3.73333333333333 0 2.35333333333333 2.25333333333333 1.48 5.74666666666667 0.833333333333333 0.653333333333333 0.333333333333333 2.51333333333333
33076.6538326916 7.76666666666667 4.06666666666667 0 2.23333333333333 2.46666666666667 1.6 5.53333333333333 0.833333333333333 0.666666666666667 0.333333333333333 2.5
33101.6550827541 7.51333333333333 4.32 0 2.18666666666667 2.67333333333333 1.64666666666667 5.32666666666667 0.833333333333333 0.86 0.333333333333333 2.30666666666667
33126.6563328166 7.68666666666667 4.14666666666667 0 2.32 2.63333333333333 1.51333333333333 5.36666666666667 0.833333333333333 0.833333333333333 0.333333333333333 2.33333333333333
33151.6575828791 7.69333333333333 4.14 0 2.38666666666667 2.69333333333333 1.44666666666667 5.30666666666667 0.833333333333333 0.98 0.333333333333333 2.18666666666667
33176.6588329416 7.84 3.99333333333333 0 2.5 2.66 1.33333333333333 5.34 0.833333333333333 1 0.333333333333333 2.16666666666667
33201.6600830042 7.66 4.17333333333333 0 2.5 2.84 1.33333333333333 5.16 0.833333333333333 1 0.333333333333333 2.16666666666667
33226.6613330667 7.78 4.05333333333333 0 2.5 2.72 1.33333333333333 5.28 0.833333333333333 1.02666666666667 0.333333333333333 2.14
33251.6625831292 7.71333333333333 4.12 0 2.62666666666667 2.91333333333333 1.20666666666667 5.08666666666667 0.833333333333333 1.03333333333333 0.333333333333333 2.13333333333333
33276.6638331917 7.70666666666667 4.12666666666667 0 2.58 2.87333333333333 1.25333333333333 5.12666666666667 0.746666666666667 1 0.42 2.16666666666667
33301.6650832542 7.73333333333333 4.1 0 2.62 2.88666666666667 1.21333333333333 5.11333333333333 0.666666666666667 0.873333333333333 0.5 2.29333333333333
33326.6663333167 8.28666666666667 3.54666666666667 0 2.66666666666667 2.38 1.16666666666667 5.62 0.666666666666667 0.74 0.5 2.42666666666667
33351.6675833792 8.38 3.45333333333333 0 2.72666666666667 2.34666666666667 1.10666666666667 5.65333333333333 0.813333333333333 0.68 0.353333333333333 2.48666666666667
33376.6688334417 8.16666666666667 3.66666666666667 0 2.66666666666667 2.5 1.16666666666667 5.5 0.833333333333333 0.833333333333333 0.333333333333333 2.33333333333333
33401.6700835042 8.17333333333333 3.66 0 2.60666666666667 2.43333333333333 1.22666666666667 5.56666666666667 0.913333333333333 0.626666666666667 0.253333333333333 2.54
33426.6713335667 8.35333333333333 3.48 0 2.66666666666667 2.31333333333333 1.16666666666667 5.68666666666667 1 0.5 0.166666666666667 2.66666666666667
33451.6725836292 8.47333333333333 3.30666666666667 0 2.62 2.09333333333333 1.21333333333333 5.85333333333333 1 0.5 0.166666666666667 2.61333333333333
33476.6738336917 7.82666666666667 3.84 0 2.28666666666667 2.29333333333333 1.54666666666667 5.54 1 0.633333333333333 0.166666666666667 2.36666666666667
33501.6750837542 7.76666666666667 3.9 0 2.16666666666667 2.23333333333333 1.66666666666667 5.6 1 0.5 0.166666666666667 2.5
33526.6763338167 7.75333333333333 3.91333333333333 0 2.16666666666667 2.24666666666667 1.66666666666667 5.58666666666667 1 0.5 0.166666666666667 2.5
33551.6775838792 7.82 3.84666666666667 0 2.17333333333333 2.18666666666667 1.66 5.64666666666667 1 0.5 0.166666666666667 2.5
33576.6788339417 7.98 3.68666666666667 0 2.44666666666667 2.3 1.38666666666667 5.53333333333333 1 0.5 0.166666666666667 2.5
33601.6800840042 8.21333333333333 3.45333333333333 0 2.60666666666667 2.22666666666667 1.22666666666667 5.60666666666667 1 0.5 0.166666666666667 2.5
33626.6813340667 8.18 3.48666666666667 0 2.5 2.15333333333333 1.33333333333333 5.68 1 0.606666666666667 0.166666666666667 2.39333333333333
33651.6825841292 8.15333333333333 3.51333333333333 0 2.64 2.32 1.19333333333333 5.51333333333333 1 0.846666666666667 0.166666666666667 2.15333333333333
33676.6838341917 8.04666666666667 3.62 0 2.79333333333333 2.58 1.04 5.25333333333333 0.98 1 0.186666666666667 2
33701.6850842542 7.81333333333333 3.85333333333333 0 2.66666666666667 2.68666666666667 1.16666666666667 5.14666666666667 0.833333333333333 1 0.333333333333333 2
33726.6863343167 7.78 3.88666666666667 0 2.61333333333333 2.66666666666667 1.22 5.16666666666667 0.78 1 0.386666666666667 2
33751.6875843792 7.76666666666667 3.9 0 2.48666666666667 2.55333333333333 1.34666666666667 5.28 0.5 1.02 0.666666666666667 1.98
33776.6888344417 7.5 4.16666666666667 0 2.54666666666667 2.88 1.28666666666667 4.95333333333333 0.38 1.38 0.786666666666667 1.62
33801.6900845042 7.35333333333333 4.31333333333333 0 2.5 2.98 1.33333333333333 4.85333333333333 0.44 1.42666666666667 0.726666666666667 1.57333333333333
33826.6913345667 7.14666666666667 4.52 0 2.33333333333333 3.02 1.5 4.81333333333333 0.5 1.5 0.666666666666667 1.5
33851.6925846292 6.96 4.70666666666667 0 2.33333333333333 3.20666666666667 1.5 4.62666666666667 0.5 1.58666666666667 0.666666666666667 1.41333333333333
33876.6938346917 6.27333333333333 5.26666666666667 0 2.19333333333333 3.62666666666667 1.64 4.08 0.36 1.66666666666667 0.806666666666667 1.20666666666667
33901.6950847542 6.03333333333333 5.46666666666667 0 2.22 3.85333333333333 1.61333333333333 3.81333333333333 0.386666666666667 1.66666666666667 0.78 1.16666666666667
33926.6963348167 5.78 5.72 0 2.33333333333333 4.22 1.5 3.44666666666667 0.5 1.72666666666667 0.666666666666667 1.10666666666667
33951.6975848792 5.65333333333333 5.84666666666667 0 2.34666666666667 4.36 1.48666666666667 3.30666666666667 0.513333333333333 1.72 0.653333333333333 1.11333333333333
33976.6988349417 5.98 5.52 0 2.5 4.18666666666667 1.33333333333333 3.48 0.666666666666667 1.52 0.5 1.31333333333333
34001.7000850043 6.09333333333333 5.40666666666667 0 2.46 4.03333333333333 1.37333333333333 3.63333333333333 0.626666666666667 1.5 0.54 1.33333333333333
34026.7013350668 6.00666666666667 5.49333333333333 0 2.34 4 1.49333333333333 3.66666666666667 0.586666666666667 1.5 0.58 1.33333333333333
34051.7025851293 5.96666666666667 5.53333333333333 0 2.16666666666667 3.86666666666667 1.66666666666667 3.8 0.5 1.38666666666667 0.666666666666667 1.44666666666667
34076.7038351918 6.44666666666667 5.05333333333333 0 2.16666666666667 3.38666666666667 1.66666666666667 4.28 0.5 1.16666666666667 0.666666666666667 1.66666666666667
34101.7050852543 6.31333333333333 5.18666666666667 0 2.16666666666667 3.52 1.66666666666667 4.14666666666667 0.5 1.33333333333333 0.666666666666667 1.5
34126.7063353168 6.56 4.94 0 2.38 3.48666666666667 1.45333333333333 4.18 0.626666666666667 1.44 0.54 1.39333333333333
34151.7075853793 6.92 4.58 0 2.64666666666667 3.39333333333333 1.18666666666667 4.27333333333333 0.666666666666667 1.55333333333333 0.5 1.28
34176.7088354418 7.14666666666667 4.35333333333333 0 2.64 3.16 1.19333333333333 4.50666666666667 0.64 1.51333333333333 0.526666666666667 1.32
34201.7100855043 7 4.5 0 2.5 3.16666666666667 1.33333333333333 4.5 0.5 1.66666666666667 0.666666666666667 1.16666666666667
34226.7113355668 7.32666666666667 4.17333333333333 0 2.45333333333333 2.79333333333333 1.38 4.87333333333333 0.5 1.27333333333333 0.666666666666667 1.56
34251.7125856293 7.18 4.32 0 2.33333333333333 2.82 1.5 4.84666666666667 0.5 1.15333333333333 0.666666666666667 1.68
34276.7138356918 7.10666666666667 4.39333333333333 0 2.32666666666667 2.88666666666667 1.50666666666667 4.78 0.58 1.16666666666667 0.586666666666667 1.66666666666667
34301.7150857543 7.18666666666667 4.31333333333333 0 2.4 2.88 1.43333333333333 4.78666666666667 0.733333333333333 1.16666666666667 0.433333333333333 1.66666666666667
34326.7163358168 7.42666666666667 4.07333333333333 0 2.65333333333333 2.89333333333333 1.18 4.77333333333333 0.833333333333333 1.16666666666667 0.333333333333333 1.66666666666667
34351.7175858793 7.42 4.08 0 2.66666666666667 2.91333333333333 1.16666666666667 4.75333333333333 0.833333333333333 1.24666666666667 0.333333333333333 1.58666666666667
34376.7188359418 7.64 3.86 0 2.66666666666667 2.69333333333333 1.16666666666667 4.97333333333333 0.833333333333333 1.02666666666667 0.333333333333333 1.80666666666667
34401.7200860043 7.42666666666667 4.07333333333333 0 2.53333333333333 2.77333333333333 1.3 4.89333333333333 0.833333333333333 1 0.333333333333333 1.83333333333333
34426.7213360668 7.38 4.12 0 2.5 2.78666666666667 1.33333333333333 4.88 0.833333333333333 1 0.333333333333333 1.83333333333333
34451.7225861293 7.26666666666667 4.23333333333333 0 2.5 2.9 1.33333333333333 4.76666666666667 0.833333333333333 1.00666666666667 0.333333333333333 1.82666666666667
34476.7238361918 7.26 4.24 0 2.5 2.90666666666667 1.33333333333333 4.76 0.833333333333333 1.13333333333333 0.333333333333333 1.7
34501.7250862543 6.99333333333333 4.50666666666667 0 2.49333333333333 3.16666666666667 1.34 4.5 0.826666666666667 1.17333333333333 0.34 1.66
34526.7263363168 6.46666666666667 5.03333333333333 0 2.29333333333333 3.49333333333333 1.54 4.17333333333333 0.666666666666667 1.33333333333333 0.5 1.5
34551.7275863793 6.20666666666667 5.29333333333333 0 2.02 3.48 1.81333333333333 4.18666666666667 0.68 1.32666666666667 0.486666666666667 1.50666666666667
34576.7288364418 6.69333333333333 4.80666666666667 0 2.16 3.13333333333333 1.67333333333333 4.53333333333333 0.833333333333333 1 0.333333333333333 1.83333333333333
34601.7300865043 6.62666666666667 4.87333333333333 0 2 3.04 1.83333333333333 4.62666666666667 0.833333333333333 1.00666666666667 0.333333333333333 1.82666666666667
34626.7313365668 7.02 4.48 0 2 2.64666666666667 1.83333333333333 5.02 0.833333333333333 1.14666666666667 0.333333333333333 1.68666666666667
34651.7325866293 7.38666666666667 4.02 0.00666666666666667 2 2.28 1.74 5.38666666666667 0.926666666666667 0.946666666666667 0.333333333333333 1.88666666666667
34676.7338366918 7.59333333333333 3.74 0 2.09333333333333 2.16666666666667 1.57333333333333 5.5 1 0.833333333333333 0.333333333333333 2
34701.7350867543 7.85333333333333 3.48 0 2.17333333333333 1.98666666666667 1.49333333333333 5.68 1 0.833333333333333 0.333333333333333 2
34726.7363368168 8.26666666666667 3.06666666666667 0 2.33333333333333 1.73333333333333 1.33333333333333 5.93333333333333 1 0.733333333333333 0.333333333333333 2.1
34751.7375868793 7.74 3.53333333333333 0 2.33333333333333 2.26 1.27333333333333 5.40666666666667 1 0.953333333333333 0.333333333333333 1.88
34776.7388369418 7.62666666666667 3.54 0 2.32 2.36 1.18 5.30666666666667 1.05333333333333 0.86 0.28 1.97333333333333
34801.7400870043 7.71333333333333 3.45333333333333 0 2.29333333333333 2.24666666666667 1.20666666666667 5.42 1.14 0.833333333333333 0.193333333333333 2
34826.7413370669 7.7 3.46666666666667 0 2.12666666666667 2.09333333333333 1.37333333333333 5.57333333333333 1 0.833333333333333 0.333333333333333 2
34851.7425871294 7.56 3.60666666666667 0 2.13333333333333 2.24 1.36666666666667 5.42666666666667 0.966666666666667 0.88 0.366666666666667 1.95333333333333
34876.7438371919 7.33333333333333 3.83333333333333 0 2.16666666666667 2.5 1.33333333333333 5.16666666666667 1 1 0.333333333333333 1.83333333333333
34901.7450872544 7.21333333333333 3.95333333333333 0 2.10666666666667 2.56 1.39333333333333 5.10666666666667 1 1 0.333333333333333 1.83333333333333
34926.7463373169 7.35333333333333 3.81333333333333 0 2.16666666666667 2.48 1.33333333333333 5.18666666666667 1 1 0.333333333333333 1.83333333333333
34951.7475873794 7.15333333333333 3.90666666666667 0 2.09333333333333 2.5 1.40666666666667 5.06 0.926666666666667 1 0.406666666666667 1.83333333333333
34976.7488374419 6.91333333333333 4.08666666666667 0 2 2.58666666666667 1.5 4.91333333333333 0.833333333333333 1.08666666666667 0.5 1.74666666666667
35001.7500875044 7.06 3.94 0 2 2.44 1.5 5.06 0.833333333333333 1 0.5 1.83333333333333
35026.7513375669 6.9 4.1 0 2 2.6 1.5 4.9 0.833333333333333 1 0.5 1.83333333333333
35051.7525876294 6.98666666666667 4.01333333333333 0 2.04 2.55333333333333 1.46 4.94666666666667 0.84 1 0.493333333333333 1.83333333333333
35076.7538376919 7.31333333333333 3.68666666666667 0 2.30666666666667 2.49333333333333 1.19333333333333 5.00666666666667 1 1 0.333333333333333 1.83333333333333
35101.7550877544 7.3 3.7 0 2.16666666666667 2.36666666666667 1.33333333333333 5.13333333333333 1 1 0.333333333333333 1.83333333333333
35126.7563378169 7.40666666666667 3.59333333333333 0 2.37333333333333 2.46666666666667 1.12666666666667 5.03333333333333 1.2 0.966666666666667 0.133333333333333 1.86666666666667
35151.7575878794 7.70666666666667 3.29333333333333 0 2.50666666666667 2.3 0.993333333333333 5.2 1.33333333333333 1.00666666666667 0 1.82666666666667
35176.7588379419 7.58666666666667 3.41333333333333 0 2.52666666666667 2.44 0.973333333333333 5.06 1.33333333333333 1.10666666666667 0 1.72666666666667
35201.7600880044 7.21333333333333 3.78666666666667 0 2.5 2.78666666666667 1 4.71333333333333 1.33333333333333 1.32666666666667 0 1.50666666666667
35226.7613380669 7.08 3.92 0 2.36 2.78 1.14 4.72 1.33333333333333 1.30666666666667 0 1.52666666666667
35251.7625881294 7.43333333333333 3.56666666666667 0 2.38666666666667 2.45333333333333 1.11333333333333 5.04666666666667 1.33333333333333 1.22666666666667 0 1.60666666666667
35276.7638381919 7.8 3.2 0 2.67333333333333 2.37333333333333 0.826666666666667 5.12666666666667 1.33333333333333 1.16666666666667 0 1.66666666666667
35301.7650882544 7.88 3.12 0 2.76666666666667 2.38666666666667 0.733333333333333 5.11333333333333 1.33333333333333 1.16666666666667 0 1.66666666666667
35326.7663383169 7.54666666666667 3.45333333333333 0 2.66666666666667 2.62 0.833333333333333 4.88 1.33333333333333 1.16666666666667 0 1.66666666666667
35351.7675883794 7.84666666666667 3.15333333333333 0 2.66666666666667 2.32 0.833333333333333 5.18 1.33333333333333 0.82 0 2.01333333333333
35376.7688384419 8.36666666666667 2.63333333333333 0 2.66666666666667 1.8 0.833333333333333 5.7 1.33333333333333 0.666666666666667 0 2.16666666666667
35401.7700885044 8.29333333333333 2.70666666666667 0 2.66666666666667 1.87333333333333 0.833333333333333 5.62666666666667 1.33333333333333 0.72 0 2.11333333333333
35426.7713385669 8 3 0 2.58 2.08 0.92 5.42 1.24666666666667 0.746666666666667 0.0866666666666667 2.08666666666667
35451.7725886294 8.08666666666667 2.91333333333333 0 2.5 1.91333333333333 1 5.58666666666667 1.16666666666667 0.533333333333333 0.166666666666667 2.3
35476.7738386919 8.17333333333333 2.82666666666667 0 2.5 1.82666666666667 1 5.67333333333333 1.16666666666667 0.5 0.166666666666667 2.33333333333333
35501.7750887544 8.29333333333333 2.70666666666667 0 2.62666666666667 1.83333333333333 0.873333333333333 5.66666666666667 1.16666666666667 0.5 0.166666666666667 2.33333333333333
35526.7763388169 8.34666666666667 2.52 0 2.74 1.76 0.76 5.60666666666667 1.11333333333333 0.5 0.22 2.33333333333333
35551.7775888794 8.39333333333333 2.44 0 2.81333333333333 1.75333333333333 0.686666666666667 5.58 1.07333333333333 0.586666666666667 0.26 2.24666666666667
35576.7788389419 8.44 2.39333333333333 0 3 1.89333333333333 0.5 5.44 1.16666666666667 0.7 0.166666666666667 2.13333333333333
35601.7800890045 8.55333333333333 2.28 0 3.12 1.9 0.38 5.43333333333333 1.16666666666667 0.906666666666667 0.166666666666667 1.92666666666667
35626.781339067 8.5 2.33333333333333 0 3 1.83333333333333 0.5 5.5 1.16666666666667 1 0.166666666666667 1.83333333333333
35651.7825891295 8.4 2.43333333333333 0 3 1.93333333333333 0.5 5.4 1.16666666666667 0.94 0.166666666666667 1.89333333333333
35676.783839192 8.15333333333333 2.68 0 3 2.18 0.5 5.15333333333333 1.16666666666667 1.18 0.166666666666667 1.65333333333333
35701.7850892545 8.04 2.79333333333333 0 3.04 2.33333333333333 0.46 5 1.16666666666667 1.33333333333333 0.166666666666667 1.5
35726.786339317 7.53333333333333 3.3 0 2.56666666666667 2.36666666666667 0.933333333333333 4.96666666666667 1.16666666666667 1.48666666666667 0.166666666666667 1.34666666666667
35751.7875893795 7.42 3.36666666666667 0 2.34666666666667 2.26 1.10666666666667 5.07333333333333 1.01333333333333 1.5 0.273333333333333 1.33333333333333
35776.788839442 7.37333333333333 3.29333333333333 0 2.3 2.26 1.03333333333333 5.07333333333333 0.833333333333333 1.5 0.333333333333333 1.33333333333333
35801.7900895045 7.33333333333333 3.33333333333333 0 2.25333333333333 2.25333333333333 1.08 5.08 0.753333333333333 1.42 0.413333333333333 1.41333333333333
35826.791339567 7.39333333333333 3.27333333333333 0 2.25333333333333 2.19333333333333 1.08 5.14 0.666666666666667 1.5 0.5 1.33333333333333
35851.7925896295 7.84 2.82666666666667 0 2.5 1.99333333333333 0.833333333333333 5.34 0.666666666666667 1.32666666666667 0.5 1.50666666666667
35876.793839692 7.87333333333333 2.79333333333333 0 2.37333333333333 1.83333333333333 0.96 5.5 0.666666666666667 1.16666666666667 0.5 1.66666666666667
35901.7950897545 7.71333333333333 2.95333333333333 0 2.34 1.96 0.993333333333333 5.37333333333333 0.673333333333333 1.16 0.493333333333333 1.67333333333333
35926.796339817 8.00666666666667 2.66 0 2.5 1.82666666666667 0.833333333333333 5.50666666666667 0.833333333333333 0.993333333333333 0.333333333333333 1.84
35951.7975898795 8.33333333333333 2.33333333333333 0 2.58666666666667 1.58666666666667 0.746666666666667 5.74666666666667 0.92 0.66 0.246666666666667 2.17333333333333
35976.798839942 8.19333333333333 2.47333333333333 0 2.66666666666667 1.80666666666667 0.666666666666667 5.52666666666667 1 0.64 0.166666666666667 2.19333333333333
36001.8000900045 8.30666666666667 2.36 0 2.66666666666667 1.69333333333333 0.666666666666667 5.64 1 0.526666666666667 0.166666666666667 2.30666666666667
36026.801340067 8.08 2.58666666666667 0 2.66 1.91333333333333 0.673333333333333 5.42 0.993333333333333 0.5 0.173333333333333 2.33333333333333
36051.8025901295 7.88666666666667 2.78 0 2.55333333333333 2 0.78 5.33333333333333 0.833333333333333 0.5 0.333333333333333 2.33333333333333
36076.803840192 7.69333333333333 2.97333333333333 0 2.5 2.14 0.833333333333333 5.19333333333333 0.833333333333333 0.5 0.333333333333333 2.33333333333333
36101.8050902545 7.67333333333333 2.99333333333333 0 2.58 2.24 0.753333333333333 5.09333333333333 0.913333333333333 0.5 0.253333333333333 2.33333333333333
36126.806340317 7.62 3.04666666666667 0 2.66666666666667 2.38 0.666666666666667 4.95333333333333 1 0.546666666666667 0.166666666666667 2.28666666666667
36151.8075903795 7.36666666666667 3.3 0 2.66666666666667 2.63333333333333 0.666666666666667 4.7 1 0.746666666666667 0.166666666666667 2.08666666666667
36176.808840442 7.15333333333333 3.51333333333333 0 2.41333333333333 2.59333333333333 0.92 4.74 0.713333333333333 0.746666666666667 0.453333333333333 2.08666666666667
36201.8100905045 7.30666666666667 3.36 0 2.64 2.66666666666667 0.693333333333333 4.66666666666667 0.666666666666667 0.666666666666667 0.5 2.16666666666667
36226.811340567 7.33333333333333 3.33333333333333 0 2.66666666666667 2.66666666666667 0.666666666666667 4.66666666666667 0.666666666666667 0.666666666666667 0.5 2.16666666666667
36251.8125906295 7.10666666666667 3.56 0 2.66 2.88666666666667 0.673333333333333 4.44666666666667 0.64 0.586666666666667 0.526666666666667 2.24666666666667
36276.813840692 7.55333333333333 3.11333333333333 0 2.66666666666667 2.44666666666667 0.666666666666667 4.88666666666667 0.5 0.313333333333333 0.666666666666667 2.52
36301.8150907545 7.95333333333333 2.71333333333333 0 2.66666666666667 2.04666666666667 0.666666666666667 5.28666666666667 0.5 0.166666666666667 0.666666666666667 2.66666666666667
36326.816340817 7.77333333333333 2.89333333333333 0 2.63333333333333 2.19333333333333 0.7 5.14 0.466666666666667 0.166666666666667 0.7 2.66666666666667
36351.8175908795 7.68666666666667 2.98 0 2.48666666666667 2.13333333333333 0.846666666666667 5.2 0.32 0.36 0.846666666666667 2.47333333333333
36376.818840942 7.5 3.16666666666667 0 2.33333333333333 2.16666666666667 1 5.16666666666667 0.166666666666667 0.5 1 2.33333333333333
36401.8200910045 7.5 3.16666666666667 0 2.33333333333333 2.16666666666667 1 5.16666666666667 0.166666666666667 0.5 1 2.33333333333333
36426.8213410671 7.55333333333333 3.11333333333333 0 2.33333333333333 2.11333333333333 1 5.22 0.166666666666667 0.5 1 2.33333333333333
36451.8225911296 7.65333333333333 3.01333333333333 0 2.42 2.1 0.913333333333333 5.23333333333333 0.253333333333333 0.6 0.913333333333333 2.23333333333333
36476.8238411921 7.36666666666667 3.3 0 2.5 2.46666666666667 0.833333333333333 4.86666666666667 0.333333333333333 0.833333333333333 0.833333333333333 2
36501.8250912546 7.28666666666667 3.38 0 2.62666666666667 2.67333333333333 0.706666666666667 4.66 0.46 0.9 0.706666666666667 1.93333333333333
36526.8263413171 6.93333333333333 3.73333333333333 0 2.49333333333333 2.89333333333333 0.84 4.44 0.5 1.00666666666667 0.666666666666667 1.82666666666667
36551.8275913796 6.54666666666667 4.12 0 2.38 3.16666666666667 0.953333333333333 4.16666666666667 0.546666666666667 1.16666666666667 0.62 1.66666666666667
36576.8288414421 6.69333333333333 3.97333333333333 0 2.48666666666667 3.12666666666667 0.846666666666667 4.20666666666667 0.72 1.08666666666667 0.446666666666667 1.74666666666667
36601.8300915046 6.74666666666667 3.92 0 2.5 3.08666666666667 0.833333333333333 4.24666666666667 0.833333333333333 1 0.333333333333333 1.83333333333333
36626.8313415671 6.74 3.92666666666667 0 2.40666666666667 3 0.926666666666667 4.33333333333333 0.74 1 0.426666666666667 1.83333333333333
36651.8325916296 6.68666666666667 3.98 0 2.3 2.94666666666667 1.03333333333333 4.38666666666667 0.666666666666667 1 0.5 1.83333333333333
36676.8338416921 6.82 3.84666666666667 0 2.16666666666667 2.68 1.16666666666667 4.65333333333333 0.666666666666667 1.04 0.5 1.79333333333333
36701.8350917546 6.75333333333333 3.91333333333333 0 2.08666666666667 2.66666666666667 1.24666666666667 4.66666666666667 0.586666666666667 1.16666666666667 0.58 1.66666666666667
36726.8363418171 6.56 4.10666666666667 0 1.89333333333333 2.66666666666667 1.44 4.66666666666667 0.5 1.16666666666667 0.666666666666667 1.66666666666667
36751.8375918796 6.65333333333333 4.01333333333333 0 1.74666666666667 2.42666666666667 1.58666666666667 4.90666666666667 0.5 1.16666666666667 0.666666666666667 1.66666666666667
36776.8388419421 6.77333333333333 3.89333333333333 0 1.75333333333333 2.31333333333333 1.58 5.02 0.58 1.14666666666667 0.586666666666667 1.68666666666667
36801.8400920046 6.88666666666667 3.78 0 2 2.44666666666667 1.33333333333333 4.88666666666667 0.666666666666667 1.16666666666667 0.5 1.66666666666667
36826.8413420671 6.93333333333333 3.73333333333333 0 2.12 2.52 1.21333333333333 4.81333333333333 0.666666666666667 1.18666666666667 0.5 1.64666666666667
36851.8425921296 6.74 3.92666666666667 0 1.92 2.51333333333333 1.41333333333333 4.82 0.666666666666667 1.24 0.5 1.59333333333333
36876.8438421921 7.19333333333333 3.47333333333333 0 2.14666666666667 2.28666666666667 1.18666666666667 5.04666666666667 0.773333333333333 1.16 0.393333333333333 1.67333333333333
36901.8450922546 7.44 3.22666666666667 0 2.22666666666667 2.12 1.10666666666667 5.21333333333333 0.833333333333333 1.12 0.333333333333333 1.71333333333333
36926.8463423171 7.07333333333333 3.59333333333333 0 1.84666666666667 2.10666666666667 1.48666666666667 5.22666666666667 0.833333333333333 1 0.333333333333333 1.83333333333333
36951.8475923796 7.09333333333333 3.57333333333333 0 1.99333333333333 2.23333333333333 1.34 5.1 1 1.03333333333333 0.166666666666667 1.8
36976.8488424421 6.66666666666667 4 0 1.83333333333333 2.5 1.5 4.83333333333333 1 1.10666666666667 0.166666666666667 1.72666666666667
37001.8500925046 6.72666666666667 3.94 0 1.83333333333333 2.44 1.5 4.89333333333333 1 1.03333333333333 0.166666666666667 1.8
37026.8513425671 6.58 4.08666666666667 0 1.87333333333333 2.62666666666667 1.46 4.70666666666667 1 1 0.166666666666667 1.83333333333333
37051.8525926296 6.83333333333333 3.83333333333333 0 2 2.5 1.33333333333333 4.83333333333333 1 1 0.166666666666667 1.83333333333333
37076.8538426921 6.91333333333333 3.75333333333333 0 2 2.42 1.33333333333333 4.91333333333333 1 0.92 0.166666666666667 1.91333333333333
37101.8550927546 6.74666666666667 3.92 0 2.00666666666667 2.59333333333333 1.32666666666667 4.74 0.873333333333333 1 0.293333333333333 1.83333333333333
37126.8563428171 6.50666666666667 4.16 0 1.80666666666667 2.63333333333333 1.52666666666667 4.7 0.666666666666667 1 0.5 1.83333333333333
37151.8575928796 6.5 4.16666666666667 0 1.66666666666667 2.5 1.66666666666667 4.83333333333333 0.666666666666667 1 0.5 1.83333333333333
37176.8588429421 6.66 4.00666666666667 0 1.82666666666667 2.5 1.50666666666667 4.83333333333333 0.666666666666667 1 0.5 1.83333333333333
37201.8600930047 6.9 3.76666666666667 0 1.86 2.29333333333333 1.47333333333333 5.04 0.666666666666667 0.846666666666667 0.5 1.98666666666667
37226.8613430672 6.83333333333333 3.83333333333333 0 2.16666666666667 2.66666666666667 1.16666666666667 4.66666666666667 0.666666666666667 0.94 0.5 1.89333333333333
37251.8625931297 6.84 3.82666666666667 0 2.03333333333333 2.52666666666667 1.3 4.80666666666667 0.666666666666667 0.833333333333333 0.5 2
37276.8638431922 6.58666666666667 4.08 0 1.90666666666667 2.65333333333333 1.42666666666667 4.68 0.666666666666667 0.846666666666667 0.5 1.98666666666667
37301.8650932547 6.78 3.88666666666667 0 1.87333333333333 2.42666666666667 1.46 4.90666666666667 0.7 0.833333333333333 0.466666666666667 2
37326.8663433172 7.08666666666667 3.58 0 2 2.24666666666667 1.33333333333333 5.08666666666667 0.666666666666667 0.833333333333333 0.5 2
37351.8675933797 7.2 3.46666666666667 0 2.08666666666667 2.22 1.24666666666667 5.11333333333333 0.753333333333333 0.833333333333333 0.413333333333333 2
37376.8688434422 7.47333333333333 3.19333333333333 0 2.31333333333333 2.17333333333333 1.02 5.16 0.833333333333333 0.833333333333333 0.333333333333333 2
37401.8700935047 7.48 3.18666666666667 0 2.34 2.19333333333333 0.993333333333333 5.14 0.833333333333333 0.76 0.333333333333333 2.07333333333333
37426.8713435672 7.66666666666667 3 0 2.33333333333333 2 1 5.33333333333333 0.833333333333333 0.666666666666667 0.333333333333333 2.16666666666667
37451.8725936297 7.67333333333333 2.99333333333333 0 2.35333333333333 2.01333333333333 0.98 5.32 0.833333333333333 0.68 0.333333333333333 2.15333333333333
37476.8738436922 7.70666666666667 2.96 0 2.5 2.12666666666667 0.833333333333333 5.20666666666667 0.833333333333333 0.793333333333333 0.333333333333333 2.04
37501.8750937547 7.74 2.92666666666667 0 2.49333333333333 2.08666666666667 0.84 5.24666666666667 0.833333333333333 0.726666666666667 0.333333333333333 2.10666666666667
37526.8763438172 7.22 3.44666666666667 0 2.28666666666667 2.4 1.04666666666667 4.93333333333333 0.786666666666667 0.666666666666667 0.38 2.16666666666667
37551.8775938797 6.95333333333333 3.71333333333333 0 2.12 2.5 1.21333333333333 4.83333333333333 0.62 0.666666666666667 0.546666666666667 2.16666666666667
37576.8788439422 6.92 3.74666666666667 0 2.16666666666667 2.58 1.16666666666667 4.75333333333333 0.666666666666667 0.666666666666667 0.5 2.16666666666667
37601.8800940047 6.54666666666667 4.12 0 2.12666666666667 2.91333333333333 1.20666666666667 4.42 0.666666666666667 0.746666666666667 0.5 2.08666666666667
37626.8813440672 6.22666666666667 4.44 0 1.89333333333333 3 1.44 4.33333333333333 0.626666666666667 0.833333333333333 0.54 2
37651.8825941297 6.15333333333333 4.51333333333333 0 1.82 3 1.51333333333333 4.33333333333333 0.5 0.833333333333333 0.666666666666667 2
37676.8838441922 6.56666666666667 4.1 0 2 2.76666666666667 1.33333333333333 4.56666666666667 0.5 0.686666666666667 0.666666666666667 2.14666666666667
37701.8850942547 6.50666666666667 4.16 0 2.11333333333333 2.94 1.22 4.39333333333333 0.613333333333333 0.773333333333333 0.553333333333333 2.06
37726.8863443172 6.38666666666667 4.28 0 2.16666666666667 3.11333333333333 1.16666666666667 4.22 0.666666666666667 1 0.5 1.83333333333333
37751.8875943797 6.46666666666667 4.2 0 2.28666666666667 3.15333333333333 1.04666666666667 4.18 0.666666666666667 0.986666666666667 0.5 1.84666666666667
37776.8888444422 6.54666666666667 4.12 0 2.33333333333333 3.12 1 4.21333333333333 0.666666666666667 0.786666666666667 0.5 2.04666666666667
37801.8900945047 6.76 3.90666666666667 0 2.33333333333333 2.90666666666667 1 4.42666666666667 0.666666666666667 0.573333333333333 0.5 2.26
37826.8913445672 6.95333333333333 3.71333333333333 0 2.46666666666667 2.84666666666667 0.866666666666667 4.48666666666667 0.666666666666667 0.5 0.5 2.33333333333333
37851.8925946297 6.83333333333333 3.83333333333333 0 2.5 3 0.833333333333333 4.33333333333333 0.666666666666667 0.5 0.5 2.33333333333333
37876.8938446922 6.62666666666667 4.04 0 2.38 3.08666666666667 0.953333333333333 4.24666666666667 0.666666666666667 0.5 0.5 2.33333333333333
37901.8950947547 7.03333333333333 3.63333333333333 0 2.49333333333333 2.79333333333333 0.84 4.54 0.826666666666667 0.46 0.34 2.37333333333333
37926.8963448172 7.64666666666667 3.02 0 2.66 2.34666666666667 0.673333333333333 4.98666666666667 0.833333333333333 0.333333333333333 0.333333333333333 2.5
37951.8975948797 7.6 2.91333333333333 0.00666666666666667 2.66666666666667 2.24666666666667 0.666666666666667 4.93333333333333 0.833333333333333 0.48 0.333333333333333 2.2
37976.8988449422 7.78 2.72 0 2.66666666666667 2.05333333333333 0.666666666666667 5.11333333333333 0.833333333333333 0.5 0.333333333333333 2.16666666666667
38001.9000950047 7.63333333333333 2.86666666666667 0 2.57333333333333 2.10666666666667 0.76 5.06 0.74 0.5 0.426666666666667 2.16666666666667
38026.9013450673 7.66666666666667 2.83333333333333 0 2.5 2 0.833333333333333 5.16666666666667 0.666666666666667 0.5 0.5 2.16666666666667
38051.9025951298 7.52666666666667 2.97333333333333 0 2.5 2.14 0.833333333333333 5.02666666666667 0.666666666666667 0.666666666666667 0.5 2
38076.9038451923 7.32 3.18 0 2.37333333333333 2.22 0.96 4.94666666666667 0.666666666666667 0.833333333333333 0.5 1.83333333333333
38101.9050952548 7.05333333333333 3.44666666666667 0 2.09333333333333 2.20666666666667 1.24 4.96 0.7 0.833333333333333 0.466666666666667 1.83333333333333
38126.9063453173 7.09333333333333 3.40666666666667 0 2.16666666666667 2.24 1.16666666666667 4.92666666666667 0.833333333333333 0.673333333333333 0.333333333333333 1.99333333333333
38151.9075953798 7.12666666666667 3.37333333333333 0 2.16666666666667 2.20666666666667 1.16666666666667 4.96 0.833333333333333 0.666666666666667 0.333333333333333 2
38176.9088454423 7.30666666666667 3.19333333333333 0 2.18666666666667 2.04666666666667 1.14666666666667 5.12 0.853333333333333 0.653333333333333 0.313333333333333 2.01333333333333
38201.9100955048 7.7 2.8 0 2.42 1.88666666666667 0.913333333333333 5.28 1 0.553333333333333 0.166666666666667 2.11333333333333
38226.9113455673 7.73333333333333 2.76666666666667 0 2.33333333333333 1.76666666666667 1 5.4 1 0.553333333333333 0.166666666666667 2.11333333333333
38251.9125956298 7.31333333333333 3.18666666666667 0 2.28666666666667 2.14 1.04666666666667 5.02666666666667 1 0.793333333333333 0.166666666666667 1.87333333333333
38276.9138456923 7.33333333333333 3.16666666666667 0 2.33333333333333 2.16666666666667 1 5 1 0.833333333333333 0.166666666666667 1.83333333333333
38301.9150957548 7.41333333333333 3.08666666666667 0 2.35333333333333 2.10666666666667 0.98 5.06 1 0.886666666666667 0.166666666666667 1.78
38326.9163458173 7.44666666666667 3.05333333333333 0 2.40666666666667 2.12666666666667 0.926666666666667 5.04 0.873333333333333 0.833333333333333 0.293333333333333 1.83333333333333
38351.9175958798 7.95333333333333 2.54666666666667 0 2.64 1.85333333333333 0.693333333333333 5.31333333333333 0.973333333333333 0.686666666666667 0.193333333333333 1.98
38376.9188459423 7.46 2.94 0.00666666666666667 2.66666666666667 2.27333333333333 0.666666666666667 4.79333333333333 1 0.666666666666667 0.166666666666667 1.9
38401.9200960048 7.09333333333333 3.24 0 2.66666666666667 2.57333333333333 0.666666666666667 4.42666666666667 1 0.666666666666667 0.166666666666667 1.83333333333333
38426.9213460673 7.10666666666667 3.22666666666667 0 2.66666666666667 2.56 0.666666666666667 4.44 1 0.666666666666667 0.166666666666667 1.83333333333333
38451.9225961298 7.2 3.13333333333333 0 2.54 2.34 0.793333333333333 4.66 0.86 0.666666666666667 0.306666666666667 1.83333333333333
38476.9238461923 7.46666666666667 2.86666666666667 0 2.55333333333333 2.08666666666667 0.78 4.91333333333333 0.72 0.666666666666667 0.446666666666667 1.83333333333333
38501.9250962548 7.15333333333333 3.18 0 2.23333333333333 2.08 1.1 4.92 0.5 0.746666666666667 0.666666666666667 1.75333333333333
38526.9263463173 7.25333333333333 3.08 0 2.38666666666667 2.13333333333333 0.946666666666667 4.86666666666667 0.553333333333333 0.666666666666667 0.613333333333333 1.83333333333333
38551.9275963798 7.57333333333333 2.76 0 2.75333333333333 2.18 0.58 4.82 0.78 0.666666666666667 0.386666666666667 1.83333333333333
38576.9288464423 7.76 2.57333333333333 0 2.83333333333333 2.07333333333333 0.5 4.92666666666667 0.833333333333333 0.666666666666667 0.333333333333333 1.83333333333333
38601.9300965048 7.95333333333333 2.38 0 2.82 1.86666666666667 0.513333333333333 5.13333333333333 0.833333333333333 0.613333333333333 0.333333333333333 1.88666666666667
38626.9313465673 8.12666666666667 2.20666666666667 0 2.75333333333333 1.62666666666667 0.58 5.37333333333333 0.92 0.226666666666667 0.246666666666667 2.27333333333333
38651.9325966298 8.09333333333333 2.24 0 2.83333333333333 1.74 0.5 5.26 1 0.333333333333333 0.166666666666667 2.16666666666667
38676.9338466923 8.22 2.11333333333333 0 2.83333333333333 1.61333333333333 0.5 5.38666666666667 1 0.333333333333333 0.166666666666667 2.16666666666667
38701.9350967548 7.82 2.51333333333333 0 2.69333333333333 1.87333333333333 0.64 5.12666666666667 0.86 0.333333333333333 0.306666666666667 2.16666666666667
38726.9363468173 7.72 2.61333333333333 0 2.66666666666667 1.94666666666667 0.666666666666667 5.05333333333333 0.833333333333333 0.333333333333333 0.333333333333333 2.16666666666667
38751.9375968798 7.28 3.05333333333333 0 2.46666666666667 2.18666666666667 0.866666666666667 4.81333333333333 0.74 0.52 0.426666666666667 1.98
38776.9388469424 6.96666666666667 3.36666666666667 0 2.16666666666667 2.2 1.16666666666667 4.8 0.666666666666667 0.666666666666667 0.5 1.83333333333333
38801.9400970049 6.92666666666667 3.40666666666667 0 2.16666666666667 2.24 1.16666666666667 4.76 0.666666666666667 0.666666666666667 0.5 1.83333333333333
38826.9413470674 6.8 3.53333333333333 0 2.06 2.26 1.27333333333333 4.74 0.666666666666667 0.6 0.5 1.9
38851.9425971299 6.63333333333333 3.7 0 1.84 2.20666666666667 1.49333333333333 4.79333333333333 0.666666666666667 0.5 0.5 2
38876.9438471924 6.4 3.93333333333333 0 1.83333333333333 2.43333333333333 1.5 4.56666666666667 0.666666666666667 0.546666666666667 0.5 1.95333333333333
38901.9450972549 6.35333333333333 3.98 0 1.85333333333333 2.5 1.48 4.5 0.793333333333333 0.5 0.373333333333333 2
38926.9463473174 6.34 3.99333333333333 0 1.83333333333333 2.49333333333333 1.5 4.50666666666667 0.833333333333333 0.5 0.333333333333333 2
38951.9475973799 6.84666666666667 3.44666666666667 0 1.92666666666667 2.08 1.36666666666667 4.92 0.793333333333333 0.366666666666667 0.333333333333333 2.13333333333333
38976.9488474424 6.83333333333333 3.33333333333333 0 1.83333333333333 2 1.33333333333333 5 0.666666666666667 0.333333333333333 0.333333333333333 2.16666666666667
39001.9500975049 6.84 3.32666666666667 0 1.84 2 1.32666666666667 5 0.666666666666667 0.333333333333333 0.333333333333333 2.16666666666667
39026.9513475674 7.00666666666667 3.10666666666667 0 2.02666666666667 1.96666666666667 1.14 4.98 0.666666666666667 0.333333333333333 0.333333333333333 2.16666666666667
39051.9525976299 7.05333333333333 2.94666666666667 0 2.22666666666667 2.00666666666667 0.94 4.82666666666667 0.666666666666667 0.6 0.333333333333333 1.9
39076.9538476924 7.58666666666667 2.41333333333333 0 2.48666666666667 1.73333333333333 0.68 5.1 0.666666666666667 0.666666666666667 0.333333333333333 1.83333333333333
39101.9550977549 7.64666666666667 2.35333333333333 0 2.5 1.68666666666667 0.666666666666667 5.14666666666667 0.666666666666667 0.786666666666667 0.333333333333333 1.71333333333333
39126.9563478174 7.44 2.56 0 2.33333333333333 1.72666666666667 0.833333333333333 5.10666666666667 0.666666666666667 0.833333333333333 0.333333333333333 1.66666666666667
39151.9575978799 7.63333333333333 2.36666666666667 0 2.25333333333333 1.45333333333333 0.913333333333333 5.38 0.753333333333333 0.966666666666667 0.246666666666667 1.53333333333333
39176.9588479424 7.75333333333333 2.24666666666667 0 2.33333333333333 1.41333333333333 0.833333333333333 5.42 0.833333333333333 1 0.166666666666667 1.5
39201.9600980049 7.66666666666667 2.33333333333333 0 2.33333333333333 1.5 0.833333333333333 5.33333333333333 0.833333333333333 1 0.166666666666667 1.5
39226.9613480674 7.66666666666667 2.30666666666667 0 2.33333333333333 1.5 0.806666666666667 5.33333333333333 0.833333333333333 1 0.14 1.5
39251.9625981299 7.83333333333333 2 0 2.33333333333333 1.33333333333333 0.666666666666667 5.5 0.833333333333333 0.833333333333333 0 1.66666666666667
39276.9638481924 8.02 1.81333333333333 0 2.33333333333333 1.14666666666667 0.666666666666667 5.68666666666667 0.833333333333333 0.646666666666667 0 1.85333333333333
39301.9650982549 7.94 1.89333333333333 0 2.36 1.25333333333333 0.64 5.58 0.833333333333333 0.666666666666667 0 1.83333333333333
39326.9663483174 8.12 1.71333333333333 0 2.5 1.21333333333333 0.5 5.62 0.833333333333333 0.673333333333333 0 1.82666666666667
39351.9675983799 8.16666666666667 1.66666666666667 0 2.5 1.16666666666667 0.5 5.66666666666667 0.833333333333333 0.666666666666667 0 1.83333333333333
39376.9688484424 8.20666666666667 1.62666666666667 0 2.5 1.12666666666667 0.5 5.70666666666667 0.833333333333333 0.626666666666667 0 1.87333333333333
39401.9700985049 8.15333333333333 1.68 0 2.5 1.18 0.5 5.65333333333333 0.833333333333333 0.64 0 1.86
39426.9713485674 8.12 1.71333333333333 0 2.5 1.21333333333333 0.5 5.62 0.833333333333333 0.433333333333333 0 2.06666666666667
39451.9725986299 8.22666666666667 1.60666666666667 0 2.5 1.10666666666667 0.5 5.72666666666667 0.833333333333333 0.333333333333333 0 2.16666666666667
39476.9738486924 8.27333333333333 1.56 0 2.5 1.06 0.5 5.77333333333333 0.833333333333333 0.393333333333333 0 2.10666666666667
39501.9750987549 8.09333333333333 1.74 0 2.42666666666667 1.16666666666667 0.573333333333333 5.66666666666667 0.833333333333333 0.5 0 2
39526.9763488174 7.72666666666667 2.10666666666667 0 2.13333333333333 1.24 0.866666666666667 5.59333333333333 0.833333333333333 0.5 0 2
39551.9775988799 7.71333333333333 2.12 0 2 1.12 1 5.71333333333333 0.833333333333333 0.453333333333333 0 2.04666666666667
39576.9788489424 7.83333333333333 2 0 2 1 1 5.83333333333333 0.833333333333333 0.333333333333333 0 2.16666666666667
39601.9800990049 7.43333333333333 2.4 0 2 1.4 1 5.43333333333333 0.833333333333333 0.333333333333333 0 2.16666666666667
39626.9813490675 7.18666666666667 2.64666666666667 0 1.9 1.54666666666667 1.1 5.28666666666667 0.7 0.333333333333333 0.133333333333333 2.16666666666667
39651.98259913 6.92666666666667 2.90666666666667 0 2.12666666666667 2.03333333333333 0.873333333333333 4.8 0.633333333333333 0.38 0.2 2.12
39676.9838491925 6.44666666666667 3.38666666666667 0 1.94666666666667 2.33333333333333 1.05333333333333 4.5 0.5 0.5 0.333333333333333 2
39701.985099255 6.48 3.35333333333333 0 1.98 2.33333333333333 1.02 4.5 0.5 0.393333333333333 0.333333333333333 2.10666666666667
39726.9863493175 6.67333333333333 3.16 0 1.82666666666667 1.98666666666667 1.17333333333333 4.84666666666667 0.5 0.24 0.333333333333333 2.26
39751.98759938 6.84666666666667 2.98666666666667 0 1.78 1.76666666666667 1.22 5.06666666666667 0.5 0.173333333333333 0.333333333333333 2.32666666666667
39776.9888494425 6.56666666666667 3.26666666666667 0 1.74666666666667 2.01333333333333 1.25333333333333 4.82 0.646666666666667 0.166666666666667 0.186666666666667 2.33333333333333
39801.990099505 6.41333333333333 3.42 0 1.74666666666667 2.16666666666667 1.25333333333333 4.66666666666667 0.66 0.166666666666667 0.173333333333333 2.33333333333333
39826.9913495675 6.70666666666667 3.12666666666667 0 1.92 2.04666666666667 1.08 4.78666666666667 0.666666666666667 0.22 0.166666666666667 2.28
39851.99259963 6.70666666666667 3.12666666666667 0 2.04 2.16666666666667 0.96 4.66666666666667 0.666666666666667 0.333333333333333 0.166666666666667 2.16666666666667
39876.9938496925 6.69333333333333 3.14 0 2.16666666666667 2.30666666666667 0.833333333333333 4.52666666666667 0.666666666666667 0.333333333333333 0.166666666666667 2.16666666666667
39901.995099755 6.41333333333333 3.42 0 2.08 2.5 0.92 4.33333333333333 0.666666666666667 0.5 0.166666666666667 2
39926.9963498175 6.18666666666667 3.48 0.00666666666666667 2 2.64666666666667 0.833333333333333 4.18666666666667 0.833333333333333 0.666666666666667 0.166666666666667 1.83333333333333
39951.99759988 6.38666666666667 3.28 0 2 2.44666666666667 0.833333333333333 4.38666666666667 0.833333333333333 0.786666666666667 0.166666666666667 1.71333333333333
39976.9988499425 6.33333333333333 3.33333333333333 0 2 2.5 0.833333333333333 4.33333333333333 0.833333333333333 0.833333333333333 0.166666666666667 1.66666666666667
40002.000100005 6.29333333333333 3.37333333333333 0 2 2.54 0.833333333333333 4.29333333333333 0.833333333333333 0.94 0.166666666666667 1.56
40027.0013500675 6 3.66666666666667 0 1.92666666666667 2.76 0.906666666666667 4.07333333333333 0.833333333333333 1 0.166666666666667 1.5
40052.00260013 5.9 3.76666666666667 0 1.83333333333333 2.76666666666667 1 4.06666666666667 0.833333333333333 1 0.166666666666667 1.5
40077.0038501925 6.12 3.45333333333333 0 1.83333333333333 2.45333333333333 1 4.28666666666667 0.833333333333333 1 0.166666666666667 1.5
40102.005100255 6.42 3.08 0 1.83333333333333 2.08 1 4.58666666666667 0.833333333333333 0.693333333333333 0.166666666666667 1.80666666666667
40127.0063503175 6.66 2.84 0 1.99333333333333 2 0.84 4.66666666666667 0.873333333333333 0.5 0.126666666666667 2
40152.00760038 6.64 2.86 0 1.98 2.00666666666667 0.853333333333333 4.66 0.813333333333333 0.506666666666667 0.186666666666667 1.99333333333333
40177.0088504425 6.16666666666667 3.33333333333333 0 1.83333333333333 2.33333333333333 1 4.33333333333333 0.666666666666667 0.833333333333333 0.333333333333333 1.66666666666667
40202.010100505 6.26 3.24 0 1.83333333333333 2.24 1 4.42666666666667 0.666666666666667 0.84 0.333333333333333 1.66
40227.0113505675 6.58666666666667 2.91333333333333 0 2.08666666666667 2.16666666666667 0.746666666666667 4.5 0.666666666666667 0.833333333333333 0.333333333333333 1.66666666666667
40252.01260063 6.66666666666667 2.83333333333333 0 2.16666666666667 2.16666666666667 0.666666666666667 4.5 0.666666666666667 0.833333333333333 0.333333333333333 1.66666666666667
40277.0138506925 6.54666666666667 2.95333333333333 0 2.14 2.26 0.693333333333333 4.40666666666667 0.666666666666667 0.833333333333333 0.333333333333333 1.66666666666667
40302.015100755 6.81333333333333 2.68666666666667 0 2.14 1.99333333333333 0.693333333333333 4.67333333333333 0.666666666666667 0.64 0.333333333333333 1.86
40327.0163508175 7.14 2.36 0 1.95333333333333 1.48 0.88 5.18666666666667 0.553333333333333 0.5 0.446666666666667 2
40352.01760088 7.26666666666667 2.23333333333333 0 1.98 1.38 0.853333333333333 5.28666666666667 0.486666666666667 0.633333333333333 0.513333333333333 1.86666666666667
40377.0188509426 7.08666666666667 2.41333333333333 0 1.75333333333333 1.33333333333333 1.08 5.33333333333333 0.333333333333333 0.833333333333333 0.666666666666667 1.66666666666667
40402.0201010051 6.96 2.54 0 1.66666666666667 1.37333333333333 1.16666666666667 5.29333333333333 0.333333333333333 0.833333333333333 0.666666666666667 1.66666666666667
40427.0213510676 6.94 2.56 0 1.83333333333333 1.56 1 5.10666666666667 0.5 0.833333333333333 0.5 1.66666666666667
40452.0226011301 6.79333333333333 2.7 0 1.79333333333333 1.66666666666667 1.03333333333333 5 0.466666666666667 0.833333333333333 0.533333333333333 1.66666666666667
40477.0238511926 6.53333333333333 2.8 0 1.58666666666667 1.72 1.08 4.94666666666667 0.42 0.886666666666667 0.58 1.61333333333333
40502.0251012551 6.66666666666667 2.66666666666667 0 1.66666666666667 1.66666666666667 1 5 0.5 0.833333333333333 0.5 1.66666666666667
40527.0263513176 6.31333333333333 3.02 0 1.59333333333333 1.94666666666667 1.07333333333333 4.72 0.426666666666667 0.9 0.573333333333333 1.6
40552.0276013801 6.16666666666667 3.16666666666667 0 1.5 2 1.16666666666667 4.66666666666667 0.333333333333333 0.833333333333333 0.666666666666667 1.66666666666667
40577.0288514426 6.18666666666667 3.14666666666667 0 1.5 1.98 1.16666666666667 4.68666666666667 0.333333333333333 0.833333333333333 0.666666666666667 1.66666666666667
40602.0301015051 6.24666666666667 3.08666666666667 0 1.42 1.84 1.24666666666667 4.82666666666667 0.333333333333333 0.92 0.666666666666667 1.58
40627.0313515676 6.36 2.97333333333333 0 1.5 1.80666666666667 1.16666666666667 4.86 0.333333333333333 1.02666666666667 0.666666666666667 1.47333333333333
40652.0326016301 6.33333333333333 3 0 1.57333333333333 1.90666666666667 1.09333333333333 4.76 0.406666666666667 1.24 0.593333333333333 1.26
40677.0338516926 6.30666666666667 3.02666666666667 0 1.62 1.98 1.04666666666667 4.68666666666667 0.453333333333333 1.33333333333333 0.546666666666667 1.16666666666667
40702.0351017551 6.07333333333333 3.26 0 1.74 2.33333333333333 0.926666666666667 4.33333333333333 0.573333333333333 1.33333333333333 0.426666666666667 1.16666666666667
40727.0363518176 6.12666666666667 3.20666666666667 0 1.83333333333333 2.37333333333333 0.833333333333333 4.29333333333333 0.666666666666667 1.33333333333333 0.333333333333333 1.16666666666667
40752.0376018801 6.06 3.27333333333333 0 1.64666666666667 2.25333333333333 1.02 4.41333333333333 0.48 1.33333333333333 0.52 1.16666666666667
40777.0388519426 6.26 3.07333333333333 0 1.66666666666667 2.07333333333333 1 4.59333333333333 0.5 1.31333333333333 0.5 1.18666666666667
40802.0401020051 6.34 2.97333333333333 0.00666666666666667 1.56666666666667 1.87333333333333 1.1 4.77333333333333 0.46 1.20666666666667 0.54 1.29333333333333
40827.0413520676 6.40666666666667 2.76 0 1.40666666666667 1.5 1.26 5 0.5 0.833333333333333 0.5 1.66666666666667
40852.0426021301 6.37333333333333 2.79333333333333 0 1.54 1.66666666666667 1.12666666666667 4.83333333333333 0.406666666666667 0.946666666666667 0.593333333333333 1.55333333333333
40877.0438521926 6.23333333333333 2.93333333333333 0 1.62 1.88666666666667 1.04666666666667 4.61333333333333 0.453333333333333 1.05333333333333 0.546666666666667 1.44666666666667
40902.0451022551 6.16666666666667 3 0 1.7 2.03333333333333 0.966666666666667 4.46666666666667 0.533333333333333 1.26 0.466666666666667 1.24
40927.0463523176 6.30666666666667 2.86 0 1.7 1.89333333333333 0.966666666666667 4.60666666666667 0.533333333333333 1.28666666666667 0.466666666666667 1.21333333333333
40952.0476023801 6.36666666666667 2.8 0 1.7 1.83333333333333 0.966666666666667 4.66666666666667 0.533333333333333 1.16666666666667 0.466666666666667 1.33333333333333
40977.0488524426 6.67333333333333 2.49333333333333 0 1.83333333333333 1.66 0.833333333333333 4.84 0.666666666666667 0.993333333333333 0.333333333333333 1.50666666666667
41002.0501025051 6.56666666666667 2.6 0 1.88 1.81333333333333 0.786666666666667 4.68666666666667 0.666666666666667 0.966666666666667 0.333333333333333 1.53333333333333
41027.0513525676 6.52 2.64666666666667 0 1.83333333333333 1.81333333333333 0.833333333333333 4.68666666666667 0.666666666666667 0.98 0.333333333333333 1.52
41052.0526026301 6.5 2.66666666666667 0 1.83333333333333 1.83333333333333 0.833333333333333 4.66666666666667 0.666666666666667 1 0.333333333333333 1.5
41077.0538526926 6.46666666666667 2.7 0 1.96666666666667 2 0.7 4.5 0.8 1.28666666666667 0.2 1.21333333333333
41102.0551027551 6.36666666666667 2.8 0 1.90666666666667 2.04 0.76 4.46 0.833333333333333 1.37333333333333 0.166666666666667 1.12666666666667
41127.0563528176 6.62 2.54666666666667 0 2.16666666666667 2.04666666666667 0.5 4.45333333333333 0.833333333333333 1.26666666666667 0.166666666666667 1.23333333333333
41152.0576028801 6.39333333333333 2.77333333333333 0 2.05333333333333 2.16 0.613333333333333 4.34 0.833333333333333 1.16666666666667 0.166666666666667 1.33333333333333
41177.0588529426 6.49333333333333 2.67333333333333 0 2 2.00666666666667 0.666666666666667 4.49333333333333 0.833333333333333 0.84 0.166666666666667 1.66
41202.0601030051 6.62 2.54666666666667 0 2.09333333333333 1.97333333333333 0.573333333333333 4.52666666666667 0.833333333333333 0.833333333333333 0.166666666666667 1.66666666666667
41227.0613530677 6.9 2.26666666666667 0 2.11333333333333 1.71333333333333 0.553333333333333 4.78666666666667 0.833333333333333 0.713333333333333 0.166666666666667 1.78666666666667
41252.0626031302 6.68 2.48666666666667 0 1.85333333333333 1.67333333333333 0.813333333333333 4.82666666666667 0.686666666666667 0.813333333333333 0.313333333333333 1.68666666666667
41277.0638531927 6.56 2.60666666666667 0 1.66 1.6 1.00666666666667 4.9 0.506666666666667 0.773333333333333 0.493333333333333 1.72666666666667
41302.0651032552 6.6 2.56666666666667 0 1.50666666666667 1.40666666666667 1.16 5.09333333333333 0.5 0.64 0.5 1.86
41327.0663533177 6.67333333333333 2.49333333333333 0 1.54 1.36666666666667 1.12666666666667 5.13333333333333 0.5 0.5 0.5 2
41352.0676033802 6.62 2.54666666666667 0 1.54666666666667 1.42666666666667 1.12 5.07333333333333 0.546666666666667 0.646666666666667 0.453333333333333 1.85333333333333
41377.0688534427 7.26666666666667 1.9 0 1.66666666666667 0.9 1 5.6 0.666666666666667 0.666666666666667 0.333333333333333 1.83333333333333
41402.0701035052 7.28 1.88666666666667 0 1.54 0.76 1.12666666666667 5.74 0.666666666666667 0.546666666666667 0.333333333333333 1.95333333333333
41427.0713535677 6.90666666666667 2.26 0 1.63333333333333 1.22666666666667 1.03333333333333 5.27333333333333 0.633333333333333 0.58 0.366666666666667 1.92
41452.0726036302 6.5 2.66666666666667 0 1.5 1.5 1.16666666666667 5 0.5 0.666666666666667 0.5 1.83333333333333
41477.0738536927 6.46 2.70666666666667 0 1.59333333333333 1.63333333333333 1.07333333333333 4.86666666666667 0.5 0.666666666666667 0.5 1.83333333333333
41502.0751037552 6.74666666666667 2.42 0 1.66666666666667 1.42 1 5.08 0.5 0.593333333333333 0.5 1.90666666666667
41527.0763538177 6.73333333333333 2.43333333333333 0 1.58666666666667 1.35333333333333 1.08 5.14666666666667 0.5 0.5 0.5 2
41552.0776038802 6.63333333333333 2.53333333333333 0 1.43333333333333 1.3 1.23333333333333 5.2 0.5 0.5 0.5 2
41577.0788539427 6.83333333333333 2.33333333333333 0 1.5 1.16666666666667 1.16666666666667 5.33333333333333 0.5 0.5 0.5 2
41602.0801040052 7.09333333333333 2.07333333333333 0 1.56666666666667 0.973333333333333 1.1 5.52666666666667 0.566666666666667 0.293333333333333 0.433333333333333 2.20666666666667
41627.0813540677 6.97333333333333 2.19333333333333 0 1.62666666666667 1.15333333333333 1.04 5.34666666666667 0.46 0.166666666666667 0.54 2.33333333333333
41652.0826041302 7.08666666666667 2.08 0 1.75333333333333 1.16666666666667 0.913333333333333 5.33333333333333 0.433333333333333 0.166666666666667 0.566666666666667 2.33333333333333
41677.0838541927 7.22666666666667 1.94 0 1.9 1.17333333333333 0.766666666666667 5.32666666666667 0.5 0.293333333333333 0.5 2.20666666666667
41702.0851042552 7.22666666666667 1.94 0 1.89333333333333 1.16666666666667 0.773333333333333 5.33333333333333 0.56 0.333333333333333 0.44 2.16666666666667
41727.0863543177 7.07333333333333 2.09333333333333 0 1.88666666666667 1.31333333333333 0.78 5.18666666666667 0.553333333333333 0.5 0.446666666666667 2
41752.0876043802 7.06666666666667 2.1 0 1.66666666666667 1.1 1 5.4 0.5 0.426666666666667 0.5 2.07333333333333
41777.0888544427 6.82666666666667 2.34 0 1.50666666666667 1.18 1.16 5.32 0.5 0.38 0.5 2.12
41802.0901045052 6.72666666666667 2.44 0 1.64666666666667 1.42 1.02 5.08 0.5 0.5 0.5 2
41827.0913545677 6.66666666666667 2.5 0 1.66666666666667 1.5 1 5 0.5 0.5 0.5 2
41852.0926046302 6.51333333333333 2.65333333333333 0 1.68 1.66666666666667 0.986666666666667 4.83333333333333 0.513333333333333 0.54 0.486666666666667 1.96
41877.0938546927 6.04 3.12666666666667 0 1.5 1.96 1.16666666666667 4.54 0.346666666666667 0.666666666666667 0.653333333333333 1.83333333333333
41902.0951047552 6.11333333333333 3.05333333333333 0 1.61333333333333 2 1.05333333333333 4.5 0.446666666666667 0.666666666666667 0.553333333333333 1.83333333333333
41927.0963548177 6.42666666666667 2.74 0 1.83333333333333 1.90666666666667 0.833333333333333 4.59333333333333 0.5 0.666666666666667 0.5 1.83333333333333
41952.0976048802 6.72 2.44666666666667 0 2 1.78 0.666666666666667 4.72 0.5 0.673333333333333 0.5 1.82666666666667
41977.0988549427 6.64666666666667 2.52 0 1.99333333333333 1.84666666666667 0.673333333333333 4.65333333333333 0.5 0.68 0.5 1.82
42002.1001050053 6.81333333333333 2.35333333333333 0 1.88 1.56666666666667 0.786666666666667 4.93333333333333 0.5 0.5 0.5 2
42027.1013550678 6.83333333333333 2.33333333333333 0 1.83333333333333 1.5 0.833333333333333 5 0.5 0.5 0.5 2
42052.1026051303 6.61333333333333 2.55333333333333 0 1.67333333333333 1.56 0.993333333333333 4.94 0.5 0.613333333333333 0.5 1.88666666666667
42077.1038551928 6.43333333333333 2.73333333333333 0 1.58666666666667 1.65333333333333 1.08 4.84666666666667 0.5 0.82 0.5 1.68
42102.1051052553 6.84 2.32666666666667 0 1.62666666666667 1.28666666666667 1.04 5.21333333333333 0.5 0.426666666666667 0.5 2.07333333333333
42127.1063553178 6.59333333333333 2.57333333333333 0 1.5 1.40666666666667 1.16666666666667 5.09333333333333 0.5 0.333333333333333 0.5 2.16666666666667
42152.1076053803 6.66 2.50666666666667 0 1.64666666666667 1.48666666666667 1.02 5.01333333333333 0.5 0.333333333333333 0.5 2.16666666666667
42177.1088554428 6.93333333333333 2.23333333333333 0 1.79333333333333 1.36 0.873333333333333 5.14 0.626666666666667 0.36 0.373333333333333 2.14
42202.1101055053 6.48666666666667 2.68 0 1.64666666666667 1.66 1.02 4.84 0.5 0.593333333333333 0.5 1.90666666666667
42227.1113555678 6.26 2.90666666666667 0 1.5 1.74 1.16666666666667 4.76 0.5 0.593333333333333 0.5 1.90666666666667
42252.1126056303 6.77333333333333 2.39333333333333 0 1.94 1.66666666666667 0.726666666666667 4.83333333333333 0.713333333333333 0.5 0.286666666666667 2
42277.1138556928 6.76666666666667 2.4 0 1.98666666666667 1.72 0.68 4.78 0.733333333333333 0.5 0.266666666666667 2
42302.1151057553 6.3 2.71333333333333 0 1.83333333333333 2.03333333333333 0.68 4.46666666666667 0.666666666666667 0.626666666666667 0.333333333333333 1.87333333333333
42327.1163558178 6.21333333333333 2.78666666666667 0 1.83333333333333 2.12 0.666666666666667 4.38 0.666666666666667 0.666666666666667 0.333333333333333 1.83333333333333
42352.1176058803 6.16666666666667 2.83333333333333 0 1.83333333333333 2.16666666666667 0.666666666666667 4.33333333333333 0.666666666666667 0.666666666666667 0.333333333333333 1.83333333333333
42377.1188559428 5.98 3.02 0 1.66666666666667 2.18666666666667 0.833333333333333 4.31333333333333 0.666666666666667 0.666666666666667 0.333333333333333 1.83333333333333
42402.1201060053 6.08666666666667 2.88 0 1.58666666666667 2 0.88 4.5 0.586666666666667 0.666666666666667 0.38 1.83333333333333
42427.1213560678 6.08666666666667 2.74666666666667 0 1.5 1.91333333333333 0.833333333333333 4.58666666666667 0.5 0.666666666666667 0.333333333333333 1.83333333333333
42452.1226061303 6.16666666666667 2.66666666666667 0 1.5 1.83333333333333 0.833333333333333 4.66666666666667 0.5 0.666666666666667 0.333333333333333 1.83333333333333
42477.1238561928 5.96 2.87333333333333 0 1.5 2.04 0.833333333333333 4.46 0.5 0.66 0.333333333333333 1.84
42502.1251062553 5.75333333333333 3.08 0 1.47333333333333 2.22 0.86 4.28 0.5 0.666666666666667 0.333333333333333 1.83333333333333
42527.1263563178 5.27333333333333 3.56 0 1.18666666666667 2.41333333333333 1.14666666666667 4.08666666666667 0.5 0.74 0.333333333333333 1.76
42552.1276063803 4.74 4.09333333333333 0 1.06 2.82 1.27333333333333 3.68 0.393333333333333 0.853333333333333 0.44 1.64666666666667
42577.1288564428 4.97333333333333 3.86 0 1.20666666666667 2.73333333333333 1.12666666666667 3.76666666666667 0.333333333333333 1 0.5 1.5
42602.1301065053 4.84666666666667 3.98666666666667 0 1.33333333333333 2.98666666666667 1 3.51333333333333 0.333333333333333 1 0.5 1.5
42627.1313565678 5.25333333333333 3.58 0 1.33333333333333 2.58 1 3.92 0.333333333333333 0.746666666666667 0.5 1.75333333333333
42652.1326066303 5.22666666666667 3.60666666666667 0 1.33333333333333 2.60666666666667 1 3.89333333333333 0.333333333333333 0.666666666666667 0.5 1.83333333333333
42677.1338566928 5.46 3.31333333333333 0 1.33333333333333 2.31333333333333 1 4.12666666666667 0.333333333333333 0.526666666666667 0.5 1.97333333333333
42702.1351067553 5.44666666666667 3.22 0 1.33333333333333 2.22 1 4.11333333333333 0.333333333333333 0.386666666666667 0.5 2.11333333333333
42727.1363568178 5.2 3.46666666666667 0 1.33333333333333 2.46666666666667 1 3.86666666666667 0.333333333333333 0.5 0.5 2
42752.1376068803 5.15333333333333 3.51333333333333 0 1.33333333333333 2.51333333333333 1 3.82 0.333333333333333 0.606666666666667 0.5 1.89333333333333
42777.1388569428 5.32666666666667 3.34 0 1.33333333333333 2.34 1 3.99333333333333 0.333333333333333 0.666666666666667 0.5 1.83333333333333
42802.1401070053 5.15333333333333 3.51333333333333 0 1.32 2.5 1.01333333333333 3.83333333333333 0.32 0.666666666666667 0.513333333333333 1.83333333333333
42827.1413570679 4.80666666666667 3.86 0 1.16666666666667 2.69333333333333 1.16666666666667 3.64 0.166666666666667 0.826666666666667 0.666666666666667 1.67333333333333
42852.1426071304 4.89333333333333 3.77333333333333 0 1.16666666666667 2.60666666666667 1.16666666666667 3.72666666666667 0.166666666666667 0.833333333333333 0.666666666666667 1.66666666666667
42877.1438571929 4.82666666666667 3.84 0 1.12666666666667 2.63333333333333 1.20666666666667 3.7 0.153333333333333 0.94 0.68 1.56
42902.1451072554 4.60666666666667 4.06 0 1 2.72666666666667 1.33333333333333 3.60666666666667 0 1 0.833333333333333 1.5
42927.1463573179 4.43333333333333 4.23333333333333 0 1 2.9 1.33333333333333 3.43333333333333 0 1.09333333333333 0.833333333333333 1.40666666666667
42952.1476073804 4.9 3.76666666666667 0 1.22 2.65333333333333 1.11333333333333 3.68 0.0933333333333333 0.986666666666667 0.74 1.51333333333333
42977.1488574429 5.49333333333333 3.17333333333333 0 1.33333333333333 2.17333333333333 1 4.16 0.166666666666667 0.666666666666667 0.666666666666667 1.83333333333333
43002.1501075054 5.93333333333333 2.73333333333333 0 1.33333333333333 1.73333333333333 1 4.6 0.166666666666667 0.633333333333333 0.666666666666667 1.86666666666667
43027.1513575679 6.14 2.52666666666667 0 1.51333333333333 1.70666666666667 0.82 4.62666666666667 0.273333333333333 0.58 0.56 1.92
43052.1526076304 6.06666666666667 2.6 0 1.83333333333333 2.1 0.5 4.23333333333333 0.5 0.96 0.333333333333333 1.54
43077.1538576929 5.8 2.86666666666667 0 1.77333333333333 2.30666666666667 0.56 4.02666666666667 0.5 0.973333333333333 0.333333333333333 1.52666666666667
43102.1551077554 5.45333333333333 3.21333333333333 0 1.5 2.38 0.833333333333333 3.95333333333333 0.5 1 0.333333333333333 1.5
43127.1563578179 5.33333333333333 3.33333333333333 0 1.5 2.5 0.833333333333333 3.83333333333333 0.5 1 0.333333333333333 1.5
43152.1576078804 5.54 3.12666666666667 0 1.5 2.29333333333333 0.833333333333333 4.04 0.5 1 0.333333333333333 1.5
43177.1588579429 5.78666666666667 2.88 0 1.5 2.04666666666667 0.833333333333333 4.28666666666667 0.5 1 0.333333333333333 1.5
43202.1601080054 6.04 2.62666666666667 0 1.70666666666667 2 0.626666666666667 4.33333333333333 0.653333333333333 1 0.18 1.5
43227.1613580679 6.04 2.49333333333333 0 1.64 1.8 0.693333333333333 4.4 0.666666666666667 0.966666666666667 0.166666666666667 1.53333333333333
43252.1626081304 6.10666666666667 2.39333333333333 0 1.5 1.56 0.833333333333333 4.60666666666667 0.666666666666667 1 0.166666666666667 1.5
43277.1638581929 6.18 2.32 0 1.51333333333333 1.5 0.82 4.66666666666667 0.68 1 0.153333333333333 1.5
43302.1651082554 6.29333333333333 2.20666666666667 0 1.66666666666667 1.54 0.666666666666667 4.62666666666667 0.833333333333333 0.953333333333333 0 1.54666666666667
43327.1663583179 6.14666666666667 2.35333333333333 0 1.56666666666667 1.58666666666667 0.766666666666667 4.58 0.733333333333333 0.92 0.1 1.58
43352.1676083804 5.98666666666667 2.51333333333333 0 1.65333333333333 1.83333333333333 0.68 4.33333333333333 0.666666666666667 1 0.166666666666667 1.5
43377.1688584429 6.04666666666667 2.37333333333333 0.00666666666666667 1.60666666666667 1.72666666666667 0.646666666666667 4.44 0.586666666666667 0.893333333333333 0.166666666666667 1.60666666666667
43402.1701085054 6.20666666666667 2.12666666666667 0 1.56 1.52 0.606666666666667 4.64666666666667 0.666666666666667 0.713333333333333 0 1.78666666666667
43427.1713585679 6.24 2.09333333333333 0 1.63333333333333 1.56 0.533333333333333 4.60666666666667 0.666666666666667 0.666666666666667 0 1.83333333333333
43452.1726086304 6.02 2.31333333333333 0 1.66666666666667 1.81333333333333 0.5 4.35333333333333 0.666666666666667 0.666666666666667 0 1.83333333333333
43477.1738586929 6.05333333333333 2.28 0 1.67333333333333 1.78666666666667 0.493333333333333 4.38 0.666666666666667 0.62 0 1.88
43502.1751087554 6.16 2.17333333333333 0 1.83333333333333 1.84 0.333333333333333 4.32666666666667 0.666666666666667 0.673333333333333 0 1.82666666666667
43527.1763588179 5.94 2.30666666666667 0 1.74666666666667 1.97333333333333 0.333333333333333 4.19333333333333 0.666666666666667 0.793333333333333 0 1.70666666666667
43552.1776088804 6 2.16666666666667 0 1.66666666666667 1.83333333333333 0.333333333333333 4.33333333333333 0.666666666666667 0.666666666666667 0 1.83333333333333
43577.1788589429 5.8 2.36666666666667 0 1.58 1.94666666666667 0.42 4.22 0.666666666666667 0.78 0 1.72
43602.1801090055 5.66666666666667 2.5 0 1.5 2 0.5 4.16666666666667 0.666666666666667 0.833333333333333 0 1.66666666666667
43627.181359068 5.76 2.40666666666667 0 1.5 1.90666666666667 0.5 4.26 0.666666666666667 0.793333333333333 0 1.70666666666667
43652.1826091305 5.8 2.36666666666667 0 1.6 1.96666666666667 0.4 4.2 0.666666666666667 0.833333333333333 0 1.66666666666667
43677.183859193 5.70666666666667 2.46 0 1.54 2 0.46 4.16666666666667 0.666666666666667 0.833333333333333 0 1.66666666666667
43702.1851092555 5.62 2.54666666666667 0 1.44666666666667 1.99333333333333 0.553333333333333 4.17333333333333 0.666666666666667 0.833333333333333 0 1.66666666666667
43727.186359318 5.96666666666667 2.2 0 1.66666666666667 1.86666666666667 0.333333333333333 4.3 0.666666666666667 0.833333333333333 0 1.66666666666667
43752.1876093805 5.78666666666667 2.38 0 1.7 2.08 0.3 4.08666666666667 0.666666666666667 0.853333333333333 0 1.64666666666667
43777.188859443 5.77333333333333 2.39333333333333 0 1.66666666666667 2.06 0.333333333333333 4.10666666666667 0.666666666666667 0.853333333333333 0 1.64666666666667
43802.1901095055 5.82666666666667 2.33333333333333 0 1.66666666666667 2 0.333333333333333 4.16 0.666666666666667 0.833333333333333 0 1.66666666666667
43827.191359568 5.57333333333333 2.42666666666667 0 1.66666666666667 2.09333333333333 0.333333333333333 3.90666666666667 0.666666666666667 0.8 0 1.7
43852.1926096305 5.63333333333333 2.36666666666667 0 1.66666666666667 2.03333333333333 0.333333333333333 3.96666666666667 0.666666666666667 0.82 0 1.68
43877.193859693 5.66666666666667 2.33333333333333 0 1.66666666666667 2 0.333333333333333 4 0.666666666666667 0.666666666666667 0 1.83333333333333
43902.1951097555 5.7 2.3 0 1.58666666666667 1.88666666666667 0.413333333333333 4.11333333333333 0.666666666666667 0.713333333333333 0 1.78666666666667
43927.196359818 5.42 2.58 0 1.48666666666667 2.06666666666667 0.513333333333333 3.93333333333333 0.653333333333333 0.833333333333333 0.0133333333333333 1.66666666666667
43952.1976098805 5.08666666666667 2.91333333333333 0 1.22 2.13333333333333 0.78 3.86666666666667 0.386666666666667 0.833333333333333 0.28 1.66666666666667
43977.198859943 5.64 2.36 0 1.16666666666667 1.52666666666667 0.833333333333333 4.47333333333333 0.333333333333333 0.693333333333333 0.333333333333333 1.80666666666667
44002.2001100055 5.8 2.2 0 1.16666666666667 1.36666666666667 0.833333333333333 4.63333333333333 0.333333333333333 0.693333333333333 0.333333333333333 1.80666666666667
44027.201360068 5.98666666666667 2.01333333333333 0 1.16666666666667 1.18 0.833333333333333 4.82 0.333333333333333 0.68 0.333333333333333 1.82
44052.2026101305 6.08666666666667 1.91333333333333 0 1.2 1.11333333333333 0.8 4.88666666666667 0.333333333333333 0.613333333333333 0.333333333333333 1.88666666666667
44077.203860193 6.40666666666667 1.59333333333333 0 1.42 1.01333333333333 0.58 4.98666666666667 0.333333333333333 0.5 0.333333333333333 2
44102.2051102555 6.5 1.5 0 1.5 1 0.5 5 0.333333333333333 0.5 0.333333333333333 2
44127.206360318 6.40666666666667 1.59333333333333 0 1.5 1.09333333333333 0.5 4.90666666666667 0.333333333333333 0.5 0.333333333333333 2
44152.2076103805 6.28 1.72 0 1.44666666666667 1.16666666666667 0.553333333333333 4.83333333333333 0.333333333333333 0.5 0.333333333333333 2
44177.208860443 6.33333333333333 1.66666666666667 0 1.5 1.16666666666667 0.5 4.83333333333333 0.333333333333333 0.5 0.333333333333333 2
44202.2101105055 6.33333333333333 1.66666666666667 0 1.5 1.16666666666667 0.5 4.83333333333333 0.333333333333333 0.5 0.333333333333333 2
44227.211360568 6.03333333333333 1.96666666666667 0 1.64666666666667 1.61333333333333 0.353333333333333 4.38666666666667 0.48 0.666666666666667 0.186666666666667 1.83333333333333
44252.2126106305 5.90666666666667 2.09333333333333 0 1.66666666666667 1.76 0.333333333333333 4.24 0.5 0.666666666666667 0.166666666666667 1.83333333333333
44277.213860693 5.83333333333333 2.16666666666667 0 1.66666666666667 1.83333333333333 0.333333333333333 4.16666666666667 0.5 0.666666666666667 0.166666666666667 1.83333333333333
44302.2151107555 5.95333333333333 2.04666666666667 0 1.66666666666667 1.71333333333333 0.333333333333333 4.28666666666667 0.5 0.666666666666667 0.166666666666667 1.83333333333333
44327.216360818 6 2 0 1.66666666666667 1.66666666666667 0.333333333333333 4.33333333333333 0.5 0.666666666666667 0.166666666666667 1.83333333333333
44352.2176108805 5.74 2.20666666666667 0 1.60666666666667 1.81333333333333 0.393333333333333 4.13333333333333 0.5 0.773333333333333 0.166666666666667 1.67333333333333
44377.218860943 5.48666666666667 2.34666666666667 0 1.5 1.84666666666667 0.5 3.98666666666667 0.5 0.833333333333333 0.166666666666667 1.5
44402.2201110055 5.42666666666667 2.40666666666667 0 1.5 1.90666666666667 0.5 3.92666666666667 0.5 0.74 0.166666666666667 1.59333333333333
44427.2213610681 5.5 2.33333333333333 0 1.5 1.83333333333333 0.5 4 0.5 0.666666666666667 0.166666666666667 1.66666666666667
44452.2226111306 5.42 2.41333333333333 0 1.5 1.91333333333333 0.5 3.92 0.5 0.746666666666667 0.166666666666667 1.58666666666667
44477.2238611931 5.55333333333333 2.28 0 1.5 1.78 0.5 4.05333333333333 0.5 0.833333333333333 0.166666666666667 1.5
44502.2251112556 5.7 2.13333333333333 0 1.5 1.63333333333333 0.5 4.2 0.5 0.773333333333333 0.166666666666667 1.56
44527.2263613181 5.65333333333333 2.18 0 1.48666666666667 1.66666666666667 0.513333333333333 4.16666666666667 0.473333333333333 0.666666666666667 0.193333333333333 1.66666666666667
44552.2276113806 5.63333333333333 2.2 0 1.5 1.7 0.5 4.13333333333333 0.5 0.7 0.166666666666667 1.63333333333333
44577.2288614431 5.6 2.16666666666667 0.00666666666666667 1.43333333333333 1.66666666666667 0.5 4.16666666666667 0.5 0.833333333333333 0.166666666666667 1.5
44602.2301115056 5.61333333333333 2.05333333333333 0 1.34666666666667 1.56666666666667 0.486666666666667 4.26666666666667 0.5 0.813333333333333 0.166666666666667 1.52
44627.2313615681 6 1.66666666666667 0 1.51333333333333 1.34666666666667 0.32 4.48666666666667 0.633333333333333 0.666666666666667 0.0333333333333333 1.66666666666667
44652.2326116306 5.94666666666667 1.72 0 1.5 1.38666666666667 0.333333333333333 4.44666666666667 0.666666666666667 0.666666666666667 0 1.66666666666667
44677.2338616931 6.20666666666667 1.46 0 1.64666666666667 1.27333333333333 0.186666666666667 4.56 0.666666666666667 0.666666666666667 0 1.66666666666667
44702.2351117556 6.35333333333333 1.22 0 1.66666666666667 1.14666666666667 0.0733333333333333 4.68666666666667 0.666666666666667 0.586666666666667 0 1.74666666666667
44727.2363618181 6.42666666666667 1.07333333333333 0 1.66666666666667 1.07333333333333 0 4.76 0.666666666666667 0.5 0 1.83333333333333
44752.2376118806 6.22666666666667 1.27333333333333 0 1.52 1.12666666666667 0.146666666666667 4.70666666666667 0.52 0.613333333333333 0.146666666666667 1.72
44777.2388619431 5.95333333333333 1.5 0 1.5 1.33333333333333 0.166666666666667 4.45333333333333 0.5 0.62 0.166666666666667 1.66666666666667
44802.2401120056 5.97333333333333 1.36 0 1.5 1.19333333333333 0.166666666666667 4.47333333333333 0.5 0.373333333333333 0.166666666666667 1.79333333333333
44827.2413620681 6.16666666666667 1.16666666666667 0 1.5 1 0.166666666666667 4.66666666666667 0.5 0.333333333333333 0.166666666666667 1.83333333333333
44852.2426121306 6.16666666666667 1.16666666666667 0 1.5 1 0.166666666666667 4.66666666666667 0.5 0.333333333333333 0.166666666666667 1.83333333333333
44877.2438621931 6.04 1.29333333333333 0 1.5 1.12666666666667 0.166666666666667 4.54 0.5 0.333333333333333 0.166666666666667 1.83333333333333
44902.2451122556 5.68666666666667 1.64666666666667 0 1.5 1.48 0.166666666666667 4.18666666666667 0.5 0.48 0.166666666666667 1.68666666666667
44927.2463623181 5.52 1.81333333333333 0 1.5 1.64666666666667 0.166666666666667 4.02 0.5 0.673333333333333 0.166666666666667 1.49333333333333
44952.2476123806 5.62666666666667 1.70666666666667 0 1.35333333333333 1.39333333333333 0.313333333333333 4.27333333333333 0.5 0.56 0.166666666666667 1.60666666666667
44977.2488624431 5.50666666666667 1.82666666666667 0 1.33333333333333 1.49333333333333 0.333333333333333 4.17333333333333 0.5 0.586666666666667 0.166666666666667 1.58
45002.2501125056 5.5 1.83333333333333 0 1.33333333333333 1.5 0.333333333333333 4.16666666666667 0.5 0.666666666666667 0.166666666666667 1.5
45027.2513625681 5.60666666666667 1.72666666666667 0 1.44 1.5 0.226666666666667 4.16666666666667 0.606666666666667 0.666666666666667 0.06 1.5
45052.2526126306 5.66 1.67333333333333 0 1.5 1.50666666666667 0.166666666666667 4.16 0.666666666666667 0.5 0 1.66666666666667
45077.2538626931 5.40666666666667 1.92666666666667 0 1.5 1.76 0.166666666666667 3.90666666666667 0.666666666666667 0.653333333333333 0 1.51333333333333
45102.2551127556 5.45333333333333 1.88 0 1.5 1.71333333333333 0.166666666666667 3.95333333333333 0.666666666666667 0.653333333333333 0 1.51333333333333
45127.2563628181 5.66666666666667 1.66666666666667 0 1.5 1.5 0.166666666666667 4.16666666666667 0.666666666666667 0.5 0 1.66666666666667
45152.2576128806 5.53333333333333 1.8 0 1.58 1.71333333333333 0.0866666666666667 3.95333333333333 0.666666666666667 0.5 0 1.66666666666667
45177.2588629431 5.2 2.13333333333333 0 1.66666666666667 2.13333333333333 0 3.53333333333333 0.666666666666667 0.5 0 1.66666666666667
45202.2601130057 5.07333333333333 2.26 0 1.63333333333333 2.22666666666667 0.0333333333333333 3.44 0.633333333333333 0.346666666666667 0.0333333333333333 1.82
45227.2613630682 4.93333333333333 2.4 0 1.58666666666667 2.32 0.08 3.34666666666667 0.586666666666667 0.593333333333333 0.08 1.57333333333333
45252.2626131307 4.89333333333333 2.44 0 1.61333333333333 2.38666666666667 0.0533333333333333 3.28 0.666666666666667 0.666666666666667 0 1.5
45277.2638631932 4.70666666666667 2.62666666666667 0 1.5 2.46 0.166666666666667 3.20666666666667 0.666666666666667 0.633333333333333 0 1.53333333333333
45302.2651132557 4.93333333333333 2.4 0 1.43333333333333 2.16666666666667 0.233333333333333 3.5 0.666666666666667 0.553333333333333 0 1.61333333333333
45327.2663633182 4.54 2.79333333333333 0 1.33333333333333 2.46 0.333333333333333 3.20666666666667 0.666666666666667 0.793333333333333 0 1.37333333333333
45352.2676133807 4.66666666666667 2.66666666666667 0 1.33333333333333 2.33333333333333 0.333333333333333 3.33333333333333 0.666666666666667 0.666666666666667 0 1.5
45377.2688634432 4.52666666666667 2.80666666666667 0 1.18666666666667 2.32666666666667 0.48 3.34 0.666666666666667 0.56 0 1.60666666666667
45402.2701135057 5.04666666666667 2.28666666666667 0 1.36666666666667 1.98666666666667 0.3 3.68 0.666666666666667 0.446666666666667 0 1.72
45427.2713635682 4.94666666666667 2.38666666666667 0 1.45333333333333 2.17333333333333 0.213333333333333 3.49333333333333 0.666666666666667 0.573333333333333 0 1.59333333333333
45452.2726136307 4.66666666666667 2.66666666666667 0 1.33333333333333 2.33333333333333 0.333333333333333 3.33333333333333 0.666666666666667 0.666666666666667 0 1.5
45477.2738636932 4.76 2.57333333333333 0 1.33333333333333 2.24 0.333333333333333 3.42666666666667 0.666666666666667 0.573333333333333 0 1.59333333333333
45502.2751137557 4.70666666666667 2.62666666666667 0 1.33333333333333 2.29333333333333 0.333333333333333 3.37333333333333 0.666666666666667 0.466666666666667 0 1.7
45527.2763638182 4.66666666666667 2.66666666666667 0 1.33333333333333 2.33333333333333 0.333333333333333 3.33333333333333 0.666666666666667 0.5 0 1.66666666666667
45552.2776138807 4.66666666666667 2.66666666666667 0 1.33333333333333 2.33333333333333 0.333333333333333 3.33333333333333 0.666666666666667 0.5 0 1.66666666666667
45577.2788639432 4.85333333333333 2.48 0 1.34666666666667 2.16 0.32 3.50666666666667 0.666666666666667 0.44 0 1.72666666666667
45602.2801140057 5.12 2.21333333333333 0 1.46 2.00666666666667 0.206666666666667 3.66 0.626666666666667 0.333333333333333 0.04 1.83333333333333
45627.2813640682 5.01333333333333 2.32 0 1.33333333333333 1.98666666666667 0.333333333333333 3.68 0.5 0.333333333333333 0.166666666666667 1.83333333333333
45652.2826141307 4.94666666666667 2.38666666666667 0 1.19333333333333 1.91333333333333 0.473333333333333 3.75333333333333 0.36 0.333333333333333 0.306666666666667 1.83333333333333
45677.2838641932 4.92 2.41333333333333 0 1.25333333333333 2 0.413333333333333 3.66666666666667 0.426666666666667 0.333333333333333 0.24 1.83333333333333
45702.2851142557 4.66666666666667 2.66666666666667 0 1.16666666666667 2.16666666666667 0.5 3.5 0.5 0.333333333333333 0.166666666666667 1.83333333333333
45727.2863643182 4.71333333333333 2.62 0 1.33333333333333 2.28666666666667 0.333333333333333 3.38 0.5 0.453333333333333 0.166666666666667 1.71333333333333
45752.2876143807 4.64 2.69333333333333 0 1.33333333333333 2.36 0.333333333333333 3.30666666666667 0.5 0.633333333333333 0.166666666666667 1.53333333333333
45777.2888644432 4.53333333333333 2.8 0 1.2 2.33333333333333 0.466666666666667 3.33333333333333 0.5 0.666666666666667 0.166666666666667 1.5
45802.2901145057 4.78 2.55333333333333 0 1.16666666666667 2.05333333333333 0.5 3.61333333333333 0.5 0.62 0.166666666666667 1.54666666666667
45827.2913645682 4.92666666666667 2.40666666666667 0 1.09333333333333 1.83333333333333 0.573333333333333 3.83333333333333 0.426666666666667 0.5 0.24 1.66666666666667
45852.2926146307 5.01333333333333 2.32 0 1.14 1.79333333333333 0.526666666666667 3.87333333333333 0.5 0.366666666666667 0.166666666666667 1.8
45877.2938646932 4.78 2.55333333333333 0 1 1.88666666666667 0.666666666666667 3.78 0.5 0.366666666666667 0.166666666666667 1.8
45902.2951147557 4.58 2.75333333333333 0 1 2.08666666666667 0.666666666666667 3.58 0.5 0.5 0.166666666666667 1.66666666666667
45927.2963648182 4.66666666666667 2.66666666666667 0 1 2 0.666666666666667 3.66666666666667 0.5 0.5 0.166666666666667 1.66666666666667
45952.2976148807 4.82666666666667 2.50666666666667 0 1 1.84 0.666666666666667 3.82666666666667 0.5 0.34 0.166666666666667 1.82666666666667
45977.2988649432 4.83333333333333 2.5 0 1 1.83333333333333 0.666666666666667 3.83333333333333 0.5 0.333333333333333 0.166666666666667 1.83333333333333
46002.3001150058 4.66666666666667 2.66666666666667 0 1 2 0.666666666666667 3.66666666666667 0.5 0.486666666666667 0.166666666666667 1.68
46027.3013650683 4.37333333333333 2.96 0 1 2.29333333333333 0.666666666666667 3.37333333333333 0.5 0.666666666666667 0.166666666666667 1.5
46052.3026151308 4.32 3.01333333333333 0 1 2.34666666666667 0.666666666666667 3.32 0.5 0.833333333333333 0.166666666666667 1.33333333333333
46077.3038651933 4.25333333333333 3.08 0 1 2.41333333333333 0.666666666666667 3.25333333333333 0.5 0.833333333333333 0.166666666666667 1.33333333333333
46102.3051152558 4.38666666666667 2.94666666666667 0 1.07333333333333 2.35333333333333 0.593333333333333 3.31333333333333 0.5 0.853333333333333 0.166666666666667 1.31333333333333
46127.3063653183 4.46666666666667 2.86666666666667 0 1.26666666666667 2.46666666666667 0.4 3.2 0.5 0.966666666666667 0.166666666666667 1.2
46152.3076153808 4.50666666666667 2.82666666666667 0 1.16666666666667 2.32666666666667 0.5 3.34 0.5 0.833333333333333 0.166666666666667 1.33333333333333
46177.3088654433 4.5 2.83333333333333 0 1.16666666666667 2.33333333333333 0.5 3.33333333333333 0.5 0.833333333333333 0.166666666666667 1.33333333333333
46202.3101155058 4.47333333333333 2.86 0 1.16666666666667 2.36 0.5 3.30666666666667 0.5 0.9 0.166666666666667 1.26666666666667
46227.3113655683 4.6 2.73333333333333 0 1.16666666666667 2.23333333333333 0.5 3.43333333333333 0.5 0.9 0.166666666666667 1.26666666666667
46252.3126156308 4.73333333333333 2.6 0 1.16666666666667 2.1 0.5 3.56666666666667 0.5 0.766666666666667 0.166666666666667 1.4
46277.3138656933 4.64 2.66666666666667 0 1.16666666666667 2.16666666666667 0.5 3.47333333333333 0.5 0.833333333333333 0.166666666666667 1.30666666666667
46302.3151157558 4.69333333333333 2.47333333333333 0 1.33333333333333 2.14 0.333333333333333 3.36 0.5 0.833333333333333 0.166666666666667 1.16666666666667
46327.3163658183 4.54 2.62666666666667 0 1.33333333333333 2.29333333333333 0.333333333333333 3.20666666666667 0.5 0.96 0.166666666666667 1.04
46352.3176158808 4.51333333333333 2.65333333333333 0 1.33333333333333 2.32 0.333333333333333 3.18 0.5 0.986666666666667 0.166666666666667 1.01333333333333
46377.3188659433 4.63333333333333 2.53333333333333 0 1.33333333333333 2.2 0.333333333333333 3.3 0.5 0.913333333333333 0.166666666666667 1.08666666666667
46402.3201160058 4.35333333333333 2.81333333333333 0 1.2 2.34666666666667 0.466666666666667 3.15333333333333 0.5 0.866666666666667 0.166666666666667 1.13333333333333
46427.3213660683 4.4 2.76666666666667 0 1.08 2.18 0.586666666666667 3.32 0.5 0.68 0.166666666666667 1.32
46452.3226161308 4.51333333333333 2.65333333333333 0 1 1.98666666666667 0.666666666666667 3.51333333333333 0.5 0.486666666666667 0.166666666666667 1.51333333333333
46477.3238661933 4.44666666666667 2.72 0 1 2.05333333333333 0.666666666666667 3.44666666666667 0.5 0.5 0.166666666666667 1.5
46502.3251162558 4.46 2.70666666666667 0 1 2.04 0.666666666666667 3.46 0.5 0.626666666666667 0.166666666666667 1.37333333333333
46527.3263663183 4.64 2.52666666666667 0 1.02 1.88 0.646666666666667 3.62 0.5 0.666666666666667 0.166666666666667 1.33333333333333
46552.3276163808 4.60666666666667 2.56 0 1.12 2.01333333333333 0.546666666666667 3.48666666666667 0.5 0.866666666666667 0.166666666666667 1.13333333333333
46577.3288664433 4.48 2.68666666666667 0 1 2.02 0.666666666666667 3.48 0.5 1 0.166666666666667 1
46602.3301165058 4.06666666666667 3.1 0 0.933333333333333 2.36666666666667 0.733333333333333 3.13333333333333 0.5 0.94 0.166666666666667 1.06
46627.3313665683 4.08666666666667 3.08 0 0.833333333333333 2.24666666666667 0.833333333333333 3.25333333333333 0.5 0.833333333333333 0.166666666666667 1.16666666666667
46652.3326166308 4.55333333333333 2.61333333333333 0 0.98 1.92666666666667 0.686666666666667 3.57333333333333 0.5 0.726666666666667 0.166666666666667 1.27333333333333
46677.3338666933 5.00666666666667 2.16 0 1 1.49333333333333 0.666666666666667 4.00666666666667 0.5 0.493333333333333 0.166666666666667 1.50666666666667
46702.3351167558 5.22666666666667 1.94 0 0.913333333333333 1.18666666666667 0.753333333333333 4.31333333333333 0.413333333333333 0.353333333333333 0.253333333333333 1.64666666666667
46727.3363668183 4.99333333333333 2.17333333333333 0 0.833333333333333 1.34 0.833333333333333 4.16 0.333333333333333 0.5 0.333333333333333 1.5
46752.3376168808 4.9 2.26666666666667 0 0.833333333333333 1.43333333333333 0.833333333333333 4.06666666666667 0.333333333333333 0.586666666666667 0.333333333333333 1.41333333333333
46777.3388669433 4.90666666666667 2.26 0 0.92 1.51333333333333 0.746666666666667 3.98666666666667 0.333333333333333 0.666666666666667 0.333333333333333 1.33333333333333
46802.3401170059 4.83333333333333 2.33333333333333 0 0.833333333333333 1.5 0.833333333333333 4 0.333333333333333 0.666666666666667 0.333333333333333 1.33333333333333
46827.3413670684 4.98666666666667 2.18 0 0.833333333333333 1.34666666666667 0.833333333333333 4.15333333333333 0.333333333333333 0.513333333333333 0.333333333333333 1.48666666666667
46852.3426171309 4.74666666666667 2.42 0 0.753333333333333 1.50666666666667 0.913333333333333 3.99333333333333 0.253333333333333 0.633333333333333 0.413333333333333 1.36666666666667
46877.3438671934 4.37333333333333 2.79333333333333 0 0.553333333333333 1.68 1.11333333333333 3.82 0.166666666666667 0.666666666666667 0.5 1.33333333333333
46902.3451172559 4.33333333333333 2.83333333333333 0 0.5 1.66666666666667 1.16666666666667 3.83333333333333 0.166666666666667 0.666666666666667 0.5 1.33333333333333
46927.3463673184 4.24666666666667 2.92 0 0.633333333333333 1.88666666666667 1.03333333333333 3.61333333333333 0.166666666666667 0.72 0.5 1.28
46952.3476173809 4.21333333333333 2.95333333333333 0 0.713333333333333 2 0.953333333333333 3.5 0.166666666666667 0.833333333333333 0.5 1.16666666666667
46977.3488674434 4.58666666666667 2.58 0 0.833333333333333 1.74666666666667 0.833333333333333 3.75333333333333 0.166666666666667 0.593333333333333 0.5 1.40666666666667
47002.3501175059 4.97333333333333 2.19333333333333 0 0.833333333333333 1.36 0.833333333333333 4.14 0.166666666666667 0.333333333333333 0.5 1.66666666666667
47027.3513675684 4.83333333333333 2.33333333333333 0 0.833333333333333 1.5 0.833333333333333 4 0.166666666666667 0.333333333333333 0.5 1.66666666666667
47052.3526176309 4.67333333333333 2.49333333333333 0 0.833333333333333 1.66 0.833333333333333 3.84 0.166666666666667 0.493333333333333 0.5 1.50666666666667
47077.3538676934 4.5 2.66666666666667 0 0.82 1.82 0.846666666666667 3.68 0.166666666666667 0.653333333333333 0.5 1.34666666666667
47102.3551177559 4.32666666666667 2.84 0 0.62 1.79333333333333 1.04666666666667 3.70666666666667 0.2 0.573333333333333 0.466666666666667 1.42666666666667
47127.3563678184 4.46 2.70666666666667 0 0.7 1.74 0.966666666666667 3.76 0.366666666666667 0.666666666666667 0.3 1.33333333333333
47152.3576178809 4.8 2.36666666666667 0 0.833333333333333 1.53333333333333 0.833333333333333 3.96666666666667 0.5 0.666666666666667 0.166666666666667 1.33333333333333
47177.3588679434 4.7 2.46666666666667 0 0.84 1.64 0.826666666666667 3.86 0.506666666666667 0.666666666666667 0.16 1.33333333333333
47202.3601180059 4.83333333333333 2.33333333333333 0 1 1.66666666666667 0.666666666666667 3.83333333333333 0.666666666666667 0.666666666666667 0 1.33333333333333
47227.3613680684 5.02 2.14666666666667 0 1 1.48 0.666666666666667 4.02 0.666666666666667 0.586666666666667 0 1.41333333333333
47252.3626181309 5.16666666666667 2 0 1 1.33333333333333 0.666666666666667 4.16666666666667 0.666666666666667 0.5 0 1.5
47277.3638681934 5.24666666666667 1.92 0 1.16666666666667 1.42 0.5 4.08 0.666666666666667 0.586666666666667 0 1.41333333333333
47302.3651182559 5.20666666666667 1.96 0 1.09333333333333 1.38666666666667 0.573333333333333 4.11333333333333 0.666666666666667 0.666666666666667 0 1.33333333333333
47327.3663683184 5.48 1.68666666666667 0 1.16666666666667 1.18666666666667 0.5 4.31333333333333 0.666666666666667 0.62 0 1.38
47352.3676183809 5.66666666666667 1.5 0 1.16666666666667 1 0.5 4.5 0.666666666666667 0.5 0 1.5
47377.3688684434 5.74666666666667 1.42 0 1.16666666666667 0.92 0.5 4.58 0.666666666666667 0.5 0 1.5
47402.3701185059 5.73333333333333 1.43333333333333 0 1.17333333333333 0.94 0.493333333333333 4.56 0.666666666666667 0.5 0 1.5
47427.3713685684 5.62 1.54666666666667 0 1.16666666666667 1.04666666666667 0.5 4.45333333333333 0.666666666666667 0.5 0 1.5
47452.3726186309 5.56 1.60666666666667 0 1.16666666666667 1.10666666666667 0.5 4.39333333333333 0.666666666666667 0.5 0 1.5
47477.3738686934 5.83333333333333 1.33333333333333 0 1.16666666666667 0.833333333333333 0.5 4.66666666666667 0.666666666666667 0.5 0 1.5
47502.3751187559 5.74666666666667 1.42 0 1.16666666666667 0.92 0.5 4.58 0.666666666666667 0.466666666666667 0 1.53333333333333
47527.3763688184 5.63333333333333 1.53333333333333 0 1.16666666666667 1.03333333333333 0.5 4.46666666666667 0.666666666666667 0.333333333333333 0 1.66666666666667
47552.3776188809 5.46666666666667 1.66666666666667 0 1.13333333333333 1.16666666666667 0.5 4.33333333333333 0.666666666666667 0.333333333333333 0 1.66666666666667
47577.3788689434 5.33333333333333 1.66666666666667 0 1 1.16666666666667 0.5 4.33333333333333 0.666666666666667 0.333333333333333 0 1.66666666666667
47602.380119006 5.36666666666667 1.63333333333333 0 1.03333333333333 1.16666666666667 0.466666666666667 4.33333333333333 0.666666666666667 0.333333333333333 0 1.66666666666667
47627.3813690685 5.50666666666667 1.49333333333333 0 1.05333333333333 1.04666666666667 0.446666666666667 4.45333333333333 0.666666666666667 0.333333333333333 0 1.66666666666667
47652.382619131 5.8 1.2 0 1.07333333333333 0.773333333333333 0.426666666666667 4.72666666666667 0.666666666666667 0.273333333333333 0 1.72666666666667
47677.3838691935 5.60666666666667 1.39333333333333 0 1.05333333333333 0.946666666666667 0.446666666666667 4.55333333333333 0.666666666666667 0.466666666666667 0 1.53333333333333
47702.385119256 5.54666666666667 1.45333333333333 0 1 0.953333333333333 0.5 4.54666666666667 0.666666666666667 0.5 0 1.5
47727.3863693185 5.63333333333333 1.36666666666667 0 1.08 0.946666666666667 0.42 4.55333333333333 0.666666666666667 0.446666666666667 0 1.55333333333333
47752.387619381 5.83333333333333 1.16666666666667 0 1.16666666666667 0.833333333333333 0.333333333333333 4.66666666666667 0.666666666666667 0.333333333333333 0 1.66666666666667
47777.3888694435 5.72666666666667 1.27333333333333 0 1.28666666666667 1.06 0.213333333333333 4.44 0.666666666666667 0.313333333333333 0 1.68666666666667
47802.390119506 5.7 1.3 0 1.33333333333333 1.13333333333333 0.166666666666667 4.36666666666667 0.666666666666667 0.4 0 1.6
47827.3913695685 5.66666666666667 1.33333333333333 0 1.33333333333333 1.16666666666667 0.166666666666667 4.33333333333333 0.666666666666667 0.333333333333333 0 1.66666666666667
47852.392619631 5.61333333333333 1.33333333333333 0 1.28 1.16666666666667 0.166666666666667 4.33333333333333 0.666666666666667 0.333333333333333 0 1.66666666666667
47877.3938696935 5.39333333333333 1.44 0 1.06 1.16666666666667 0.273333333333333 4.33333333333333 0.56 0.333333333333333 0.106666666666667 1.66666666666667
47902.395119756 5.33333333333333 1.5 0 1 1.16666666666667 0.333333333333333 4.33333333333333 0.5 0.333333333333333 0.166666666666667 1.66666666666667
47927.3963698185 5.18666666666667 1.64666666666667 0 1 1.31333333333333 0.333333333333333 4.18666666666667 0.5 0.5 0.166666666666667 1.5
47952.397619881 5.47333333333333 1.36 0 0.993333333333333 1.02 0.34 4.48 0.493333333333333 0.346666666666667 0.173333333333333 1.65333333333333
47977.3988699435 5.3 1.53333333333333 0 1 1.2 0.333333333333333 4.3 0.5 0.333333333333333 0.166666666666667 1.66666666666667
48002.400120006 5.22 1.61333333333333 0 1 1.28 0.333333333333333 4.22 0.5 0.28 0.166666666666667 1.72
48027.4013700685 5.32 1.51333333333333 0 1 1.18 0.333333333333333 4.32 0.5 0.293333333333333 0.166666666666667 1.70666666666667
48052.402620131 5.18 1.5 0 1 1.16666666666667 0.333333333333333 4.18 0.5 0.333333333333333 0.166666666666667 1.51333333333333
48077.4038701935 5.16 1.50666666666667 0 0.993333333333333 1.16666666666667 0.34 4.16666666666667 0.5 0.333333333333333 0.166666666666667 1.5
48102.405120256 5.02 1.64666666666667 0 0.853333333333333 1.16666666666667 0.48 4.16666666666667 0.5 0.333333333333333 0.166666666666667 1.5
48127.4063703185 5.3 1.36666666666667 0 1 1.03333333333333 0.333333333333333 4.3 0.346666666666667 0.44 0.32 1.39333333333333
48152.407620381 5.44 1.22666666666667 0 1 0.893333333333333 0.333333333333333 4.44 0.333333333333333 0.5 0.333333333333333 1.33333333333333
48177.4088704435 5.43333333333333 1.23333333333333 0 1 0.9 0.333333333333333 4.43333333333333 0.333333333333333 0.5 0.333333333333333 1.33333333333333
48202.410120506 5.33333333333333 1.33333333333333 0 1 1 0.333333333333333 4.33333333333333 0.333333333333333 0.5 0.333333333333333 1.33333333333333
48227.4113705685 5.24666666666667 1.42 0 0.946666666666667 1.03333333333333 0.386666666666667 4.3 0.333333333333333 0.5 0.333333333333333 1.33333333333333
48252.412620631 4.75333333333333 1.91333333333333 0 0.753333333333333 1.33333333333333 0.58 4 0.253333333333333 0.5 0.413333333333333 1.33333333333333
48277.4138706935 4.88666666666667 1.78 0 0.733333333333333 1.18 0.6 4.15333333333333 0.166666666666667 0.5 0.5 1.33333333333333
48302.415120756 4.7 1.96666666666667 0 0.833333333333333 1.46666666666667 0.5 3.86666666666667 0.166666666666667 0.64 0.5 1.19333333333333
48327.4163708185 4.5 2.16666666666667 0 0.833333333333333 1.66666666666667 0.5 3.66666666666667 0.166666666666667 0.666666666666667 0.5 1.16666666666667
48352.417620881 4.60666666666667 2.06 0 0.953333333333333 1.68 0.38 3.65333333333333 0.286666666666667 0.68 0.38 1.15333333333333
48377.4188709435 4.5 2.16666666666667 0 1 1.83333333333333 0.333333333333333 3.5 0.333333333333333 0.833333333333333 0.333333333333333 1
48402.420121006 4.26666666666667 2.28666666666667 0 0.793333333333333 1.86 0.426666666666667 3.47333333333333 0.333333333333333 0.993333333333333 0.333333333333333 0.84
48427.4213710686 4.43333333333333 2.06666666666667 0 0.666666666666667 1.56666666666667 0.5 3.76666666666667 0.333333333333333 0.966666666666667 0.333333333333333 0.866666666666667
48452.4226211311 4.8 1.7 0 0.666666666666667 1.2 0.5 4.13333333333333 0.333333333333333 0.7 0.333333333333333 1.13333333333333
48477.4238711936 5.05333333333333 1.44666666666667 0 0.72 1 0.446666666666667 4.33333333333333 0.333333333333333 0.5 0.333333333333333 1.33333333333333
48502.4251212561 5.01333333333333 1.48666666666667 0 0.833333333333333 1.15333333333333 0.333333333333333 4.18 0.333333333333333 0.586666666666667 0.333333333333333 1.24666666666667
48527.4263713186 4.83333333333333 1.66666666666667 0 0.833333333333333 1.33333333333333 0.333333333333333 4 0.333333333333333 0.666666666666667 0.333333333333333 1.16666666666667
48552.4276213811 4.7 1.8 0 0.833333333333333 1.46666666666667 0.333333333333333 3.86666666666667 0.333333333333333 0.666666666666667 0.333333333333333 1.16666666666667
48577.4288714436 4.87333333333333 1.62666666666667 0 0.913333333333333 1.37333333333333 0.253333333333333 3.96 0.413333333333333 0.666666666666667 0.253333333333333 1.16666666666667
48602.4301215061 4.9 1.6 0 1 1.43333333333333 0.166666666666667 3.9 0.5 0.733333333333333 0.166666666666667 1.1
48627.4313715686 4.64 1.86 0 1 1.69333333333333 0.166666666666667 3.64 0.5 0.826666666666667 0.166666666666667 1.00666666666667
48652.4326216311 4.38 2.12 0 1 1.95333333333333 0.166666666666667 3.38 0.5 0.8 0.166666666666667 1.03333333333333
48677.4338716936 4.62 1.88 0 0.986666666666667 1.7 0.18 3.63333333333333 0.486666666666667 0.68 0.18 1.15333333333333
48702.4351217561 4.46666666666667 2.03333333333333 0 0.833333333333333 1.7 0.333333333333333 3.63333333333333 0.333333333333333 0.833333333333333 0.333333333333333 1
48727.4363718186 4.5 2 0 0.833333333333333 1.66666666666667 0.333333333333333 3.66666666666667 0.333333333333333 0.833333333333333 0.333333333333333 1
48752.4376218811 4.44666666666667 2.05333333333333 0 0.76 1.64666666666667 0.406666666666667 3.68666666666667 0.26 0.8 0.406666666666667 1.03333333333333
48777.4388719436 4.42 2.08 0 0.666666666666667 1.58 0.5 3.75333333333333 0.166666666666667 0.58 0.5 1.25333333333333
48802.4401220061 4.62 1.88 0 0.953333333333333 1.66666666666667 0.213333333333333 3.66666666666667 0.453333333333333 0.58 0.213333333333333 1.25333333333333
48827.4413720686 4.50666666666667 1.99333333333333 0 1 1.82666666666667 0.166666666666667 3.50666666666667 0.5 0.5 0.166666666666667 1.33333333333333
48852.4426221311 4.58666666666667 1.91333333333333 0 0.933333333333333 1.68 0.233333333333333 3.65333333333333 0.433333333333333 0.3 0.233333333333333 1.53333333333333
48877.4438721936 4.90666666666667 1.59333333333333 0 0.96 1.38666666666667 0.206666666666667 3.94666666666667 0.46 0.166666666666667 0.206666666666667 1.66666666666667
48902.4451222561 5.06666666666667 1.43333333333333 0 1 1.26666666666667 0.166666666666667 4.06666666666667 0.5 0.1 0.166666666666667 1.73333333333333
48927.4463723186 4.8 1.60666666666667 0 0.833333333333333 1.27333333333333 0.333333333333333 3.96666666666667 0.333333333333333 0.106666666666667 0.333333333333333 1.72666666666667
48952.4476223811 4.6 1.73333333333333 0 0.833333333333333 1.4 0.333333333333333 3.76666666666667 0.333333333333333 0.166666666666667 0.333333333333333 1.66666666666667
48977.4488724436 4.71333333333333 1.62 0 0.833333333333333 1.28666666666667 0.333333333333333 3.88 0.333333333333333 0.166666666666667 0.333333333333333 1.66666666666667
49002.4501225061 4.95333333333333 1.38 0 0.953333333333333 1.16666666666667 0.213333333333333 4 0.453333333333333 0.166666666666667 0.213333333333333 1.66666666666667
49027.4513725686 4.86666666666667 1.46666666666667 0 1 1.3 0.166666666666667 3.86666666666667 0.5 0.333333333333333 0.166666666666667 1.5
49052.4526226311 5.11333333333333 1.22 0 1 1.05333333333333 0.166666666666667 4.11333333333333 0.5 0.18 0.166666666666667 1.65333333333333
49077.4538726936 4.87333333333333 1.46 0 0.88 1.17333333333333 0.286666666666667 3.99333333333333 0.5 0.253333333333333 0.166666666666667 1.58
49102.4551227561 4.79333333333333 1.54 0 0.793333333333333 1.16666666666667 0.373333333333333 4 0.46 0.166666666666667 0.206666666666667 1.66666666666667
49127.4563728186 4.34 1.99333333333333 0 0.6 1.42666666666667 0.566666666666667 3.74 0.333333333333333 0.226666666666667 0.333333333333333 1.60666666666667
49152.4576228811 4.18 2.15333333333333 0 0.5 1.48666666666667 0.666666666666667 3.68 0.333333333333333 0.486666666666667 0.333333333333333 1.34666666666667
49177.4588729436 4.40666666666667 1.92666666666667 0 0.606666666666667 1.36666666666667 0.56 3.8 0.333333333333333 0.406666666666667 0.333333333333333 1.42666666666667
49202.4601230062 4.54 1.79333333333333 0 0.666666666666667 1.29333333333333 0.5 3.87333333333333 0.333333333333333 0.333333333333333 0.333333333333333 1.5
49227.4613730687 4.62 1.71333333333333 0 0.786666666666667 1.33333333333333 0.38 3.83333333333333 0.453333333333333 0.333333333333333 0.213333333333333 1.5
49252.4626231312 4.74 1.59333333333333 0 0.946666666666667 1.37333333333333 0.22 3.79333333333333 0.613333333333333 0.333333333333333 0.0533333333333333 1.5
49277.4638731937 4.68 1.65333333333333 0 1.01333333333333 1.5 0.153333333333333 3.66666666666667 0.666666666666667 0.333333333333333 0 1.5
49302.4651232562 4.94 1.39333333333333 0 1.16666666666667 1.39333333333333 0 3.77333333333333 0.666666666666667 0.333333333333333 0 1.5
49327.4663733187 4.91333333333333 1.42 0 1.16666666666667 1.42 0 3.74666666666667 0.666666666666667 0.333333333333333 0 1.5
49352.4676233812 4.82 1.51333333333333 0 1.16666666666667 1.51333333333333 0 3.65333333333333 0.666666666666667 0.346666666666667 0 1.48666666666667
49377.4688734437 4.78 1.43333333333333 0 1.16666666666667 1.43333333333333 0 3.61333333333333 0.666666666666667 0.5 0 1.33333333333333
49402.4701235062 4.83333333333333 1.33333333333333 0 1.16666666666667 1.33333333333333 0 3.66666666666667 0.666666666666667 0.5 0 1.33333333333333
49427.4713735687 4.58 1.58666666666667 0 1.14 1.56 0.0266666666666667 3.44 0.64 0.673333333333333 0.0266666666666667 1.16
49452.4726236312 3.87333333333333 2.29333333333333 0 0.92 2.04666666666667 0.246666666666667 2.95333333333333 0.42 0.833333333333333 0.246666666666667 1
49477.4738736937 3.74 2.42666666666667 0 0.833333333333333 2.09333333333333 0.333333333333333 2.90666666666667 0.333333333333333 0.813333333333333 0.333333333333333 1.02
49502.4751237562 3.88666666666667 2.28 0 0.72 1.83333333333333 0.446666666666667 3.16666666666667 0.22 0.666666666666667 0.446666666666667 1.16666666666667
49527.4763738187 3.58 2.50666666666667 0 0.5 1.84 0.666666666666667 3.08 0.166666666666667 0.826666666666667 0.5 0.926666666666667
49552.4776238812 3.66666666666667 2.33333333333333 0 0.5 1.66666666666667 0.666666666666667 3.16666666666667 0.166666666666667 0.833333333333333 0.5 0.833333333333333
49577.4788739437 3.78 2.22 0 0.5 1.55333333333333 0.666666666666667 3.28 0.166666666666667 0.833333333333333 0.5 0.833333333333333
49602.4801240062 3.72 2.28 0 0.48 1.59333333333333 0.686666666666667 3.24 0.113333333333333 0.833333333333333 0.553333333333333 0.833333333333333
49627.4813740687 3.66666666666667 2.33333333333333 0 0.5 1.66666666666667 0.666666666666667 3.16666666666667 0 0.833333333333333 0.666666666666667 0.833333333333333
49652.4826241312 3.75333333333333 2.24666666666667 0 0.586666666666667 1.66666666666667 0.58 3.16666666666667 0.0866666666666667 0.833333333333333 0.58 0.833333333333333
49677.4838741937 3.83333333333333 2.16666666666667 0 0.666666666666667 1.66666666666667 0.5 3.16666666666667 0.166666666666667 0.833333333333333 0.5 0.833333333333333
49702.4851242562 4.04666666666667 1.95333333333333 0 0.833333333333333 1.62 0.333333333333333 3.21333333333333 0.333333333333333 0.68 0.333333333333333 0.986666666666667
49727.4863743187 3.72 2.28 0 0.74 1.85333333333333 0.426666666666667 2.98 0.333333333333333 0.746666666666667 0.333333333333333 0.92
49752.4876243812 3.64666666666667 2.35333333333333 0 0.666666666666667 1.85333333333333 0.5 2.98 0.333333333333333 0.686666666666667 0.333333333333333 0.98
49777.4888744437 3.68666666666667 2.31333333333333 0 0.666666666666667 1.81333333333333 0.5 3.02 0.333333333333333 0.666666666666667 0.333333333333333 1
49802.4901245062 3.56666666666667 2.43333333333333 0 0.5 1.76666666666667 0.666666666666667 3.06666666666667 0.333333333333333 0.666666666666667 0.333333333333333 1
49827.4913745687 3.68 2.32 0 0.5 1.65333333333333 0.666666666666667 3.18 0.333333333333333 0.666666666666667 0.333333333333333 1
49852.4926246312 3.88666666666667 2.11333333333333 0 0.553333333333333 1.5 0.613333333333333 3.33333333333333 0.386666666666667 0.666666666666667 0.28 1
49877.4938746937 3.87333333333333 2.12666666666667 0 0.666666666666667 1.62666666666667 0.5 3.20666666666667 0.5 0.793333333333333 0.166666666666667 0.873333333333333
49902.4951247562 3.82666666666667 2.17333333333333 0 0.666666666666667 1.67333333333333 0.5 3.16 0.5 0.833333333333333 0.166666666666667 0.833333333333333
49927.4963748187 3.83333333333333 2.16666666666667 0 0.666666666666667 1.66666666666667 0.5 3.16666666666667 0.5 0.833333333333333 0.166666666666667 0.833333333333333
49952.4976248812 4.00666666666667 1.99333333333333 0 0.666666666666667 1.49333333333333 0.5 3.34 0.5 0.66 0.166666666666667 1.00666666666667
49977.4988749437 4.22 1.78 0 0.753333333333333 1.36666666666667 0.413333333333333 3.46666666666667 0.5 0.5 0.166666666666667 1.16666666666667
50002.5001250062 4.52666666666667 1.47333333333333 0 0.946666666666667 1.25333333333333 0.22 3.58 0.5 0.5 0.166666666666667 1.16666666666667
50027.5013750688 4.60666666666667 1.39333333333333 0 0.906666666666667 1.13333333333333 0.26 3.7 0.5 0.5 0.166666666666667 1.16666666666667
50052.5026251313 4.5 1.5 0 0.833333333333333 1.16666666666667 0.333333333333333 3.66666666666667 0.5 0.5 0.166666666666667 1.16666666666667
50077.5038751938 4.66 1.34 0 0.833333333333333 1.00666666666667 0.333333333333333 3.82666666666667 0.5 0.346666666666667 0.166666666666667 1.32
50102.5051252563 4.66666666666667 1.33333333333333 0 0.833333333333333 1 0.333333333333333 3.83333333333333 0.5 0.333333333333333 0.166666666666667 1.33333333333333
50127.5063753188 4.66666666666667 1.33333333333333 0 0.833333333333333 1 0.333333333333333 3.83333333333333 0.5 0.333333333333333 0.166666666666667 1.33333333333333
50152.5076253813 4.65333333333333 1.34666666666667 0 0.833333333333333 1.01333333333333 0.333333333333333 3.82 0.5 0.333333333333333 0.166666666666667 1.33333333333333
50177.5088754438 4.66666666666667 1.33333333333333 0 0.833333333333333 1 0.333333333333333 3.83333333333333 0.5 0.333333333333333 0.166666666666667 1.33333333333333
50202.5101255063 4.62666666666667 1.37333333333333 0 0.833333333333333 1.04 0.333333333333333 3.79333333333333 0.5 0.333333333333333 0.166666666666667 1.33333333333333
50227.5113755688 4.62 1.38 0 0.833333333333333 1.04666666666667 0.333333333333333 3.78666666666667 0.5 0.333333333333333 0.166666666666667 1.33333333333333
50252.5126256313 4.66666666666667 1.33333333333333 0 0.833333333333333 1 0.333333333333333 3.83333333333333 0.5 0.333333333333333 0.166666666666667 1.33333333333333
50277.5138756938 4.56666666666667 1.43333333333333 0 0.833333333333333 1.1 0.333333333333333 3.73333333333333 0.5 0.333333333333333 0.166666666666667 1.33333333333333
50302.5151257563 4.44 1.56 0 0.8 1.19333333333333 0.366666666666667 3.64 0.366666666666667 0.333333333333333 0.3 1.33333333333333
50327.5163758188 4.56 1.44 0 0.833333333333333 1.10666666666667 0.333333333333333 3.72666666666667 0.333333333333333 0.26 0.333333333333333 1.40666666666667
50352.5176258813 4.5 1.5 0 0.833333333333333 1.16666666666667 0.333333333333333 3.66666666666667 0.333333333333333 0.166666666666667 0.333333333333333 1.5
50377.5188759438 4.44666666666667 1.55333333333333 0 0.78 1.16666666666667 0.386666666666667 3.66666666666667 0.28 0.166666666666667 0.386666666666667 1.5
50402.5201260063 4.15333333333333 1.84666666666667 0 0.666666666666667 1.34666666666667 0.5 3.48666666666667 0.166666666666667 0.28 0.5 1.38666666666667
50427.5213760688 4.08 1.92 0 0.666666666666667 1.42 0.5 3.41333333333333 0.166666666666667 0.333333333333333 0.5 1.33333333333333
50452.5226261313 4.16 1.84 0 0.66 1.33333333333333 0.506666666666667 3.5 0.213333333333333 0.333333333333333 0.453333333333333 1.33333333333333
50477.5238761938 3.92 2.08 0 0.5 1.41333333333333 0.666666666666667 3.42 0.333333333333333 0.333333333333333 0.333333333333333 1.33333333333333
50502.5251262563 3.89333333333333 2.10666666666667 0 0.5 1.44 0.666666666666667 3.39333333333333 0.333333333333333 0.333333333333333 0.333333333333333 1.33333333333333
50527.5263763188 4 2 0 0.5 1.33333333333333 0.666666666666667 3.5 0.333333333333333 0.333333333333333 0.333333333333333 1.33333333333333
50552.5276263813 3.97333333333333 2.02666666666667 0 0.5 1.36 0.666666666666667 3.47333333333333 0.333333333333333 0.333333333333333 0.333333333333333 1.33333333333333
50577.5288764438 3.83333333333333 2.16666666666667 0 0.5 1.5 0.666666666666667 3.33333333333333 0.333333333333333 0.333333333333333 0.333333333333333 1.33333333333333
50602.5301265063 3.8 2.2 0 0.5 1.53333333333333 0.666666666666667 3.3 0.333333333333333 0.433333333333333 0.333333333333333 1.23333333333333
50627.5313765688 3.55333333333333 2.44666666666667 0 0.5 1.78 0.666666666666667 3.05333333333333 0.333333333333333 0.78 0.333333333333333 0.886666666666667
50652.5326266313 3.5 2.5 0 0.5 1.83333333333333 0.666666666666667 3 0.333333333333333 0.833333333333333 0.333333333333333 0.833333333333333
50677.5338766938 3.36 2.64 0 0.5 1.97333333333333 0.666666666666667 2.86 0.333333333333333 0.833333333333333 0.333333333333333 0.833333333333333
50702.5351267563 3.7 2.3 0 0.653333333333333 1.78666666666667 0.513333333333333 3.04666666666667 0.333333333333333 0.726666666666667 0.333333333333333 0.94
50727.5363768188 3.88 2.12 0 0.706666666666667 1.66 0.46 3.17333333333333 0.373333333333333 0.666666666666667 0.293333333333333 1
50752.5376268813 4.28 1.72 0 0.833333333333333 1.38666666666667 0.333333333333333 3.44666666666667 0.5 0.666666666666667 0.166666666666667 1
50777.5388769439 4.16 1.84 0 0.833333333333333 1.50666666666667 0.333333333333333 3.32666666666667 0.5 0.666666666666667 0.166666666666667 1
50802.5401270064 4.04666666666667 1.95333333333333 0 0.833333333333333 1.62 0.333333333333333 3.21333333333333 0.5 0.726666666666667 0.166666666666667 0.94
50827.5413770689 4.04666666666667 1.95333333333333 0 0.88 1.66666666666667 0.286666666666667 3.16666666666667 0.5 0.833333333333333 0.166666666666667 0.833333333333333
50852.5426271314 4.18 1.82 0 0.893333333333333 1.54666666666667 0.273333333333333 3.28666666666667 0.5 0.953333333333333 0.166666666666667 0.713333333333333
50877.5438771939 4.02 1.98 0 0.846666666666667 1.66 0.32 3.17333333333333 0.513333333333333 0.866666666666667 0.153333333333333 0.8
50902.5451272564 4.11333333333333 1.88666666666667 0 1 1.72 0.166666666666667 3.11333333333333 0.666666666666667 0.833333333333333 0 0.833333333333333
50927.5463773189 4.05333333333333 1.94666666666667 0 1 1.78 0.166666666666667 3.05333333333333 0.666666666666667 0.933333333333333 0 0.733333333333333
50952.5476273814 3.95333333333333 2.04666666666667 0 1 1.88 0.166666666666667 2.95333333333333 0.666666666666667 1 0 0.666666666666667
50977.5488774439 3.89333333333333 2.10666666666667 0 1 1.94 0.166666666666667 2.89333333333333 0.666666666666667 1 0 0.666666666666667
51002.5501275064 3.78 2.22 0 1 2.05333333333333 0.166666666666667 2.78 0.666666666666667 1.08666666666667 0 0.58
51027.5513775689 3.79333333333333 2.20666666666667 0 1 2.04 0.166666666666667 2.79333333333333 0.666666666666667 1.04 0 0.626666666666667
51052.5526276314 3.74 2.26 0 0.98 2.07333333333333 0.186666666666667 2.76 0.646666666666667 1.07333333333333 0.02 0.593333333333333
51077.5538776939 3.38666666666667 2.61333333333333 0 0.833333333333333 2.28 0.333333333333333 2.55333333333333 0.5 1.12666666666667 0.166666666666667 0.54
51102.5551277564 3.24666666666667 2.66 0 0.833333333333333 2.32666666666667 0.333333333333333 2.41333333333333 0.5 1 0.166666666666667 0.666666666666667
51127.5563778189 3.27333333333333 2.56 0 0.886666666666667 2.28 0.28 2.38666666666667 0.5 0.946666666666667 0.166666666666667 0.72
51152.5576278814 3.53333333333333 2.3 0 1 2.13333333333333 0.166666666666667 2.53333333333333 0.5 0.9 0.166666666666667 0.766666666666667
51177.5588779439 4.04 1.79333333333333 0 1 1.62666666666667 0.166666666666667 3.04 0.5 0.533333333333333 0.166666666666667 1.13333333333333
51202.5601280064 4.11333333333333 1.72 0 1 1.55333333333333 0.166666666666667 3.11333333333333 0.5 0.5 0.166666666666667 1.16666666666667
51227.5613780689 3.89333333333333 1.94 0 1.16 1.93333333333333 0.00666666666666667 2.73333333333333 0.66 0.606666666666667 0.00666666666666667 1.06
51252.5626281314 3.61333333333333 2.22 0 1.02 2.07333333333333 0.146666666666667 2.59333333333333 0.52 0.606666666666667 0.146666666666667 1.06
51277.5638781939 3.74 2.09333333333333 0 1 1.92666666666667 0.166666666666667 2.74 0.5 0.666666666666667 0.166666666666667 1
51302.5651282564 3.67333333333333 2.16 0 1 1.99333333333333 0.166666666666667 2.67333333333333 0.5 0.666666666666667 0.166666666666667 1
51327.5663783189 3.64666666666667 2.18666666666667 0 1 2.02 0.166666666666667 2.64666666666667 0.5 0.666666666666667 0.166666666666667 1
51352.5676283814 3.58666666666667 2.24666666666667 0 1 2.08 0.166666666666667 2.58666666666667 0.5 0.613333333333333 0.166666666666667 1.05333333333333
51377.5688784439 3.75333333333333 2.08 0 0.986666666666667 1.9 0.18 2.76666666666667 0.5 0.666666666666667 0.166666666666667 1
51402.5701285064 3.56 2.27333333333333 0 0.833333333333333 1.94 0.333333333333333 2.72666666666667 0.5 0.606666666666667 0.166666666666667 1.06
51427.5713785689 3.66 2.17333333333333 0 0.833333333333333 1.84 0.333333333333333 2.82666666666667 0.5 0.7 0.166666666666667 0.966666666666667
51452.5726286314 4.30666666666667 1.52666666666667 0 0.833333333333333 1.19333333333333 0.333333333333333 3.47333333333333 0.5 0.5 0.166666666666667 1.16666666666667
51477.5738786939 4.38 1.45333333333333 0 0.833333333333333 1.12 0.333333333333333 3.54666666666667 0.5 0.453333333333333 0.166666666666667 1.21333333333333
51502.5751287564 4.64 1.19333333333333 0 0.833333333333333 0.86 0.333333333333333 3.80666666666667 0.5 0.246666666666667 0.166666666666667 1.42
51527.5763788189 4.45333333333333 1.38 0 0.833333333333333 1.04666666666667 0.333333333333333 3.62 0.5 0.166666666666667 0.166666666666667 1.5
51552.5776288814 4.33333333333333 1.5 0 0.833333333333333 1.16666666666667 0.333333333333333 3.5 0.5 0.166666666666667 0.166666666666667 1.5
51577.5788789439 4.17333333333333 1.66 0 0.833333333333333 1.32666666666667 0.333333333333333 3.34 0.5 0.326666666666667 0.166666666666667 1.34
51602.5801290064 4.16666666666667 1.66666666666667 0 0.833333333333333 1.33333333333333 0.333333333333333 3.33333333333333 0.5 0.333333333333333 0.166666666666667 1.33333333333333
51627.581379069 4.29333333333333 1.54 0 0.833333333333333 1.20666666666667 0.333333333333333 3.46 0.5 0.333333333333333 0.166666666666667 1.33333333333333
51652.5826291315 4.26666666666667 1.56666666666667 0 0.833333333333333 1.23333333333333 0.333333333333333 3.43333333333333 0.5 0.266666666666667 0.166666666666667 1.4
51677.583879194 4.17333333333333 1.66 0 0.826666666666667 1.32 0.34 3.34666666666667 0.5 0.166666666666667 0.166666666666667 1.5
51702.5851292565 4.01333333333333 1.82 0 0.666666666666667 1.32 0.5 3.34666666666667 0.5 0.166666666666667 0.166666666666667 1.5
51727.586379319 4.06 1.77333333333333 0 0.666666666666667 1.27333333333333 0.5 3.39333333333333 0.5 0.106666666666667 0.166666666666667 1.56
51752.5876293815 4.14 1.69333333333333 0 0.666666666666667 1.19333333333333 0.5 3.47333333333333 0.5 0 0.166666666666667 1.66666666666667
51777.588879444 4.02 1.81333333333333 0 0.666666666666667 1.31333333333333 0.5 3.35333333333333 0.5 0.1 0.166666666666667 1.56666666666667
51802.5901295065 3.85333333333333 1.98 0 0.666666666666667 1.48 0.5 3.18666666666667 0.5 0.166666666666667 0.166666666666667 1.5
51827.591379569 3.76666666666667 2.06666666666667 0 0.54 1.44 0.626666666666667 3.22666666666667 0.373333333333333 0.166666666666667 0.293333333333333 1.5
51852.5926296315 3.8 2.03333333333333 0 0.333333333333333 1.2 0.833333333333333 3.46666666666667 0.166666666666667 0.166666666666667 0.5 1.5
51877.593879694 4.22 1.61333333333333 0 0.486666666666667 0.933333333333333 0.68 3.73333333333333 0.32 0.166666666666667 0.346666666666667 1.5
51902.5951297565 4.58 1.25333333333333 0 0.666666666666667 0.753333333333333 0.5 3.91333333333333 0.5 0.06 0.166666666666667 1.60666666666667
51927.596379819 4.68666666666667 1.14666666666667 0 0.666666666666667 0.646666666666667 0.5 4.02 0.5 0 0.166666666666667 1.66666666666667
51952.5976298815 4.66666666666667 1.16666666666667 0 0.666666666666667 0.666666666666667 0.5 4 0.5 0 0.166666666666667 1.66666666666667
51977.598879944 4.6 1.23333333333333 0 0.653333333333333 0.72 0.513333333333333 3.94666666666667 0.486666666666667 0 0.18 1.66666666666667
52002.6001300065 4.45333333333333 1.38 0 0.5 0.713333333333333 0.666666666666667 3.95333333333333 0.333333333333333 0 0.333333333333333 1.66666666666667
52027.601380069 4.5 1.33333333333333 0 0.5 0.666666666666667 0.666666666666667 4 0.333333333333333 0 0.333333333333333 1.66666666666667
52052.6026301315 4.8 1.03333333333333 0 0.646666666666667 0.513333333333333 0.52 4.15333333333333 0.333333333333333 0 0.333333333333333 1.66666666666667
52077.603880194 4.86666666666667 0.966666666666667 0 0.666666666666667 0.466666666666667 0.5 4.2 0.333333333333333 0 0.333333333333333 1.66666666666667
52102.6051302565 4.73333333333333 1.1 0 0.666666666666667 0.6 0.5 4.06666666666667 0.333333333333333 0 0.333333333333333 1.66666666666667
52127.606380319 4.32666666666667 1.50666666666667 0 0.626666666666667 0.966666666666667 0.54 3.7 0.293333333333333 0.3 0.373333333333333 1.36666666666667
52152.6076303815 4.46666666666667 1.36666666666667 0 0.64 0.84 0.526666666666667 3.82666666666667 0.306666666666667 0.32 0.36 1.34666666666667
52177.608880444 4.73333333333333 1.1 0 0.666666666666667 0.6 0.5 4.06666666666667 0.333333333333333 0.1 0.333333333333333 1.56666666666667
52202.6101305065 4.83333333333333 1 0 0.666666666666667 0.5 0.5 4.16666666666667 0.333333333333333 0 0.333333333333333 1.66666666666667
52227.611380569 4.83333333333333 1 0 0.666666666666667 0.5 0.5 4.16666666666667 0.333333333333333 0 0.333333333333333 1.66666666666667
52252.6126306315 4.59333333333333 1.24 0 0.666666666666667 0.74 0.5 3.92666666666667 0.333333333333333 0.186666666666667 0.333333333333333 1.48
52277.613880694 4.5 1.33333333333333 0 0.753333333333333 0.92 0.413333333333333 3.74666666666667 0.42 0.333333333333333 0.246666666666667 1.33333333333333
52302.6151307565 4.51333333333333 1.32 0 0.833333333333333 0.986666666666667 0.333333333333333 3.68 0.5 0.333333333333333 0.166666666666667 1.33333333333333
52327.616380819 4.66666666666667 1.16666666666667 0 0.833333333333333 0.833333333333333 0.333333333333333 3.83333333333333 0.5 0.333333333333333 0.166666666666667 1.33333333333333
52352.6176308815 4.66666666666667 1.16666666666667 0 0.833333333333333 0.833333333333333 0.333333333333333 3.83333333333333 0.5 0.333333333333333 0.166666666666667 1.33333333333333
52377.6188809441 4.52 1.31333333333333 0 0.833333333333333 0.98 0.333333333333333 3.68666666666667 0.5 0.453333333333333 0.166666666666667 1.21333333333333
52402.6201310066 4.53333333333333 1.3 0 0.893333333333333 1.02666666666667 0.273333333333333 3.64 0.56 0.526666666666667 0.106666666666667 1.14
52427.6213810691 4.61333333333333 1.22 0 1 1.05333333333333 0.166666666666667 3.61333333333333 0.666666666666667 0.533333333333333 0 1.13333333333333
52452.6226311316 4.83333333333333 1 0 1 0.833333333333333 0.166666666666667 3.83333333333333 0.666666666666667 0.5 0 1.16666666666667
52477.6238811941 4.83333333333333 1 0 1 0.833333333333333 0.166666666666667 3.83333333333333 0.666666666666667 0.5 0 1.16666666666667
52502.6251312566 4.81333333333333 1.02 0 1 0.853333333333333 0.166666666666667 3.81333333333333 0.666666666666667 0.52 0 1.14666666666667
52527.6263813191 4.5 1.33333333333333 0 1.09333333333333 1.26 0.0733333333333333 3.40666666666667 0.666666666666667 0.926666666666667 0 0.74
52552.6276313816 4.44 1.39333333333333 0 1.16666666666667 1.39333333333333 0 3.27333333333333 0.666666666666667 1 0 0.666666666666667
52577.6288814441 4.58 1.25333333333333 0 1.16666666666667 1.25333333333333 0 3.41333333333333 0.666666666666667 1 0 0.666666666666667
52602.6301315066 4.66666666666667 1.16666666666667 0 1.16666666666667 1.16666666666667 0 3.5 0.666666666666667 0.94 0 0.726666666666667
52627.6313815691 4.65333333333333 1.18 0 1.16666666666667 1.18 0 3.48666666666667 0.666666666666667 0.873333333333333 0 0.793333333333333
52652.6326316316 4.66666666666667 1.16666666666667 0 1.16666666666667 1.16666666666667 0 3.5 0.666666666666667 1 0 0.666666666666667
52677.6338816941 4.66666666666667 1.16666666666667 0 1.14 1.14 0.0266666666666667 3.52666666666667 0.64 1 0.0266666666666667 0.666666666666667
52702.6351317566 4.52 1.31333333333333 0 0.926666666666667 1.07333333333333 0.24 3.59333333333333 0.5 1.07333333333333 0.166666666666667 0.593333333333333
52727.6363818191 4.10666666666667 1.72666666666667 0 0.666666666666667 1.22666666666667 0.5 3.44 0.5 1.16666666666667 0.166666666666667 0.5
52752.6376318816 4.13333333333333 1.7 0 0.666666666666667 1.2 0.5 3.46666666666667 0.5 1.03333333333333 0.166666666666667 0.633333333333333
52777.6388819441 3.90666666666667 1.82666666666667 0 0.566666666666667 1.32666666666667 0.5 3.34 0.4 1.06666666666667 0.166666666666667 0.6
52802.6401320066 3.93333333333333 1.73333333333333 0 0.666666666666667 1.4 0.333333333333333 3.26666666666667 0.333333333333333 1.06666666666667 0.166666666666667 0.6
52827.6413820691 4.3 1.36666666666667 0 0.766666666666667 1.13333333333333 0.233333333333333 3.53333333333333 0.433333333333333 0.8 0.0666666666666667 0.866666666666667
52852.6426321316 4.66666666666667 1 0 0.833333333333333 0.833333333333333 0.166666666666667 3.83333333333333 0.5 0.5 0 1.16666666666667
52877.6438821941 4.66666666666667 1 0 0.833333333333333 0.833333333333333 0.166666666666667 3.83333333333333 0.5 0.5 0 1.16666666666667
52902.6451322566 4.66666666666667 1 0 0.833333333333333 0.833333333333333 0.166666666666667 3.83333333333333 0.5 0.5 0 1.16666666666667
52927.6463823191 4.64666666666667 1.02 0 0.833333333333333 0.853333333333333 0.166666666666667 3.81333333333333 0.5 0.506666666666667 0 1.16
52952.6476323816 4.33333333333333 1.33333333333333 0 0.833333333333333 1.16666666666667 0.166666666666667 3.5 0.5 0.666666666666667 0 1
52977.6488824441 4.49333333333333 1.17333333333333 0 0.833333333333333 1.00666666666667 0.166666666666667 3.66 0.5 0.506666666666667 0 1.16
53002.6501325066 4.36666666666667 1.16666666666667 0 0.833333333333333 1 0.166666666666667 3.53333333333333 0.5 0.5 0 1.16666666666667
53027.6513825691 4.25333333333333 1.24666666666667 0 0.833333333333333 1.08 0.166666666666667 3.42 0.5 0.386666666666667 0 1.28
53052.6526326316 3.88666666666667 1.61333333333333 0 0.833333333333333 1.44666666666667 0.166666666666667 3.05333333333333 0.5 0.333333333333333 0 1.33333333333333
53077.6538826941 3.75333333333333 1.74666666666667 0 0.833333333333333 1.58 0.166666666666667 2.92 0.5 0.333333333333333 0 1.33333333333333
53102.6551327566 3.66666666666667 1.83333333333333 0 0.833333333333333 1.66666666666667 0.166666666666667 2.83333333333333 0.5 0.333333333333333 0 1.33333333333333
53127.6563828191 3.66666666666667 1.83333333333333 0 0.833333333333333 1.66666666666667 0.166666666666667 2.83333333333333 0.5 0.333333333333333 0 1.33333333333333
53152.6576328816 3.60666666666667 1.89333333333333 0 0.773333333333333 1.66666666666667 0.226666666666667 2.83333333333333 0.44 0.333333333333333 0.06 1.33333333333333
53177.6588829441 3.71333333333333 1.78666666666667 0 0.666666666666667 1.45333333333333 0.333333333333333 3.04666666666667 0.333333333333333 0.233333333333333 0.166666666666667 1.43333333333333
53202.6601330066 3.54 1.96 0 0.746666666666667 1.70666666666667 0.253333333333333 2.79333333333333 0.333333333333333 0.4 0.166666666666667 1.26666666666667
53227.6613830692 3.31333333333333 2.18666666666667 0 0.833333333333333 2.02 0.166666666666667 2.48 0.333333333333333 0.5 0.166666666666667 1.16666666666667
53252.6626331317 3.40666666666667 2.09333333333333 0 0.833333333333333 1.92666666666667 0.166666666666667 2.57333333333333 0.333333333333333 0.486666666666667 0.166666666666667 1.18
53277.6638831942 3.47333333333333 2.02666666666667 0 0.673333333333333 1.7 0.326666666666667 2.8 0.173333333333333 0.406666666666667 0.326666666666667 1.26
53302.6651332567 3.30666666666667 2.12 0 0.64 1.76 0.36 2.66666666666667 0.166666666666667 0.5 0.333333333333333 1.16666666666667
53327.6663833192 3.20666666666667 2.12666666666667 0 0.54 1.66666666666667 0.46 2.66666666666667 0.206666666666667 0.5 0.293333333333333 1.16666666666667
53352.6676333817 3.45333333333333 1.88 0 0.666666666666667 1.54666666666667 0.333333333333333 2.78666666666667 0.333333333333333 0.5 0.166666666666667 1.16666666666667
53377.6688834442 3.61333333333333 1.6 0 0.773333333333333 1.37333333333333 0.226666666666667 2.84 0.44 0.373333333333333 0.06 1.29333333333333
53402.6701335067 3.82666666666667 1.34 0 0.833333333333333 1.17333333333333 0.166666666666667 2.99333333333333 0.5 0.173333333333333 0 1.49333333333333
53427.6713835692 4.05333333333333 1.11333333333333 0 0.813333333333333 0.926666666666667 0.186666666666667 3.24 0.48 0.0933333333333333 0.02 1.57333333333333
53452.6726336317 4.04 1.12666666666667 0 0.7 0.826666666666667 0.3 3.34 0.333333333333333 0 0.166666666666667 1.66666666666667
53477.6738836942 3.90666666666667 1.26 0 0.833333333333333 1.09333333333333 0.166666666666667 3.07333333333333 0.333333333333333 0.0933333333333333 0.166666666666667 1.57333333333333
53502.6751337567 3.66666666666667 1.5 0 0.833333333333333 1.33333333333333 0.166666666666667 2.83333333333333 0.333333333333333 0.166666666666667 0.166666666666667 1.5
53527.6763838192 3.7 1.46666666666667 0 0.833333333333333 1.3 0.166666666666667 2.86666666666667 0.333333333333333 0.293333333333333 0.166666666666667 1.37333333333333
53552.6776338817 3.74 1.42666666666667 0 0.833333333333333 1.26 0.166666666666667 2.90666666666667 0.333333333333333 0.286666666666667 0.166666666666667 1.38
53577.6788839442 4 1.16666666666667 0 0.833333333333333 1 0.166666666666667 3.16666666666667 0.333333333333333 0.166666666666667 0.166666666666667 1.5
53602.6801340067 4 1.16666666666667 0 0.833333333333333 1 0.166666666666667 3.16666666666667 0.333333333333333 0.166666666666667 0.166666666666667 1.5
53627.6813840692 3.83333333333333 1.33333333333333 0 0.76 1.09333333333333 0.24 3.07333333333333 0.26 0.166666666666667 0.24 1.5
53652.6826341317 3.54666666666667 1.62 0 0.666666666666667 1.28666666666667 0.333333333333333 2.88 0.166666666666667 0.166666666666667 0.333333333333333 1.5
53677.6838841942 3.44666666666667 1.68 0 0.666666666666667 1.34666666666667 0.333333333333333 2.78 0.166666666666667 0.153333333333333 0.333333333333333 1.47333333333333
53702.6851342567 3.81333333333333 1.18666666666667 0 0.666666666666667 0.853333333333333 0.333333333333333 3.14666666666667 0.166666666666667 0 0.333333333333333 1.5
53727.6863843192 3.72666666666667 1.14666666666667 0 0.666666666666667 0.813333333333333 0.333333333333333 3.06 0.166666666666667 0 0.333333333333333 1.5
53752.6876343817 3.83333333333333 1 0 0.666666666666667 0.666666666666667 0.333333333333333 3.16666666666667 0.166666666666667 0 0.333333333333333 1.5
53777.6888844442 3.97333333333333 0.86 0 0.806666666666667 0.666666666666667 0.193333333333333 3.16666666666667 0.306666666666667 0 0.193333333333333 1.5
53802.6901345067 3.92666666666667 0.906666666666667 0 0.76 0.666666666666667 0.24 3.16666666666667 0.26 0 0.24 1.5
53827.6913845692 3.66 1.17333333333333 0 0.666666666666667 0.84 0.333333333333333 2.99333333333333 0.166666666666667 0.0133333333333333 0.333333333333333 1.48666666666667
53852.6926346317 3.5 1.33333333333333 0 0.666666666666667 1 0.333333333333333 2.83333333333333 0.166666666666667 0.166666666666667 0.333333333333333 1.33333333333333
53877.6938846942 3.56666666666667 1.26666666666667 0 0.666666666666667 0.933333333333333 0.333333333333333 2.9 0.166666666666667 0.166666666666667 0.333333333333333 1.33333333333333
53902.6951347567 3.64 1.19333333333333 0 0.666666666666667 0.86 0.333333333333333 2.97333333333333 0.166666666666667 0.166666666666667 0.333333333333333 1.33333333333333
53927.6963848192 3.56 1.27333333333333 0 0.666666666666667 0.94 0.333333333333333 2.89333333333333 0.166666666666667 0.166666666666667 0.333333333333333 1.33333333333333
53952.6976348817 3.48 1.35333333333333 0 0.666666666666667 1.02 0.333333333333333 2.81333333333333 0.166666666666667 0.186666666666667 0.333333333333333 1.31333333333333
53977.6988849443 3.06666666666667 1.76666666666667 0 0.526666666666667 1.29333333333333 0.473333333333333 2.54 0.0266666666666667 0.46 0.473333333333333 1.04
54002.7001350068 3.04 1.79333333333333 0 0.546666666666667 1.34 0.453333333333333 2.49333333333333 0.0466666666666667 0.506666666666667 0.453333333333333 0.993333333333333
54027.7013850693 3.06666666666667 1.76666666666667 0 0.666666666666667 1.43333333333333 0.333333333333333 2.4 0.166666666666667 0.5 0.333333333333333 1
54052.7026351318 2.84666666666667 1.98666666666667 0 0.666666666666667 1.65333333333333 0.333333333333333 2.18 0.166666666666667 0.626666666666667 0.333333333333333 0.873333333333333
54077.7038851943 2.78666666666667 2.04666666666667 0 0.806666666666667 1.85333333333333 0.193333333333333 1.98 0.306666666666667 0.666666666666667 0.193333333333333 0.833333333333333
54102.7051352568 2.83333333333333 2 0 0.833333333333333 1.83333333333333 0.166666666666667 2 0.333333333333333 0.666666666666667 0.166666666666667 0.833333333333333
54127.7063853193 3.00666666666667 1.82666666666667 0 0.833333333333333 1.66 0.166666666666667 2.17333333333333 0.333333333333333 0.646666666666667 0.166666666666667 0.853333333333333
54152.7076353818 3.16666666666667 1.66666666666667 0 0.833333333333333 1.5 0.166666666666667 2.33333333333333 0.333333333333333 0.5 0.166666666666667 1
54177.7088854443 3.24 1.59333333333333 0 0.833333333333333 1.42666666666667 0.166666666666667 2.40666666666667 0.333333333333333 0.5 0.166666666666667 1
54202.7101355068 3.24666666666667 1.58666666666667 0 0.833333333333333 1.42 0.166666666666667 2.41333333333333 0.333333333333333 0.433333333333333 0.166666666666667 1.06666666666667
54227.7113855693 3.44 1.39333333333333 0 0.833333333333333 1.22666666666667 0.166666666666667 2.60666666666667 0.333333333333333 0.393333333333333 0.166666666666667 1.10666666666667
54252.7126356318 3.43333333333333 1.36 0 0.793333333333333 1.19333333333333 0.166666666666667 2.64 0.293333333333333 0.333333333333333 0.166666666666667 1.16666666666667
54277.7138856943 3.26666666666667 1.4 0 0.6 1.16666666666667 0.233333333333333 2.66666666666667 0.166666666666667 0.333333333333333 0.166666666666667 1.16666666666667
54302.7151357568 3.07333333333333 1.59333333333333 0 0.5 1.26 0.333333333333333 2.57333333333333 0.166666666666667 0.426666666666667 0.166666666666667 1.07333333333333
54327.7163858193 3.14 1.52666666666667 0 0.5 1.19333333333333 0.333333333333333 2.64 0.166666666666667 0.5 0.166666666666667 1
54352.7176358818 3.16666666666667 1.5 0 0.5 1.16666666666667 0.333333333333333 2.66666666666667 0.166666666666667 0.5 0.166666666666667 1
54377.7188859443 3.04 1.62666666666667 0 0.373333333333333 1.16666666666667 0.46 2.66666666666667 0.166666666666667 0.5 0.166666666666667 1
54402.7201360068 3 1.66666666666667 0 0.333333333333333 1.16666666666667 0.5 2.66666666666667 0.166666666666667 0.5 0.166666666666667 1
54427.7213860693 3.16 1.50666666666667 0 0.386666666666667 1.06 0.446666666666667 2.77333333333333 0.22 0.5 0.113333333333333 1
54452.7226361318 3.28 1.38666666666667 0 0.506666666666667 1.06 0.326666666666667 2.77333333333333 0.333333333333333 0.473333333333333 0 1.02666666666667
54477.7238861943 3.5 1.16666666666667 0 0.666666666666667 1 0.166666666666667 2.83333333333333 0.333333333333333 0.333333333333333 0 1.16666666666667
54502.7251362568 3.52666666666667 1.14 0 0.7 1.00666666666667 0.133333333333333 2.82666666666667 0.333333333333333 0.34 0 1.16
54527.7263863193 3.67333333333333 0.993333333333333 0 0.833333333333333 0.993333333333333 0 2.84 0.333333333333333 0.326666666666667 0 1.17333333333333
54552.7276363818 3.66666666666667 1 0 0.833333333333333 1 0 2.83333333333333 0.333333333333333 0.333333333333333 0 1.16666666666667
54577.7288864443 3.6 1.06666666666667 0 0.833333333333333 1.06666666666667 0 2.76666666666667 0.333333333333333 0.366666666666667 0 1.13333333333333
54602.7301365068 3.66 1.00666666666667 0 0.833333333333333 1.00666666666667 0 2.82666666666667 0.333333333333333 0.493333333333333 0 1.00666666666667
54627.7313865693 3.96666666666667 0.7 0 0.833333333333333 0.7 0 3.13333333333333 0.333333333333333 0.34 0 1.16
54652.7326366318 3.83333333333333 0.833333333333333 0 0.833333333333333 0.833333333333333 0 3 0.333333333333333 0.5 0 1
54677.7338866943 3.83333333333333 0.833333333333333 0 0.833333333333333 0.833333333333333 0 3 0.333333333333333 0.5 0 1
54702.7351367568 3.92 0.746666666666667 0 0.833333333333333 0.746666666666667 0 3.08666666666667 0.333333333333333 0.413333333333333 0 1.08666666666667
54727.7363868193 3.86666666666667 0.8 0 0.833333333333333 0.8 0 3.03333333333333 0.333333333333333 0.466666666666667 0 1.03333333333333
54752.7376368818 3.83333333333333 0.833333333333333 0 0.833333333333333 0.833333333333333 0 3 0.333333333333333 0.5 0 1
54777.7388869443 3.73333333333333 0.933333333333333 0 0.833333333333333 0.933333333333333 0 2.9 0.333333333333333 0.5 0 1
54802.7401370068 3.70666666666667 0.96 0 0.833333333333333 0.96 0 2.87333333333333 0.333333333333333 0.573333333333333 0 0.926666666666667
54827.7413870694 3.53333333333333 1.13333333333333 0 0.7 1 0.133333333333333 2.83333333333333 0.333333333333333 0.666666666666667 0 0.833333333333333
54852.7426371319 3.58666666666667 1.08 0 0.666666666666667 0.913333333333333 0.166666666666667 2.92 0.333333333333333 0.58 0 0.92
54877.7438871944 3.57333333333333 1.09333333333333 0 0.666666666666667 0.926666666666667 0.166666666666667 2.90666666666667 0.333333333333333 0.593333333333333 0 0.906666666666667
54902.7451372569 3.58666666666667 1.08 0 0.666666666666667 0.913333333333333 0.166666666666667 2.92 0.333333333333333 0.666666666666667 0 0.833333333333333
54927.7463873194 3.55333333333333 1.11333333333333 0 0.606666666666667 0.886666666666667 0.226666666666667 2.94666666666667 0.333333333333333 0.666666666666667 0 0.833333333333333
54952.7476373819 3.56 1.10666666666667 0 0.666666666666667 0.94 0.166666666666667 2.89333333333333 0.333333333333333 0.606666666666667 0 0.893333333333333
54977.7488874444 3.66 1.00666666666667 0 0.573333333333333 0.746666666666667 0.26 3.08666666666667 0.333333333333333 0.5 0 1
55002.7501375069 3.52666666666667 1.14 0 0.5 0.806666666666667 0.333333333333333 3.02666666666667 0.333333333333333 0.5 0 1
55027.7513875694 3.5 1.16666666666667 0 0.5 0.833333333333333 0.333333333333333 3 0.333333333333333 0.5 0 1
55052.7526376319 3.61333333333333 1.05333333333333 0 0.5 0.72 0.333333333333333 3.11333333333333 0.333333333333333 0.386666666666667 0 1.11333333333333
55077.7538876944 3.64 1.02666666666667 0 0.5 0.693333333333333 0.333333333333333 3.14 0.333333333333333 0.36 0 1.14
55102.7551377569 3.45333333333333 1.21333333333333 0 0.606666666666667 0.986666666666667 0.226666666666667 2.84666666666667 0.333333333333333 0.653333333333333 0 0.846666666666667
55127.7563878194 3.22666666666667 1.44 0 0.666666666666667 1.27333333333333 0.166666666666667 2.56 0.333333333333333 0.666666666666667 0 0.833333333333333
55152.7576378819 3.02666666666667 1.64 0 0.666666666666667 1.47333333333333 0.166666666666667 2.36 0.333333333333333 0.666666666666667 0 0.833333333333333
55177.7588879444 2.84666666666667 1.82 0 0.666666666666667 1.65333333333333 0.166666666666667 2.18 0.333333333333333 0.82 0 0.68
55202.7601380069 2.77333333333333 1.89333333333333 0 0.666666666666667 1.72666666666667 0.166666666666667 2.10666666666667 0.333333333333333 0.82 0 0.68
55227.7613880694 2.56666666666667 2 0 0.666666666666667 1.83333333333333 0.166666666666667 1.9 0.333333333333333 0.833333333333333 0 0.566666666666667
55252.7626381319 2.46 2.04 0 0.626666666666667 1.83333333333333 0.206666666666667 1.83333333333333 0.333333333333333 0.833333333333333 0 0.5
55277.7638881944 2.24 2.26 0 0.5 1.92666666666667 0.333333333333333 1.74 0.333333333333333 0.833333333333333 0 0.5
55302.7651382569 2.09333333333333 2.40666666666667 0 0.426666666666667 2 0.406666666666667 1.66666666666667 0.333333333333333 0.833333333333333 0 0.5
55327.7663883194 2.09333333333333 2.40666666666667 0 0.333333333333333 1.90666666666667 0.5 1.76 0.333333333333333 0.74 0 0.593333333333333
55352.7676383819 2.19333333333333 2.30666666666667 0 0.333333333333333 1.80666666666667 0.5 1.86 0.333333333333333 0.666666666666667 0 0.666666666666667
55377.7688884444 2.55333333333333 1.94666666666667 0 0.333333333333333 1.44666666666667 0.5 2.22 0.333333333333333 0.386666666666667 0 0.946666666666667
55402.7701385069 3.00666666666667 1.49333333333333 0 0.333333333333333 0.993333333333333 0.5 2.67333333333333 0.333333333333333 0.0933333333333333 0 1.24
55427.7713885694 3.24666666666667 1.25333333333333 0 0.333333333333333 0.753333333333333 0.5 2.91333333333333 0.333333333333333 0 0 1.33333333333333
55452.7726386319 3.33333333333333 1.16666666666667 0 0.333333333333333 0.666666666666667 0.5 3 0.333333333333333 0 0 1.33333333333333
55477.7738886944 3.21333333333333 1.28666666666667 0 0.333333333333333 0.786666666666667 0.5 2.88 0.333333333333333 0.02 0 1.31333333333333
55502.7751387569 3.11333333333333 1.38666666666667 0 0.333333333333333 0.886666666666667 0.5 2.78 0.333333333333333 0.166666666666667 0 1.16666666666667
55527.7763888194 3.14 1.36 0 0.333333333333333 0.86 0.5 2.80666666666667 0.333333333333333 0.193333333333333 0 1.14
55552.7776388819 3 1.5 0 0.333333333333333 1 0.5 2.66666666666667 0.333333333333333 0.333333333333333 0 1
55577.7788889444 2.84 1.66 0 0.173333333333333 1 0.66 2.66666666666667 0.173333333333333 0.3 0.16 1.03333333333333
55602.780139007 2.87333333333333 1.62666666666667 0 0.186666666666667 0.98 0.646666666666667 2.68666666666667 0.166666666666667 0.166666666666667 0.166666666666667 1.16666666666667
55627.7813890695 2.68666666666667 1.81333333333333 0 0.166666666666667 1.14666666666667 0.666666666666667 2.52 0.166666666666667 0.28 0.166666666666667 1.05333333333333
55652.782639132 2.5 2 0 0.166666666666667 1.33333333333333 0.666666666666667 2.33333333333333 0.166666666666667 0.333333333333333 0.166666666666667 1
55677.7838891945 2.64666666666667 1.85333333333333 0 0.166666666666667 1.18666666666667 0.666666666666667 2.48 0.166666666666667 0.333333333333333 0.166666666666667 1
55702.785139257 2.6 1.9 0 0.166666666666667 1.23333333333333 0.666666666666667 2.43333333333333 0.166666666666667 0.233333333333333 0.166666666666667 1.1
55727.7863893195 2.78 1.72 0 0.173333333333333 1.06 0.66 2.60666666666667 0.173333333333333 0.166666666666667 0.16 1.16666666666667
55752.787639382 3.11333333333333 1.38666666666667 0 0.36 0.913333333333333 0.473333333333333 2.75333333333333 0.333333333333333 0.166666666666667 0 1.16666666666667
55777.7888894445 3.33333333333333 1.16666666666667 0 0.5 0.833333333333333 0.333333333333333 2.83333333333333 0.333333333333333 0.166666666666667 0 1.16666666666667
55802.790139507 3.44 1.06 0 0.5 0.726666666666667 0.333333333333333 2.94 0.333333333333333 0.166666666666667 0 1.16666666666667
55827.7913895695 3.62 0.88 0 0.5 0.546666666666667 0.333333333333333 3.12 0.333333333333333 0.166666666666667 0 1.16666666666667
55852.792639632 3.56666666666667 0.933333333333333 0 0.5 0.6 0.333333333333333 3.06666666666667 0.333333333333333 0.166666666666667 0 1.16666666666667
55877.7938896945 3.33333333333333 1.16666666666667 0 0.333333333333333 0.666666666666667 0.5 3 0.166666666666667 0.166666666666667 0.166666666666667 1.16666666666667
55902.795139757 3.11333333333333 1.38666666666667 0 0.24 0.793333333333333 0.593333333333333 2.87333333333333 0.166666666666667 0.166666666666667 0.166666666666667 1.16666666666667
55927.7963898195 3.13333333333333 1.36666666666667 0 0.166666666666667 0.7 0.666666666666667 2.96666666666667 0.166666666666667 0.166666666666667 0.166666666666667 1.16666666666667
55952.797639882 3.16666666666667 1.33333333333333 0 0.166666666666667 0.666666666666667 0.666666666666667 3 0.166666666666667 0.166666666666667 0.166666666666667 1.16666666666667
55977.7988899445 3.16666666666667 1.33333333333333 0 0.166666666666667 0.666666666666667 0.666666666666667 3 0.166666666666667 0.166666666666667 0.166666666666667 1.16666666666667
56002.800140007 3.23333333333333 1.26666666666667 0 0.233333333333333 0.666666666666667 0.6 3 0.106666666666667 0.166666666666667 0.226666666666667 1.16666666666667
56027.8013900695 3.23333333333333 1.26666666666667 0 0.166666666666667 0.6 0.666666666666667 3.06666666666667 0 0.166666666666667 0.333333333333333 1.16666666666667
56052.802640132 3.14 1.36 0 0.273333333333333 0.8 0.56 2.86666666666667 0 0.166666666666667 0.333333333333333 1.16666666666667
56077.8038901945 3.2 1.3 0 0.44 0.906666666666667 0.393333333333333 2.76 0.106666666666667 0.24 0.226666666666667 1.09333333333333
56102.805140257 3.26 1.24 0 0.626666666666667 1.03333333333333 0.206666666666667 2.63333333333333 0.166666666666667 0.253333333333333 0.166666666666667 1.08
56127.8063903195 3.16666666666667 1.33333333333333 0 0.666666666666667 1.16666666666667 0.166666666666667 2.5 0.166666666666667 0.166666666666667 0.166666666666667 1.16666666666667
56152.807640382 3.22 1.28 0 0.666666666666667 1.11333333333333 0.166666666666667 2.55333333333333 0.166666666666667 0.266666666666667 0.166666666666667 1.06666666666667
56177.8088904445 3.16666666666667 1.33333333333333 0 0.666666666666667 1.16666666666667 0.166666666666667 2.5 0.166666666666667 0.333333333333333 0.166666666666667 1
56202.810140507 3.16666666666667 1.33333333333333 0 0.666666666666667 1.16666666666667 0.166666666666667 2.5 0.166666666666667 0.333333333333333 0.166666666666667 1
56227.8113905695 3.16666666666667 1.33333333333333 0 0.666666666666667 1.16666666666667 0.166666666666667 2.5 0.166666666666667 0.333333333333333 0.166666666666667 1
56252.812640632 3.18666666666667 1.31333333333333 0 0.586666666666667 1.06666666666667 0.246666666666667 2.6 0.166666666666667 0.333333333333333 0.166666666666667 1
56277.8138906945 3.06 1.44 0 0.56 1.16666666666667 0.273333333333333 2.5 0.166666666666667 0.333333333333333 0.166666666666667 1
56302.815140757 3.33333333333333 1.16666666666667 0 0.666666666666667 1 0.166666666666667 2.66666666666667 0.166666666666667 0.18 0.166666666666667 1.15333333333333
56327.8163908195 3.5 1 0 0.666666666666667 0.833333333333333 0.166666666666667 2.83333333333333 0.166666666666667 0.166666666666667 0.166666666666667 1.16666666666667
56352.817640882 3.43333333333333 1.06666666666667 0 0.633333333333333 0.866666666666667 0.2 2.8 0.253333333333333 0.2 0.08 1.13333333333333
56377.8188909445 3.49333333333333 1.00666666666667 0 0.666666666666667 0.84 0.166666666666667 2.82666666666667 0.333333333333333 0.173333333333333 0 1.16
56402.820141007 3.5 1 0 0.666666666666667 0.833333333333333 0.166666666666667 2.83333333333333 0.333333333333333 0.166666666666667 0 1.16666666666667
56427.8213910696 3.45333333333333 1.04666666666667 0 0.666666666666667 0.88 0.166666666666667 2.78666666666667 0.333333333333333 0.22 0 1.11333333333333
56452.8226411321 3.20666666666667 1.29333333333333 0 0.666666666666667 1.12666666666667 0.166666666666667 2.54 0.333333333333333 0.333333333333333 0 1
56477.8238911946 3.16666666666667 1.33333333333333 0 0.666666666666667 1.16666666666667 0.166666666666667 2.5 0.333333333333333 0.333333333333333 0 1
56502.8251412571 3.16666666666667 1.33333333333333 0 0.666666666666667 1.16666666666667 0.166666666666667 2.5 0.333333333333333 0.333333333333333 0 1
56527.8263913196 3.38666666666667 1.11333333333333 0 0.666666666666667 0.946666666666667 0.166666666666667 2.72 0.333333333333333 0.166666666666667 0 1.16666666666667
56552.8276413821 3.53333333333333 0.886666666666667 0 0.666666666666667 0.72 0.166666666666667 2.86666666666667 0.333333333333333 0.166666666666667 0 1.08666666666667
56577.8288914446 3.49333333333333 0.84 0 0.666666666666667 0.673333333333333 0.166666666666667 2.82666666666667 0.333333333333333 0.166666666666667 0 1
56602.8301415071 3.48666666666667 0.846666666666667 0 0.666666666666667 0.68 0.166666666666667 2.82 0.333333333333333 0.166666666666667 0 1
56627.8313915696 3.33333333333333 1 0 0.666666666666667 0.833333333333333 0.166666666666667 2.66666666666667 0.333333333333333 0.166666666666667 0 1
56652.8326416321 3.29333333333333 1.04 0 0.726666666666667 0.933333333333333 0.106666666666667 2.56666666666667 0.333333333333333 0.266666666666667 0 0.9
56677.8338916946 3.33333333333333 1 0 0.833333333333333 1 0 2.5 0.333333333333333 0.333333333333333 0 0.833333333333333
56702.8351417571 3.33333333333333 1 0 0.833333333333333 1 0 2.5 0.333333333333333 0.333333333333333 0 0.833333333333333
56727.8363918196 3.33333333333333 1 0 0.833333333333333 1 0 2.5 0.333333333333333 0.333333333333333 0 0.833333333333333
56752.8376418821 3.24666666666667 1.08666666666667 0 0.833333333333333 1.08666666666667 0 2.41333333333333 0.333333333333333 0.333333333333333 0 0.833333333333333
56777.8388919446 3.21333333333333 1.12 0 0.833333333333333 1.12 0 2.38 0.333333333333333 0.286666666666667 0 0.88
56802.8401420071 3.33333333333333 1 0 0.833333333333333 1 0 2.5 0.333333333333333 0.166666666666667 0 1
56827.8413920696 3.24666666666667 1.08666666666667 0 0.833333333333333 1.08666666666667 0 2.41333333333333 0.333333333333333 0.226666666666667 0 0.94
56852.8426421321 3 1.33333333333333 0 0.833333333333333 1.33333333333333 0 2.16666666666667 0.333333333333333 0.333333333333333 0 0.833333333333333
56877.8438921946 3.13333333333333 1.2 0 0.833333333333333 1.2 0 2.3 0.333333333333333 0.333333333333333 0 0.833333333333333
56902.8451422571 3.3 1.03333333333333 0 0.833333333333333 1.03333333333333 0 2.46666666666667 0.333333333333333 0.366666666666667 0 0.8
56927.8463923196 3.16666666666667 1.16666666666667 0 0.833333333333333 1.16666666666667 0 2.33333333333333 0.333333333333333 0.5 0 0.666666666666667
56952.8476423821 3.45333333333333 0.88 0 0.833333333333333 0.88 0 2.62 0.333333333333333 0.213333333333333 0 0.953333333333333
56977.8488924446 3.34666666666667 0.986666666666667 0 0.833333333333333 0.986666666666667 0 2.51333333333333 0.333333333333333 0.166666666666667 0 1
57002.8501425071 3.28666666666667 1.04666666666667 0 0.833333333333333 1.04666666666667 0 2.45333333333333 0.333333333333333 0.06 0 1.10666666666667
57027.8513925696 3.02 1.31333333333333 0 0.833333333333333 1.31333333333333 0 2.18666666666667 0.333333333333333 0.146666666666667 0 1.02
57052.8526426321 2.78666666666667 1.54666666666667 0 0.833333333333333 1.54666666666667 0 1.95333333333333 0.333333333333333 0.333333333333333 0 0.833333333333333
57077.8538926946 2.64666666666667 1.68666666666667 0 0.813333333333333 1.66666666666667 0.02 1.83333333333333 0.333333333333333 0.333333333333333 0 0.833333333333333
57102.8551427571 2.3 2.03333333333333 0 0.666666666666667 1.86666666666667 0.166666666666667 1.63333333333333 0.333333333333333 0.366666666666667 0 0.8
57127.8563928196 2.16666666666667 2.16666666666667 0 0.666666666666667 2 0.166666666666667 1.5 0.333333333333333 0.5 0 0.666666666666667
57152.8576428821 2.02666666666667 2.30666666666667 0 0.526666666666667 2 0.306666666666667 1.5 0.333333333333333 0.5 0 0.666666666666667
57177.8588929446 1.96 2.37333333333333 0 0.5 2.04 0.333333333333333 1.46 0.333333333333333 0.5 0 0.666666666666667
57202.8601430072 1.89333333333333 2.44 0 0.5 2.10666666666667 0.333333333333333 1.39333333333333 0.333333333333333 0.48 0 0.686666666666667
57227.8613930697 2 2.33333333333333 0 0.5 2 0.333333333333333 1.5 0.333333333333333 0.5 0 0.666666666666667
57252.8626431322 1.84666666666667 2.48666666666667 0 0.346666666666667 2 0.486666666666667 1.5 0.18 0.5 0.153333333333333 0.666666666666667
57277.8638931947 1.94 2.39333333333333 0 0.333333333333333 1.89333333333333 0.5 1.60666666666667 0.166666666666667 0.393333333333333 0.166666666666667 0.773333333333333
57302.8651432572 2.04666666666667 2.28666666666667 0 0.333333333333333 1.78666666666667 0.5 1.71333333333333 0.166666666666667 0.453333333333333 0.166666666666667 0.713333333333333
57327.8663933197 2.70666666666667 1.62666666666667 0 0.333333333333333 1.12666666666667 0.5 2.37333333333333 0.166666666666667 0.233333333333333 0.166666666666667 0.933333333333333
57352.8676433822 2.83333333333333 1.5 0 0.333333333333333 1 0.5 2.5 0.166666666666667 0.166666666666667 0.166666666666667 1
57377.8688934447 3 1.33333333333333 0 0.333333333333333 0.833333333333333 0.5 2.66666666666667 0.166666666666667 0.166666666666667 0.166666666666667 1
57402.8701435072 3.08666666666667 1.24666666666667 0 0.333333333333333 0.746666666666667 0.5 2.75333333333333 0.166666666666667 0.166666666666667 0.166666666666667 1
57427.8713935697 3.32666666666667 1.00666666666667 0 0.473333333333333 0.646666666666667 0.36 2.85333333333333 0.166666666666667 0.166666666666667 0.166666666666667 1
57452.8726436322 3.40666666666667 0.926666666666667 0 0.5 0.593333333333333 0.333333333333333 2.90666666666667 0.166666666666667 0.166666666666667 0.166666666666667 1
57477.8738936947 3.3 1.03333333333333 0 0.466666666666667 0.666666666666667 0.366666666666667 2.83333333333333 0.166666666666667 0.166666666666667 0.166666666666667 1
57502.8751437572 2.91333333333333 1.42 0 0.333333333333333 0.92 0.5 2.58 0.166666666666667 0.293333333333333 0.166666666666667 0.873333333333333
57527.8763938197 2.5 1.83333333333333 0 0.333333333333333 1.33333333333333 0.5 2.16666666666667 0.166666666666667 0.5 0.166666666666667 0.666666666666667
57552.8776438822 2.5 1.83333333333333 0 0.333333333333333 1.33333333333333 0.5 2.16666666666667 0.166666666666667 0.5 0.166666666666667 0.666666666666667
57577.8788939447 2.50666666666667 1.82666666666667 0 0.333333333333333 1.32666666666667 0.5 2.17333333333333 0.166666666666667 0.5 0.166666666666667 0.666666666666667
57602.8801440072 2.66666666666667 1.66666666666667 0 0.333333333333333 1.16666666666667 0.5 2.33333333333333 0.166666666666667 0.5 0.166666666666667 0.666666666666667
57627.8813940697 2.76666666666667 1.56666666666667 0 0.333333333333333 1.06666666666667 0.5 2.43333333333333 0.166666666666667 0.5 0.166666666666667 0.666666666666667
57652.8826441322 2.83333333333333 1.5 0 0.333333333333333 1 0.5 2.5 0.166666666666667 0.5 0.166666666666667 0.666666666666667
57677.8838941947 2.8 1.5 0 0.333333333333333 1 0.5 2.46666666666667 0.166666666666667 0.5 0.166666666666667 0.666666666666667
57702.8851442572 2.72666666666667 1.44 0 0.333333333333333 0.94 0.5 2.39333333333333 0.166666666666667 0.433333333333333 0.166666666666667 0.733333333333333
57727.8863943197 2.96666666666667 1.2 0 0.466666666666667 0.833333333333333 0.366666666666667 2.5 0.3 0.333333333333333 0.0333333333333333 0.833333333333333
57752.8876443822 2.88 1.28666666666667 0 0.393333333333333 0.846666666666667 0.44 2.48666666666667 0.333333333333333 0.333333333333333 0 0.833333333333333
57777.8888944447 2.60666666666667 1.56 0 0.426666666666667 1.15333333333333 0.406666666666667 2.18 0.333333333333333 0.486666666666667 0 0.68
57802.8901445072 2.53333333333333 1.63333333333333 0 0.5 1.3 0.333333333333333 2.03333333333333 0.333333333333333 0.5 0 0.666666666666667
57827.8913945697 2.40666666666667 1.76 0 0.5 1.42666666666667 0.333333333333333 1.90666666666667 0.333333333333333 0.593333333333333 0 0.573333333333333
57852.8926446322 2.18666666666667 1.98 0 0.5 1.64666666666667 0.333333333333333 1.68666666666667 0.333333333333333 0.666666666666667 0 0.5
57877.8938946947 2.28666666666667 1.88 0 0.5 1.54666666666667 0.333333333333333 1.78666666666667 0.333333333333333 0.533333333333333 0 0.633333333333333
57902.8951447572 2.18 1.98666666666667 0 0.513333333333333 1.66666666666667 0.32 1.66666666666667 0.333333333333333 0.5 0 0.666666666666667
57927.8963948197 2.06 2.10666666666667 0 0.5 1.77333333333333 0.333333333333333 1.56 0.333333333333333 0.646666666666667 0 0.52
57952.8976448822 2.06 2.10666666666667 0 0.5 1.77333333333333 0.333333333333333 1.56 0.333333333333333 0.606666666666667 0 0.56
57977.8988949447 2.26666666666667 1.9 0 0.453333333333333 1.52 0.38 1.81333333333333 0.333333333333333 0.5 0 0.666666666666667
58002.9001450073 2.30666666666667 1.86 0 0.333333333333333 1.36 0.5 1.97333333333333 0.333333333333333 0.5 0 0.666666666666667
58027.9013950698 2.26666666666667 1.9 0 0.333333333333333 1.4 0.5 1.93333333333333 0.333333333333333 0.446666666666667 0 0.72
58052.9026451323 2.47333333333333 1.69333333333333 0 0.473333333333333 1.33333333333333 0.36 2 0.333333333333333 0.333333333333333 0 0.833333333333333
58077.9038951948 2.55333333333333 1.61333333333333 0 0.46 1.24 0.373333333333333 2.09333333333333 0.333333333333333 0.24 0 0.926666666666667
58102.9051452573 2.79333333333333 1.37333333333333 0 0.5 1.04 0.333333333333333 2.29333333333333 0.333333333333333 0.166666666666667 0 1
58127.9063953198 2.91333333333333 1.25333333333333 0 0.58 1 0.253333333333333 2.33333333333333 0.333333333333333 0.166666666666667 0 1
58152.9076453823 3.09333333333333 1.07333333333333 0 0.633333333333333 0.873333333333333 0.2 2.46 0.333333333333333 0.04 0 1.12666666666667
58177.9088954448 3.20666666666667 0.96 0 0.666666666666667 0.793333333333333 0.166666666666667 2.54 0.333333333333333 0 0 1.16666666666667
58202.9101455073 3.51333333333333 0.653333333333333 0 0.68 0.5 0.153333333333333 2.83333333333333 0.333333333333333 0 0 1.16666666666667
58227.9113955698 3.66666666666667 0.5 0 0.833333333333333 0.5 0 2.83333333333333 0.333333333333333 0 0 1.16666666666667
58252.9126456323 3.62666666666667 0.54 0 0.793333333333333 0.5 0.04 2.83333333333333 0.333333333333333 0 0 1.16666666666667
58277.9138956948 3.40666666666667 0.76 0 0.586666666666667 0.513333333333333 0.246666666666667 2.82 0.253333333333333 0.0866666666666667 0.08 1.08
58302.9151457573 3.43333333333333 0.733333333333333 0 0.6 0.5 0.233333333333333 2.83333333333333 0.166666666666667 0.166666666666667 0.166666666666667 1
58327.9163958198 3.5 0.666666666666667 0 0.666666666666667 0.5 0.166666666666667 2.83333333333333 0.166666666666667 0.166666666666667 0.166666666666667 1
58352.9176458823 3.5 0.666666666666667 0 0.666666666666667 0.5 0.166666666666667 2.83333333333333 0.166666666666667 0.166666666666667 0.166666666666667 1
58377.9188959448 3.56 0.606666666666667 0 0.666666666666667 0.44 0.166666666666667 2.89333333333333 0.166666666666667 0.106666666666667 0.166666666666667 1.06
58402.9201460073 3.76666666666667 0.4 0 0.766666666666667 0.333333333333333 0.0666666666666667 3 0.266666666666667 0 0.0666666666666667 1.16666666666667
58427.9213960698 3.83333333333333 0.333333333333333 0 0.833333333333333 0.333333333333333 0 3 0.333333333333333 0 0 1.16666666666667
58452.9226461323 3.76 0.406666666666667 0 0.833333333333333 0.406666666666667 0 2.92666666666667 0.333333333333333 0.0733333333333333 0 1.09333333333333
58477.9238961948 3.71333333333333 0.453333333333333 0 0.833333333333333 0.453333333333333 0 2.88 0.333333333333333 0.166666666666667 0 1
58502.9251462573 3.71333333333333 0.453333333333333 0 0.833333333333333 0.453333333333333 0 2.88 0.333333333333333 0.166666666666667 0 1
58527.9263963198 3.66666666666667 0.5 0 0.833333333333333 0.5 0 2.83333333333333 0.333333333333333 0.166666666666667 0 1
58552.9276463823 3.6 0.566666666666667 0 0.766666666666667 0.5 0.0666666666666667 2.83333333333333 0.266666666666667 0.166666666666667 0.0666666666666667 1
58577.9288964448 3.5 0.666666666666667 0 0.666666666666667 0.5 0.166666666666667 2.83333333333333 0.166666666666667 0.166666666666667 0.166666666666667 1
58602.9301465073 3.5 0.666666666666667 0 0.666666666666667 0.5 0.166666666666667 2.83333333333333 0.166666666666667 0.166666666666667 0.166666666666667 1
58627.9313965698 3.65333333333333 0.513333333333333 0 0.666666666666667 0.346666666666667 0.166666666666667 2.98666666666667 0.166666666666667 0.166666666666667 0.166666666666667 1
58652.9326466323 3.58 0.586666666666667 0 0.58 0.333333333333333 0.253333333333333 3 0.166666666666667 0.166666666666667 0.166666666666667 1
58677.9338966948 3.54 0.626666666666667 0 0.506666666666667 0.3 0.326666666666667 3.03333333333333 0.166666666666667 0.166666666666667 0.166666666666667 1
58702.9351467573 3.72 0.446666666666667 0 0.666666666666667 0.28 0.166666666666667 3.05333333333333 0.166666666666667 0.113333333333333 0.166666666666667 1.05333333333333
58727.9363968198 3.76 0.333333333333333 0 0.666666666666667 0.166666666666667 0.166666666666667 3.09333333333333 0.166666666666667 0 0.166666666666667 1.09333333333333
58752.9376468823 3.51333333333333 0.486666666666667 0 0.666666666666667 0.32 0.166666666666667 2.84666666666667 0.166666666666667 0.153333333333333 0.166666666666667 0.846666666666667
58777.9388969448 3.41333333333333 0.586666666666667 0 0.58 0.333333333333333 0.253333333333333 2.83333333333333 0.166666666666667 0.166666666666667 0.166666666666667 0.833333333333333
58802.9401470074 3.28666666666667 0.713333333333333 0 0.5 0.38 0.333333333333333 2.78666666666667 0.166666666666667 0.213333333333333 0.166666666666667 0.786666666666667
58827.9413970699 3.05333333333333 0.946666666666667 0 0.5 0.613333333333333 0.333333333333333 2.55333333333333 0.166666666666667 0.5 0.166666666666667 0.5
58852.9426471324 3.02 0.98 0 0.5 0.646666666666667 0.333333333333333 2.52 0.166666666666667 0.5 0.166666666666667 0.5
58877.9438971949 2.85333333333333 1.14666666666667 0 0.5 0.813333333333333 0.333333333333333 2.35333333333333 0.166666666666667 0.6 0.166666666666667 0.4
58902.9451472574 2.94 1.06 0 0.606666666666667 0.833333333333333 0.226666666666667 2.33333333333333 0.273333333333333 0.5 0.06 0.5
58927.9463973199 2.92 1.08 0 0.666666666666667 0.913333333333333 0.166666666666667 2.25333333333333 0.333333333333333 0.433333333333333 0 0.566666666666667
58952.9476473824 2.85333333333333 1.14666666666667 0 0.666666666666667 0.98 0.166666666666667 2.18666666666667 0.333333333333333 0.34 0 0.66
58977.9488974449 2.64666666666667 1.35333333333333 0 0.666666666666667 1.18666666666667 0.166666666666667 1.98 0.333333333333333 0.573333333333333 0 0.426666666666667
59002.9501475074 2.7 1.3 0 0.666666666666667 1.13333333333333 0.166666666666667 2.03333333333333 0.333333333333333 0.7 0 0.3
59027.9513975699 2.76666666666667 1.23333333333333 0 0.666666666666667 1.06666666666667 0.166666666666667 2.1 0.333333333333333 0.666666666666667 0 0.333333333333333
59052.9526476324 2.64666666666667 1.35333333333333 0 0.646666666666667 1.16666666666667 0.186666666666667 2 0.333333333333333 0.666666666666667 0 0.333333333333333
59077.9538976949 2.36 1.64 0 0.5 1.30666666666667 0.333333333333333 1.86 0.333333333333333 0.666666666666667 0 0.333333333333333
59102.9551477574 2.39333333333333 1.60666666666667 0 0.626666666666667 1.4 0.206666666666667 1.76666666666667 0.333333333333333 0.666666666666667 0 0.333333333333333
59127.9563978199 2.5 1.5 0 0.666666666666667 1.33333333333333 0.166666666666667 1.83333333333333 0.333333333333333 0.666666666666667 0 0.333333333333333
59152.9576478824 2.62666666666667 1.37333333333333 0 0.666666666666667 1.20666666666667 0.166666666666667 1.96 0.333333333333333 0.553333333333333 0 0.446666666666667
59177.9588979449 2.83333333333333 1.16666666666667 0 0.666666666666667 1 0.166666666666667 2.16666666666667 0.333333333333333 0.5 0 0.5
59202.9601480074 2.83333333333333 1.16666666666667 0 0.666666666666667 1 0.166666666666667 2.16666666666667 0.333333333333333 0.5 0 0.5
59227.9613980699 2.83333333333333 1.16666666666667 0 0.666666666666667 1 0.166666666666667 2.16666666666667 0.333333333333333 0.5 0 0.5
59252.9626481324 2.80666666666667 1.19333333333333 0 0.666666666666667 1.02666666666667 0.166666666666667 2.14 0.333333333333333 0.406666666666667 0 0.593333333333333
59277.9638981949 2.83333333333333 1.16666666666667 0 0.666666666666667 1 0.166666666666667 2.16666666666667 0.333333333333333 0.333333333333333 0 0.666666666666667
59302.9651482574 2.80666666666667 1.19333333333333 0 0.64 1 0.193333333333333 2.16666666666667 0.333333333333333 0.333333333333333 0 0.666666666666667
59327.9663983199 2.70666666666667 1.29333333333333 0 0.5 0.96 0.333333333333333 2.20666666666667 0.333333333333333 0.333333333333333 0 0.666666666666667
59352.9676483824 2.52666666666667 1.47333333333333 0 0.346666666666667 0.986666666666667 0.486666666666667 2.18 0.333333333333333 0.333333333333333 0 0.666666666666667
59377.9688984449 2.66666666666667 1.33333333333333 0 0.333333333333333 0.833333333333333 0.5 2.33333333333333 0.333333333333333 0.333333333333333 0 0.666666666666667
59402.9701485074 2.82 1.18 0 0.333333333333333 0.68 0.5 2.48666666666667 0.333333333333333 0.333333333333333 0 0.666666666666667
59427.9713985699 2.83333333333333 1.16666666666667 0 0.333333333333333 0.666666666666667 0.5 2.5 0.333333333333333 0.333333333333333 0 0.666666666666667
59452.9726486324 2.66666666666667 1.33333333333333 0 0.166666666666667 0.666666666666667 0.666666666666667 2.5 0.166666666666667 0.333333333333333 0.166666666666667 0.666666666666667
59477.9738986949 2.66666666666667 1.33333333333333 0 0.166666666666667 0.666666666666667 0.666666666666667 2.5 0.166666666666667 0.333333333333333 0.166666666666667 0.666666666666667
59502.9751487574 2.63333333333333 1.36666666666667 0 0.166666666666667 0.7 0.666666666666667 2.46666666666667 0.166666666666667 0.36 0.166666666666667 0.64
59527.9763988199 2.33333333333333 1.66666666666667 0 0.166666666666667 1 0.666666666666667 2.16666666666667 0.166666666666667 0.5 0.166666666666667 0.5
59552.9776488824 2.22666666666667 1.77333333333333 0 0.06 1 0.773333333333333 2.16666666666667 0.06 0.5 0.273333333333333 0.5
59577.9788989449 2.16666666666667 1.83333333333333 0 0 1 0.833333333333333 2.16666666666667 0 0.5 0.333333333333333 0.5
59602.9801490075 2.12666666666667 1.83333333333333 0 0 1 0.833333333333333 2.12666666666667 0 0.5 0.333333333333333 0.46
59627.98139907 2.02 1.81333333333333 0 0 0.98 0.833333333333333 2.02 0 0.48 0.333333333333333 0.353333333333333
59652.9826491325 2.28666666666667 1.54666666666667 0 0.08 0.793333333333333 0.753333333333333 2.20666666666667 0.08 0.333333333333333 0.253333333333333 0.5
59677.983899195 2.52666666666667 1.30666666666667 0 0.166666666666667 0.64 0.666666666666667 2.36 0.166666666666667 0.333333333333333 0.166666666666667 0.5
59702.9851492575 2.49333333333333 1.34 0 0.206666666666667 0.713333333333333 0.626666666666667 2.28666666666667 0.166666666666667 0.38 0.166666666666667 0.453333333333333
59727.98639932 2.5 1.33333333333333 0 0.333333333333333 0.833333333333333 0.5 2.16666666666667 0.166666666666667 0.5 0.166666666666667 0.333333333333333
59752.9876493825 2.5 1.33333333333333 0 0.333333333333333 0.833333333333333 0.5 2.16666666666667 0.166666666666667 0.5 0.166666666666667 0.333333333333333
59777.988899445 2.5 1.33333333333333 0 0.333333333333333 0.833333333333333 0.5 2.16666666666667 0.166666666666667 0.5 0.166666666666667 0.333333333333333
59802.9901495075 2.5 1.33333333333333 0 0.22 0.72 0.613333333333333 2.28 0.166666666666667 0.386666666666667 0.166666666666667 0.446666666666667
59827.99139957 2.5 1.33333333333333 0 0.166666666666667 0.666666666666667 0.666666666666667 2.33333333333333 0.166666666666667 0.333333333333333 0.166666666666667 0.5
59852.9926496325 2.42 1.41333333333333 0 0.166666666666667 0.746666666666667 0.666666666666667 2.25333333333333 0.166666666666667 0.333333333333333 0.166666666666667 0.5
59877.993899695 2.47333333333333 1.36 0 0.166666666666667 0.693333333333333 0.666666666666667 2.30666666666667 0.166666666666667 0.333333333333333 0.166666666666667 0.5
59902.9951497575 2.5 1.33333333333333 0 0.166666666666667 0.666666666666667 0.666666666666667 2.33333333333333 0.166666666666667 0.333333333333333 0.166666666666667 0.5
59927.99639982 2.78 1.05333333333333 0 0.28 0.5 0.553333333333333 2.5 0.166666666666667 0.166666666666667 0.166666666666667 0.666666666666667
59952.9976498825 2.83333333333333 1 0 0.333333333333333 0.5 0.5 2.5 0.166666666666667 0.166666666666667 0.166666666666667 0.666666666666667
59977.998899945 2.75 1.03846153846154 0 0.294871794871795 0.5 0.538461538461538 2.4551282051282 0.166666666666667 0.166666666666667 0.166666666666667 0.666666666666667
60003.0001500075 2.5 1.16666666666667 0 0.166666666666667 0.5 0.666666666666667 2.33333333333333 0.166666666666667 0.166666666666667 0.166666666666667 0.666666666666667
60028.00140007 2.50666666666667 1.16 0 0.22 0.546666666666667 0.613333333333333 2.28666666666667 0.166666666666667 0.166666666666667 0.166666666666667 0.666666666666667
60053.0026501325 2.5 1.16666666666667 0 0.333333333333333 0.666666666666667 0.5 2.16666666666667 0.166666666666667 0.166666666666667 0.166666666666667 0.666666666666667
60078.003900195 2.5 1.16666666666667 0 0.333333333333333 0.666666666666667 0.5 2.16666666666667 0.166666666666667 0.166666666666667 0.166666666666667 0.666666666666667
60103.0051502575 2.35333333333333 1.31333333333333 0 0.333333333333333 0.813333333333333 0.5 2.02 0.166666666666667 0.166666666666667 0.166666666666667 0.666666666666667
60128.00640032 2.23333333333333 1.43333333333333 0 0.333333333333333 0.933333333333333 0.5 1.9 0.166666666666667 0.166666666666667 0.166666666666667 0.666666666666667
60153.0076503825 2.01333333333333 1.65333333333333 0 0.333333333333333 1.15333333333333 0.5 1.68 0.166666666666667 0.166666666666667 0.166666666666667 0.666666666666667
60178.008900445 2.14666666666667 1.52 0 0.333333333333333 1.02 0.5 1.81333333333333 0.166666666666667 0.173333333333333 0.166666666666667 0.66
60203.0101505075 2 1.56666666666667 0 0.333333333333333 1.06666666666667 0.5 1.66666666666667 0.166666666666667 0.233333333333333 0.166666666666667 0.5
60228.01140057 2.09333333333333 1.40666666666667 0 0.426666666666667 1 0.406666666666667 1.66666666666667 0.166666666666667 0.166666666666667 0.166666666666667 0.5
60253.0126506325 2.29333333333333 1.20666666666667 0 0.626666666666667 1 0.206666666666667 1.66666666666667 0.166666666666667 0.166666666666667 0.166666666666667 0.5
60278.013900695 2.58 0.92 0 0.666666666666667 0.753333333333333 0.166666666666667 1.91333333333333 0.166666666666667 0.166666666666667 0.166666666666667 0.5
60303.0151507575 2.66666666666667 0.833333333333333 0 0.666666666666667 0.666666666666667 0.166666666666667 2 0.166666666666667 0.166666666666667 0.166666666666667 0.5
60328.01640082 2.66 0.84 0 0.666666666666667 0.673333333333333 0.166666666666667 1.99333333333333 0.166666666666667 0.166666666666667 0.166666666666667 0.5
60353.0176508825 2.72666666666667 0.773333333333333 0 0.666666666666667 0.606666666666667 0.166666666666667 2.06 0.166666666666667 0.0266666666666667 0.166666666666667 0.64
60378.018900945 2.96666666666667 0.533333333333333 0 0.666666666666667 0.366666666666667 0.166666666666667 2.3 0.166666666666667 0 0.166666666666667 0.666666666666667
60403.0201510075 3.11333333333333 0.386666666666667 0 0.78 0.333333333333333 0.0533333333333333 2.33333333333333 0.28 0 0.0533333333333333 0.666666666666667
60428.0214010701 3.16666666666667 0.333333333333333 0 0.833333333333333 0.333333333333333 0 2.33333333333333 0.333333333333333 0 0 0.666666666666667
60453.0226511326 3.16666666666667 0.333333333333333 0 0.833333333333333 0.333333333333333 0 2.33333333333333 0.333333333333333 0 0 0.666666666666667
60478.0239011951 3.04666666666667 0.453333333333333 0 0.833333333333333 0.453333333333333 0 2.21333333333333 0.333333333333333 0 0 0.666666666666667
60503.0251512576 2.95333333333333 0.546666666666667 0 0.833333333333333 0.546666666666667 0 2.12 0.333333333333333 0 0 0.666666666666667
60528.0264013201 2.83333333333333 0.666666666666667 0 0.833333333333333 0.666666666666667 0 2 0.333333333333333 0 0 0.666666666666667
60553.0276513826 2.78666666666667 0.713333333333333 0 0.833333333333333 0.713333333333333 0 1.95333333333333 0.333333333333333 0.0466666666666667 0 0.62
60578.0289014451 2.66666666666667 0.833333333333333 0 0.833333333333333 0.833333333333333 0 1.83333333333333 0.333333333333333 0.166666666666667 0 0.5
60603.0301515076 2.74666666666667 0.753333333333333 0 0.833333333333333 0.753333333333333 0 1.91333333333333 0.333333333333333 0.0866666666666667 0 0.58
60628.0314015701 2.83333333333333 0.666666666666667 0 0.833333333333333 0.666666666666667 0 2 0.333333333333333 0 0 0.666666666666667
60653.0326516326 2.70666666666667 0.793333333333333 0 0.833333333333333 0.793333333333333 0 1.87333333333333 0.333333333333333 0 0 0.666666666666667
60678.0339016951 2.32666666666667 1.17333333333333 0 0.7 1.04 0.133333333333333 1.62666666666667 0.333333333333333 0.04 0 0.626666666666667
60703.0351517576 2.16666666666667 1.33333333333333 0 0.666666666666667 1.16666666666667 0.166666666666667 1.5 0.333333333333333 0.166666666666667 0 0.5
60728.0364018201 2.1 1.4 0 0.6 1.16666666666667 0.233333333333333 1.5 0.333333333333333 0.166666666666667 0 0.5
60753.0376518826 2.04 1.46 0 0.5 1.12666666666667 0.333333333333333 1.54 0.333333333333333 0.166666666666667 0 0.5
60778.0389019451 2.40666666666667 1.09333333333333 0 0.626666666666667 0.886666666666667 0.206666666666667 1.78 0.333333333333333 0.166666666666667 0 0.5
60803.0401520076 2.70666666666667 0.793333333333333 0 0.666666666666667 0.626666666666667 0.166666666666667 2.04 0.333333333333333 0.106666666666667 0 0.56
60828.0414020701 2.83333333333333 0.666666666666667 0 0.666666666666667 0.5 0.166666666666667 2.16666666666667 0.333333333333333 0 0 0.666666666666667
60853.0426521326 2.83333333333333 0.666666666666667 0 0.666666666666667 0.5 0.166666666666667 2.16666666666667 0.333333333333333 0 0 0.666666666666667
60878.0439021951 2.83333333333333 0.666666666666667 0 0.666666666666667 0.5 0.166666666666667 2.16666666666667 0.333333333333333 0 0 0.666666666666667
60903.0451522576 2.66666666666667 0.833333333333333 0 0.5 0.5 0.333333333333333 2.16666666666667 0.333333333333333 0 0 0.666666666666667
60928.0464023201 2.66666666666667 0.833333333333333 0 0.5 0.5 0.333333333333333 2.16666666666667 0.333333333333333 0 0 0.666666666666667
60953.0476523826 2.42666666666667 1.07333333333333 0 0.5 0.74 0.333333333333333 1.92666666666667 0.333333333333333 0.14 0 0.526666666666667
60978.0489024451 2.42 1.08 0 0.42 0.666666666666667 0.413333333333333 2 0.333333333333333 0.166666666666667 0 0.5
61003.0501525076 2.58 0.92 0 0.333333333333333 0.42 0.5 2.24666666666667 0.333333333333333 0.02 0 0.646666666666667
61028.0514025701 2.84 0.66 0 0.506666666666667 0.333333333333333 0.326666666666667 2.33333333333333 0.333333333333333 0 0 0.666666666666667
61053.0526526326 3 0.5 0 0.666666666666667 0.333333333333333 0.166666666666667 2.33333333333333 0.333333333333333 0 0 0.666666666666667
61078.0539026951 3 0.5 0 0.666666666666667 0.333333333333333 0.166666666666667 2.33333333333333 0.333333333333333 0 0 0.666666666666667
61103.0551527576 3 0.5 0 0.666666666666667 0.333333333333333 0.166666666666667 2.33333333333333 0.333333333333333 0 0 0.666666666666667
61128.0564028201 3.12666666666667 0.373333333333333 0 0.666666666666667 0.206666666666667 0.166666666666667 2.46 0.333333333333333 0 0 0.666666666666667
61153.0576528826 3.13333333333333 0.366666666666667 0 0.666666666666667 0.2 0.166666666666667 2.46666666666667 0.333333333333333 0 0 0.666666666666667
61178.0589029451 2.98 0.52 0 0.666666666666667 0.353333333333333 0.166666666666667 2.31333333333333 0.333333333333333 0.02 0 0.646666666666667
61203.0601530077 3 0.5 0 0.666666666666667 0.333333333333333 0.166666666666667 2.33333333333333 0.333333333333333 0 0 0.666666666666667
61228.0614030702 3 0.5 0 0.666666666666667 0.333333333333333 0.166666666666667 2.33333333333333 0.333333333333333 0 0 0.666666666666667
61253.0626531327 3 0.5 0 0.666666666666667 0.333333333333333 0.166666666666667 2.33333333333333 0.333333333333333 0 0 0.666666666666667
61278.0639031952 2.87333333333333 0.626666666666667 0 0.666666666666667 0.46 0.166666666666667 2.20666666666667 0.333333333333333 0 0 0.666666666666667
61303.0651532577 2.82666666666667 0.673333333333333 0 0.666666666666667 0.506666666666667 0.166666666666667 2.16 0.333333333333333 0.00666666666666667 0 0.66
61328.0664033202 2.66666666666667 0.833333333333333 0 0.666666666666667 0.666666666666667 0.166666666666667 2 0.333333333333333 0.166666666666667 0 0.5
61353.0676533827 2.66666666666667 0.833333333333333 0 0.666666666666667 0.666666666666667 0.166666666666667 2 0.333333333333333 0.166666666666667 0 0.5
61378.0689034452 2.56 0.94 0 0.56 0.666666666666667 0.273333333333333 2 0.24 0.166666666666667 0.0933333333333333 0.5
61403.0701535077 2.21333333333333 1.28666666666667 0 0.333333333333333 0.786666666666667 0.5 1.88 0.166666666666667 0.166666666666667 0.166666666666667 0.5
61428.0714035702 2 1.5 0 0.333333333333333 1 0.5 1.66666666666667 0.166666666666667 0.166666666666667 0.166666666666667 0.5
61453.0726536327 2.14666666666667 1.35333333333333 0 0.333333333333333 0.853333333333333 0.5 1.81333333333333 0.166666666666667 0.166666666666667 0.166666666666667 0.5
61478.0739036952 2.24666666666667 1.25333333333333 0 0.413333333333333 0.833333333333333 0.42 1.83333333333333 0.166666666666667 0.166666666666667 0.166666666666667 0.5
61503.0751537577 2.33333333333333 1.16666666666667 0 0.5 0.833333333333333 0.333333333333333 1.83333333333333 0.166666666666667 0.166666666666667 0.166666666666667 0.5
61528.0764038202 2.32666666666667 1.17333333333333 0 0.373333333333333 0.713333333333333 0.46 1.95333333333333 0.166666666666667 0.166666666666667 0.166666666666667 0.5
61553.0776538827 2.33333333333333 1.16666666666667 0 0.333333333333333 0.666666666666667 0.5 2 0.166666666666667 0.166666666666667 0.166666666666667 0.5
61578.0789039452 2.16666666666667 1.33333333333333 0 0.333333333333333 0.833333333333333 0.5 1.83333333333333 0.166666666666667 0.333333333333333 0.166666666666667 0.333333333333333
61603.0801540077 2.19333333333333 1.30666666666667 0 0.36 0.833333333333333 0.473333333333333 1.83333333333333 0.166666666666667 0.333333333333333 0.166666666666667 0.333333333333333
61628.0814040702 2.52 0.98 0 0.5 0.646666666666667 0.333333333333333 2.02 0.166666666666667 0.333333333333333 0.166666666666667 0.333333333333333
61653.0826541327 2.83333333333333 0.666666666666667 0 0.5 0.333333333333333 0.333333333333333 2.33333333333333 0.166666666666667 0.333333333333333 0.166666666666667 0.333333333333333
61678.0839041952 2.83333333333333 0.666666666666667 0 0.5 0.333333333333333 0.333333333333333 2.33333333333333 0.166666666666667 0.333333333333333 0.166666666666667 0.333333333333333
61703.0851542577 2.83333333333333 0.666666666666667 0 0.5 0.333333333333333 0.333333333333333 2.33333333333333 0.166666666666667 0.333333333333333 0.166666666666667 0.333333333333333
61728.0864043202 2.74 0.76 0 0.5 0.426666666666667 0.333333333333333 2.24 0.166666666666667 0.333333333333333 0.166666666666667 0.333333333333333
61753.0876543827 2.66666666666667 0.833333333333333 0 0.5 0.5 0.333333333333333 2.16666666666667 0.166666666666667 0.333333333333333 0.166666666666667 0.333333333333333
61778.0889044452 2.79333333333333 0.706666666666667 0 0.5 0.373333333333333 0.333333333333333 2.29333333333333 0.166666666666667 0.206666666666667 0.166666666666667 0.46
61803.0901545077 2.83333333333333 0.666666666666667 0 0.5 0.333333333333333 0.333333333333333 2.33333333333333 0.166666666666667 0.166666666666667 0.166666666666667 0.5
61828.0914045702 2.46666666666667 1.03333333333333 0 0.393333333333333 0.593333333333333 0.44 2.07333333333333 0.166666666666667 0.166666666666667 0.166666666666667 0.5
61853.0926546327 2.25333333333333 1.24666666666667 0 0.333333333333333 0.746666666666667 0.5 1.92 0.166666666666667 0.166666666666667 0.166666666666667 0.5
61878.0939046952 2.10666666666667 1.39333333333333 0 0.333333333333333 0.893333333333333 0.5 1.77333333333333 0.166666666666667 0.166666666666667 0.166666666666667 0.5
61903.0951547577 2 1.5 0 0.333333333333333 1 0.5 1.66666666666667 0.166666666666667 0.166666666666667 0.166666666666667 0.5
61928.0964048202 2 1.5 0 0.333333333333333 1 0.5 1.66666666666667 0.166666666666667 0.166666666666667 0.166666666666667 0.5
61953.0976548827 2.16666666666667 1.33333333333333 0 0.333333333333333 0.833333333333333 0.5 1.83333333333333 0.166666666666667 0.166666666666667 0.166666666666667 0.5
61978.0989049452 2.31333333333333 1.18666666666667 0 0.333333333333333 0.686666666666667 0.5 1.98 0.166666666666667 0.166666666666667 0.166666666666667 0.5
62003.1001550077 2.33333333333333 1.16666666666667 0 0.333333333333333 0.666666666666667 0.5 2 0.166666666666667 0.166666666666667 0.166666666666667 0.5
62028.1014050703 2.4 1.1 0 0.4 0.666666666666667 0.433333333333333 2 0.166666666666667 0.166666666666667 0.166666666666667 0.5
62053.1026551328 2.38 1.12 0 0.5 0.786666666666667 0.333333333333333 1.88 0.166666666666667 0.166666666666667 0.166666666666667 0.5
62078.1039051953 2.45333333333333 1.04666666666667 0 0.5 0.713333333333333 0.333333333333333 1.95333333333333 0.166666666666667 0.166666666666667 0.166666666666667 0.5
62103.1051552578 2.5 1 0 0.5 0.666666666666667 0.333333333333333 2 0.166666666666667 0.166666666666667 0.166666666666667 0.5
62128.1064053203 2.51333333333333 0.986666666666667 0 0.513333333333333 0.666666666666667 0.32 2 0.18 0.166666666666667 0.153333333333333 0.5
62153.1076553828 2.62666666666667 0.873333333333333 0 0.626666666666667 0.666666666666667 0.206666666666667 2 0.333333333333333 0.166666666666667 0 0.5
62178.1089054453 2.66666666666667 0.833333333333333 0 0.666666666666667 0.666666666666667 0.166666666666667 2 0.333333333333333 0.166666666666667 0 0.5
62203.1101555078 2.66666666666667 0.833333333333333 0 0.666666666666667 0.666666666666667 0.166666666666667 2 0.333333333333333 0.166666666666667 0 0.5
62228.1114055703 2.68666666666667 0.813333333333333 0 0.686666666666667 0.666666666666667 0.146666666666667 2 0.333333333333333 0.166666666666667 0 0.5
62253.1126556328 2.83333333333333 0.666666666666667 0 0.833333333333333 0.666666666666667 0 2 0.333333333333333 0.166666666666667 0 0.5
62278.1139056953 2.83333333333333 0.666666666666667 0 0.833333333333333 0.666666666666667 0 2 0.333333333333333 0.166666666666667 0 0.5
62303.1151557578 2.83333333333333 0.666666666666667 0 0.833333333333333 0.666666666666667 0 2 0.333333333333333 0.166666666666667 0 0.5
62328.1164058203 2.68666666666667 0.813333333333333 0 0.826666666666667 0.806666666666667 0.00666666666666667 1.86 0.333333333333333 0.166666666666667 0 0.5
62353.1176558828 2.53333333333333 0.966666666666667 0 0.666666666666667 0.8 0.166666666666667 1.86666666666667 0.333333333333333 0.166666666666667 0 0.5
62378.1189059453 2.88666666666667 0.613333333333333 0 0.666666666666667 0.446666666666667 0.166666666666667 2.22 0.333333333333333 0.113333333333333 0 0.553333333333333
62403.1201560078 2.86 0.64 0 0.666666666666667 0.473333333333333 0.166666666666667 2.19333333333333 0.333333333333333 0 0 0.666666666666667
62428.1214060703 2.66666666666667 0.833333333333333 0 0.666666666666667 0.666666666666667 0.166666666666667 2 0.333333333333333 0 0 0.666666666666667
62453.1226561328 2.66666666666667 0.833333333333333 0 0.666666666666667 0.666666666666667 0.166666666666667 2 0.333333333333333 0 0 0.666666666666667
62478.1239061953 2.66666666666667 0.833333333333333 0 0.666666666666667 0.666666666666667 0.166666666666667 2 0.333333333333333 0 0 0.666666666666667
62503.1251562578 2.63333333333333 0.866666666666667 0 0.666666666666667 0.7 0.166666666666667 1.96666666666667 0.333333333333333 0 0 0.666666666666667
62528.1264063203 2.5 1 0 0.666666666666667 0.833333333333333 0.166666666666667 1.83333333333333 0.333333333333333 0 0 0.666666666666667
62553.1276563828 2.57333333333333 0.926666666666667 0 0.666666666666667 0.76 0.166666666666667 1.90666666666667 0.333333333333333 0 0 0.666666666666667
62578.1289064453 2.7 0.8 0 0.666666666666667 0.633333333333333 0.166666666666667 2.03333333333333 0.333333333333333 0 0 0.666666666666667
62603.1301565078 2.83333333333333 0.666666666666667 0 0.666666666666667 0.5 0.166666666666667 2.16666666666667 0.333333333333333 0 0 0.666666666666667
62628.1314065703 2.83333333333333 0.666666666666667 0 0.666666666666667 0.5 0.166666666666667 2.16666666666667 0.333333333333333 0 0 0.666666666666667
62653.1326566328 2.98 0.52 0 0.666666666666667 0.353333333333333 0.166666666666667 2.31333333333333 0.333333333333333 0 0 0.666666666666667
62678.1339066953 2.90666666666667 0.593333333333333 0 0.666666666666667 0.426666666666667 0.166666666666667 2.24 0.333333333333333 0 0 0.666666666666667
62703.1351567578 2.72 0.78 0 0.666666666666667 0.613333333333333 0.166666666666667 2.05333333333333 0.333333333333333 0 0 0.666666666666667
62728.1364068203 2.66666666666667 0.833333333333333 0 0.666666666666667 0.666666666666667 0.166666666666667 2 0.333333333333333 0 0 0.666666666666667
62753.1376568828 2.66666666666667 0.833333333333333 0 0.666666666666667 0.666666666666667 0.166666666666667 2 0.333333333333333 0 0 0.666666666666667
62778.1389069453 2.66666666666667 0.833333333333333 0 0.666666666666667 0.666666666666667 0.166666666666667 2 0.333333333333333 0 0 0.666666666666667
62803.1401570079 2.66666666666667 0.833333333333333 0 0.666666666666667 0.666666666666667 0.166666666666667 2 0.333333333333333 0 0 0.666666666666667
62828.1414070704 2.66666666666667 0.833333333333333 0 0.666666666666667 0.666666666666667 0.166666666666667 2 0.333333333333333 0 0 0.666666666666667
62853.1426571329 2.66666666666667 0.833333333333333 0 0.666666666666667 0.666666666666667 0.166666666666667 2 0.333333333333333 0 0 0.666666666666667
62878.1439071954 2.66666666666667 0.833333333333333 0 0.666666666666667 0.666666666666667 0.166666666666667 2 0.333333333333333 0 0 0.666666666666667
62903.1451572579 2.62666666666667 0.873333333333333 0 0.78 0.82 0.0533333333333333 1.84666666666667 0.333333333333333 0 0 0.666666666666667
62928.1464073204 2.40666666666667 1.09333333333333 0 0.833333333333333 1.09333333333333 0 1.57333333333333 0.333333333333333 0.14 0 0.526666666666667
62953.1476573829 2.50666666666667 0.993333333333333 0 0.833333333333333 0.993333333333333 0 1.67333333333333 0.333333333333333 0.166666666666667 0 0.5
62978.1489074454 2.82666666666667 0.673333333333333 0 0.833333333333333 0.673333333333333 0 1.99333333333333 0.333333333333333 0.166666666666667 0 0.5
63003.1501575079 2.83333333333333 0.666666666666667 0 0.833333333333333 0.666666666666667 0 2 0.333333333333333 0.166666666666667 0 0.5
63028.1514075704 2.82666666666667 0.673333333333333 0 0.833333333333333 0.673333333333333 0 1.99333333333333 0.333333333333333 0.166666666666667 0 0.5
63053.1526576329 2.83333333333333 0.666666666666667 0 0.833333333333333 0.666666666666667 0 2 0.333333333333333 0.166666666666667 0 0.5
63078.1539076954 2.83333333333333 0.666666666666667 0 0.833333333333333 0.666666666666667 0 2 0.333333333333333 0.166666666666667 0 0.5
63103.1551577579 2.74 0.76 0 0.806666666666667 0.733333333333333 0.0266666666666667 1.93333333333333 0.333333333333333 0.233333333333333 0 0.433333333333333
63128.1564078204 2.36666666666667 1.13333333333333 0 0.666666666666667 0.966666666666667 0.166666666666667 1.7 0.333333333333333 0.333333333333333 0 0.333333333333333
63153.1576578829 2.17333333333333 1.32666666666667 0 0.506666666666667 1 0.326666666666667 1.66666666666667 0.173333333333333 0.333333333333333 0.16 0.333333333333333
63178.1589079454 2.24666666666667 1.25333333333333 0 0.5 0.92 0.333333333333333 1.74666666666667 0.166666666666667 0.333333333333333 0.166666666666667 0.333333333333333
63203.1601580079 2.49333333333333 1.00666666666667 0 0.5 0.673333333333333 0.333333333333333 1.99333333333333 0.166666666666667 0.173333333333333 0.166666666666667 0.493333333333333
63228.1614080704 2.52666666666667 0.973333333333333 0 0.5 0.64 0.333333333333333 2.02666666666667 0.166666666666667 0.166666666666667 0.166666666666667 0.5
63253.1626581329 2.57333333333333 0.926666666666667 0 0.5 0.593333333333333 0.333333333333333 2.07333333333333 0.166666666666667 0.166666666666667 0.166666666666667 0.5
63278.1639081954 2.5 1 0 0.5 0.666666666666667 0.333333333333333 2 0.166666666666667 0.166666666666667 0.166666666666667 0.5
63303.1651582579 2.5 1 0 0.5 0.666666666666667 0.333333333333333 2 0.166666666666667 0.166666666666667 0.166666666666667 0.5
63328.1664083204 2.34666666666667 1.15333333333333 0 0.453333333333333 0.773333333333333 0.38 1.89333333333333 0.12 0.166666666666667 0.213333333333333 0.5
63353.1676583829 2.22 1.28 0 0.386666666666667 0.833333333333333 0.446666666666667 1.83333333333333 0.0533333333333333 0.166666666666667 0.28 0.5
63378.1689084454 2.21333333333333 1.28666666666667 0 0.5 0.953333333333333 0.333333333333333 1.71333333333333 0.166666666666667 0.166666666666667 0.166666666666667 0.5
63403.1701585079 2.32666666666667 1.17333333333333 0 0.5 0.84 0.333333333333333 1.82666666666667 0.166666666666667 0.166666666666667 0.166666666666667 0.5
63428.1714085704 2.33333333333333 1.16666666666667 0 0.5 0.833333333333333 0.333333333333333 1.83333333333333 0.166666666666667 0.166666666666667 0.166666666666667 0.5
63453.1726586329 2.33333333333333 1.16666666666667 0 0.5 0.833333333333333 0.333333333333333 1.83333333333333 0.166666666666667 0.166666666666667 0.166666666666667 0.5
63478.1739086954 2.34666666666667 1.15333333333333 0 0.5 0.82 0.333333333333333 1.84666666666667 0.166666666666667 0.24 0.166666666666667 0.426666666666667
63503.1751587579 2.48666666666667 1.01333333333333 0 0.653333333333333 0.833333333333333 0.18 1.83333333333333 0.166666666666667 0.333333333333333 0.166666666666667 0.333333333333333
63528.1764088204 2.5 1 0 0.666666666666667 0.833333333333333 0.166666666666667 1.83333333333333 0.166666666666667 0.333333333333333 0.166666666666667 0.333333333333333
63553.1776588829 2.5 1 0 0.666666666666667 0.833333333333333 0.166666666666667 1.83333333333333 0.166666666666667 0.333333333333333 0.166666666666667 0.333333333333333
63578.1789089454 2.66666666666667 0.833333333333333 0 0.833333333333333 0.833333333333333 0 1.83333333333333 0.333333333333333 0.333333333333333 0 0.333333333333333
63603.1801590079 2.82666666666667 0.673333333333333 0 0.833333333333333 0.673333333333333 0 1.99333333333333 0.333333333333333 0.173333333333333 0 0.493333333333333
63628.1814090705 2.55333333333333 0.946666666666667 0 0.7 0.813333333333333 0.133333333333333 1.85333333333333 0.2 0.166666666666667 0.133333333333333 0.5
63653.182659133 2.5 1 0 0.666666666666667 0.833333333333333 0.166666666666667 1.83333333333333 0.166666666666667 0.166666666666667 0.166666666666667 0.5
63678.1839091955 2.59333333333333 0.906666666666667 0 0.666666666666667 0.74 0.166666666666667 1.92666666666667 0.166666666666667 0.166666666666667 0.166666666666667 0.5
63703.185159258 2.8 0.7 0 0.666666666666667 0.533333333333333 0.166666666666667 2.13333333333333 0.166666666666667 0.166666666666667 0.166666666666667 0.5
63728.1864093205 2.98666666666667 0.513333333333333 0 0.666666666666667 0.346666666666667 0.166666666666667 2.32 0.166666666666667 0.166666666666667 0.166666666666667 0.5
63753.187659383 3 0.5 0 0.666666666666667 0.333333333333333 0.166666666666667 2.33333333333333 0.166666666666667 0.166666666666667 0.166666666666667 0.5
63778.1889094455 3 0.5 0 0.666666666666667 0.333333333333333 0.166666666666667 2.33333333333333 0.166666666666667 0.166666666666667 0.166666666666667 0.5
63803.190159508 2.86 0.64 0 0.666666666666667 0.473333333333333 0.166666666666667 2.19333333333333 0.166666666666667 0.166666666666667 0.166666666666667 0.5
63828.1914095705 2.89333333333333 0.606666666666667 0 0.666666666666667 0.44 0.166666666666667 2.22666666666667 0.166666666666667 0.106666666666667 0.166666666666667 0.56
63853.192659633 3 0.5 0 0.666666666666667 0.333333333333333 0.166666666666667 2.33333333333333 0.166666666666667 0 0.166666666666667 0.666666666666667
63878.1939096955 3 0.5 0 0.666666666666667 0.333333333333333 0.166666666666667 2.33333333333333 0.166666666666667 0 0.166666666666667 0.666666666666667
63903.195159758 2.99333333333333 0.506666666666667 0 0.666666666666667 0.34 0.166666666666667 2.32666666666667 0.166666666666667 0 0.166666666666667 0.666666666666667
63928.1964098205 2.84666666666667 0.653333333333333 0 0.666666666666667 0.486666666666667 0.166666666666667 2.18 0.166666666666667 0.153333333333333 0.166666666666667 0.513333333333333
63953.197659883 2.83333333333333 0.666666666666667 0 0.666666666666667 0.5 0.166666666666667 2.16666666666667 0.166666666666667 0.166666666666667 0.166666666666667 0.5
63978.1989099455 2.83333333333333 0.666666666666667 0 0.666666666666667 0.5 0.166666666666667 2.16666666666667 0.166666666666667 0.166666666666667 0.166666666666667 0.5
64003.200160008 2.73333333333333 0.766666666666667 0 0.666666666666667 0.6 0.166666666666667 2.06666666666667 0.166666666666667 0.166666666666667 0.166666666666667 0.5
64028.2014100705 2.66666666666667 0.833333333333333 0 0.666666666666667 0.666666666666667 0.166666666666667 2 0.166666666666667 0.166666666666667 0.166666666666667 0.5
64053.202660133 2.56 0.94 0 0.666666666666667 0.773333333333333 0.166666666666667 1.89333333333333 0.166666666666667 0.273333333333333 0.166666666666667 0.393333333333333
64078.2039101955 2.5 1 0 0.666666666666667 0.833333333333333 0.166666666666667 1.83333333333333 0.166666666666667 0.333333333333333 0.166666666666667 0.333333333333333
64103.205160258 2.5 1 0 0.666666666666667 0.833333333333333 0.166666666666667 1.83333333333333 0.166666666666667 0.333333333333333 0.166666666666667 0.333333333333333
64128.2064103205 2.5 1 0 0.666666666666667 0.833333333333333 0.166666666666667 1.83333333333333 0.166666666666667 0.333333333333333 0.166666666666667 0.333333333333333
64153.207660383 2.62666666666667 0.746666666666667 0 0.666666666666667 0.58 0.166666666666667 1.96 0.166666666666667 0.333333333333333 0.166666666666667 0.333333333333333
64178.2089104455 2.66666666666667 0.666666666666667 0 0.666666666666667 0.5 0.166666666666667 2 0.166666666666667 0.333333333333333 0.166666666666667 0.333333333333333
64203.210160508 2.76666666666667 0.566666666666667 0 0.766666666666667 0.5 0.0666666666666667 2 0.266666666666667 0.333333333333333 0.0666666666666667 0.333333333333333
64228.2114105705 2.66 0.673333333333333 0 0.833333333333333 0.673333333333333 0 1.82666666666667 0.333333333333333 0.333333333333333 0 0.333333333333333
64253.212660633 2.5 0.833333333333333 0 0.833333333333333 0.833333333333333 0 1.66666666666667 0.333333333333333 0.333333333333333 0 0.333333333333333
64278.2139106955 2.5 0.833333333333333 0 0.833333333333333 0.833333333333333 0 1.66666666666667 0.333333333333333 0.333333333333333 0 0.333333333333333
64303.215160758 2.46666666666667 0.866666666666667 0 0.833333333333333 0.866666666666667 0 1.63333333333333 0.333333333333333 0.333333333333333 0 0.333333333333333
64328.2164108205 2.46666666666667 0.866666666666667 0 0.833333333333333 0.866666666666667 0 1.63333333333333 0.333333333333333 0.333333333333333 0 0.333333333333333
64353.217660883 2.5 0.833333333333333 0 0.833333333333333 0.833333333333333 0 1.66666666666667 0.333333333333333 0.333333333333333 0 0.333333333333333
64378.2189109456 2.49333333333333 0.84 0 0.813333333333333 0.82 0.02 1.68 0.333333333333333 0.333333333333333 0 0.333333333333333
64403.2201610081 2.60666666666667 0.726666666666667 0 0.666666666666667 0.56 0.166666666666667 1.94 0.333333333333333 0.333333333333333 0 0.333333333333333
64428.2214110706 2.67333333333333 0.66 0 0.666666666666667 0.493333333333333 0.166666666666667 2.00666666666667 0.333333333333333 0.326666666666667 0 0.34
64453.2226611331 2.83333333333333 0.5 0 0.666666666666667 0.333333333333333 0.166666666666667 2.16666666666667 0.333333333333333 0.166666666666667 0 0.5
64478.2239111956 2.72666666666667 0.606666666666667 0 0.666666666666667 0.44 0.166666666666667 2.06 0.333333333333333 0.166666666666667 0 0.5
64503.2251612581 2.68666666666667 0.646666666666667 0 0.666666666666667 0.48 0.166666666666667 2.02 0.333333333333333 0.146666666666667 0 0.52
64528.2264113206 2.78 0.553333333333333 0 0.666666666666667 0.386666666666667 0.166666666666667 2.11333333333333 0.333333333333333 0 0 0.666666666666667
64553.2276613831 2.68 0.653333333333333 0 0.666666666666667 0.486666666666667 0.166666666666667 2.01333333333333 0.333333333333333 0 0 0.666666666666667
64578.2289114456 2.66666666666667 0.666666666666667 0 0.666666666666667 0.5 0.166666666666667 2 0.333333333333333 0 0 0.666666666666667
64603.2301615081 2.66666666666667 0.666666666666667 0 0.666666666666667 0.5 0.166666666666667 2 0.333333333333333 0 0 0.666666666666667
64628.2314115706 2.65333333333333 0.68 0 0.666666666666667 0.513333333333333 0.166666666666667 1.98666666666667 0.333333333333333 0 0 0.666666666666667
64653.2326616331 2.5 0.833333333333333 0 0.666666666666667 0.666666666666667 0.166666666666667 1.83333333333333 0.333333333333333 0 0 0.666666666666667
64678.2339116956 2.5 0.833333333333333 0 0.666666666666667 0.666666666666667 0.166666666666667 1.83333333333333 0.333333333333333 0 0 0.666666666666667
64703.2351617581 2.5 0.833333333333333 0 0.666666666666667 0.666666666666667 0.166666666666667 1.83333333333333 0.333333333333333 0 0 0.666666666666667
64728.2364118206 2.54666666666667 0.786666666666667 0 0.666666666666667 0.62 0.166666666666667 1.88 0.333333333333333 0 0 0.666666666666667
64753.2376618831 2.60666666666667 0.726666666666667 0 0.666666666666667 0.56 0.166666666666667 1.94 0.333333333333333 0 0 0.666666666666667
64778.2389119456 2.63333333333333 0.7 0 0.666666666666667 0.533333333333333 0.166666666666667 1.96666666666667 0.333333333333333 0 0 0.666666666666667
64803.2401620081 2.52 0.813333333333333 0 0.52 0.5 0.313333333333333 2 0.186666666666667 0 0.146666666666667 0.666666666666667
64828.2414120706 2.38666666666667 0.946666666666667 0 0.5 0.613333333333333 0.333333333333333 1.88666666666667 0.166666666666667 0.113333333333333 0.166666666666667 0.553333333333333
64853.2426621331 2.24666666666667 1.08666666666667 0 0.5 0.753333333333333 0.333333333333333 1.74666666666667 0.166666666666667 0.206666666666667 0.166666666666667 0.46
64878.2439121956 2.14666666666667 1.18666666666667 0 0.54 0.893333333333333 0.293333333333333 1.60666666666667 0.206666666666667 0.333333333333333 0.126666666666667 0.333333333333333
64903.2451622581 2.16666666666667 1.16666666666667 0 0.666666666666667 1 0.166666666666667 1.5 0.333333333333333 0.333333333333333 0 0.333333333333333
64928.2464123206 2.16666666666667 1.16666666666667 0 0.666666666666667 1 0.166666666666667 1.5 0.333333333333333 0.333333333333333 0 0.333333333333333
64953.2476623831 2 1.33333333333333 0 0.666666666666667 1.16666666666667 0.166666666666667 1.33333333333333 0.333333333333333 0.333333333333333 0 0.333333333333333
64978.2489124456 2.04666666666667 1.28666666666667 0 0.666666666666667 1.12 0.166666666666667 1.38 0.333333333333333 0.333333333333333 0 0.333333333333333
65003.2501625081 2.16666666666667 1.16666666666667 0 0.666666666666667 1 0.166666666666667 1.5 0.333333333333333 0.333333333333333 0 0.333333333333333
65028.2514125706 2.22666666666667 1.10666666666667 0 0.726666666666667 1 0.106666666666667 1.5 0.333333333333333 0.333333333333333 0 0.333333333333333
65053.2526626331 2.33333333333333 1 0 0.833333333333333 1 0 1.5 0.333333333333333 0.333333333333333 0 0.333333333333333
65078.2539126956 2.33333333333333 1 0 0.833333333333333 1 0 1.5 0.333333333333333 0.333333333333333 0 0.333333333333333
65103.2551627581 2.28 1.05333333333333 0 0.833333333333333 1.05333333333333 0 1.44666666666667 0.333333333333333 0.333333333333333 0 0.333333333333333
65128.2564128206 2.28 1.05333333333333 0 0.833333333333333 1.05333333333333 0 1.44666666666667 0.333333333333333 0.333333333333333 0 0.333333333333333
65153.2576628831 2.30666666666667 1.02666666666667 0 0.833333333333333 1.02666666666667 0 1.47333333333333 0.333333333333333 0.333333333333333 0 0.333333333333333
65178.2589129456 2.19333333333333 1.14 0 0.833333333333333 1.14 0 1.36 0.333333333333333 0.333333333333333 0 0.333333333333333
65203.2601630081 2.30666666666667 1.02666666666667 0 0.833333333333333 1.02666666666667 0 1.47333333333333 0.333333333333333 0.333333333333333 0 0.333333333333333
65228.2614130707 2.44666666666667 0.886666666666667 0 0.833333333333333 0.886666666666667 0 1.61333333333333 0.333333333333333 0.22 0 0.446666666666667
65253.2626631332 2.36 0.973333333333333 0 0.693333333333333 0.833333333333333 0.14 1.66666666666667 0.193333333333333 0.166666666666667 0.14 0.5
65278.2639131957 2.26 1.07333333333333 0 0.666666666666667 0.906666666666667 0.166666666666667 1.59333333333333 0.166666666666667 0.166666666666667 0.166666666666667 0.5
65303.2651632582 2.05333333333333 1.28 0 0.7 1.14666666666667 0.133333333333333 1.35333333333333 0.2 0.166666666666667 0.133333333333333 0.5
65328.2664133207 2.16666666666667 1.16666666666667 0 0.833333333333333 1.16666666666667 0 1.33333333333333 0.333333333333333 0.166666666666667 0 0.5
65353.2676633832 2.12666666666667 1.20666666666667 0 0.833333333333333 1.20666666666667 0 1.29333333333333 0.333333333333333 0.166666666666667 0 0.5
65378.2689134457 2.16666666666667 1.16666666666667 0 0.833333333333333 1.16666666666667 0 1.33333333333333 0.333333333333333 0.166666666666667 0 0.5
65403.2701635082 2.02 1.31333333333333 0 0.833333333333333 1.31333333333333 0 1.18666666666667 0.333333333333333 0.226666666666667 0 0.44
65428.2714135707 1.96 1.37333333333333 0 0.833333333333333 1.37333333333333 0 1.12666666666667 0.333333333333333 0.206666666666667 0 0.46
65453.2726636332 2.12 1.21333333333333 0 0.833333333333333 1.21333333333333 0 1.28666666666667 0.333333333333333 0.166666666666667 0 0.5
65478.2739136957 2.33333333333333 1 0 0.833333333333333 1 0 1.5 0.333333333333333 0.166666666666667 0 0.5
65503.2751637582 2.25333333333333 1.08 0 0.833333333333333 1.08 0 1.42 0.333333333333333 0.166666666666667 0 0.5
65528.2764138207 2.06666666666667 1.26666666666667 0 0.733333333333333 1.16666666666667 0.1 1.33333333333333 0.333333333333333 0.166666666666667 0 0.5
65553.2776638832 2.20666666666667 1.12666666666667 0 0.666666666666667 0.96 0.166666666666667 1.54 0.333333333333333 0.166666666666667 0 0.5
65578.2789139457 2.42666666666667 0.906666666666667 0 0.806666666666667 0.88 0.0266666666666667 1.62 0.333333333333333 0.166666666666667 0 0.5
65603.2801640082 2.41333333333333 0.92 0 0.833333333333333 0.92 0 1.58 0.333333333333333 0.166666666666667 0 0.5
65628.2814140707 2.5 0.833333333333333 0 0.833333333333333 0.833333333333333 0 1.66666666666667 0.333333333333333 0.166666666666667 0 0.5
65653.2826641332 2.56 0.773333333333333 0 0.833333333333333 0.773333333333333 0 1.72666666666667 0.333333333333333 0.166666666666667 0 0.5
65678.2839141957 2.72666666666667 0.606666666666667 0 0.833333333333333 0.606666666666667 0 1.89333333333333 0.333333333333333 0.02 0 0.646666666666667
65703.2851642582 2.90666666666667 0.426666666666667 0 0.833333333333333 0.426666666666667 0 2.07333333333333 0.333333333333333 0 0 0.666666666666667
65728.2864143207 3.14666666666667 0.186666666666667 0 0.833333333333333 0.186666666666667 0 2.31333333333333 0.333333333333333 0 0 0.666666666666667
65753.2876643832 3 0.333333333333333 0 0.833333333333333 0.333333333333333 0 2.16666666666667 0.333333333333333 0 0 0.666666666666667
65778.2889144457 2.9 0.433333333333333 0 0.833333333333333 0.433333333333333 0 2.06666666666667 0.333333333333333 0.1 0 0.566666666666667
65803.2901645082 2.83333333333333 0.5 0 0.833333333333333 0.5 0 2 0.333333333333333 0.166666666666667 0 0.5
65828.2914145707 2.83333333333333 0.5 0 0.833333333333333 0.5 0 2 0.333333333333333 0.166666666666667 0 0.5
65853.2926646332 2.83333333333333 0.5 0 0.833333333333333 0.5 0 2 0.333333333333333 0.166666666666667 0 0.5
65878.2939146957 2.83333333333333 0.5 0 0.833333333333333 0.5 0 2 0.333333333333333 0.166666666666667 0 0.5
65903.2951647582 2.83333333333333 0.5 0 0.833333333333333 0.5 0 2 0.333333333333333 0.166666666666667 0 0.5
65928.2964148207 2.83333333333333 0.5 0 0.833333333333333 0.5 0 2 0.333333333333333 0.166666666666667 0 0.5
65953.2976648832 2.99333333333333 0.34 0 0.833333333333333 0.34 0 2.16 0.333333333333333 0.00666666666666667 0 0.66
65978.2989149457 3 0.333333333333333 0 0.833333333333333 0.333333333333333 0 2.16666666666667 0.333333333333333 0 0 0.666666666666667
66003.3001650082 2.97333333333333 0.36 0 0.833333333333333 0.36 0 2.14 0.333333333333333 0 0 0.666666666666667
66028.3014150708 2.61333333333333 0.72 0 0.833333333333333 0.72 0 1.78 0.333333333333333 0 0 0.666666666666667
66053.3026651333 2.68 0.653333333333333 0 0.833333333333333 0.653333333333333 0 1.84666666666667 0.333333333333333 0 0 0.666666666666667
66078.3039151958 2.83333333333333 0.5 0 0.833333333333333 0.5 0 2 0.333333333333333 0 0 0.666666666666667
66103.3051652583 2.83333333333333 0.5 0 0.833333333333333 0.5 0 2 0.333333333333333 0 0 0.666666666666667
66128.3064153208 2.83333333333333 0.5 0 0.833333333333333 0.5 0 2 0.333333333333333 0 0 0.666666666666667
66153.3076653833 2.83333333333333 0.5 0 0.833333333333333 0.5 0 2 0.333333333333333 0 0 0.666666666666667
66178.3089154458 2.83333333333333 0.5 0 0.833333333333333 0.5 0 2 0.333333333333333 0 0 0.666666666666667
66203.3101655083 2.7 0.633333333333333 0 0.8 0.6 0.0333333333333333 1.9 0.333333333333333 0.1 0 0.566666666666667
66228.3114155708 2.5 0.833333333333333 0 0.666666666666667 0.666666666666667 0.166666666666667 1.83333333333333 0.333333333333333 0.166666666666667 0 0.5
66253.3126656333 2.35333333333333 0.98 0 0.666666666666667 0.813333333333333 0.166666666666667 1.68666666666667 0.333333333333333 0.313333333333333 0 0.353333333333333
66278.3139156958 2.18 1.15333333333333 0 0.666666666666667 0.986666666666667 0.166666666666667 1.51333333333333 0.333333333333333 0.333333333333333 0 0.333333333333333
66303.3151657583 2.21333333333333 1.12 0 0.666666666666667 0.953333333333333 0.166666666666667 1.54666666666667 0.333333333333333 0.286666666666667 0 0.38
66328.3164158208 2.22666666666667 1.10666666666667 0 0.673333333333333 0.946666666666667 0.16 1.55333333333333 0.333333333333333 0.28 0 0.386666666666667
66353.3176658833 2.33333333333333 1 0 0.833333333333333 1 0 1.5 0.333333333333333 0.333333333333333 0 0.333333333333333
66378.3189159458 2.31333333333333 1.02 0 0.833333333333333 1.02 0 1.48 0.333333333333333 0.333333333333333 0 0.333333333333333
66403.3201660083 2.21333333333333 1.12 0 0.833333333333333 1.12 0 1.38 0.333333333333333 0.333333333333333 0 0.333333333333333
66428.3214160708 2.02 1.31333333333333 0 0.833333333333333 1.31333333333333 0 1.18666666666667 0.333333333333333 0.48 0 0.186666666666667
66453.3226661333 2.04666666666667 1.28666666666667 0 0.833333333333333 1.28666666666667 0 1.21333333333333 0.333333333333333 0.666666666666667 0 0
66478.3239161958 2.08 1.25333333333333 0 0.746666666666667 1.16666666666667 0.0866666666666667 1.33333333333333 0.246666666666667 0.666666666666667 0.0866666666666667 0
66503.3251662583 2 1.33333333333333 0 0.666666666666667 1.16666666666667 0.166666666666667 1.33333333333333 0.166666666666667 0.666666666666667 0.166666666666667 0
[truncated: 1,135,481 more chars]
