# Supplementary material for: Interplay between structural hierarchy and exciton diffusion in artificial light harvesting
Source: Nat Commun. 2019 Oct 10;10:4615. doi: 10.1038/s41467-019-12345-9 (PMC6787233; doi:10.1038/s41467-019-12345-9)
Supplement: Supplementary file 4 — Supplementary Software 1 [file 41467_2019_12345_MOESM4_ESM.zip › Demo/complete tubes/H=0.04, Di=Do=3, TD=0, AT=0/20nJ_All_Data.txt]

||CHANNELNAMES||	"#excitons inner tube"	"#excitons outer tube"	"#annihilations"	"#inner->inner"	"#outer->outer"	"#inner->outer"	"#outer->inner"	"#Ann.survivor inner->inner"	"#Ann.survivor outer->outer"	"#Ann.survivor inner->outer"	"#Ann.survivor outer->inner"
0 830.384615384615 1465.79487179487 153.487179487179 811.801282051282 1460.92307692308 4.87179487179487 18.5833333333333 527.538461538462 950.544871794872 2.44230769230769 12.2371794871795
25.0012500625031 722.78 1194.36 11.4133333333333 673.626666666667 1180.9 13.46 49.1533333333333 482.3 842.633333333333 8.14 34.7066666666667
50.0025001250063 661.553333333333 1021.56666666667 7.99333333333333 586.08 1001.42666666667 20.14 75.4733333333333 442.28 746.473333333333 13.44 55.2533333333333
75.0037501875094 621.193333333333 894.653333333333 5.38 522.893333333333 869.573333333333 25.08 98.3 406.393333333333 664.226666666667 17.04 73.8466666666667
100.005000250013 586.926666666667 802.706666666667 4.83333333333333 472.706666666667 772.62 30.0866666666667 114.22 376.466666666667 598.88 21.1666666666667 87.8333333333333
125.006250312516 558.22 726.253333333333 3.74 429.533333333333 691.526666666667 34.7266666666667 128.686666666667 347.4 543.78 26.1333333333333 101.606666666667
150.007500375019 532.36 662.793333333333 3.15333333333333 393.713333333333 624.233333333333 38.56 138.646666666667 321.98 498.006666666667 30.2733333333333 109.86
175.008750437522 513.513333333333 606.02 2.80666666666667 363.14 565.153333333333 40.8666666666667 150.373333333333 300.72 455.833333333333 31.9066666666667 119.513333333333
200.010000500025 492.393333333333 559.28 2.55333333333333 333.4 514.866666666667 44.4133333333333 158.993333333333 278.84 418.88 35.7133333333333 128.253333333333
225.011250562528 474.406666666667 517.033333333333 2.22666666666667 309.02 469.133333333333 47.9 165.386666666667 260.006666666667 384.426666666667 39.1533333333333 136.1
250.012500625031 459.553333333333 483.486666666667 1.68666666666667 289.5 433.146666666667 50.34 170.053333333333 244.913333333333 357.026666666667 41.26 141.106666666667
275.013750687534 450.346666666667 448.78 1.62666666666667 272.72 397.693333333333 51.0866666666667 177.626666666667 232.446666666667 329.306666666667 41.6466666666667 148.24
300.015000750038 440.866666666667 419.373333333333 1.62 256.886666666667 366.446666666667 52.9266666666667 183.98 221.92 305.233333333333 43.4733333333333 153.886666666667
325.016250812541 429.073333333333 390.46 1.52 241.8 337.313333333333 53.1466666666667 187.273333333333 209.58 282 44.2533333333333 158.28
350.017500875044 417.966666666667 364.48 1.29333333333333 227.786666666667 311.346666666667 53.1333333333333 190.18 198.913333333333 261.726666666667 43.6133333333333 162.26
375.018750937547 407.826666666667 344.773333333333 1.12 215.62 290.04 54.7333333333333 192.206666666667 188.9 243.593333333333 44.96 164.866666666667
400.02000100005 398.973333333333 324.4 1.13333333333333 206.06 270.113333333333 54.2866666666667 192.913333333333 181.813333333333 227.426666666667 44.8666666666667 167.14
425.021251062553 390.46 306.566666666667 0.94 195.3 251.493333333333 55.0733333333333 195.16 173.46 212.113333333333 46.1933333333333 169.966666666667
450.022501125056 379.053333333333 290.413333333333 1.14 186.38 235.22 55.1933333333333 192.673333333333 165 198.68 46.9 168.8
475.023751187559 368.02 276.84 0.853333333333333 178.386666666667 221.206666666667 55.6333333333333 189.633333333333 158.2 187.706666666667 47.5 166.246666666667
500.025001250062 361.933333333333 263.66 0.72 171.493333333333 207.98 55.68 190.44 152.646666666667 176.553333333333 47.5333333333333 167.953333333333
525.026251312566 354.2 251.193333333333 0.806666666666667 164.933333333333 195.78 55.4133333333333 189.266666666667 146.913333333333 166.073333333333 47.2333333333333 168.42
550.027501375069 347.833333333333 238.906666666667 0.686666666666667 158.673333333333 183.2 55.7066666666667 189.16 140.94 155.693333333333 47.5533333333333 169.006666666667
575.028751437572 338.746666666667 231.033333333333 0.62 152.566666666667 174.006666666667 57.0266666666667 186.18 135.153333333333 148.92 49.58 166.58
600.030001500075 332.86 221.253333333333 0.68 148.78 165.446666666667 55.8066666666667 184.08 131.893333333333 142.24 49.1266666666667 165.7
625.031251562578 325.026666666667 211.36 0.6 143.066666666667 156.273333333333 55.0866666666667 181.96 126.88 136.053333333333 48.6333333333333 163.246666666667
650.032501625081 320.673333333333 200.32 0.633333333333333 138.546666666667 146.193333333333 54.1266666666667 182.126666666667 123.46 128.113333333333 47.5 163.58
675.033751687584 313.353333333333 192.146666666667 0.56 133.46 138.806666666667 53.34 179.893333333333 118.833333333333 120.746666666667 46.7066666666667 162.98
700.035001750088 304.88 186.126666666667 0.473333333333333 129.026666666667 134.28 51.8466666666667 175.853333333333 115.153333333333 116.613333333333 45.5133333333333 159.713333333333
725.036251812591 301.14 178.4 0.406666666666667 126.893333333333 128 50.4 174.246666666667 113.306666666667 111.82 44.5533333333333 158.42
750.037501875094 297.106666666667 171.373333333333 0.44 124.786666666667 122.153333333333 49.22 172.32 111.92 106.293333333333 43.5866666666667 157.693333333333
775.038751937597 294.58 164.96 0.333333333333333 122.833333333333 117.813333333333 47.1466666666667 171.746666666667 110.38 102.206666666667 41.7466666666667 157.413333333333
800.0400020001 286.04 162.606666666667 0.433333333333333 120.073333333333 116.68 45.9266666666667 165.966666666667 107.973333333333 101.586666666667 40.64 151.973333333333
825.041252062603 279.813333333333 159.44 0.34 116.2 112.893333333333 46.5466666666667 163.613333333333 104.753333333333 98.7666666666667 40.88 149.213333333333
850.042502125106 275.993333333333 154.926666666667 0.32 112.333333333333 107.586666666667 47.34 163.66 100.966666666667 94.54 41.7066666666667 148.98
875.043752187609 269.04 152.413333333333 0.373333333333333 108.64 104.58 47.8333333333333 160.4 97.92 91.6066666666667 41.86 146.626666666667
900.045002250112 264.26 148 0.366666666666667 107.66 102.086666666667 45.9133333333333 156.6 97.2133333333333 89.3266666666667 40.0933333333333 143.233333333333
925.046252312616 261.58 141.793333333333 0.313333333333333 105.8 96.7466666666667 45.0466666666667 155.78 95.8066666666667 84.7 39.08 143.133333333333
950.047502375119 259.566666666667 136.113333333333 0.333333333333333 104.94 92.4933333333333 43.62 154.626666666667 94.4933333333333 80.9733333333333 38.3266666666667 142.653333333333
975.048752437622 256.926666666667 130.686666666667 0.24 101.933333333333 86.4133333333333 44.2733333333333 154.993333333333 92.16 75.2 38.52 143.406666666667
1000.05000250012 251.653333333333 128.7 0.3 100 84.3066666666667 44.3933333333333 151.653333333333 90.5333333333333 73.32 38.54 140.693333333333
1025.05125256263 245.546666666667 127.5 0.28 96.28 82.3866666666667 45.1133333333333 149.266666666667 87.2666666666667 72.16 39.3333333333333 138.346666666667
1050.05250262513 242.033333333333 125.066666666667 0.16 94.2933333333333 80.1933333333333 44.8733333333333 147.74 85.4466666666667 70.74 39.22 136.58
1075.05375268763 239.093333333333 123.46 0.233333333333333 93.0866666666667 79.0666666666667 44.3933333333333 146.006666666667 84.5466666666667 69.4733333333333 38.4333333333333 135.393333333333
1100.05500275014 235.626666666667 121.44 0.166666666666667 91.5466666666667 77.62 43.82 144.08 83.1066666666667 68.4533333333333 37.8133333333333 133.526666666667
1125.05625281264 231.54 120.913333333333 0.22 90.72 77.9 43.0133333333333 140.82 82.1066666666667 69.0133333333333 37.2933333333333 130.26
1150.05750287514 228.126666666667 118.433333333333 0.22 90.2133333333333 76.66 41.7733333333333 137.913333333333 81.4133333333333 68.5266666666667 36.3266666666667 127.366666666667
1175.05875293765 224.626666666667 116.853333333333 0.113333333333333 89.4266666666667 75.6666666666667 41.1866666666667 135.2 80.7533333333333 68.38 35.8133333333333 124.453333333333
1200.06000300015 222.213333333333 115.113333333333 0.22 88.3266666666667 74.4066666666667 40.7066666666667 133.886666666667 79.58 67.7333333333333 35.6666666666667 122.913333333333
1225.06125306265 218.993333333333 112.26 0.18 86.9466666666667 72.0333333333333 40.2266666666667 132.046666666667 78.2466666666667 66.3466666666667 35.28 121.033333333333
1250.06250312516 216.12 110.086666666667 0.2 86.3666666666667 70.9133333333333 39.1733333333333 129.753333333333 77.9933333333333 65.3533333333333 34.0466666666667 118.833333333333
1275.06375318766 214.38 107.426666666667 0.186666666666667 85.6333333333333 69.1466666666667 38.28 128.746666666667 77.9733333333333 63.3466666666667 33.0466666666667 118.44
1300.06500325016 210.866666666667 106.893333333333 0.126666666666667 83.68 68.5266666666667 38.3666666666667 127.186666666667 76.7333333333333 62.8733333333333 33.1466666666667 116.993333333333
1325.06625331267 209.04 105.6 0.133333333333333 82.84 67.66 37.94 126.2 75.7466666666667 61.84 33 116.386666666667
1350.06750337517 205.966666666667 104.52 0.16 82.2333333333333 67.34 37.18 123.733333333333 74.7266666666667 61.4 32.92 114.22
1375.06875343767 202.146666666667 103.993333333333 0.16 80.18 66.86 37.1333333333333 121.966666666667 72.4933333333333 61.2466666666667 33.32 112.466666666667
1400.07000350018 199.386666666667 101.493333333333 0.18 78.4866666666667 64.1 37.3933333333333 120.9 71.32 59.06 33.2333333333333 111.166666666667
1425.07125356268 196.74 100.74 0.126666666666667 77.32 63.32 37.42 119.42 70.6066666666667 58.14 33.1 110.146666666667
1450.07250362518 193.693333333333 100.18 0.126666666666667 75.7066666666667 62.5066666666667 37.6733333333333 117.986666666667 69.0066666666667 57.3 33.4133333333333 109.046666666667
1475.07375368768 190.506666666667 100.26 0.14 74.7666666666667 62.9066666666667 37.3533333333333 115.74 67.94 57.0733333333333 33.38 107.773333333333
1500.07500375019 189.153333333333 98.3733333333333 0.0666666666666667 73.9133333333333 61.6666666666667 36.7066666666667 115.24 67.7533333333333 55.9933333333333 32.5333333333333 107.74
1525.07625381269 187.266666666667 97.5066666666667 0.106666666666667 73.6333333333333 61.3733333333333 36.1333333333333 113.633333333333 67.5 55.7266666666667 32.1 106.28
1550.07750387519 186.88 94.12 0.14 74.54 60.3533333333333 33.7666666666667 112.34 68.0266666666667 55.0733333333333 30.24 104.62
1575.0787539377 187.326666666667 90.3266666666667 0.113333333333333 75.3066666666667 58.44 31.8866666666667 112.02 68.3533333333333 53.3 28.84 104.28
1600.0800040002 186.4 88.06 0.126666666666667 75.4533333333333 57.54 30.52 110.946666666667 68.4866666666667 52.2266666666667 27.54 103.626666666667
1625.0812540627 182.506666666667 87.88 0.186666666666667 74.3133333333333 57.58 30.3 108.193333333333 67.6733333333333 52.3866666666667 27.1466666666667 101.066666666667
1650.08250412521 180.053333333333 86.7066666666667 0.0866666666666667 73.2066666666667 56.5866666666667 30.12 106.846666666667 66.7666666666667 51.4266666666667 27.0133333333333 99.84
1675.08375418771 178.846666666667 85.52 0.113333333333333 71.8533333333333 55.1 30.42 106.993333333333 65.6333333333333 49.76 27.14 100.48
1700.08500425021 175.18 85.1666666666667 0.166666666666667 69.5333333333333 54.34 30.8266666666667 105.646666666667 63.6466666666667 49.16 27.36 99.3933333333333
1725.08625431272 172.106666666667 84.9666666666667 0.0933333333333333 68.88 54.4133333333333 30.5533333333333 103.226666666667 63.0466666666667 49.5 27.22 97.0266666666667
1750.08750437522 169.14 85.0866666666667 0.0933333333333333 67.6466666666667 54.0333333333333 31.0533333333333 101.493333333333 61.9133333333333 49.4666666666667 27.72 95.12
1775.08875443772 168.113333333333 82.94 0.126666666666667 67.02 52.28 30.66 101.093333333333 61.22 48.0666666666667 27.46 94.4733333333333
1800.09000450022 167.4 81.42 0.0733333333333333 66.7333333333333 51.4066666666667 30.0133333333333 100.666666666667 60.82 47.0533333333333 27.0266666666667 94.2066666666667
1825.09125456273 167.766666666667 79.2266666666667 0.0666666666666667 67.0733333333333 50.5 28.7266666666667 100.693333333333 60.66 46.4 26.3066666666667 94.2666666666667
1850.09250462523 166.94 77.98 0.0933333333333333 66.6066666666667 49.6533333333333 28.3266666666667 100.333333333333 60.3333333333333 46.02 26.1533333333333 93.6866666666667
1875.09375468773 165.333333333333 77.24 0.0933333333333333 66.1066666666667 49.6066666666667 27.6333333333333 99.2266666666666 59.7733333333333 45.98 25.6333333333333 92.8533333333333
1900.09500475024 164.026666666667 76.2266666666667 0.0666666666666667 66.56 49.7733333333333 26.4533333333333 97.4666666666667 60.1333333333333 45.8866666666667 24.5866666666667 91.5
1925.09625481274 163.06 74.78 0.0866666666666667 66.7266666666667 49.4266666666667 25.3533333333333 96.3333333333333 60.4666666666667 45.8933333333333 23.52 90.18
1950.09750487524 162.753333333333 72.8466666666667 0.0933333333333333 67.04 48.6533333333333 24.1933333333333 95.7133333333333 60.8133333333333 45.24 22.5266666666667 89.46
1975.09875493775 161.906666666667 71.4866666666667 0.0866666666666667 66.16 47.0466666666667 24.44 95.7466666666667 60.5266666666667 43.7266666666667 22.4666666666667 89.76
2000.10000500025 160.746666666667 69.6333333333333 0.12 65.5066666666667 45.5133333333333 24.12 95.24 60.4066666666667 42.1466666666667 21.8866666666667 89.4733333333333
2025.10125506275 158.226666666667 70.12 0.0333333333333333 64.2333333333333 45.5933333333333 24.5266666666667 93.9933333333333 59.4733333333333 42.2733333333333 21.9533333333333 88.3133333333333
2050.10250512526 155.313333333333 71.2933333333333 0.08 63.0933333333333 46.2933333333333 25 92.22 58.3533333333333 42.76 22.4066666666667 86.9733333333333
2075.10375518776 154.88 69.72 0.0666666666666667 62.9 45.4733333333333 24.2466666666667 91.98 57.74 42.2666666666667 22.2333333333333 86.7533333333333
2100.10500525026 153.5 68.36 0.113333333333333 62.4733333333333 44.6266666666667 23.7333333333333 91.0266666666667 57.22 41.44 21.82 86.1666666666667
2125.10625531277 151.626666666667 67.5333333333333 0.0866666666666667 61.0933333333333 43.82 23.7133333333333 90.5333333333333 55.9333333333333 40.5666666666667 21.7066666666667 85.7866666666667
2150.10750537527 149.666666666667 67.2466666666667 0.1 59.68 43.2 24.0466666666667 89.9866666666667 54.5133333333333 40.0333333333333 22.0466666666667 85.1533333333333
2175.10875543777 149.38 65.42 0.04 59.3066666666667 41.8066666666667 23.6133333333333 90.0733333333333 54.32 38.78 21.6133333333333 85.1
2200.11000550027 146.033333333333 67.5666666666667 0.0266666666666667 57.5866666666667 42.4866666666667 25.08 88.4466666666667 52.6466666666667 39.4866666666667 23.1866666666667 83.4466666666667
2225.11125556278 143.986666666667 68.2733333333333 0.0733333333333333 56.8533333333333 43.0466666666667 25.2266666666667 87.1333333333333 52.0733333333333 40.1533333333333 23.34 82.1533333333334
2250.11250562528 142.013333333333 68.7333333333333 0.0666666666666667 56.0533333333333 43.32 25.4133333333333 85.96 51.24 40.3933333333333 23.56 81.0533333333333
2275.11375568778 141.553333333333 67.1733333333333 0.06 56.2866666666667 42.4733333333333 24.7 85.2666666666667 51.0066666666667 39.72 23.3133333333333 80.26
2300.11500575029 140.093333333333 67.2733333333333 0.0466666666666667 55.58 42.5533333333333 24.72 84.5133333333333 50.2733333333333 39.8266666666667 23.36 79.6333333333333
2325.11625581279 139.22 66.34 0.0866666666666667 55.3933333333333 42.1266666666667 24.2133333333333 83.8266666666667 50.3733333333333 39.6266666666667 22.5666666666667 78.8266666666667
2350.11750587529 138.746666666667 64.24 0.06 54.48 39.86 24.38 84.2666666666667 49.9333333333333 37.5933333333333 22.26 79.1733333333333
2375.1187559378 136.94 64.7933333333333 0.0466666666666667 53.0933333333333 39.5533333333333 25.24 83.8466666666667 48.6533333333333 37.0666666666667 23.0133333333333 79.2533333333333
2400.1200060003 136.366666666667 64.0066666666667 0.0866666666666667 52.8666666666667 38.94 25.0666666666667 83.5 48.42 36.44 22.8466666666667 79.0133333333333
2425.1212560628 134.26 63.8266666666667 0.06 51.64 38.68 25.1466666666667 82.62 47.14 36.38 22.98 78.0866666666667
2450.12250612531 135.28 61.3666666666667 0.0533333333333333 52.08 36.9666666666667 24.4 83.2 47.36 34.6266666666667 22.4533333333333 78.7066666666667
2475.12375618781 135.24 60.1666666666667 0.04 52.2333333333333 36.3266666666667 23.84 83.0066666666667 47.26 33.66 22.3133333333333 78.84
2500.12500625031 132.966666666667 61.02 0.0466666666666667 51.94 37.42 23.6 81.0266666666667 46.7733333333333 34.8066666666667 22.2666666666667 76.8066666666667
2525.12625631282 132.053333333333 60.9466666666667 0.04 51.7266666666667 37.6 23.3466666666667 80.3266666666667 46.6866666666667 35.04 21.8866666666667 76.0733333333333
2550.12750637532 132.006666666667 60.0333333333333 0.0333333333333333 51.52 36.8333333333333 23.2 80.4866666666667 46.76 34.2466666666667 21.46 76.4133333333333
2575.12875643782 131.786666666667 59.42 0.0533333333333333 51.3 36.2 23.22 80.4866666666667 46.8333333333333 33.9533333333333 21.1866666666667 76.26
2600.13000650033 130.68 58.62 0.06 51.7066666666667 36.48 22.14 78.9733333333333 47.54 34.82 19.8066666666667 74.48
2625.13125656283 130.306666666667 57.8133333333333 0.0266666666666667 52.06 36.5733333333333 21.24 78.2466666666667 47.7266666666667 34.8466666666667 19.0733333333333 74.1
2650.13250662533 129.413333333333 57.9866666666667 0.0266666666666667 51.7266666666667 36.7866666666667 21.2 77.6866666666667 47.4666666666667 34.96 18.96 73.68
2675.13375668783 129.5 57.38 0.02 51.8066666666667 36.62 20.76 77.6933333333333 47.5133333333333 34.7866666666667 18.5533333333333 73.6933333333333
2700.13500675034 127.526666666667 58.88 0.0133333333333333 50.7733333333333 37.4066666666667 21.4733333333333 76.7533333333333 46.86 35.6533333333333 18.8866666666667 72.6733333333333
2725.13625681284 126.913333333333 58.7133333333333 0.0266666666666667 50.9 37.6866666666667 21.0266666666667 76.0133333333333 47.0866666666667 36.14 18.34 71.8866666666667
2750.13750687534 125.886666666667 58.26 0.0533333333333333 50.6066666666667 37.5266666666667 20.7333333333333 75.28 46.7466666666667 35.9466666666667 18.2133333333333 71.36
2775.13875693785 125.293333333333 57.8066666666667 0.04 49.92 36.8666666666667 20.94 75.3733333333333 46.2 35.1266666666667 18.44 71.7466666666667
2800.14000700035 123.606666666667 58.0333333333333 0.0666666666666667 48.74 36.6133333333333 21.42 74.8666666666667 44.9466666666667 34.7266666666667 19.0466666666667 71.42
2825.14125706285 123.026666666667 56.9533333333333 0.04 48.4866666666667 35.8866666666667 21.0666666666667 74.54 44.4733333333333 34.02 18.9133333333333 71.0733333333333
2850.14250712536 122.513333333333 55.6866666666667 0.0733333333333333 48.34 34.8533333333333 20.8333333333333 74.1733333333333 44.0533333333333 33.02 18.9533333333333 70.84
2875.14375718786 122.173333333333 55.0666666666667 0.0266666666666667 48.4733333333333 34.8066666666667 20.26 73.7 44.0666666666667 33.1333333333333 18.5 70.34
2900.14500725036 120.673333333333 55.8 0.04 48.5666666666667 35.84 19.96 72.1066666666667 43.9666666666667 34.2333333333333 18.3933333333333 68.8466666666667
2925.14625731287 120.373333333333 54.68 0.0533333333333333 47.94 34.7866666666667 19.8933333333333 72.4333333333333 43.4466666666667 33.2533333333333 18.3333333333333 69.1333333333333
2950.14750737537 119.54 54.3866666666667 0.0333333333333333 46.9533333333333 34.0066666666667 20.38 72.5866666666667 42.7466666666667 32.4266666666667 18.5866666666667 69.3333333333333
2975.14875743787 118.533333333333 54.34 0.06 46.84 34.2066666666667 20.1333333333333 71.6933333333333 42.9666666666667 32.9533333333333 18.1533333333333 68.18
3000.15000750038 115.873333333333 55.2733333333333 0.0333333333333333 45.52 34.46 20.8133333333333 70.3533333333333 41.7666666666667 33.46 18.7333333333333 66.6866666666667
3025.15125756288 115.393333333333 54.8866666666667 0.0333333333333333 45.2133333333333 33.98 20.9066666666667 70.18 41.72 32.98 18.5666666666667 66.5466666666667
3050.15250762538 115.553333333333 53.42 0.02 45.7066666666667 33.2866666666667 20.1333333333333 69.8466666666667 42.58 32.32 17.5866666666667 66.3133333333333
3075.15375768788 114.62 54.1733333333333 0.00666666666666667 45.1466666666667 33.5266666666667 20.6466666666667 69.4733333333333 42.16 32.6933333333333 17.9666666666667 65.8066666666667
3100.15500775039 115.866666666667 52.5066666666667 0.02 45.3133333333333 32.1533333333333 20.3533333333333 70.5533333333333 42.28 31.32 17.72 66.8866666666667
3125.15625781289 117.5 49.5733333333333 0.0333333333333333 46.0933333333333 30.2133333333333 19.36 71.4066666666667 43.0333333333333 29.2466666666667 16.92 67.8733333333333
3150.15750787539 117.806666666667 48.2933333333333 0.0333333333333333 46.8066666666667 29.9666666666667 18.3266666666667 71 43.24 28.9666666666667 16.3933333333333 67.6666666666667
3175.1587579379 115.513333333333 49.4266666666667 0.0533333333333333 46.5066666666667 31.32 18.1066666666667 69.0066666666667 43.04 30.1666666666667 16.0733333333333 65.9933333333333
3200.1600080004 114.886666666667 49.0066666666667 0.0333333333333333 45.8933333333333 30.6333333333333 18.3733333333333 68.9933333333333 42.6933333333333 29.3666666666667 16.0733333333333 66.12
3225.1612580629 114.48 48.42 0.0266666666666667 45.5733333333333 29.8933333333333 18.5266666666667 68.9066666666667 42.1733333333333 28.6866666666667 16.4866666666667 66.26
3250.16250812541 112.746666666667 48.8733333333333 0.0466666666666667 45.4666666666667 30.8333333333333 18.04 67.28 42.08 29.52 16.2066666666667 64.78
3275.16375818791 111.2 49.24 0.0333333333333333 45 31.4666666666667 17.7733333333333 66.2 41.9666666666667 30.3 15.8066666666667 63.7
3300.16500825041 111.126666666667 48.88 0.0133333333333333 44.0133333333333 30.4666666666667 18.4133333333333 67.1133333333333 41.0133333333333 29.3 16.4133333333333 64.6133333333333
3325.16625831292 111.386666666667 47.76 0.04 43.9 29.3266666666667 18.4333333333333 67.4866666666667 41.0333333333333 28.16 16.3 65.1533333333333
3350.16750837542 111.233333333333 46.6133333333333 0.06 44.0066666666667 28.66 17.9533333333333 67.2266666666667 41.1733333333333 27.5266666666667 15.92 65.16
3375.16875843792 110.486666666667 46.56 0.0266666666666667 43.22 28.1933333333333 18.3666666666667 67.2666666666667 40.24 27.0266666666667 16.5133333333333 65.2666666666667
3400.17000850043 109.826666666667 46.3066666666667 0.02 42.96 27.9333333333333 18.3733333333333 66.8666666666667 39.8933333333333 26.7666666666667 16.6066666666667 64.8666666666667
3425.17125856293 109.806666666667 45.84 0.0333333333333333 43.3933333333333 28.0866666666667 17.7533333333333 66.4133333333333 40.0666666666667 26.92 16.2466666666667 64.4133333333333
3450.17250862543 108.793333333333 45.2133333333333 0.04 42.7333333333333 27.6866666666667 17.5266666666667 66.06 39.4866666666667 26.6 15.94 63.98
3475.17375868793 109.193333333333 43.8733333333333 0.0133333333333333 42.4266666666667 26.42 17.4533333333333 66.7666666666667 39.3066666666667 25.44 15.74 64.58
3500.17500875044 109.153333333333 43.14 0.0266666666666667 42.5133333333333 26.28 16.86 66.64 39.3133333333333 25.28 15.2266666666667 64.4733333333333
3525.17625881294 108.113333333333 43.7 0.02 42.4866666666667 27.12 16.58 65.6266666666667 39.2533333333333 26.12 15.08 63.46
3550.17750887544 107.88 43.2666666666667 0.02 42.24 26.86 16.4066666666667 65.64 39.0733333333333 25.9866666666667 14.9066666666667 63.3466666666667
3575.17875893795 107.96 43.0133333333333 0.0133333333333333 42.22 26.7466666666667 16.2666666666667 65.74 38.8933333333333 25.9133333333333 14.9266666666667 63.4066666666667
3600.18000900045 107.233333333333 43.0533333333333 0.0333333333333333 41.8866666666667 26.6066666666667 16.4466666666667 65.3466666666667 38.3866666666667 25.8866666666667 15.28 63.04
3625.18125906295 106.593333333333 42.3333333333333 0.04 41.5133333333333 25.5533333333333 16.78 65.08 38.0133333333333 24.8866666666667 15.6133333333333 63.08
3650.18250912546 106.22 41.7066666666667 0.0333333333333333 41.7266666666667 25.4866666666667 16.22 64.4933333333333 38.2733333333333 24.7933333333333 15.0066666666667 62.6533333333333
3675.18375918796 105.693333333333 41.3066666666667 0.02 41.64 25.28 16.0266666666667 64.0533333333333 38.0066666666667 24.4466666666667 14.9933333333333 62.4666666666667
3700.18500925046 103.926666666667 42.5866666666667 0.04 41.1266666666667 26.1533333333333 16.4333333333333 62.8 37.4466666666667 25.32 15.5066666666667 61.3
3725.18625931297 103.106666666667 42.3266666666667 0.0333333333333333 40.5066666666667 25.8 16.5266666666667 62.6 36.96 24.9666666666667 15.74 61.1
3750.18750937547 102.966666666667 41.9533333333333 0.00666666666666667 39.5933333333333 24.7266666666667 17.2266666666667 63.3733333333333 36.0933333333333 23.8933333333333 16.3933333333333 61.8733333333333
3775.18875943797 102.58 41.7533333333333 0.02 39.64 24.8066666666667 16.9466666666667 62.94 36.2466666666667 23.9733333333333 16.0066666666667 61.44
3800.19000950047 101.206666666667 42.16 0.0466666666666667 38.8733333333333 24.5866666666667 17.5733333333333 62.3333333333333 35.62 23.6666666666667 16.5466666666667 60.92
3825.19125956298 100.086666666667 42.3933333333333 0.0266666666666667 38.6333333333333 24.9266666666667 17.4666666666667 61.4533333333333 35.4666666666667 23.8733333333333 16.4666666666667 60.1733333333333
3850.19250962548 97.6 44.2333333333333 0.02 38.52 26.7533333333333 17.48 59.08 35.2733333333333 25.7533333333333 16.56 57.8133333333333
3875.19375968798 96.7133333333333 44.1266666666667 0.0533333333333333 37.9333333333333 26.64 17.4866666666667 58.78 35 25.78 16.2533333333333 57.6133333333333
3900.19500975049 94.82 44.7133333333333 0.0466666666666667 37.2066666666667 26.8466666666667 17.8666666666667 57.6133333333333 34.26 26.0133333333333 16.6466666666667 56.5866666666667
3925.19625981299 93.38 45.6266666666667 0.0133333333333333 36.5533333333333 27.2466666666667 18.38 56.8266666666667 33.5533333333333 26.4333333333333 17.2133333333333 55.8066666666667
3950.19750987549 92.6266666666667 46.1666666666667 0.00666666666666667 35.8866666666667 27.26 18.9066666666667 56.74 32.9666666666667 26.5933333333333 17.66 55.5733333333333
3975.198759938 93.7333333333333 44.6333333333333 0.0266666666666667 36.9466666666667 27 17.6333333333333 56.7866666666667 34.1666666666667 26.44 16.2466666666667 55.5133333333333
4000.2000100005 93.64 43.3866666666667 0.0333333333333333 37.6333333333333 27.26 16.1266666666667 56.0066666666667 34.66 26.76 15.0533333333333 54.6733333333333
4025.201260063 92.4666666666667 43.52 0.0333333333333333 36.98 27.1133333333333 16.4066666666667 55.4866666666667 33.98 26.6133333333333 15.4066666666667 54.1533333333333
4050.20251012551 92.1066666666667 43.2466666666667 0.00666666666666667 36.0533333333333 26.28 16.9666666666667 56.0533333333333 33.0533333333333 25.78 15.9666666666667 54.72
4075.20376018801 90.7 44.6333333333333 0 35.4466666666667 27.08 17.5533333333333 55.2533333333333 32.5 26.64 16.5 53.86
4100.20501025051 89.6333333333333 45.2 0.0333333333333333 35.0266666666667 27.4 17.8 54.6066666666667 32.1933333333333 27.0666666666667 16.6333333333333 53.1066666666667
4125.20626031302 89.8733333333333 43.76 0.04 34.96 26.3733333333333 17.3866666666667 54.9133333333333 32.2466666666667 26.0533333333333 16.1 53.4
4150.20751037552 90.02 42.8133333333333 0.04 35.4466666666667 26.16 16.6533333333333 54.5733333333333 32.8066666666667 25.9 15.2933333333333 53
4175.20876043802 89.5066666666667 42.3866666666667 0.0333333333333333 35.3266666666667 26.1 16.2866666666667 54.18 32.7733333333333 25.7333333333333 14.84 52.7333333333333
4200.21001050052 90.62 40.3266666666667 0.0133333333333333 35.5866666666667 24.92 15.4066666666667 55.0333333333333 33.0066666666667 24.5866666666667 13.9866666666667 53.7
4225.21126056303 90.0466666666667 39.9533333333333 0.0466666666666667 35.2333333333333 24.5133333333333 15.44 54.8133333333333 32.5666666666667 24.18 14.1066666666667 53.48
4250.21251062553 88.64 40.5266666666667 0.00666666666666667 34.8066666666667 25 15.5266666666667 53.8333333333333 32.14 24.6666666666667 14.1933333333333 52.5
4275.21376068803 87.7533333333333 41.0866666666667 0.0133333333333333 34.5333333333333 25.5533333333333 15.5333333333333 53.22 31.7733333333333 25.22 14.2933333333333 51.8933333333333
4300.21501075054 87.9333333333333 39.9133333333333 0.04 34.3 24.66 15.2533333333333 53.6333333333333 31.38 24.3266666666667 14.1733333333333 52.4666666666667
4325.21626081304 87.3133333333333 39.9533333333333 0.0266666666666667 33.34 24.1533333333333 15.8 53.9733333333333 30.34 23.8866666666667 14.8 52.74
4350.21751087554 86.1533333333333 40.16 0.0266666666666667 32.8733333333333 24.32 15.84 53.28 30.06 24.1266666666667 14.6533333333333 52.0333333333333
4375.21876093805 86.3333333333333 39.4133333333333 0.0266666666666667 32.66 23.5866666666667 15.8266666666667 53.6733333333333 30.1933333333333 23.2533333333333 14.4066666666667 52.6733333333333
4400.22001100055 85.2866666666667 39.7733333333333 0.0133333333333333 31.8133333333333 23.5266666666667 16.2466666666667 53.4733333333333 29.6533333333333 23.1933333333333 14.5733333333333 52.4733333333333
4425.22126106305 86.0333333333333 38.6666666666667 0.0133333333333333 31.96 22.84 15.8266666666667 54.0733333333333 29.4666666666667 22.6 14.4866666666667 52.98
4450.22251112556 85.68 38.1933333333333 0.0333333333333333 32.24 22.8666666666667 15.3266666666667 53.44 29.7333333333333 22.8666666666667 14 52.1066666666667
4475.22376118806 84.3666666666667 38.7533333333333 0.0266666666666667 31.7533333333333 23.3066666666667 15.4466666666667 52.6133333333333 29.1466666666667 23.3066666666667 14.22 51.28
4500.22501125056 84.04 38.7533333333333 0.00666666666666667 31.68 23.4733333333333 15.28 52.36 29.1266666666667 23.4333333333333 14 51.0666666666667
4525.22626131307 84.4066666666667 37.9066666666667 0.02 32.2066666666667 23.4733333333333 14.4333333333333 52.2 29.6866666666667 23.4733333333333 13.2666666666667 50.8666666666667
4550.22751137557 84.9933333333333 36.8333333333333 0.02 32.5133333333333 23.0733333333333 13.76 52.48 29.86 23.0733333333333 12.7466666666667 51.1466666666667
4575.22876143807 85.9133333333333 35.4333333333333 0.0266666666666667 33.2733333333333 22.54 12.8933333333333 52.64 30.6066666666667 22.54 11.8933333333333 51.3066666666667
4600.23001150057 85.8666666666667 35.0733333333333 0.00666666666666667 33.4933333333333 22.4 12.6733333333333 52.3733333333333 30.9 22.4 11.6 51.04
4625.23126156308 85.2 35.4066666666667 0.02 33.7933333333333 23.0933333333333 12.3133333333333 51.4066666666667 31.2933333333333 23.0933333333333 11.1466666666667 50.0733333333333
4650.23251162558 85.7333333333333 34.5733333333333 0.00666666666666667 34.7533333333333 23.3266666666667 11.2466666666667 50.98 32.2933333333333 23.3266666666667 10.04 49.6466666666667
4675.23376168808 85.1466666666667 34.84 0.0133333333333333 34.16 23.0733333333333 11.7666666666667 50.9866666666667 31.68 23.0733333333333 10.58 49.6533333333333
4700.23501175059 85.1666666666667 34.46 0.0133333333333333 33.8533333333333 22.6866666666667 11.7733333333333 51.3133333333333 31.4 22.6866666666667 10.56 49.98
4725.23626181309 84.3933333333333 34.5533333333333 0.0333333333333333 33.4066666666667 22.6 11.9533333333333 50.9866666666667 31.1 22.6 10.5933333333333 49.6533333333333
4750.23751187559 83.34 34.9733333333333 0.02 32.68 22.56 12.4133333333333 50.66 30.7 22.56 10.8066666666667 49.3266666666667
4775.2387619381 83.82 34.02 0.02 32.8466666666667 22.0333333333333 11.9866666666667 50.9733333333333 31.0933333333333 22.0333333333333 10.24 49.64
4800.2400120006 84.36 32.84 0.02 33.6533333333333 21.7866666666667 11.0533333333333 50.7066666666667 31.9866666666667 21.76 9.22 49.54
4825.2412620631 83.24 33.12 0.0266666666666667 33.3066666666667 22.2066666666667 10.9133333333333 49.9333333333333 31.6666666666667 22.04 9.05333333333333 48.9333333333333
4850.24251212561 83.2866666666667 32.0933333333333 0.04 33.1866666666667 21.4133333333333 10.68 50.1 31.52 21.2466666666667 8.84666666666667 49.1
4875.24376218811 83.08 31.28 0.0466666666666667 33.0266666666667 20.9066666666667 10.3733333333333 50.0533333333333 31.2 20.6066666666667 8.7 49.1866666666667
4900.24501225061 82.4066666666667 30.42 0.0333333333333333 32.6533333333333 19.9 10.52 49.7533333333333 30.82 19.5666666666667 8.85333333333333 48.92
4925.24626231312 81.8266666666667 30.3 0.0133333333333333 32.66 20.0733333333333 10.2266666666667 49.1666666666667 30.9666666666667 19.74 8.42 48.3333333333333
4950.24751237562 80.7666666666667 30.9133333333333 0.0133333333333333 32.22 20.3 10.6133333333333 48.5466666666667 30.2866666666667 19.9666666666667 9.04666666666667 47.7133333333333
4975.24876243812 79.4866666666667 31.9733333333333 0.00666666666666667 31.9 21.04 10.9333333333333 47.5866666666667 29.9466666666667 20.7066666666667 9.38666666666666 46.7533333333333
5000.25001250063 78.52 32.52 0.02 31.04 21.0066666666667 11.5133333333333 47.48 29.2066666666667 20.6733333333333 9.84666666666667 46.6466666666667
5025.25126256313 78 32.5733333333333 0.0133333333333333 30.5866666666667 20.8666666666667 11.7066666666667 47.4133333333333 28.68 20.5333333333333 10.1133333333333 46.58
5050.25251262563 78.3666666666667 31.6666666666667 0.0266666666666667 31.0533333333333 20.5533333333333 11.1133333333333 47.3133333333333 29.0533333333333 20.22 9.61333333333333 46.48
5075.25376268813 76.0733333333333 32.8666666666667 0.04 30.22 21.48 11.3866666666667 45.8533333333333 28.22 21.0066666666667 10.04 45.16
5100.25501275064 74.4466666666667 33.8333333333333 0.0133333333333333 29.4533333333333 21.7866666666667 12.0466666666667 44.9933333333333 27.4666666666667 21.2866666666667 10.7 44.3266666666667
5125.25626281314 73.9066666666667 34.14 0 29.7666666666667 22.4066666666667 11.7333333333333 44.14 27.5466666666667 21.9066666666667 10.62 43.4733333333333
5150.25751287564 73.86 33.9933333333333 0.00666666666666667 29.24 21.7333333333333 12.26 44.62 26.9066666666667 21.2333333333333 11.26 43.9533333333333
5175.25876293815 73.8066666666667 33.9533333333333 0.00666666666666667 28.6466666666667 21.1 12.8533333333333 45.16 26.16 20.6 12.0066666666667 44.4933333333333
5200.26001300065 75.5266666666667 32.14 0 29.4866666666667 20.1266666666667 12.0133333333333 46.04 26.9866666666667 19.7466666666667 11.18 45.2533333333333
5225.26126306315 76.6266666666667 30.86 0.0133333333333333 29.8333333333333 19.1933333333333 11.6666666666667 46.7933333333333 27.36 18.86 10.8066666666667 45.96
5250.26251312566 76.3933333333333 30.7466666666667 0.0133333333333333 29.74 19.0866666666667 11.66 46.6533333333333 27.24 18.9 10.8266666666667 45.6733333333333
5275.26376318816 76.6133333333333 30.1333333333333 0.0133333333333333 30.3 19.2 10.9333333333333 46.3133333333333 27.8 19.0333333333333 10.1 45.3133333333333
5300.26501325066 77.7066666666667 28.84 0.00666666666666667 30.6533333333333 18.3266666666667 10.5133333333333 47.0533333333333 28.2 18.16 9.63333333333333 46.0533333333333
5325.26626331317 78.4866666666667 27.98 0.00666666666666667 31.16 17.9933333333333 9.98666666666667 47.3266666666667 28.66 17.9 9.15333333333333 46.2533333333333
5350.26751337567 78.3533333333333 27.7933333333333 0.00666666666666667 31.0133333333333 17.8066666666667 9.98666666666667 47.34 28.62 17.8066666666667 9.04666666666667 46.1733333333333
5375.26876343817 77.9666666666667 27.8866666666667 0.02 31 17.9066666666667 9.98 46.9666666666667 28.8066666666667 17.86 8.84 45.8466666666667
5400.27001350068 76.8533333333333 28.48 0.00666666666666667 30.5866666666667 18.32 10.16 46.2666666666667 28.36 18.1533333333333 9.14 45.2666666666667
5425.27126356318 77.28 27.8866666666667 0 30.58 17.8 10.0866666666667 46.7 28.2466666666667 17.6333333333333 9.25333333333333 45.7
5450.27251362568 75.8 29.2333333333333 0.0133333333333333 29.7733333333333 18.34 10.8933333333333 46.0266666666667 27.4933333333333 18.1733333333333 10.0066666666667 45.0266666666667
5475.27376368818 75.0266666666667 29.6866666666667 0.00666666666666667 29.8666666666667 18.94 10.7466666666667 45.16 27.5533333333333 18.7733333333333 9.89333333333333 44.16
5500.27501375069 74.7133333333333 29.5933333333333 0.0133333333333333 29.3266666666667 18.4266666666667 11.1666666666667 45.3866666666667 27.16 18.26 10.1733333333333 44.3866666666667
5525.27626381319 73.7733333333333 30.0333333333333 0.00666666666666667 28.8666666666667 18.5666666666667 11.4666666666667 44.9066666666667 26.8 18.24 10.5333333333333 44.0666666666667
5550.27751387569 73.4666666666667 29.9866666666667 0.00666666666666667 28.8733333333333 18.6466666666667 11.34 44.5933333333333 26.56 18.3133333333333 10.6533333333333 43.76
5575.2787639382 72.66 30.4666666666667 0.0133333333333333 29.44 19.74 10.7266666666667 43.22 27.08 19.4066666666667 10.0866666666667 42.3866666666667
5600.2800140007 71.8133333333333 31.0866666666667 0.00666666666666667 29.5733333333333 20.4933333333333 10.5933333333333 42.24 27.5 20.16 9.66666666666667 41.4066666666667
5625.2812640632 71.08 31.5466666666667 0.0133333333333333 28.94 20.4666666666667 11.08 42.14 26.94 20.3 10.08 41.2
5650.28251412571 73.1 29.0933333333333 0 29.2466666666667 18.6466666666667 10.4466666666667 43.8533333333333 27.14 18.6466666666667 9.55333333333333 42.8533333333333
5675.28376418821 73.6 28.2933333333333 0.0266666666666667 29.4733333333333 18.1733333333333 10.12 44.1266666666667 27.3933333333333 18.1733333333333 9.2 43.1266666666667
5700.28501425071 72.7266666666667 28.5133333333333 0.00666666666666667 29.42 18.4333333333333 10.08 43.3066666666667 27.4333333333333 18.3666666666667 9.06666666666666 42.3733333333333
5725.28626431322 72.3933333333333 28.54 0.00666666666666667 29.24 18.28 10.26 43.1533333333333 26.9333333333333 18.28 9.56666666666667 42.1533333333333
5750.28751437572 72.22 28.6 0.00666666666666667 29.5733333333333 18.6866666666667 9.91333333333334 42.6466666666667 27.1266666666667 18.6866666666667 9.36 41.6466666666667
5775.28876443822 73.0733333333333 27.4333333333333 0.00666666666666667 29.5266666666667 17.6266666666667 9.80666666666667 43.5466666666667 27.0066666666667 17.6266666666667 9.32666666666667 42.5466666666667
5800.29001450073 72.7266666666667 27.62 0.00666666666666667 29.44 17.7266666666667 9.89333333333333 43.2866666666667 26.7733333333333 17.7266666666667 9.56 42.2866666666667
5825.29126456323 72.64 27.1466666666667 0.0333333333333333 29.14 17.2133333333333 9.93333333333333 43.5 26.4133333333333 17.2133333333333 9.66 42.5
5850.29251462573 71.6466666666667 27.7133333333333 0.00666666666666667 27.8866666666667 16.9066666666667 10.8066666666667 43.76 25.2866666666667 16.9066666666667 10.4066666666667 42.76
5875.29376468823 70.0066666666667 29.1733333333333 0.0133333333333333 27.0533333333333 17.6066666666667 11.5666666666667 42.9533333333333 24.5533333333333 17.52 11.0666666666667 42.04
5900.29501475074 69.16 29.6 0.00666666666666667 26.7333333333333 17.9066666666667 11.6933333333333 42.4266666666667 24.2333333333333 17.74 11.1933333333333 41.5933333333333
5925.29626481324 70.7666666666667 27.9 0 27.3733333333333 16.94 10.96 43.3933333333333 24.8733333333333 16.7733333333333 10.46 42.56
5950.29751487574 70.2733333333333 28.3933333333333 0 27.2 17.26 11.1333333333333 43.0733333333333 24.7 17.0933333333333 10.6333333333333 42.24
5975.29876493825 69.0333333333333 29.3666666666667 0.00666666666666667 26.4333333333333 17.4666666666667 11.9 42.6 24.0666666666667 17.4666666666667 11.2666666666667 41.6
6000.30001500075 68 29.6466666666667 0.0333333333333333 25.9733333333333 17.68 11.9666666666667 42.0266666666667 23.64 17.68 11.3 41.0266666666667
6025.30126506325 68.4 29.0466666666667 0.00666666666666667 26.12 17.3866666666667 11.66 42.28 23.7866666666667 17.3866666666667 10.9933333333333 41.28
6050.30251512576 67.48 29.6466666666667 0.0133333333333333 25.4666666666667 17.6333333333333 12.0133333333333 42.0133333333333 23.4333333333333 17.6333333333333 11.1866666666667 41.0333333333333
6075.30376518826 67.64 28.6133333333333 0.0333333333333333 25.8333333333333 17.2666666666667 11.3466666666667 41.8066666666667 23.84 17.2666666666667 10.5066666666667 40.9733333333333
6100.30501525076 67.5066666666667 28.24 0.0133333333333333 26.54 17.6866666666667 10.5533333333333 40.9666666666667 24.4266666666667 17.6866666666667 9.83333333333333 40.1333333333333
6125.30626531327 66.6266666666667 28.4733333333333 0.0133333333333333 26.0466666666667 17.68 10.7933333333333 40.58 23.88 17.5933333333333 10.1266666666667 39.8333333333333
6150.30751537577 66.6 28.3533333333333 0.00666666666666667 25.7333333333333 17.2533333333333 11.1 40.8666666666667 23.66 17.0866666666667 10.34 40.2
6175.30876543827 65.8666666666667 28.92 0.00666666666666667 25.1133333333333 17.2466666666667 11.6733333333333 40.7533333333333 22.96 17.02 10.9933333333333 40.1466666666667
6200.31001550078 65.6866666666667 28.98 0 25.1866666666667 17.5 11.48 40.5 23.02 17.1666666666667 10.8133333333333 40
6225.31126556328 65.4466666666667 28.9466666666667 0.00666666666666667 24.7466666666667 17.0266666666667 11.92 40.7 22.58 16.6933333333333 11.2533333333333 40.2
6250.31251562578 64.3333333333333 29.5066666666667 0.02 24.1866666666667 17.0266666666667 12.48 40.1466666666667 21.9733333333333 16.6933333333333 11.86 39.6933333333333
6275.31376568828 64.38 29.2866666666667 0 24.1066666666667 16.7266666666667 12.56 40.2733333333333 22.0866666666667 16.3933333333333 11.7466666666667 39.94
6300.31501575079 63.94 29.5133333333333 0.0133333333333333 23.8133333333333 16.7866666666667 12.7266666666667 40.1266666666667 21.7866666666667 16.4533333333333 11.92 39.7933333333333
6325.31626581329 63.9 29.2666666666667 0 23.7133333333333 16.48 12.7866666666667 40.1866666666667 21.7733333333333 16.2866666666667 11.8933333333333 39.7133333333333
6350.31751587579 64.3 28.58 0.0266666666666667 23.84 16.0466666666667 12.5333333333333 40.46 21.86 15.88 11.7 39.96
6375.3187659383 64.2933333333333 28.2066666666667 0 23.72 15.9266666666667 12.28 40.5733333333333 21.8866666666667 15.76 11.4466666666667 40.0733333333333
6400.3200160008 64.4066666666667 28.0466666666667 0.0133333333333333 23.9133333333333 16 12.0466666666667 40.4933333333333 21.9 15.8333333333333 11.4333333333333 39.9933333333333
6425.3212660633 65.6133333333333 25.9266666666667 0.02 24.92 15.14 10.7866666666667 40.6933333333333 23.0466666666667 14.9733333333333 10.2866666666667 40.1933333333333
6450.32251612581 65.3666666666667 25.2866666666667 0.0133333333333333 25.5266666666667 15.2733333333333 10.0133333333333 39.84 23.7333333333333 15.1066666666667 9.47333333333333 39.34
6475.32376618831 64.6933333333333 25.58 0.0133333333333333 24.9 15.0933333333333 10.4866666666667 39.7933333333333 23.4133333333333 14.9266666666667 9.64 39.2933333333333
6500.32501625081 64.06 25.7933333333333 0.00666666666666667 24.8933333333333 15.42 10.3733333333333 39.1666666666667 23.5133333333333 15.2533333333333 9.42 38.6666666666667
6525.32626631332 62.7666666666667 26.8733333333333 0.00666666666666667 24.22 15.9266666666667 10.9466666666667 38.5466666666667 22.9533333333333 15.76 9.88 38.0466666666667
6550.32751637582 62.6266666666667 26.8733333333333 0 24.5533333333333 16.26 10.6133333333333 38.0733333333333 23.26 16.0933333333333 9.57333333333333 37.5733333333333
6575.32876643832 63.12 26.2666666666667 0.00666666666666667 24.6666666666667 15.8533333333333 10.4133333333333 38.4533333333333 23.3333333333333 15.7533333333333 9.41333333333333 37.9133333333333
6600.33001650083 63.2466666666667 25.76 0.0133333333333333 24.2266666666667 15.12 10.64 39.02 22.9466666666667 15.12 9.58666666666667 38.52
6625.33126656333 63.44 25.2533333333333 0.00666666666666667 24.1933333333333 14.6133333333333 10.64 39.2466666666667 23.0266666666667 14.6133333333333 9.47333333333333 38.7466666666667
6650.33251662583 63.04 25.3933333333333 0.0133333333333333 24.12 14.7533333333333 10.64 38.92 22.6866666666667 14.7533333333333 9.74 38.42
6675.33376668833 62.34 25.58 0.0133333333333333 23.9933333333333 14.9066666666667 10.6733333333333 38.3466666666667 22.4866666666667 14.9066666666667 9.84666666666667 37.8466666666667
6700.33501675084 64.1 23.4133333333333 0.0133333333333333 25.12 14.0333333333333 9.38 38.98 23.62 14.0333333333333 8.54666666666667 38.48
6725.33626681334 63.66 23.54 0.02 25.2066666666667 14.4733333333333 9.06666666666667 38.4533333333333 23.8066666666667 14.4733333333333 8.3 37.9533333333333
6750.33751687584 62.78 24.0866666666667 0.00666666666666667 25.2133333333333 15.1533333333333 8.93333333333333 37.5666666666667 23.7266666666667 15.1533333333333 8.25333333333333 37.0666666666667
6775.33876693835 62.48 24.02 0.00666666666666667 24.9266666666667 15.0333333333333 8.98666666666667 37.5533333333333 23.4266666666667 14.9266666666667 8.32 37.16
6800.34001700085 62.8866666666667 23.3266666666667 0 24.7466666666667 14.24 9.08666666666667 38.14 23.1 14.0733333333333 8.56666666666667 37.8066666666667
6825.34126706335 62.2933333333333 23.6466666666667 0 24.6066666666667 14.42 9.22666666666667 37.6866666666667 22.82 14.2533333333333 8.84666666666667 37.3533333333333
6850.34251712586 61.54 24.18 0.0133333333333333 24.5333333333333 14.9133333333333 9.26666666666667 37.0066666666667 22.6266666666667 14.7466666666667 9.00666666666667 36.6733333333333
6875.34376718836 61.3 24.2 0 24.3866666666667 14.92 9.28 36.9133333333333 22.4133333333333 14.7533333333333 9.08666666666667 36.58
6900.34501725086 61.86 23.64 0 24.8266666666667 14.8 8.84 37.0333333333333 22.9933333333333 14.6333333333333 8.50666666666667 36.7
6925.34626731337 61.8733333333333 23.6266666666667 0 24.4666666666667 14.4266666666667 9.2 37.4066666666667 22.6333333333333 14.26 8.86666666666667 37.0733333333333
6950.34751737587 61.5866666666667 23.44 0.02 24.1733333333333 14.1666666666667 9.27333333333333 37.4133333333333 22.3133333333333 14 8.96666666666667 37.08
6975.34876743837 60.8533333333333 23.8066666666667 0.00666666666666667 23.9533333333333 14.4266666666667 9.38 36.9 22.12 14.26 9.04666666666667 36.5666666666667
7000.35001750087 61.14 23.2066666666667 0 23.7666666666667 13.64 9.56666666666667 37.3733333333333 21.9333333333333 13.4733333333333 9.23333333333333 37.04
7025.35126756338 61.0866666666667 23.22 0.00666666666666667 23.66 13.5466666666667 9.67333333333333 37.4266666666667 21.8266666666667 13.38 9.34 37.0933333333333
7050.35251762588 61.24 22.9266666666667 0 24.1266666666667 13.72 9.20666666666667 37.1133333333333 22.2933333333333 13.5533333333333 8.87333333333333 36.78
7075.35376768838 60.7533333333333 23.4133333333333 0 24.2333333333333 14.3133333333333 9.1 36.52 22.4133333333333 14.1866666666667 8.75333333333333 36.1466666666667
7100.35501775089 59.76 24.4066666666667 0 23.56 14.6333333333333 9.77333333333333 36.2 21.8933333333333 14.6333333333333 9.27333333333333 35.7
7125.35626781339 60.4066666666667 23.76 0 24.18 14.6066666666667 9.15333333333333 36.2266666666667 22.5133333333333 14.6066666666667 8.65333333333333 35.7266666666667
7150.35751787589 60.52 23.4133333333333 0.00666666666666667 24.72 14.8 8.61333333333334 35.8 23.0933333333333 14.8 8.07333333333333 35.3
7175.3587679384 59.44 24.3333333333333 0.00666666666666667 23.9266666666667 14.9266666666667 9.40666666666666 35.5133333333333 22.4266666666667 14.9266666666667 8.74 35.0133333333333
7200.3600180009 58.6333333333333 25.0333333333333 0 23.2866666666667 14.9866666666667 10.0466666666667 35.3466666666667 21.7866666666667 14.82 9.38 35.0133333333333
7225.3612680634 58.0733333333333 25.5866666666667 0.00666666666666667 23.2933333333333 15.5533333333333 10.0333333333333 34.78 21.72 15.4266666666667 9.44 34.4066666666667
7250.36251812591 58.2333333333333 25.1 0.00666666666666667 23.76 15.6933333333333 9.40666666666667 34.4733333333333 22 15.6933333333333 9 33.9733333333333
7275.36376818841 57.6666666666667 25.5666666666667 0.00666666666666667 23.76 16.16 9.40666666666667 33.9066666666667 21.9266666666667 16.0133333333333 9.07333333333333 33.5533333333333
7300.36501825091 57.1866666666667 25.8866666666667 0.00666666666666667 23.78 16.5 9.38666666666666 33.4066666666667 21.9533333333333 16.3333333333333 9.04666666666667 33.0733333333333
7325.36626831342 56.2466666666667 26.6266666666667 0.00666666666666667 23.38 16.9666666666667 9.66 32.8666666666667 21.6933333333333 16.8 9.18 32.5333333333333
7350.36751837592 55.6133333333333 27.0466666666667 0.0133333333333333 23.16 17.2066666666667 9.84 32.4533333333333 21.4933333333333 17.04 9.34 32.12
7375.36876843842 55.1933333333333 26.98 0.00666666666666667 22.4133333333333 16.5533333333333 10.4266666666667 32.78 20.7466666666667 16.3866666666667 9.92666666666667 32.4466666666667
7400.37001850092 56 26.16 0.00666666666666667 22.5733333333333 15.9066666666667 10.2533333333333 33.4266666666667 20.9066666666667 15.74 9.75333333333333 33.0933333333333
7425.37126856343 55.8866666666667 26.1133333333333 0 22.36 15.8066666666667 10.3066666666667 33.5266666666667 20.6933333333333 15.64 9.80666666666667 33.1933333333333
7450.37251862593 54.88 26.98 0 22.1133333333333 16.5666666666667 10.4133333333333 32.7666666666667 20.4333333333333 16.4 9.92666666666667 32.4333333333333
7475.37376868843 53.7533333333333 28.08 0 21.9133333333333 17.4933333333333 10.5866666666667 31.84 20.32 17.4866666666667 10.0133333333333 31.3466666666667
7500.37501875094 53 28.72 0.0133333333333333 21.4733333333333 17.6933333333333 11.0266666666667 31.5266666666667 19.9733333333333 17.6933333333333 10.36 31.0266666666667
7525.37626881344 52.94 28.44 0.00666666666666667 21.52 17.58 10.86 31.42 20.02 17.58 10.1933333333333 30.92
7550.37751887594 53.6333333333333 27.5866666666667 0.00666666666666667 22.0866666666667 17.3466666666667 10.24 31.5466666666667 20.52 17.3466666666667 9.64 31.0466666666667
7575.37876893845 53.1066666666667 27.7266666666667 0.00666666666666667 21.9133333333333 17.64 10.0866666666667 31.1933333333333 20.4 17.64 9.43333333333334 30.6933333333333
7600.38001900095 54.3666666666667 26.2733333333333 0.00666666666666667 21.76 16.2266666666667 10.0466666666667 32.6066666666667 20.2866666666667 16.2266666666667 9.38 32.1066666666667
7625.38126906345 54.4666666666667 25.9866666666667 0.0133333333333333 21.7533333333333 16.12 9.86666666666667 32.7133333333333 20.5066666666667 16.12 9.11333333333333 32.2133333333333
7650.38251912596 54 26.1333333333333 0.00666666666666667 21.5066666666667 16.3066666666667 9.82666666666667 32.4933333333333 20.2733333333333 16.3066666666667 9.06 31.9933333333333
7675.38376918846 54.2 25.6066666666667 0.02 21.52 15.7933333333333 9.81333333333333 32.68 20.1866666666667 15.7933333333333 9.14666666666667 32.2533333333333
7700.38501925096 54.8133333333333 24.1333333333333 0.0266666666666667 21.8 15.0066666666667 9.12666666666667 33.0133333333333 20.5533333333333 15.0066666666667 8.46 32.68
7725.38626931347 54.3133333333333 24.2066666666667 0.00666666666666667 21.9 15.44 8.76666666666667 32.4133333333333 20.6133333333333 15.44 8.22 32.08
7750.38751937597 53.58 24.6933333333333 0.00666666666666667 20.9466666666667 15.1266666666667 9.56666666666667 32.6333333333333 19.6133333333333 15.1266666666667 9.06666666666667 32.3
7775.38876943847 54.3533333333333 23.8133333333333 0 20.96 14.2733333333333 9.54 33.3933333333333 19.6266666666667 14.2733333333333 9.04 33.06
7800.39001950097 54.9733333333333 22.9533333333333 0.00666666666666667 21.3466666666667 13.8 9.15333333333333 33.6266666666667 20.0133333333333 13.8 8.65333333333333 33.2933333333333
7825.39126956348 54.1 23.6333333333333 0.00666666666666667 20.7933333333333 13.9266666666667 9.70666666666667 33.3066666666667 19.46 13.9266666666667 9.20666666666667 32.9733333333333
7850.39251962598 54.6866666666667 22.98 0 21.0466666666667 13.5266666666667 9.45333333333333 33.64 19.5533333333333 13.5266666666667 9.11333333333333 33.3066666666667
7875.39376968848 54.4933333333333 23.1733333333333 0 20.7466666666667 13.42 9.75333333333333 33.7466666666667 19.2466666666667 13.42 9.42 33.4133333333333
7900.39501975099 53.7266666666667 23.8266666666667 0 20.3933333333333 13.8333333333333 9.99333333333333 33.3333333333333 18.92 13.8333333333333 9.63333333333333 33
7925.39626981349 52.7133333333333 24.6866666666667 0.0133333333333333 20.26 14.6666666666667 10.02 32.4533333333333 19.0933333333333 14.6666666666667 9.35333333333333 32.12
7950.39751987599 52.52 24.6466666666667 0 19.94 14.42 10.2266666666667 32.58 18.7733333333333 14.42 9.56 32.2466666666667
7975.3987699385 53.3733333333333 23.7933333333333 0 20.9933333333333 14.62 9.17333333333333 32.38 19.8266666666667 14.62 8.50666666666667 32.0466666666667
8000.400020001 53.2466666666667 23.82 0.00666666666666667 21.2666666666667 15.02 8.8 31.98 20.1 15.02 8.13333333333333 31.6466666666667
8025.4012700635 52.4533333333333 24.38 0 20.7666666666667 15.3133333333333 9.06666666666667 31.6866666666667 19.6 15.3133333333333 8.4 31.3533333333333
8050.40252012601 52.78 23.64 0.0133333333333333 20.7533333333333 14.68 8.96 32.0266666666667 19.5866666666667 14.68 8.29333333333333 31.6933333333333
8075.40377018851 53.5333333333333 22.5666666666667 0.00666666666666667 21.12 14.0866666666667 8.48 32.4133333333333 19.9533333333333 14.0866666666667 7.88 32.08
8100.40502025101 54.96 21.04 0 21.8266666666667 13.3666666666667 7.67333333333333 33.1333333333333 20.66 13.3666666666667 7.17333333333333 32.8
8125.40627031352 55.0133333333333 20.9866666666667 0 21.4133333333333 12.9 8.08666666666667 33.6 20.2466666666667 12.9 7.58666666666667 33.2666666666667
8150.40752037602 54.58 21.42 0 20.8333333333333 12.7533333333333 8.66666666666667 33.7466666666667 19.6666666666667 12.7533333333333 8.16666666666667 33.4133333333333
8175.40877043852 53.2133333333333 22.5066666666667 0.00666666666666667 19.86 13.02 9.48666666666667 33.3533333333333 18.6933333333333 13.02 8.98666666666667 33.02
8200.41002050103 53.1333333333333 22.5333333333333 0 20.2933333333333 13.4933333333333 9.04 32.84 19.1266666666667 13.4933333333333 8.54 32.5066666666667
8225.41127056353 54.2 21.2933333333333 0.0133333333333333 21.2 13.3066666666667 7.98666666666667 33 20.0333333333333 13.3066666666667 7.48666666666667 32.6666666666667
8250.41252062603 53.6933333333333 21.4866666666667 0 20.5733333333333 13.0466666666667 8.44 33.12 19.5133333333333 13.0066666666667 7.83333333333333 32.8266666666667
8275.41377068853 53.0466666666667 22.12 0 20.3333333333333 13.4533333333333 8.66666666666667 32.7133333333333 19.3333333333333 13.2866666666667 8 32.5466666666667
8300.41502075104 53.4333333333333 21.6266666666667 0.02 20.4666666666667 13.1066666666667 8.52 32.9666666666667 19.4666666666667 12.94 7.85333333333333 32.8
8325.41627081354 53.0533333333333 21.56 0.00666666666666667 19.74 12.52 9.04 33.3133333333333 18.74 12.3533333333333 8.37333333333333 33.1466666666667
8350.41752087604 52.56 21.8733333333333 0 19.8533333333333 13.06 8.81333333333333 32.7066666666667 18.7533333333333 12.8933333333333 8.24666666666667 32.54
8375.41877093855 51.6133333333333 22.5133333333333 0.02 20.14 14.0933333333333 8.42 31.4733333333333 18.9733333333333 13.9266666666667 7.92 31.3066666666667
8400.42002100105 51.38 22.4533333333333 0 19.8533333333333 13.8066666666667 8.64666666666667 31.5266666666667 18.6866666666667 13.64 8.14666666666667 31.36
8425.42127106355 51.2266666666667 22.42 0.00666666666666667 19.4733333333333 13.44 8.98 31.7533333333333 18.3066666666667 13.2733333333333 8.48 31.5866666666667
8450.42252112606 50.72 22.6133333333333 0 19.12 13.4 9.21333333333333 31.6 17.9533333333333 13.2333333333333 8.71333333333333 31.4333333333333
8475.42377118856 51.4466666666667 21.7533333333333 0.00666666666666667 19.76 13.3133333333333 8.44 31.6866666666667 18.7266666666667 13.08 7.94 31.5866666666667
8500.42502125106 51 22.0066666666667 0.00666666666666667 19.2866666666667 13.1266666666667 8.88 31.7133333333333 18.32 12.7933333333333 8.34666666666667 31.7133333333333
8525.42627131356 51.1733333333333 21.8266666666667 0 18.84 12.5 9.32666666666667 32.3333333333333 18.0066666666667 12.1666666666667 8.66 32.3333333333333
8550.42752137607 50.72 22.0266666666667 0.0133333333333333 18.6733333333333 12.68 9.34666666666667 32.0466666666667 17.8666666666667 12.3466666666667 8.65333333333333 32.0466666666667
8575.42877143857 51.1533333333333 21.2066666666667 0.00666666666666667 18.8933333333333 12.4066666666667 8.8 32.26 18.2266666666667 12.0733333333333 7.96666666666667 32.26
8600.43002150108 51.44 20.7266666666667 0 19.28 12.5066666666667 8.22 32.16 18.6133333333333 12.1733333333333 7.38666666666667 32.16
8625.43127156358 50.6266666666667 21.5333333333333 0.00666666666666667 19.04 13.0733333333333 8.46 31.5866666666667 18.42 12.74 7.58 31.5866666666667
8650.43252162608 49.3066666666667 22.6933333333333 0 18.6933333333333 13.8866666666667 8.80666666666667 30.6133333333333 18.02 13.5533333333333 7.98 30.6133333333333
8675.43377168858 49.4866666666667 22.5133333333333 0 18.3733333333333 13.3866666666667 9.12666666666667 31.1133333333333 17.5 13.0533333333333 8.5 31.1133333333333
8700.43502175109 50.4066666666667 21.5933333333333 0 18.9533333333333 13.0466666666667 8.54666666666667 31.4533333333333 17.9533333333333 12.88 8.04666666666667 31.2866666666667
8725.43627181359 50.0133333333333 21.9866666666667 0 18.5066666666667 12.9933333333333 8.99333333333333 31.5066666666667 17.5066666666667 12.8266666666667 8.49333333333333 31.34
8750.43752187609 50.06 21.94 0 18.4666666666667 12.9066666666667 9.03333333333333 31.5933333333333 17.3333333333333 12.74 8.66666666666667 31.4266666666667
8775.4387719386 49.3066666666667 22.6933333333333 0 18.56 13.7533333333333 8.94 30.7466666666667 17.3933333333333 13.5866666666667 8.60666666666667 30.58
8800.4400220011 49.02 22.98 0 18.44 13.92 9.06 30.58 17.2533333333333 13.7533333333333 8.74666666666667 30.4133333333333
8825.4412720636 49.52 22.3 0.00666666666666667 19.0933333333333 13.92 8.38 30.4266666666667 17.6266666666667 13.7533333333333 8.34666666666667 30.26
8850.44252212611 50.1533333333333 21.3666666666667 0.00666666666666667 19.2466666666667 13.3066666666667 8.06 30.9066666666667 17.7466666666667 13.14 8.06 30.74
8875.44377218861 49.88 21.4533333333333 0 18.4266666666667 12.7133333333333 8.74 31.4533333333333 16.9266666666667 12.5466666666667 8.74 31.2866666666667
8900.44502225111 49.6133333333333 21.6 0 18.0533333333333 12.6066666666667 8.99333333333333 31.56 16.5533333333333 12.44 8.99333333333333 31.3933333333333
8925.44627231361 48.9333333333333 22.2333333333333 0 17.76 12.9933333333333 9.24 31.1733333333333 16.3866666666667 12.8266666666667 9.11333333333334 31.0066666666667
8950.44752237612 47.7733333333333 23.26 0 17.2266666666667 13.4866666666667 9.77333333333333 30.5466666666667 15.8933333333333 13.32 9.60666666666667 30.38
8975.44877243862 46.8533333333333 24.0266666666667 0.00666666666666667 16.6466666666667 13.7933333333333 10.2333333333333 30.2066666666667 15.3133333333333 13.6266666666667 10.0666666666667 30.04
9000.45002250113 45.66 25.1733333333333 0 16.22 14.56 10.6133333333333 29.44 14.8866666666667 14.3933333333333 10.4466666666667 29.2733333333333
9025.45127256363 45.4333333333333 25.4 0 15.6466666666667 14.2133333333333 11.1866666666667 29.7866666666667 14.5133333333333 14.0466666666667 10.82 29.62
9050.45252262613 45.8933333333333 24.84 0 15.52 13.6266666666667 11.2133333333333 30.3733333333333 14.52 13.46 10.7133333333333 30.2066666666667
9075.45377268863 46.14 24.5266666666667 0 15.9133333333333 13.7733333333333 10.7533333333333 30.2266666666667 14.9133333333333 13.6066666666667 10.2533333333333 30.06
9100.45502275114 46.9333333333333 23.7 0.00666666666666667 16.3533333333333 13.3866666666667 10.3133333333333 30.58 15.3533333333333 13.22 9.81333333333333 30.4133333333333
9125.45627281364 46.8133333333333 23.52 0 16.7933333333333 13.6466666666667 9.87333333333333 30.02 15.7533333333333 13.36 9.41333333333333 29.9733333333333
9150.45752287614 46.7533333333333 23.48 0.00666666666666667 16.4266666666667 13.34 10.14 30.3266666666667 15.4266666666667 13.0066666666667 9.64 30.3266666666667
9175.45877293865 46.4733333333333 23.6933333333333 0 16.0666666666667 13.26 10.4333333333333 30.4066666666667 15.0666666666667 12.9266666666667 9.93333333333333 30.4066666666667
9200.46002300115 45.5733333333333 24.5733333333333 0.00666666666666667 16 14.0933333333333 10.48 29.5733333333333 15 13.76 9.98 29.5733333333333
9225.46127306365 45.3266666666667 24.6666666666667 0.00666666666666667 16.1533333333333 14.4933333333333 10.1733333333333 29.1733333333333 15.1533333333333 14.16 9.67333333333333 29.1733333333333
9250.46252312616 44.6733333333333 25.0733333333333 0.00666666666666667 15.74 14.6466666666667 10.4266666666667 28.9333333333333 14.78 14.3133333333333 9.88666666666666 28.9333333333333
9275.46377318866 44.98 24.6866666666667 0 15.6066666666667 14.1266666666667 10.56 29.3733333333333 14.9333333333333 13.7933333333333 9.73333333333333 29.3733333333333
9300.46502325116 45.8333333333333 23.7133333333333 0.00666666666666667 16.54 14.0866666666667 9.62666666666667 29.2933333333333 15.8733333333333 13.7533333333333 8.79333333333333 29.2933333333333
9325.46627331367 47.16 22.34 0 17.58 13.7533333333333 8.58666666666667 29.58 16.9133333333333 13.42 7.75333333333333 29.58
9350.46752337617 47.9466666666667 21.5533333333333 0 17.6 12.9866666666667 8.56666666666667 30.3466666666667 16.9333333333333 12.6533333333333 7.73333333333333 30.3466666666667
9375.46877343867 47.9733333333333 21.3666666666667 0 17.74 12.94 8.42666666666667 30.2333333333333 16.92 12.6066666666667 7.74666666666667 30.2333333333333
9400.47002350118 49.48 19.6066666666667 0.0133333333333333 18.6733333333333 12.36 7.24666666666667 30.8066666666667 17.84 12.1533333333333 6.58 30.68
9425.47127356368 50.1933333333333 18.8066666666667 0 19.3533333333333 12.3266666666667 6.48 30.84 18.3666666666667 12.16 5.96666666666667 30.6733333333333
9450.47252362618 50.64 17.9466666666667 0.02 19.68 11.9266666666667 6.02 30.96 18.68 11.76 5.52 30.7933333333333
9475.47377368868 49.6266666666667 18.7866666666667 0.00666666666666667 19.0066666666667 12.1266666666667 6.66 30.62 18.0066666666667 11.9666666666667 6.16 30.4466666666667
9500.47502375119 49.18 18.9866666666667 0 19.1866666666667 12.5066666666667 6.48 29.9933333333333 18.1866666666667 12.5066666666667 5.98 29.66
9525.47627381369 49.0266666666667 19.14 0 19.6466666666667 13.12 6.02 29.38 18.6466666666667 13 5.52 29.1666666666667
9550.47752387619 49.1333333333333 19.0333333333333 0 19.9866666666667 13.3533333333333 5.68 29.1466666666667 19.14 13.1866666666667 5.02666666666667 28.98
9575.4787739387 49.3733333333333 18.7933333333333 0 20.6666666666667 13.7933333333333 5 28.7066666666667 19.8333333333333 13.6266666666667 4.33333333333333 28.54
9600.4800240012 48.0466666666667 20.12 0 19.78 14.2333333333333 5.88666666666667 28.2666666666667 18.9466666666667 14.0666666666667 5.22 28.1
9625.4812740637 47.9466666666667 20.22 0 19.4933333333333 14.0466666666667 6.17333333333333 28.4533333333333 18.66 13.88 5.50666666666667 28.2866666666667
9650.48252412621 48.58 19.56 0 19.2333333333333 13.1533333333333 6.40666666666667 29.3466666666667 18.4 12.9866666666667 5.74 29.18
9675.48377418871 48.52 19.4 0.00666666666666667 18.8533333333333 12.7866666666667 6.61333333333333 29.6666666666667 18.02 12.4666666666667 5.94666666666667 29.6533333333333
9700.48502425121 48.6333333333333 19.0133333333333 0 18.5066666666667 12.1866666666667 6.82666666666667 30.1266666666667 17.64 11.8533333333333 6.19333333333333 30.1266666666667
9725.48627431372 49.8266666666667 17.6733333333333 0 18.8533333333333 11.1933333333333 6.48 30.9733333333333 17.74 10.86 6.09333333333333 30.9733333333333
9750.48752437622 49.4266666666667 17.9933333333333 0 18.74 11.4 6.59333333333333 30.6866666666667 17.5733333333333 11.0666666666667 6.26 30.6866666666667
9775.48877443872 49.7266666666667 17.6066666666667 0 18.6133333333333 10.8866666666667 6.72 31.1133333333333 17.4466666666667 10.5533333333333 6.38666666666667 31.1133333333333
9800.49002450123 49.2066666666667 18.1266666666667 0 18.04 10.8333333333333 7.29333333333333 31.1666666666667 16.9266666666667 10.5 6.90666666666667 31.1666666666667
9825.49127456373 48.5866666666667 18.7466666666667 0 17.6466666666667 11.06 7.68666666666667 30.94 16.5933333333333 10.7266666666667 7.24 30.94
9850.49252462623 49.7333333333333 17.5333333333333 0.00666666666666667 17.92 10.12 7.41333333333333 31.8133333333333 16.7533333333333 9.78666666666667 7.08 31.8133333333333
9875.49377468873 49.8133333333333 17.3533333333333 0 17.7466666666667 9.76666666666667 7.58666666666667 32.0666666666667 16.58 9.43333333333333 7.25333333333333 32.0666666666667
9900.49502475124 49.1866666666667 17.9333333333333 0.00666666666666667 17.2533333333333 9.9 8.03333333333333 31.9333333333333 16.24 9.56666666666667 7.54666666666667 31.9333333333333
9925.49627481374 48.76 18.24 0 16.9066666666667 9.98 8.26 31.8533333333333 15.78 9.8 7.88666666666667 31.7
9950.49752487624 47.8066666666667 19.16 0.00666666666666667 16.72 10.7466666666667 8.41333333333333 31.0866666666667 15.5533333333333 10.58 8.08 30.92
9975.49877493875 46.74 20.0933333333333 0 16.58 11.6733333333333 8.42 30.16 15.3533333333333 11.5066666666667 8.14666666666667 29.9933333333333
10000.5000250013 47.12 19.4666666666667 0.00666666666666667 16.96 11.4266666666667 8.04 30.16 15.6733333333333 11.26 7.82666666666667 29.9933333333333
10025.5012750638 45.8933333333333 20.24 0.00666666666666667 16.5866666666667 12.1933333333333 8.04666666666667 29.3066666666667 15.3333333333333 12.0266666666667 7.8 29.14
10050.5025251263 45.8333333333333 20.12 0.00666666666666667 16.6866666666667 12.3066666666667 7.81333333333333 29.1466666666667 15.3533333333333 12.14 7.64666666666667 28.98
10075.5037751888 45.84 19.7733333333333 0 17.0666666666667 12.34 7.43333333333333 28.7733333333333 15.7333333333333 12.1733333333333 7.26666666666667 28.6066666666667
10100.5050252513 45.8333333333333 19.5933333333333 0.00666666666666667 17.2733333333333 12.3666666666667 7.22666666666667 28.56 15.94 12.2 7.06 28.3933333333333
10125.5062753138 45.2133333333333 20.12 0 17.08 12.7 7.42 28.1333333333333 15.7466666666667 12.5333333333333 7.25333333333333 27.9666666666667
10150.5075253763 44.9133333333333 20.4133333333333 0.00666666666666667 17.0333333333333 12.9533333333333 7.46 27.88 15.7 12.7866666666667 7.29333333333333 27.7133333333333
10175.5087754388 44.74 20.2933333333333 0.0133333333333333 17.44 13.5333333333333 6.76 27.3 15.96 13.3666666666667 6.74 27.1333333333333
10200.5100255013 44.2866666666667 20.5466666666667 0 17.4 13.9466666666667 6.6 26.8866666666667 15.9 13.78 6.6 26.72
10225.5112755638 44.0133333333333 20.6666666666667 0.00666666666666667 17.3866666666667 14.0533333333333 6.61333333333333 26.6266666666667 15.8866666666667 13.8866666666667 6.61333333333333 26.46
10250.5125256263 43.66 21.0066666666667 0 17.14 14.1466666666667 6.86 26.52 15.64 13.98 6.86 26.3533333333333
10275.5137756888 44.5333333333333 20.0466666666667 0.00666666666666667 17.68 13.7266666666667 6.32 26.8533333333333 16.18 13.56 6.32 26.6866666666667
10300.5150257513 44.34 19.8866666666667 0.0133333333333333 17.2066666666667 13.1933333333333 6.69333333333333 27.1333333333333 15.94 13.0266666666667 6.56 26.9666666666667
10325.5162758138 45.1333333333333 18.72 0 17.32 12.2066666666667 6.51333333333333 27.8133333333333 16.1533333333333 12.04 6.34666666666667 27.6466666666667
10350.5175258763 45.4733333333333 18.2133333333333 0 17.3533333333333 11.7333333333333 6.48 28.12 16.1866666666667 11.4 6.31333333333333 28.12
10375.5187759388 44.8666666666667 18.7066666666667 0.00666666666666667 16.6466666666667 11.52 7.18666666666667 28.22 15.6 11.1866666666667 6.9 28.22
10400.5200260013 44.4266666666667 19.0733333333333 0 16.2866666666667 11.5266666666667 7.54666666666667 28.14 15.2866666666667 11.1933333333333 7.21333333333333 28.14
10425.5212760638 44.1733333333333 19.2733333333333 0.00666666666666667 16.2133333333333 11.6533333333333 7.62 27.96 15.2133333333333 11.32 7.28666666666667 27.96
10450.5225261263 44.48 18.8466666666667 0.00666666666666667 16.4066666666667 11.42 7.42666666666667 28.0733333333333 15.4066666666667 11.0866666666667 7.09333333333333 28.0733333333333
10475.5237761888 44.24 18.62 0.0133333333333333 16.2333333333333 11.2466666666667 7.37333333333333 28.0066666666667 15.3266666666667 10.9133333333333 7.04 28.0066666666667
10500.5250262513 44.5133333333333 18.1533333333333 0 16.3466666666667 11 7.15333333333333 28.1666666666667 15.5133333333333 10.8333333333333 6.82 28
10525.5262763138 44.1733333333333 18.4933333333333 0 16.26 11.2533333333333 7.24 27.9133333333333 15.4266666666667 11.0866666666667 6.90666666666667 27.7466666666667
10550.5275263763 44.4266666666667 18.24 0 16.7133333333333 11.4533333333333 6.78666666666667 27.7133333333333 15.88 11.2866666666667 6.45333333333333 27.5466666666667
10575.5287764388 43.9133333333333 18.72 0 16.66 11.9133333333333 6.80666666666667 27.2533333333333 15.8266666666667 11.7466666666667 6.47333333333333 27.0866666666667
10600.5300265013 43.3066666666667 19.04 0.0133333333333333 16.8066666666667 12.5133333333333 6.52666666666667 26.5 15.9733333333333 12.3466666666667 6.19333333333333 26.3333333333333
10625.5312765638 43.5 18.1066666666667 0.0266666666666667 16.8333333333333 11.7933333333333 6.31333333333333 26.6666666666667 16.0466666666667 11.6266666666667 5.93333333333333 26.5
10650.5325266263 42.6333333333333 18.7 0 16.3933333333333 12.0933333333333 6.60666666666667 26.24 15.7266666666667 11.9266666666667 6.10666666666667 26.0733333333333
10675.5337766888 42.3533333333333 18.9266666666667 0.00666666666666667 16.0933333333333 12.0733333333333 6.85333333333333 26.26 15.4 11.9066666666667 6.38 26.0933333333333
10700.5350267513 42.98 18.1866666666667 0 16.4133333333333 11.7666666666667 6.42 26.5666666666667 15.4133333333333 11.6 6.25333333333333 26.4
10725.5362768138 43.42 17.62 0.00666666666666667 16.06 10.8466666666667 6.77333333333333 27.36 15.06 10.68 6.60666666666667 27.1933333333333
10750.5375268763 43.8933333333333 16.9533333333333 0.00666666666666667 15.9333333333333 10.0533333333333 6.9 27.96 14.9333333333333 9.88666666666667 6.73333333333333 27.7933333333333
10775.5387769388 44.1133333333333 16.46 0.00666666666666667 16.16 9.78666666666667 6.67333333333333 27.9533333333333 15.0133333333333 9.62 6.65333333333333 27.7866666666667
10800.5400270014 43.4733333333333 16.6533333333333 0.00666666666666667 16.1066666666667 10.06 6.59333333333333 27.3666666666667 14.94 9.89333333333333 6.59333333333333 27.2
10825.5412770639 43.7133333333333 16.2466666666667 0 16.2933333333333 9.87333333333333 6.37333333333333 27.42 15.1266666666667 9.70666666666667 6.37333333333333 27.2533333333333
10850.5425271264 43.8666666666667 15.9666666666667 0 16.1 9.4 6.56666666666667 27.7666666666667 14.9333333333333 9.23333333333333 6.56666666666667 27.6
10875.5437771889 43.9533333333333 15.88 0 16.46 9.67333333333333 6.20666666666667 27.4933333333333 15.32 9.50666666666667 6.18 27.3266666666667
10900.5450272514 44.0066666666667 15.8266666666667 0 16.44 9.6 6.22666666666667 27.5666666666667 15.44 9.43333333333333 6.06 27.4
10925.5462773139 43.7466666666667 15.9066666666667 0.00666666666666667 16.1933333333333 9.43333333333333 6.47333333333333 27.5533333333333 15.1933333333333 9.26666666666667 6.30666666666667 27.3866666666667
10950.5475273764 42.9866666666667 16.3333333333333 0.0133333333333333 16.2 9.86666666666667 6.46666666666667 26.7866666666667 15.2 9.82666666666667 6.3 26.62
10975.5487774389 42.4733333333333 16.4266666666667 0.00666666666666667 15.84 9.72 6.70666666666667 26.6333333333333 14.84 9.72 6.54 26.4666666666667
11000.5500275014 42.1933333333333 16.64 0 15.9266666666667 10.0666666666667 6.57333333333333 26.2666666666667 14.9266666666667 10.0666666666667 6.40666666666667 26.1
11025.5512775639 42.6066666666667 16.1933333333333 0.00666666666666667 16.0866666666667 9.78 6.41333333333333 26.52 15.0866666666667 9.78 6.24666666666667 26.3533333333333
11050.5525276264 41.8666666666667 16.8 0 16.44 10.74 6.06 25.4266666666667 15.44 10.74 5.89333333333333 25.26
11075.5537776889 41.9666666666667 16.7 0 16.2666666666667 10.4666666666667 6.23333333333333 25.7 15.2666666666667 10.4666666666667 6.06666666666667 25.5333333333333
11100.5550277514 42.1333333333333 16.5333333333333 0 16.18 10.2133333333333 6.32 25.9533333333333 15.18 10.2133333333333 6.15333333333333 25.7866666666667
11125.5562778139 42.1466666666667 16.4733333333333 0.00666666666666667 16.3 10.2733333333333 6.2 25.8466666666667 15.3 10.2733333333333 6.03333333333333 25.68
11150.5575278764 41.7666666666667 16.68 0.00666666666666667 16.6 10.78 5.9 25.1666666666667 15.6 10.78 5.73333333333333 25
11175.5587779389 41.4466666666667 16.8866666666667 0 16.0333333333333 10.42 6.46666666666667 25.4133333333333 15.04 10.42 6.29333333333333 25.2466666666667
11200.5600280014 42.0333333333333 16.3 0 15.68 9.48 6.82 26.3533333333333 14.7466666666667 9.48 6.58666666666667 26.1866666666667
11225.5612780639 41.8666666666667 16.1933333333333 0.0133333333333333 15.8933333333333 9.74666666666667 6.44666666666667 25.9733333333333 14.8933333333333 9.74666666666667 6.28 25.8066666666667
11250.5625281264 41.9533333333333 15.9533333333333 0 16.0666666666667 9.68666666666667 6.26666666666667 25.8866666666667 15.0666666666667 9.68666666666667 6.1 25.72
11275.5637781889 42.36 15.3933333333333 0 15.8133333333333 8.95333333333333 6.44 26.5466666666667 14.8533333333333 8.95333333333333 6.23333333333333 26.38
11300.5650282514 43.54 14.1266666666667 0 15.9 7.86 6.26666666666667 27.64 15.02 7.86 5.98 27.4733333333333
11325.5662783139 43.4333333333333 14.18 0 15.8533333333333 7.86666666666667 6.31333333333333 27.58 14.9333333333333 7.86666666666667 6.06666666666667 27.4133333333333
11350.5675283764 43.1133333333333 14.3866666666667 0 15.48 7.7 6.68666666666667 27.6333333333333 14.6466666666667 7.7 6.35333333333333 27.4666666666667
11375.5687784389 42.5933333333333 14.7533333333333 0 15.5 8.08666666666667 6.66666666666667 27.0933333333333 14.6666666666667 8.08666666666667 6.33333333333333 26.9266666666667
11400.5700285014 42.7866666666667 14.5466666666667 0 15.54 7.92 6.62666666666667 27.2466666666667 14.7066666666667 7.92 6.29333333333333 27.08
11425.5712785639 42.7466666666667 14.4666666666667 0.00666666666666667 15.8333333333333 8.13333333333333 6.33333333333333 26.9133333333333 14.96 8 6.04 26.88
11450.5725286264 42.46 14.6866666666667 0 15.4533333333333 7.99333333333333 6.69333333333333 27.0066666666667 14.5533333333333 7.82666666666667 6.42666666666667 27.0066666666667
11475.5737786889 42.5066666666667 14.4933333333333 0 15.04 7.53333333333333 6.96 27.4666666666667 14.2066666666667 7.36666666666667 6.62666666666667 27.4666666666667
11500.5750287514 42.22 14.78 0 15.2 7.98 6.8 27.02 14.2333333333333 7.81333333333333 6.6 27.02
11525.5762788139 41.84 15.02 0.00666666666666667 15.74 8.76 6.26 26.1 14.74 8.59333333333333 6.09333333333333 26.1
11550.5775288764 41.8666666666667 14.78 0.00666666666666667 15.7866666666667 8.75333333333333 6.02666666666667 26.08 14.8533333333333 8.58666666666667 5.86 26.08
11575.5787789389 41.5066666666667 14.9933333333333 0 15.44 8.76666666666667 6.22666666666667 26.0666666666667 14.6066666666667 8.6 6.06 26.0666666666667
11600.5800290015 41.0333333333333 15.36 0.00666666666666667 15.5266666666667 9.22 6.14 25.5066666666667 14.6933333333333 9.05333333333333 5.97333333333333 25.5066666666667
11625.581279064 41.2533333333333 15.0266666666667 0.00666666666666667 15.7666666666667 9.12666666666667 5.9 25.4866666666667 14.9333333333333 8.96 5.73333333333333 25.4866666666667
11650.5825291265 40.8933333333333 15.0066666666667 0.02 15.6266666666667 9.2 5.80666666666667 25.2666666666667 14.7933333333333 9.03333333333333 5.64 25.2666666666667
11675.583779189 40.82 14.7533333333333 0.00666666666666667 15.8133333333333 9.23333333333333 5.52 25.0066666666667 14.84 9.06666666666667 5.49333333333333 25.0066666666667
11700.5850292515 40.94 14.56 0 16.0066666666667 9.23333333333333 5.32666666666667 24.9333333333333 15.0066666666667 9.06666666666667 5.32666666666667 24.9333333333333
11725.586279314 39.8733333333333 15.6266666666667 0 15.6066666666667 9.9 5.72666666666667 24.2666666666667 14.6066666666667 9.73333333333333 5.72666666666667 24.2666666666667
11750.5875293765 39.42 16.02 0.00666666666666667 15.58 10.2666666666667 5.75333333333333 23.84 14.58 10.1 5.75333333333333 23.84
11775.588779439 39.8666666666667 15.3133333333333 0.0133333333333333 15.4866666666667 9.59333333333333 5.72 24.38 14.5733333333333 9.42666666666667 5.63333333333333 24.38
11800.5900295015 39.7333333333333 15.2666666666667 0 14.92 9.02 6.24666666666667 24.8133333333333 14.2466666666667 8.85333333333333 5.92 24.8133333333333
11825.591279564 40.1266666666667 14.8733333333333 0 15.2666666666667 8.97333333333333 5.9 24.86 14.6 8.80666666666667 5.56666666666667 24.86
11850.5925296265 40.2733333333333 14.7266666666667 0 15.72 9.28 5.44666666666667 24.5533333333333 15.0533333333333 9.11333333333333 5.11333333333333 24.5533333333333
11875.593779689 40.1066666666667 14.8133333333333 0.00666666666666667 15.3533333333333 9.04 5.77333333333333 24.7533333333333 14.6866666666667 8.87333333333333 5.44 24.7533333333333
11900.5950297515 39.34 15.24 0 14.68 8.92 6.32 24.66 14.0133333333333 8.75333333333333 5.98666666666667 24.66
11925.596279814 39.3066666666667 15.08 0 14.6866666666667 8.76666666666667 6.31333333333333 24.62 14.02 8.6 5.98 24.62
11950.5975298765 38.8933333333333 15.44 0 14.9333333333333 9.37333333333333 6.06666666666667 23.96 14.2666666666667 9.20666666666667 5.73333333333333 23.96
11975.598779939 38.84 15.4933333333333 0 15.02 9.51333333333333 5.98 23.82 14.3133333333333 9.34666666666667 5.68666666666667 23.82
12000.6000300015 38.3 16.0333333333333 0 14.96 9.99333333333333 6.04 23.34 14.1266666666667 9.82666666666667 5.87333333333333 23.34
12025.601280064 38.8 15.5266666666667 0.00666666666666667 14.8666666666667 9.4 6.12666666666667 23.9333333333333 14.0333333333333 9.23333333333333 5.96 23.9333333333333
12050.6025301265 39.44 14.7266666666667 0 14.9 8.79333333333333 5.93333333333333 24.54 14.0666666666667 8.62666666666667 5.76666666666667 24.54
12075.603780189 38.9 15.2666666666667 0 14.5733333333333 9.00666666666667 6.26 24.3266666666667 13.74 8.87333333333333 6.09333333333333 24.2933333333333
12100.6050302515 38.6 15.5666666666667 0 14.0333333333333 8.76666666666667 6.8 24.5666666666667 13.2 8.76666666666667 6.63333333333333 24.4
12125.606280314 38.9866666666667 15.02 0.00666666666666667 14.3 8.48666666666667 6.53333333333333 24.6866666666667 13.4666666666667 8.48666666666667 6.36666666666667 24.52
12150.6075303765 38.7733333333333 15.0733333333333 0.00666666666666667 14.2533333333333 8.49333333333333 6.58 24.52 13.7266666666667 8.49333333333333 6.10666666666667 24.3533333333333
12175.608780439 38.9333333333333 14.9 0 14.26 8.32666666666667 6.57333333333333 24.6733333333333 13.9266666666667 8.32666666666667 5.90666666666667 24.5066666666667
12200.6100305015 39.7 14.1333333333333 0 14.3866666666667 7.68666666666667 6.44666666666667 25.3133333333333 14.1666666666667 7.68666666666667 5.66666666666667 25.1466666666667
12225.611280564 39.8266666666667 13.9466666666667 0.00666666666666667 14.1133333333333 7.22666666666667 6.72 25.7133333333333 13.8533333333333 7.22666666666667 5.98 25.5466666666667
12250.6125306265 39.0866666666667 14.3866666666667 0 13.6933333333333 7.24666666666667 7.14 25.3933333333333 13.2733333333333 7.24666666666667 6.56 25.2266666666667
12275.613780689 38.8466666666667 14.4866666666667 0 13.8 7.45333333333333 7.03333333333333 25.0466666666667 13.3 7.45333333333333 6.53333333333333 24.88
12300.6150307515 38.5866666666667 14.68 0 14.2333333333333 8.08 6.6 24.3533333333333 13.6666666666667 8.08 6.16666666666667 24.1866666666667
12325.616280814 37.78 15.2533333333333 0 14.0933333333333 8.51333333333333 6.74 23.6866666666667 13.4266666666667 8.51333333333333 6.40666666666667 23.52
12350.6175308765 37.3533333333333 15.6466666666667 0 14.0333333333333 8.84666666666667 6.8 23.32 13.2133333333333 8.84666666666667 6.62 23.1533333333333
12375.618780939 36.8266666666667 16.0133333333333 0.00666666666666667 13.9466666666667 9.28666666666667 6.72666666666667 22.88 13.1133333333333 9.28666666666667 6.56 22.7133333333333
12400.6200310016 36.26 16.44 0 13.5466666666667 9.32 7.12 22.7133333333333 12.8133333333333 9.32 6.85333333333333 22.5466666666667
12425.6212810641 36.4 16.1733333333333 0.00666666666666667 13.9466666666667 9.45333333333333 6.72 22.4533333333333 13.28 9.45333333333333 6.38666666666667 22.2866666666667
12450.6225311266 36.5733333333333 15.9266666666667 0 13.92 9.18 6.74666666666667 22.6533333333333 13.2533333333333 9.18 6.41333333333333 22.4866666666667
12475.6237811891 37.1666666666667 15.3333333333333 0 13.5533333333333 8.22 7.11333333333333 23.6133333333333 12.8866666666667 8.22 6.78 23.4466666666667
12500.6250312516 37.0133333333333 15.4466666666667 0 13.54 8.32 7.12666666666667 23.4733333333333 12.8733333333333 8.32 6.79333333333333 23.3066666666667
12525.6262813141 36.5466666666667 15.7866666666667 0 13.5066666666667 8.62666666666667 7.16 23.04 12.84 8.62666666666667 6.82666666666667 22.8733333333333
12550.6275313766 36.4 15.9333333333333 0 13.9733333333333 9.24 6.69333333333333 22.4266666666667 13.3066666666667 9.24 6.36 22.26
12575.6287814391 36.4933333333333 15.84 0 13.8733333333333 9.04666666666667 6.79333333333333 22.62 13.2933333333333 9.04666666666667 6.37333333333333 22.4533333333333
12600.6300315016 36.7733333333333 15.56 0 14.2733333333333 9.16666666666667 6.39333333333333 22.5 13.7733333333333 9.16666666666667 5.89333333333333 22.3333333333333
12625.6312815641 36.2466666666667 15.9533333333333 0.0133333333333333 14.14 9.44666666666667 6.50666666666667 22.1066666666667 13.6066666666667 9.44666666666667 6.04 21.94
12650.6325316266 36.58 15.2466666666667 0.00666666666666667 14.2333333333333 8.98 6.26666666666667 22.3466666666667 13.5666666666667 8.98 5.93333333333333 22.18
12675.6337816891 36.3266666666667 15.34 0 14.2933333333333 9.13333333333333 6.20666666666667 22.0333333333333 13.6266666666667 9.13333333333333 5.87333333333333 21.8666666666667
12700.6350317516 36.32 15.3466666666667 0 14.2933333333333 9.14 6.20666666666667 22.0266666666667 13.6266666666667 9.14 5.87333333333333 21.86
12725.6362818141 35.9666666666667 15.7 0 14.0533333333333 9.25333333333333 6.44666666666667 21.9133333333333 13.3866666666667 9.09333333333333 6.11333333333333 21.9066666666667
12750.6375318766 36.48 15.1866666666667 0 14.2333333333333 8.92 6.26666666666667 22.2466666666667 13.5666666666667 8.75333333333333 5.93333333333333 22.2466666666667
12775.6387819391 36.5466666666667 14.98 0.00666666666666667 14.5066666666667 8.98666666666667 5.99333333333333 22.04 13.84 8.82 5.66 22.04
12800.6400320016 37.2 14.16 0 15.0466666666667 8.84666666666667 5.31333333333333 22.1533333333333 14.38 8.68 4.98 22.1533333333333
12825.6412820641 37.5533333333333 13.78 0 15.5466666666667 8.99333333333333 4.78666666666667 22.0066666666667 14.6 8.82666666666667 4.73333333333333 22.0066666666667
12850.6425321266 37.9933333333333 13.34 0 15.5 8.50666666666667 4.83333333333333 22.4933333333333 14.5 8.34 4.83333333333333 22.4933333333333
12875.6437821891 38.8933333333333 12.42 0 15.6533333333333 7.74 4.68 23.24 14.6533333333333 7.57333333333333 4.68 23.24
12900.6450322516 39.0933333333333 12.0733333333333 0 15.5333333333333 7.27333333333333 4.8 23.56 14.5333333333333 7.10666666666667 4.8 23.56
12925.6462823141 38.7933333333333 12.3733333333333 0 15.5133333333333 7.55333333333333 4.82 23.28 14.5133333333333 7.38666666666667 4.82 23.28
12950.6475323766 37.7333333333333 13.3933333333333 0.00666666666666667 15.2933333333333 8.39333333333333 5 22.44 14.2933333333333 8.22666666666667 5 22.44
12975.6487824391 37.4733333333333 13.44 0.00666666666666667 15 8.27333333333333 5.16666666666667 22.4733333333333 14 8.10666666666667 5.16666666666667 22.4733333333333
13000.6500325016 36.6133333333333 14.22 0 14.1 8.15333333333333 6.06666666666667 22.5133333333333 13.1 7.98666666666667 6.06666666666667 22.5133333333333
13025.6512825641 34.98 15.8533333333333 0 13.4 9.08666666666667 6.76666666666667 21.58 12.4 8.92 6.76666666666667 21.58
13050.6525326266 34.9866666666667 15.8466666666667 0 13.2666666666667 8.94666666666667 6.9 21.72 12.2666666666667 8.78 6.9 21.72
13075.6537826891 35.3533333333333 15.48 0 13.28 8.59333333333333 6.88666666666667 22.0733333333333 12.28 8.42666666666667 6.88666666666667 22.0733333333333
13100.6550327516 34.94 15.8933333333333 0 13.4133333333333 9.14 6.75333333333333 21.5266666666667 12.44 8.97333333333333 6.72666666666667 21.5266666666667
13125.6562828141 35.7866666666667 15.0466666666667 0 13.74 8.62 6.42666666666667 22.0466666666667 12.9066666666667 8.45333333333333 6.26 22.0466666666667
13150.6575328766 35.7733333333333 14.9066666666667 0.00666666666666667 14.42 9.16 5.74666666666667 21.3533333333333 13.5866666666667 8.99333333333333 5.58 21.3533333333333
13175.6587829391 36.08 14.5133333333333 0.00666666666666667 14.96 9.30666666666667 5.20666666666667 21.12 14.1266666666667 9.14 5.04 21.12
13200.6600330017 36.1266666666667 14.3733333333333 0 15.0866666666667 9.29333333333333 5.08 21.04 14.2533333333333 9.12666666666667 4.91333333333333 21.04
13225.6612830642 36.28 14.1333333333333 0 15.2266666666667 9.19333333333333 4.94 21.0533333333333 14.52 9.02666666666667 4.64666666666667 21.0533333333333
13250.6625331267 35.7333333333333 14.4933333333333 0.00666666666666667 15.06 9.38666666666666 5.10666666666667 20.6733333333333 14.3933333333333 9.22 4.77333333333333 20.6733333333333
13275.6637831892 35.9466666666667 14.22 0 15.5266666666667 9.58 4.64 20.42 14.8533333333333 9.41333333333334 4.31333333333333 20.42
13300.6650332517 35.5066666666667 14.66 0 15.48 9.97333333333333 4.68666666666667 20.0266666666667 14.72 9.80666666666667 4.44666666666667 20.0266666666667
13325.6662833142 34.7066666666667 15.46 0 14.84 10.1333333333333 5.32666666666667 19.8666666666667 14.1733333333333 9.96666666666667 4.99333333333333 19.8666666666667
13350.6675333767 34.7333333333333 15.2666666666667 0.00666666666666667 14.8533333333333 9.95333333333333 5.31333333333333 19.88 14.06 9.78666666666667 5.10666666666667 19.88
13375.6687834392 34.2333333333333 15.6 0 14.4866666666667 9.92 5.68 19.7466666666667 13.6533333333333 9.75333333333333 5.51333333333333 19.7466666666667
13400.6700335017 34.32 15.3866666666667 0 14.54 9.76 5.62666666666667 19.78 13.7066666666667 9.59333333333333 5.46 19.78
13425.6712835642 33.9 15.6133333333333 0.00666666666666667 14.5066666666667 10.0666666666667 5.54666666666667 19.3933333333333 13.6733333333333 10.04 5.38 19.2533333333333
13450.6725336267 33.6066666666667 15.5933333333333 0 14.1133333333333 9.70666666666667 5.88666666666667 19.4933333333333 13.28 9.70666666666667 5.72 19.3266666666667
13475.6737836892 32.9533333333333 16.2133333333333 0 14.2 10.4133333333333 5.8 18.7533333333333 13.3666666666667 10.4133333333333 5.63333333333333 18.5866666666667
13500.6750337517 33.08 16.0866666666667 0 14.2666666666667 10.3533333333333 5.73333333333333 18.8133333333333 13.4333333333333 10.3533333333333 5.56666666666667 18.6466666666667
13525.6762838142 33.82 15.2266666666667 0 14.4 9.74666666666667 5.48 19.42 13.5666666666667 9.74666666666667 5.31333333333333 19.2533333333333
13550.6775338767 34.82 14.18 0 14.6533333333333 9 5.18 20.1666666666667 13.82 9 5.01333333333333 20
13575.6787839392 35.68 13.32 0 14.52 8.00666666666667 5.31333333333333 21.16 13.6866666666667 8.00666666666667 5.14666666666667 20.9933333333333
13600.6800340017 36.3866666666667 12.6133333333333 0 14.9066666666667 7.68666666666667 4.92666666666667 21.48 14.1 7.68666666666667 4.73333333333333 21.3133333333333
13625.6812840642 35.5733333333333 13.4266666666667 0 14.4 7.99333333333333 5.43333333333333 21.1733333333333 13.7333333333333 7.99333333333333 5.1 21.0066666666667
13650.6825341267 35.92 13.08 0 14.6866666666667 7.93333333333333 5.14666666666667 21.2333333333333 13.9866666666667 7.93333333333333 4.84666666666667 21.0666666666667
13675.6837841892 35.9866666666667 12.9 0.00666666666666667 14.7133333333333 7.78 5.12 21.2733333333333 13.9933333333333 7.78 4.84 21.1066666666667
13700.6850342517 35.9333333333333 12.9 0 15.0133333333333 8.08 4.82 20.92 14.3466666666667 8.08 4.48666666666667 20.7533333333333
13725.6862843142 35.9733333333333 12.7933333333333 0.00666666666666667 15.0733333333333 8.1 4.69333333333333 20.9 14.4066666666667 8.1 4.36 20.7333333333333
13750.6875343767 35.58 12.9866666666667 0.00666666666666667 15.08 8.4 4.58666666666667 20.5 14.4133333333333 8.4 4.25333333333333 20.3333333333333
13775.6887844392 35.5733333333333 12.9266666666667 0 15.1 8.36 4.56666666666667 20.4733333333333 14.4333333333333 8.36 4.23333333333333 20.3066666666667
13800.6900345017 34.7933333333333 13.6 0.00666666666666667 14.6066666666667 8.54 5.06 20.1866666666667 13.94 8.54 4.72666666666667 20.02
13825.6912845642 34.2333333333333 14.1 0 14.02 8.45333333333333 5.64666666666667 20.2133333333333 13.3533333333333 8.45333333333333 5.31333333333333 20.0466666666667
13850.6925346267 33.7 14.6333333333333 0 13.7133333333333 8.68 5.95333333333333 19.9866666666667 13.0066666666667 8.68 5.66 19.82
13875.6937846892 33.4866666666667 14.8466666666667 0 13.7866666666667 8.96666666666667 5.88 19.7 12.9533333333333 8.96666666666667 5.71333333333333 19.5333333333333
13900.6950347517 33.62 14.4666666666667 0.00666666666666667 13.6266666666667 8.58 5.88666666666667 19.9933333333333 12.7933333333333 8.58 5.72 19.8266666666667
13925.6962848142 34.1 13.9 0 13.8533333333333 8.25333333333333 5.64666666666667 20.2466666666667 13.02 8.25333333333333 5.48 20.08
13950.6975348767 34.14 13.7333333333333 0.00666666666666667 14.1533333333333 8.38666666666667 5.34666666666667 19.9866666666667 13.32 8.38666666666667 5.18 19.82
13975.6987849392 33.8866666666667 13.9466666666667 0 13.9333333333333 8.38 5.56666666666667 19.9533333333333 13.1 8.38 5.4 19.7866666666667
14000.7000350018 33.9466666666667 13.8866666666667 0 13.48 7.86666666666667 6.02 20.4666666666667 12.5466666666667 7.86666666666667 5.95333333333333 20.3
14025.7012850643 33.7266666666667 14.1066666666667 0 13.0466666666667 7.65333333333333 6.45333333333333 20.68 12.1533333333333 7.65333333333333 6.34666666666667 20.5133333333333
14050.7025351268 32.9 14.8533333333333 0.00666666666666667 12.5 7.85333333333333 7 20.4 11.7733333333333 7.85333333333333 6.72666666666667 20.2333333333333
14075.7037851893 32.6266666666667 14.7933333333333 0.00666666666666667 12.7533333333333 8.04666666666667 6.74666666666667 19.8733333333333 12.0866666666667 8.04666666666667 6.41333333333333 19.7066666666667
14100.7050352518 32.52 14.8133333333333 0 12.4666666666667 7.78 7.03333333333333 20.0533333333333 11.8 7.78 6.7 19.8866666666667
14125.7062853143 32.4066666666667 14.9266666666667 0 12.54 7.96666666666667 6.96 19.8666666666667 11.9266666666667 7.96666666666667 6.57333333333333 19.7
14150.7075353768 32.7 14.5133333333333 0.00666666666666667 12.7466666666667 7.76 6.75333333333333 19.9533333333333 12.2466666666667 7.76 6.25333333333333 19.7866666666667
14175.7087854393 33.1533333333333 14.0133333333333 0 13.2266666666667 7.74 6.27333333333333 19.9266666666667 12.7266666666667 7.74 5.77333333333333 19.76
14200.7100355018 33.5333333333333 13.6333333333333 0 13.5466666666667 7.68 5.95333333333333 19.9866666666667 12.92 7.68 5.58 19.82
14225.7112855643 33.8733333333333 13.1933333333333 0.00666666666666667 13.48 7.27333333333333 5.92 20.3933333333333 12.6866666666667 7.27333333333333 5.71333333333333 20.2266666666667
14250.7125356268 33.7533333333333 13.1533333333333 0.0133333333333333 13.5133333333333 7.33333333333333 5.82 20.24 12.68 7.33333333333333 5.65333333333333 20.0733333333333
14275.7137856893 32.7933333333333 13.8733333333333 0 13.6466666666667 8.18666666666667 5.68666666666667 19.1466666666667 12.66 8.14666666666667 5.67333333333333 19.02
14300.7150357518 32.92 13.7466666666667 0 13.5866666666667 8 5.74666666666667 19.3333333333333 12.5866666666667 7.83333333333333 5.74666666666667 19.3333333333333
14325.7162858143 33.22 13.4466666666667 0 13.8066666666667 7.92 5.52666666666667 19.4133333333333 12.8066666666667 7.75333333333333 5.52666666666667 19.4133333333333
14350.7175358768 33.0666666666667 13.4733333333333 0 13.6666666666667 7.93333333333333 5.54 19.4 12.76 7.76666666666667 5.44666666666667 19.4
14375.7187859393 33.1866666666667 13.3133333333333 0 13.98 8.12666666666667 5.18666666666667 19.2066666666667 12.98 8.02666666666667 5.18666666666667 19.14
14400.7200360018 32.46 13.8333333333333 0 13.44 8.17333333333333 5.66 19.02 12.44 8.17333333333333 5.66 18.8533333333333
14425.7212860643 32.0333333333333 13.9733333333333 0.00666666666666667 12.8933333333333 7.86666666666667 6.10666666666667 19.14 12.2533333333333 7.86666666666667 5.74666666666667 18.9733333333333
14450.7225361268 31.8133333333333 14.1066666666667 0 12.52 7.70666666666667 6.4 19.2933333333333 11.92 7.57333333333333 6 19.26
14475.7237861893 31.8 14.0333333333333 0 12.7666666666667 7.96666666666667 6.06666666666667 19.0333333333333 12.1 7.8 5.73333333333333 19.0333333333333
14500.7250362518 31.2733333333333 14.56 0 12.5466666666667 8.27333333333333 6.28666666666667 18.7266666666667 11.88 8.10666666666667 5.95333333333333 18.7266666666667
14525.7262863143 31.08 14.7533333333333 0 12.32 8.24 6.51333333333333 18.76 11.6533333333333 8.07333333333333 6.18 18.76
14550.7275363768 30.9133333333333 14.7733333333333 0.00666666666666667 12.38 8.46666666666667 6.30666666666667 18.5333333333333 11.7133333333333 8.3 5.97333333333333 18.5333333333333
14575.7287864393 30.3866666666667 15.28 0 12.0533333333333 8.66666666666667 6.61333333333333 18.3333333333333 11.5533333333333 8.65333333333333 6.11333333333333 18.18
14600.7300365018 30.5266666666667 15.14 0 12.0266666666667 8.5 6.64 18.5 11.6266666666667 8.5 6.04 18.3333333333333
14625.7312865643 30.5466666666667 15.12 0 12.0533333333333 8.50666666666667 6.61333333333333 18.4933333333333 11.72 8.50666666666667 5.94666666666667 18.3266666666667
14650.7325366268 30.54 14.9266666666667 0.00666666666666667 11.9533333333333 8.41333333333333 6.51333333333333 18.5866666666667 11.66 8.41333333333333 5.80666666666667 18.42
14675.7337866893 30.8333333333333 14.5 0 12.4466666666667 8.61333333333333 5.88666666666667 18.3866666666667 12.28 8.61333333333333 5.05333333333333 18.22
14700.7350367518 30.68 14.5133333333333 0.00666666666666667 12.3666666666667 8.54666666666667 5.96666666666667 18.3133333333333 12.2 8.54666666666667 5.13333333333333 18.1466666666667
14725.7362868143 30.1533333333333 15.0133333333333 0 12.1666666666667 8.84666666666667 6.16666666666667 17.9866666666667 12 8.84666666666667 5.33333333333333 17.82
14750.7375368768 30.4733333333333 14.6933333333333 0 12.2466666666667 8.60666666666667 6.08666666666667 18.2266666666667 12.04 8.60666666666667 5.29333333333333 18.06
14775.7387869393 30.4466666666667 14.64 0.00666666666666667 12.2666666666667 8.64666666666667 5.99333333333333 18.18 11.9333333333333 8.64666666666667 5.32666666666667 18.0133333333333
14800.7400370018 29.88 14.86 0 11.96 8.65333333333333 6.20666666666667 17.92 11.6266666666667 8.65333333333333 5.54 17.7533333333333
14825.7412870644 29.78 14.8866666666667 0 11.8466666666667 8.56666666666667 6.32 17.9333333333333 11.5133333333333 8.56666666666667 5.65333333333333 17.7666666666667
14850.7425371269 29.7533333333333 14.9133333333333 0 12.3533333333333 9.1 5.81333333333333 17.4 11.94 9.1 5.22666666666667 17.2333333333333
14875.7437871894 29.44 14.9933333333333 0 12.1533333333333 9.21333333333333 5.78 17.2866666666667 11.6533333333333 9.21333333333333 5.28 17.12
14900.7450372519 29.4333333333333 14.9 0 11.5933333333333 8.66 6.24 17.84 11.0933333333333 8.66 5.74 17.6733333333333
14925.7462873144 29.0866666666667 15.2466666666667 0 10.9866666666667 8.4 6.84666666666667 18.1 10.4866666666667 8.4 6.34666666666667 17.9333333333333
14950.7475373769 29.2133333333333 15.08 0.00666666666666667 10.84 8.08666666666667 6.99333333333334 18.3733333333333 10.34 7.99333333333333 6.49333333333334 18.3
14975.7487874394 28.64 15.3666666666667 0.00666666666666667 10.3666666666667 7.9 7.46666666666667 18.2733333333333 9.86666666666667 7.73333333333333 6.96666666666667 18.2733333333333
15000.7500375019 28.38 15.6 0 10.2266666666667 8.01333333333333 7.58666666666667 18.1533333333333 9.57333333333333 7.84666666666667 7.24 18.1533333333333
15025.7512875644 28.66 15 0.0133333333333333 10.8066666666667 8.14 6.86 17.8533333333333 10.14 7.97333333333333 6.52666666666667 17.8533333333333
15050.7525376269 28.8133333333333 14.6733333333333 0.00666666666666667 10.86 7.88 6.79333333333333 17.9533333333333 10.1933333333333 7.71333333333333 6.46 17.9533333333333
15075.7537876894 29.1 14.2333333333333 0 11 7.73333333333333 6.5 18.1 10.1733333333333 7.56666666666667 6.32666666666667 18.1
15100.7550377519 29.6733333333333 13.66 0 11.1 7.26 6.4 18.5733333333333 10.2666666666667 7.09333333333333 6.23333333333333 18.5733333333333
15125.7562878144 29.6666666666667 13.6666666666667 0 11.1333333333333 7.3 6.36666666666667 18.5333333333333 10.3 7.13333333333333 6.2 18.5333333333333
15150.7575378769 29.9666666666667 13.3533333333333 0 11.4133333333333 7.26666666666667 6.08666666666667 18.5533333333333 10.58 7.1 5.92 18.5533333333333
15175.7587879394 30.7933333333333 12.18 0.0133333333333333 11.8533333333333 6.68666666666667 5.49333333333333 18.94 11.02 6.6 5.32666666666667 18.86
15200.7600380019 30.4466666666667 12.2733333333333 0.00666666666666667 11.6866666666667 6.62666666666667 5.64666666666667 18.76 10.8533333333333 6.62666666666667 5.48 18.5933333333333
15225.7612880644 30.5466666666667 12.12 0 12.1866666666667 6.97333333333333 5.14666666666667 18.36 11.3533333333333 6.97333333333333 4.98 18.1933333333333
15250.7625381269 30.9266666666667 11.6466666666667 0.00666666666666667 12.3733333333333 6.68666666666667 4.96 18.5533333333333 11.54 6.68666666666667 4.79333333333333 18.3866666666667
15275.7637881894 31.3066666666667 11.04 0.00666666666666667 12.5533333333333 6.26 4.78 18.7533333333333 11.72 6.26 4.61333333333333 18.5866666666667
15300.7650382519 30.78 11.5533333333333 0 12.5666666666667 6.78666666666667 4.76666666666667 18.2133333333333 11.7933333333333 6.69333333333333 4.54 18.14
15325.7662883144 30.2533333333333 11.9733333333333 0 12.4133333333333 7.05333333333333 4.92 17.84 11.7466666666667 6.88666666666667 4.58666666666667 17.84
15350.7675383769 30.0133333333333 12.1533333333333 0 12.3733333333333 7.19333333333333 4.96 17.64 11.6133333333333 7.02666666666667 4.72 17.64
15375.7687884394 30.14 12.0266666666667 0 12.6866666666667 7.38 4.64666666666667 17.4533333333333 11.8533333333333 7.21333333333333 4.48 17.4533333333333
15400.7700385019 30.1533333333333 12.0133333333333 0 12.5533333333333 7.23333333333333 4.78 17.6 11.86 7.06666666666667 4.47333333333333 17.6
15425.7712885644 30.46 11.7066666666667 0 12.5533333333333 6.92666666666667 4.78 17.9066666666667 11.8866666666667 6.76 4.44666666666667 17.9066666666667
15450.7725386269 30.74 11.3466666666667 0 12.68 6.69333333333333 4.65333333333333 18.06 11.9533333333333 6.52666666666667 4.38 18.06
15475.7737886894 29.98 12.02 0 12.4066666666667 7.09333333333333 4.92666666666667 17.5733333333333 11.6 6.92666666666667 4.73333333333333 17.5733333333333
15500.7750387519 30.6733333333333 11.3266666666667 0 12.44 6.43333333333333 4.89333333333333 18.2333333333333 11.7733333333333 6.42 4.56 18.08
15525.7762888144 30.7066666666667 11.2133333333333 0 12.5533333333333 6.43333333333333 4.78 18.1533333333333 11.8866666666667 6.43333333333333 4.44666666666667 17.9866666666667
15550.7775388769 30.7533333333333 11.0666666666667 0 12.72 6.46666666666667 4.6 18.0333333333333 12.0533333333333 6.46666666666667 4.26666666666667 17.8666666666667
15575.7787889394 31.0866666666667 10.58 0 12.7666666666667 6.18 4.4 18.32 12.1 6.18 4.06666666666667 18.1533333333333
15600.7800390019 30.4266666666667 11.24 0 12.6666666666667 6.74 4.5 17.76 12 6.74 4.16666666666667 17.5933333333333
15625.7812890645 30.4133333333333 11.2533333333333 0 12.84 6.92666666666667 4.32666666666667 17.5733333333333 12.1733333333333 6.92666666666667 3.99333333333333 17.4066666666667
15650.782539127 30.8733333333333 10.7533333333333 0.00666666666666667 12.5666666666667 6.15333333333333 4.6 18.3066666666667 11.92 6.15333333333333 4.24666666666667 18.14
15675.7837891895 30.4333333333333 11.0666666666667 0 12.2666666666667 6.16666666666667 4.9 18.1666666666667 11.72 6.16666666666667 4.44666666666667 18
15700.785039252 29.52 11.8333333333333 0.00666666666666667 11.9466666666667 6.76 5.07333333333333 17.5733333333333 11.5666666666667 6.7 4.45333333333333 17.4666666666667
15725.7862893145 29.28 12.0533333333333 0 11.76 6.81333333333333 5.24 17.52 11.3533333333333 6.64666666666667 4.64666666666667 17.52
15750.787539377 28.5 12.82 0 12.0733333333333 7.90666666666667 4.91333333333333 16.4266666666667 11.5733333333333 7.75333333333333 4.41333333333333 16.4133333333333
15775.7887894395 28.5333333333333 12.6333333333333 0 12.1733333333333 7.97333333333333 4.66 16.36 11.6733333333333 7.97333333333333 4.16 16.1933333333333
15800.790039502 28.8933333333333 12.2733333333333 0 12.1333333333333 7.57333333333333 4.7 16.76 11.6333333333333 7.57333333333333 4.2 16.5933333333333
15825.7912895645 29.4333333333333 11.7333333333333 0 12.5266666666667 7.42666666666667 4.30666666666667 16.9066666666667 11.9133333333333 7.42666666666667 3.92 16.74
15850.792539627 29.36 11.8066666666667 0 12.4866666666667 7.46 4.34666666666667 16.8733333333333 11.82 7.46 4.01333333333333 16.7066666666667
15875.7937896895 29.74 11.3066666666667 0 12.7733333333333 7.36666666666667 3.94 16.9666666666667 12.1066666666667 7.36666666666667 3.60666666666667 16.8
15900.795039752 29.7466666666667 11.2533333333333 0 12.8 7.38666666666667 3.86666666666667 16.9466666666667 12.1333333333333 7.38666666666667 3.53333333333333 16.78
15925.7962898145 28.88 12.0933333333333 0 12.38 7.80666666666667 4.28666666666667 16.5 11.7133333333333 7.76666666666667 3.95333333333333 16.3733333333333
15950.797539877 28.82 12.0133333333333 0 12.3733333333333 7.72 4.29333333333333 16.4466666666667 11.7933333333333 7.55333333333333 3.87333333333333 16.4466666666667
15975.7987899395 28.64 12.1933333333333 0 12.0666666666667 7.59333333333333 4.6 16.5733333333333 11.5666666666667 7.42666666666667 4.1 16.5733333333333
16000.800040002 27.68 12.8866666666667 0.00666666666666667 11.8733333333333 8.36 4.52666666666667 15.8066666666667 11.3733333333333 8.19333333333333 4.02666666666667 15.8066666666667
16025.8012900645 27.28 13.06 0 11.5466666666667 8.27333333333334 4.78666666666667 15.7333333333333 11.0466666666667 8.10666666666667 4.28666666666667 15.7333333333333
16050.802540127 26.9666666666667 13.3666666666667 0 11.0866666666667 8.12 5.24666666666667 15.88 10.5866666666667 7.95333333333333 4.74666666666667 15.88
16075.8037901895 26.7866666666667 13.5466666666667 0 11.12 8.33333333333333 5.21333333333333 15.6666666666667 10.46 8.16666666666667 4.87333333333333 15.6666666666667
16100.805040252 27.3666666666667 12.84 0.00666666666666667 11.44 7.94666666666667 4.89333333333333 15.9266666666667 10.6266666666667 7.78 4.70666666666667 15.9266666666667
16125.8062903145 27.0666666666667 13.0666666666667 0.00666666666666667 11.0933333333333 7.82666666666667 5.24 15.9733333333333 10.26 7.66 5.07333333333333 15.9733333333333
16150.807540377 26.4266666666667 13.5266666666667 0.00666666666666667 10.6133333333333 7.85333333333333 5.67333333333333 15.8133333333333 9.78 7.68666666666667 5.50666666666667 15.8133333333333
16175.8087904395 26.1733333333333 13.66 0 10.4466666666667 7.94 5.72 15.7266666666667 9.61333333333333 7.77333333333333 5.55333333333333 15.7266666666667
16200.810040502 26.58 13.2533333333333 0 10.4533333333333 7.54 5.71333333333333 16.1266666666667 9.62 7.37333333333333 5.54666666666667 16.1266666666667
16225.8112905645 26.7533333333333 13.08 0 10.68 7.59333333333333 5.48666666666667 16.0733333333333 9.84666666666667 7.42666666666667 5.32 16.0733333333333
16250.812540627 27.1 12.6066666666667 0.00666666666666667 11.1266666666667 7.56666666666667 5.04 15.9733333333333 10.2933333333333 7.4 4.87333333333333 15.9733333333333
16275.8137906895 27.8533333333333 11.6866666666667 0.00666666666666667 11.6 7.24666666666667 4.44 16.2533333333333 10.7666666666667 7.08 4.27333333333333 16.2533333333333
16300.815040752 27.7666666666667 11.7 0.00666666666666667 11.4066666666667 7.14 4.56 16.36 10.5733333333333 6.97333333333333 4.39333333333333 16.36
16325.8162908145 27.3 12.0333333333333 0 10.8 7 5.03333333333333 16.5 9.96666666666667 6.83333333333333 4.86666666666667 16.5
16350.817540877 26.6266666666667 12.56 0 10.46 7.18666666666667 5.37333333333333 16.1666666666667 9.66666666666667 7.02 5.16666666666667 16.1666666666667
16375.8187909395 26.3933333333333 12.6866666666667 0.0133333333333333 10.1933333333333 7.08 5.60666666666667 16.2 9.36 7.02666666666667 5.44 16.0866666666667
16400.8200410021 26.3733333333333 12.46 0 10.14 6.93333333333333 5.52666666666667 16.2333333333333 9.27333333333333 6.93333333333333 5.39333333333333 16.0666666666667
16425.8212910646 25.8666666666667 12.8333333333333 0.00666666666666667 9.77333333333333 6.94 5.89333333333333 16.0933333333333 9.06 6.94 5.60666666666667 15.9266666666667
16450.8225411271 26.1733333333333 12.4933333333333 0 9.76666666666667 6.59333333333333 5.9 16.4066666666667 9.1 6.59333333333333 5.56666666666667 16.24
16475.8237911896 26.5866666666667 12.08 0 9.83333333333333 6.24666666666667 5.83333333333333 16.7533333333333 9.16666666666667 6.24666666666667 5.5 16.5866666666667
16500.8250412521 26.3666666666667 12.1733333333333 0 9.6 6.10666666666667 6.06666666666667 16.7666666666667 9.02 6.10666666666667 5.64666666666667 16.6
16525.8262913146 26.9066666666667 11.3666666666667 0.0133333333333333 9.92666666666667 5.62666666666667 5.74 16.98 9.42666666666667 5.62666666666667 5.24 16.8133333333333
16550.8275413771 27.18 10.9866666666667 0 9.78 5.1 5.88666666666667 17.4 9.18 5.1 5.48666666666667 17.2333333333333
16575.8287914396 27.46 10.6266666666667 0.00666666666666667 9.88 4.92 5.70666666666667 17.58 9.16666666666667 4.92 5.42 17.4133333333333
16600.8300415021 27.1133333333333 10.8866666666667 0 10.3866666666667 5.77333333333333 5.11333333333333 16.7266666666667 9.55333333333333 5.77333333333333 4.94666666666667 16.56
16625.8312915646 27.08 10.88 0.00666666666666667 10.5 5.88 5 16.58 9.66666666666667 5.88 4.83333333333333 16.4133333333333
16650.8325416271 26.8466666666667 10.9866666666667 0 10.4933333333333 5.98 5.00666666666667 16.3533333333333 9.66 5.98 4.84 16.1866666666667
16675.8337916896 26.6333333333333 11.1733333333333 0 10.1533333333333 5.82666666666667 5.34666666666667 16.48 9.35333333333333 5.82666666666667 5.14666666666667 16.3133333333333
16700.8350417521 26.4866666666667 11.18 0 10.4133333333333 6.09333333333333 5.08666666666667 16.0733333333333 9.74666666666667 6.09333333333333 4.75333333333333 15.9066666666667
16725.8362918146 26.4933333333333 11.1733333333333 0 10.4266666666667 6.1 5.07333333333333 16.0666666666667 9.76 6.1 4.74 15.9
16750.8375418771 25.7733333333333 11.62 0.00666666666666667 10.2533333333333 6.37333333333333 5.24666666666667 15.52 9.58666666666667 6.37333333333333 4.91333333333333 15.3533333333333
16775.8387919396 25.6733333333333 11.66 0 10.4133333333333 6.57333333333333 5.08666666666667 15.26 9.74666666666667 6.57333333333333 4.75333333333333 15.0933333333333
16800.8400420021 25.7266666666667 11.6066666666667 0 10.3466666666667 6.45333333333333 5.15333333333333 15.38 9.68 6.45333333333333 4.82 15.2133333333333
16825.8412920646 26.32 11.0133333333333 0 11.1133333333333 6.62666666666667 4.38666666666667 15.2066666666667 10.4066666666667 6.49333333333333 4.09333333333333 15.1733333333333
16850.8425421271 25.58 11.7533333333333 0 10.8 7.05333333333333 4.7 14.78 9.96666666666667 6.88666666666667 4.53333333333333 14.78
16875.8437921896 25.6933333333333 11.64 0 11.1 7.24 4.4 14.5933333333333 10.2666666666667 7.07333333333333 4.23333333333333 14.5933333333333
16900.8450422521 25.1533333333333 11.9733333333333 0.00666666666666667 10.72 7.36 4.61333333333333 14.4333333333333 10.0466666666667 7.19333333333333 4.28666666666667 14.4333333333333
16925.8462923146 25.26 11.74 0 10.7066666666667 7.11333333333333 4.62666666666667 14.5533333333333 10.04 6.94666666666667 4.29333333333333 14.5533333333333
16950.8475423771 25.7133333333333 11.2866666666667 0 10.8333333333333 6.78666666666667 4.5 14.88 10.1666666666667 6.62 4.16666666666667 14.88
16975.8487924396 25.6133333333333 11.3866666666667 0 10.7866666666667 6.84 4.54666666666667 14.8266666666667 10.2266666666667 6.67333333333333 4.10666666666667 14.8266666666667
17000.8500425021 26.1133333333333 10.8866666666667 0 11.0133333333333 6.56666666666667 4.32 15.1 10.5133333333333 6.40666666666667 3.82 15.0933333333333
17025.8512925646 25.5266666666667 11.4733333333333 0 10.5466666666667 6.68666666666667 4.78666666666667 14.98 10.0466666666667 6.68666666666667 4.28666666666667 14.8133333333333
17050.8525426271 25.26 11.74 0 10.2933333333333 6.7 5.04 14.9666666666667 9.79333333333333 6.7 4.54 14.8
17075.8537926896 25.22 11.78 0 10.0333333333333 6.48 5.3 15.1866666666667 9.68 6.48 4.65333333333333 15.02
17100.8550427521 25.5733333333333 11.38 0 10.3666666666667 6.46 4.92 15.2066666666667 9.86666666666667 6.38 4.42 15.12
17125.8562928146 26.3666666666667 10.4666666666667 0 10.4733333333333 5.77333333333333 4.69333333333333 15.8933333333333 9.97333333333333 5.60666666666667 4.19333333333333 15.8933333333333
17150.8575428771 26.8133333333333 10.02 0 10.4533333333333 5.30666666666667 4.71333333333333 16.36 9.95333333333333 5.14 4.21333333333333 16.36
17175.8587929396 26.5933333333333 10.24 0 9.96666666666667 5.04 5.2 16.6266666666667 9.46666666666667 4.87333333333333 4.7 16.6266666666667
17200.8600430022 26.7733333333333 10.06 0 9.94666666666667 4.84 5.22 16.8266666666667 9.44666666666667 4.67333333333333 4.72 16.8266666666667
17225.8612930647 26.5866666666667 10.2466666666667 0 10.2866666666667 5.36666666666667 4.88 16.3 9.78666666666667 5.2 4.38 16.3
17250.8625431272 26.3866666666667 10.4466666666667 0 10.3733333333333 5.65333333333333 4.79333333333333 16.0133333333333 9.71333333333333 5.48666666666667 4.45333333333333 16.0133333333333
17275.8637931897 26.4333333333333 10.4 0 10.5333333333333 5.76666666666667 4.63333333333333 15.9 9.86666666666667 5.6 4.3 15.9
17300.8650432522 26.6333333333333 10.2 0 10.5933333333333 5.62666666666667 4.57333333333333 16.04 9.92666666666667 5.6 4.24 15.9
17325.8662933147 26.54 10.2933333333333 0 10.62 5.74666666666667 4.54666666666667 15.92 9.95333333333333 5.74666666666667 4.21333333333333 15.7533333333333
17350.8675433772 26.3933333333333 10.44 0 11.0933333333333 6.36666666666667 4.07333333333333 15.3 10.2666666666667 6.36666666666667 3.9 15.1333333333333
17375.8687934397 26.7866666666667 10.0466666666667 0 10.9466666666667 5.82666666666667 4.22 15.84 10.2 5.76 3.96666666666667 15.74
17400.8700435022 27.0066666666667 9.82666666666667 0 11.0533333333333 5.71333333333333 4.11333333333333 15.9533333333333 10.2733333333333 5.54666666666667 3.89333333333333 15.9533333333333
17425.8712935647 27.1266666666667 9.64666666666667 0.00666666666666667 11.1733333333333 5.71333333333333 3.93333333333333 15.9533333333333 10.4 5.54666666666667 3.76666666666667 15.9533333333333
17450.8725436272 26.9333333333333 9.69333333333333 0.00666666666666667 10.96 5.65333333333333 4.04 15.9733333333333 10.44 5.48666666666667 3.72666666666667 15.9733333333333
17475.8737936897 27.7133333333333 8.78666666666667 0 11.54 5.32666666666667 3.46 16.1733333333333 11.04 5.16 3.12666666666667 16.1733333333333
17500.8750437522 27.7666666666667 8.73333333333333 0 11.66 5.39333333333333 3.34 16.1066666666667 11.16 5.22666666666667 3.00666666666667 16.1066666666667
17525.8762938147 27.6 8.9 0 11.4666666666667 5.36666666666667 3.53333333333333 16.1333333333333 10.86 5.2 3.30666666666667 16.1333333333333
17550.8775438772 27.62 8.88 0 10.9333333333333 4.81333333333333 4.06666666666667 16.6866666666667 10.2666666666667 4.64666666666667 3.9 16.6866666666667
17575.8787939397 27.6533333333333 8.84666666666667 0 10.92 4.76666666666667 4.08 16.7333333333333 10.3333333333333 4.6 3.83333333333333 16.7333333333333
17600.8800440022 27.46 9.04 0 10.8733333333333 4.91333333333333 4.12666666666667 16.5866666666667 10.3733333333333 4.79333333333333 3.79333333333333 16.54
17625.8812940647 27.3933333333333 9.10666666666667 0 10.6933333333333 4.8 4.30666666666667 16.7 10.1933333333333 4.8 3.97333333333333 16.5333333333333
17650.8825441272 27.02 9.48 0 10.3533333333333 4.83333333333333 4.64666666666667 16.6666666666667 9.85333333333333 4.83333333333333 4.31333333333333 16.5
17675.8837941897 26.68 9.82 0 10.32 5.14 4.68 16.36 9.75333333333333 5.14 4.41333333333333 16.1933333333333
17700.8850442522 25.6266666666667 10.7733333333333 0.00666666666666667 9.52666666666667 5.4 5.37333333333333 16.1 8.92 5.4 5.24666666666667 15.9333333333333
17725.8862943147 25.7866666666667 10.5466666666667 0 9.74666666666667 5.46 5.08666666666667 16.04 9.08 5.46 5.08666666666667 15.8733333333333
17750.8875443772 25.52 10.68 0.00666666666666667 9.46666666666667 5.44666666666667 5.23333333333333 16.0533333333333 8.86 5.44666666666667 5.17333333333333 15.8866666666667
17775.8887944397 25.3933333333333 10.7733333333333 0 9.35333333333333 5.46 5.31333333333333 16.04 8.85333333333333 5.46 5.14666666666667 15.8733333333333
17800.8900445022 25.5866666666667 10.58 0 9.72666666666667 5.64 4.94 15.86 9.16666666666667 5.64 4.83333333333333 15.6933333333333
17825.8912945647 25.4133333333333 10.7533333333333 0 9.96666666666667 6.05333333333333 4.7 15.4466666666667 9.36 6.05333333333333 4.64 15.28
17850.8925446272 25.1866666666667 10.84 0 9.97333333333333 6.14666666666667 4.69333333333333 15.2133333333333 9.34666666666667 6.14666666666667 4.65333333333333 15.0466666666667
17875.8937946897 25.7466666666667 10.2533333333333 0 10.4 5.98666666666667 4.26666666666667 15.3466666666667 9.73333333333333 5.98666666666667 4.26666666666667 15.18
17900.8950447522 25.6133333333333 10.3866666666667 0 10.5733333333333 6.29333333333333 4.09333333333333 15.04 9.90666666666667 6.29333333333333 4.09333333333333 14.8733333333333
17925.8962948147 25.5066666666667 10.4933333333333 0 10.5666666666667 6.39333333333333 4.1 14.94 9.9 6.39333333333333 4.1 14.7733333333333
17950.8975448772 25.6 10.3133333333333 0.00666666666666667 10.5266666666667 6.17333333333333 4.14 15.0733333333333 9.86 6.17333333333333 4.14 14.9066666666667
17975.8987949397 25.02 10.8133333333333 0 9.95333333333333 6.1 4.71333333333333 15.0666666666667 9.28666666666667 5.95333333333333 4.71333333333333 15.0466666666667
18000.9000450023 24.52 11.1666666666667 0 10.0933333333333 6.74 4.42666666666667 14.4266666666667 9.42666666666667 6.58666666666667 4.42666666666667 14.4133333333333
18025.9012950648 25.3866666666667 10.28 0 10.6066666666667 6.38666666666667 3.89333333333333 14.78 9.94 6.38666666666667 3.89333333333333 14.6133333333333
18050.9025451273 24.88 10.62 0 10.5 6.62 4 14.38 9.91333333333333 6.62 3.92 14.2133333333333
18075.9037951898 24.6 10.9 0 9.97333333333333 6.37333333333333 4.52666666666667 14.6266666666667 9.47333333333333 6.37333333333333 4.36 14.46
18100.9050452523 24.1133333333333 11.3866666666667 0 9.7 6.58666666666667 4.8 14.4133333333333 9.20666666666667 6.58666666666667 4.62666666666667 14.2466666666667
18125.9062953148 24.3466666666667 11.1533333333333 0 9.94 6.59333333333333 4.56 14.4066666666667 9.76666666666667 6.59333333333333 4.06666666666667 14.24
18150.9075453773 24.42 11.0133333333333 0 10.1466666666667 6.66 4.35333333333333 14.2733333333333 9.98 6.66 3.85333333333333 14.1066666666667
18175.9087954398 24.4933333333333 10.84 0 10.26 6.6 4.24 14.2333333333333 10.0933333333333 6.6 3.74 14.0666666666667
18200.9100455023 24.8 10.5333333333333 0 10.4733333333333 6.50666666666667 4.02666666666667 14.3266666666667 10.3066666666667 6.50666666666667 3.52666666666667 14.16
18225.9112955648 25.0333333333333 10.1 0.00666666666666667 10.44 6.14666666666667 3.95333333333333 14.5933333333333 10.2733333333333 6.14666666666667 3.45333333333333 14.4266666666667
18250.9125456273 24.4933333333333 10.5066666666667 0 10.1933333333333 6.36666666666667 4.14 14.3 10.0266666666667 6.36666666666667 3.64 14.1333333333333
18275.9137956898 24.32 10.68 0 9.84666666666667 6.19333333333333 4.48666666666667 14.4733333333333 9.68 6.19333333333333 3.98666666666667 14.3066666666667
18300.9150457523 23.9733333333333 11.0266666666667 0 9.32 6.01333333333333 5.01333333333333 14.6533333333333 9.32 6.01333333333333 4.34666666666667 14.4866666666667
18325.9162958148 23.24 11.76 0 9.30666666666667 6.73333333333333 5.02666666666667 13.9333333333333 9.27333333333333 6.73333333333333 4.39333333333333 13.7666666666667
18350.9175458773 23.7933333333333 11.2066666666667 0 9.58 6.45333333333333 4.75333333333333 14.2133333333333 9.33333333333333 6.45333333333333 4.33333333333333 14.0466666666667
18375.9187959398 24.0533333333333 10.9466666666667 0 9.73333333333333 6.34666666666667 4.6 14.32 9.48666666666667 6.34666666666667 4.18 14.1533333333333
18400.9200460023 23.98 10.86 0.00666666666666667 9.69333333333333 6.38 4.48 14.2866666666667 9.49333333333333 6.38 4.01333333333333 14.12
18425.9212960648 23.8266666666667 11.0066666666667 0 9.96 6.8 4.20666666666667 13.8666666666667 9.62666666666667 6.8 3.87333333333333 13.7
18450.9225461273 23.26 11.5733333333333 0 9.78 7.18666666666667 4.38666666666667 13.48 9.52666666666667 7.18666666666667 3.97333333333333 13.3133333333333
18475.9237961898 23.64 11.1933333333333 0 10.12 7.14666666666667 4.04666666666667 13.52 9.95333333333333 7.14666666666667 3.54666666666667 13.3533333333333
18500.9250462523 23.66 11.1733333333333 0 10.14 7.14666666666667 4.02666666666667 13.52 9.97333333333333 7.14666666666667 3.52666666666667 13.3533333333333
18525.9262963148 23.8933333333333 10.94 0 10.3266666666667 7.1 3.84 13.5666666666667 10.16 7.1 3.34 13.4
18550.9275463773 24.5466666666667 10.2866666666667 0 10.5933333333333 6.71333333333333 3.57333333333333 13.9533333333333 10.4266666666667 6.71333333333333 3.07333333333333 13.7866666666667
18575.9287964398 24.12 10.7133333333333 0 10.3333333333333 6.88 3.83333333333333 13.7866666666667 10.1666666666667 6.88 3.33333333333333 13.62
18600.9300465023 23.9533333333333 10.88 0 9.91333333333333 6.62666666666667 4.25333333333333 14.04 9.64666666666667 6.62666666666667 3.85333333333333 13.8733333333333
18625.9312965648 24.34 10.4933333333333 0 9.92666666666667 6.25333333333333 4.24 14.4133333333333 9.59333333333333 6.25333333333333 3.90666666666667 14.2466666666667
18650.9325466273 24.1066666666667 10.7266666666667 0 9.86666666666667 6.42666666666667 4.3 14.24 9.53333333333333 6.42666666666667 3.96666666666667 14.0733333333333
18675.9337966898 24.3733333333333 10.46 0 10.0333333333333 6.32666666666667 4.13333333333333 14.34 9.7 6.32666666666667 3.8 14.1733333333333
18700.9350467523 25.1333333333333 9.7 0 10.1866666666667 5.72 3.98 14.9466666666667 9.88666666666667 5.72 3.61333333333333 14.78
18725.9362968148 25.0666666666667 9.76666666666667 0 10.06 5.66 4.10666666666667 15.0066666666667 9.89333333333333 5.66 3.60666666666667 14.84
18750.9375468773 24.4133333333333 10.42 0 9.54 5.79333333333333 4.62666666666667 14.8733333333333 9.37333333333333 5.79333333333333 4.12666666666667 14.7066666666667
18775.9387969398 24.2533333333333 10.58 0 9.46 5.87333333333333 4.70666666666667 14.7933333333333 9.29333333333333 5.87333333333333 4.20666666666667 14.6266666666667
18800.9400470024 24.84 9.99333333333333 0 9.4 5.22666666666667 4.76666666666667 15.44 9.23333333333333 5.22666666666667 4.26666666666667 15.2733333333333
18825.9412970649 24.2133333333333 10.6133333333333 0.00666666666666667 9.27333333333333 5.72 4.89333333333333 14.94 9.10666666666667 5.55333333333333 4.39333333333333 14.94
18850.9425471274 23.7533333333333 10.9133333333333 0 9.30666666666667 6.05333333333333 4.86 14.4466666666667 9.14 5.88666666666667 4.36 14.4466666666667
18875.9437971899 23.6733333333333 10.9 0.00666666666666667 9.23333333333333 5.96666666666667 4.93333333333333 14.44 9.06666666666667 5.8 4.43333333333333 14.44
18900.9450472524 23.6133333333333 10.8866666666667 0 8.86666666666667 5.58666666666667 5.3 14.7466666666667 8.86 5.42 4.64 14.7466666666667
18925.9462973149 23.3933333333333 10.8266666666667 0 8.65333333333333 5.4 5.42666666666667 14.74 8.65333333333333 5.23333333333333 4.76 14.74
18950.9475473774 23.48 10.52 0 8.64 5.16 5.36 14.84 8.64 4.99333333333333 4.69333333333333 14.84
18975.9487974399 24.0066666666667 9.99333333333333 0 8.96 4.95333333333333 5.04 15.0466666666667 8.88 4.78666666666667 4.45333333333333 15.0466666666667
19000.9500475024 24.2 9.8 0 9.09333333333333 4.89333333333333 4.90666666666667 15.1066666666667 8.92666666666667 4.72666666666667 4.40666666666667 15.1066666666667
19025.9512975649 24.08 9.92 0 9.04666666666667 4.96666666666667 4.95333333333333 15.0333333333333 8.88 4.8 4.45333333333333 15.0333333333333
19050.9525476274 24.7733333333333 9.10666666666667 0.00666666666666667 9.4 4.50666666666667 4.6 15.3733333333333 9.23333333333333 4.34 4.1 15.3733333333333
19075.9537976899 24.1666666666667 9.65333333333333 0.00666666666666667 8.98 4.63333333333333 5.02 15.1866666666667 8.81333333333333 4.46666666666667 4.52 15.1866666666667
19100.9550477524 23.5466666666667 10.12 0 8.77333333333333 4.89333333333333 5.22666666666667 14.7733333333333 8.55333333333333 4.72666666666667 4.78 14.7733333333333
19125.9562978149 23.3266666666667 10.34 0 8.96 5.3 5.04 14.3666666666667 8.62666666666667 5.13333333333333 4.70666666666667 14.3666666666667
19150.9575478774 23.0333333333333 10.6333333333333 0 8.89333333333333 5.52666666666667 5.10666666666667 14.14 8.56 5.36 4.77333333333333 14.14
19175.9587979399 23.56 10.06 0 8.99333333333333 5.1 4.96 14.5666666666667 8.49333333333333 4.93333333333333 4.79333333333333 14.5666666666667
19200.9600480024 23.6466666666667 9.85333333333333 0 8.94 4.96 4.89333333333333 14.7066666666667 8.44 4.79333333333333 4.72666666666667 14.7066666666667
19225.9612980649 23.38 10.06 0 8.70666666666667 4.99333333333333 5.06666666666667 14.6733333333333 8.20666666666667 4.82666666666667 4.9 14.6733333333333
19250.9625481274 22.9466666666667 10.3866666666667 0 8.36 5.08 5.30666666666667 14.5866666666667 7.76 4.91333333333333 5.24 14.5866666666667
19275.9637981899 22.6066666666667 10.7266666666667 0 8.36 5.42 5.30666666666667 14.2466666666667 7.69333333333333 5.25333333333333 5.30666666666667 14.2466666666667
19300.9650482524 22.2066666666667 11.1266666666667 0 8.22666666666667 5.68666666666667 5.44 13.98 7.56 5.52 5.44 13.98
19325.9662983149 22.2933333333333 11.04 0 8.13333333333333 5.50666666666667 5.53333333333333 14.16 7.46666666666667 5.50666666666667 5.53333333333333 13.9933333333333
19350.9675483774 23.0533333333333 10.28 0 8.75333333333333 5.36666666666667 4.91333333333333 14.3 8.08666666666667 5.36666666666667 4.91333333333333 14.1333333333333
19375.9687984399 24.18 9.15333333333333 0 9.41333333333333 4.9 4.25333333333333 14.7666666666667 8.74666666666667 4.9 4.25333333333333 14.6
19400.9700485024 24.1933333333333 8.97333333333333 0.00666666666666667 9.47333333333333 4.94666666666667 4.02666666666667 14.72 8.97333333333333 4.94666666666667 4.02666666666667 14.5533333333333
19425.9712985649 23.9933333333333 9.17333333333333 0 9.57333333333333 5.24666666666667 3.92666666666667 14.42 9.07333333333333 5.24666666666667 3.92666666666667 14.2533333333333
19450.9725486274 23.9066666666667 9.17333333333333 0 9.52666666666667 5.2 3.97333333333333 14.38 9.02666666666667 5.2 3.97333333333333 14.2133333333333
19475.9737986899 23.12 9.88 0 9.19333333333333 5.57333333333333 4.30666666666667 13.9266666666667 8.69333333333333 5.57333333333333 4.30666666666667 13.76
19500.9750487524 23.0666666666667 9.93333333333333 0 9.29333333333333 5.72666666666667 4.20666666666667 13.7733333333333 8.79333333333333 5.72666666666667 4.20666666666667 13.6066666666667
19525.9762988149 23.48 9.36 0.0133333333333333 9.42 5.28 4.08 14.06 8.92 5.28 4.08 13.8933333333333
19550.9775488774 22.84 9.67333333333333 0 9.38 5.70666666666667 3.96666666666667 13.46 8.88 5.70666666666667 3.96666666666667 13.2933333333333
19575.9787989399 23.0666666666667 9.43333333333334 0 9.59333333333333 5.69333333333333 3.74 13.4733333333333 9.09333333333333 5.69333333333333 3.74 13.3066666666667
19600.9800490025 21.9066666666667 10.58 0.00666666666666667 9.14 6.38666666666667 4.19333333333333 12.7666666666667 8.64 6.38666666666667 4.19333333333333 12.6133333333333
19625.981299065 21.4933333333333 10.84 0 8.76666666666667 6.27333333333333 4.56666666666667 12.7266666666667 8.26666666666667 6.27333333333333 4.56666666666667 12.7266666666667
19650.9825491275 21.74 10.52 0 8.88 6.06666666666667 4.45333333333333 12.86 8.38 6.06666666666667 4.45333333333333 12.86
19675.98379919 21.8666666666667 10.3 0 9.07333333333333 6.04 4.26 12.7933333333333 8.57333333333333 6.04 4.26 12.7933333333333
19700.9850492525 22.1 10 0.00666666666666667 9.22666666666667 5.96 4.04 12.8733333333333 8.72666666666667 5.96 4.04 12.8733333333333
19725.986299315 22.5733333333333 9.42666666666667 0 9.04 5.3 4.12666666666667 13.5333333333333 8.54 5.3 4.12666666666667 13.5333333333333
19750.9875493775 22.6866666666667 9.30666666666667 0 9.10666666666667 5.25333333333333 4.05333333333333 13.58 8.60666666666667 5.25333333333333 4.05333333333333 13.58
19775.98879944 22.5533333333333 9.20666666666667 0 8.82666666666667 5.10666666666667 4.1 13.7266666666667 8.32666666666667 5.10666666666667 4.1 13.7266666666667
19800.9900495025 22.1133333333333 9.50666666666667 0 8.78 5.45333333333333 4.05333333333333 13.3333333333333 8.28 5.45333333333333 4.05333333333333 13.3333333333333
19825.991299565 22.9133333333333 8.58666666666667 0 9.34 5.09333333333333 3.49333333333333 13.5733333333333 8.84 5.09333333333333 3.49333333333333 13.5733333333333
19850.9925496275 22.8133333333333 8.68666666666667 0 9.41333333333333 5.26666666666667 3.42 13.4 8.91333333333333 5.26666666666667 3.42 13.4
19875.99379969 22.1933333333333 9.30666666666667 0 9.18 5.65333333333333 3.65333333333333 13.0133333333333 8.68 5.65333333333333 3.65333333333333 13.0133333333333
19900.9950497525 22.1866666666667 9.31333333333333 0 9.14666666666667 5.62666666666667 3.68666666666667 13.04 8.64666666666667 5.62666666666667 3.68666666666667 13.04
19925.996299815 22.0533333333333 9.44666666666667 0 9.07333333333333 5.68666666666667 3.76 12.98 8.57333333333333 5.68666666666667 3.76 12.98
19950.9975498775 21.9266666666667 9.57333333333333 0 9.33333333333333 6.07333333333333 3.5 12.5933333333333 8.83333333333333 6.07333333333333 3.5 12.5933333333333
19975.99879994 21.6602564102564 9.83974358974359 0 9.17948717948718 6.18589743589744 3.65384615384615 12.4807692307692 8.82051282051282 6.18589743589744 3.51282051282051 12.4807692307692
20001.0000500025 21.4866666666667 10.0133333333333 0 8.88 6.06 3.95333333333333 12.6066666666667 8.38 6.06 3.95333333333333 12.6066666666667
20026.001300065 21.26 10.24 0 8.51333333333333 5.92 4.32 12.7466666666667 8.01333333333333 5.92 4.32 12.7466666666667
20051.0025501275 21.6866666666667 9.81333333333333 0 8.67333333333333 5.65333333333333 4.16 13.0133333333333 8.17333333333333 5.65333333333333 4.16 13.0133333333333
20076.00380019 21.5333333333333 9.96666666666667 0 8.73333333333333 5.86666666666667 4.1 12.8 8.23333333333333 5.86666666666667 4.1 12.8
20101.0050502525 21.5933333333333 9.90666666666667 0 8.92666666666667 6 3.90666666666667 12.6666666666667 8.42666666666667 6 3.90666666666667 12.6666666666667
20126.006300315 20.88 10.62 0 9 6.78666666666667 3.83333333333333 11.88 8.5 6.78666666666667 3.83333333333333 11.88
20151.0075503775 20.9866666666667 10.3933333333333 0.00666666666666667 8.92 6.6 3.79333333333333 12.0666666666667 8.53333333333333 6.6 3.68 12.0666666666667
20176.00880044 21.4266666666667 9.90666666666667 0 8.94666666666667 6.18666666666667 3.72 12.48 8.61333333333333 6.18666666666667 3.55333333333333 12.48
20201.0100505025 22.0933333333333 9.24 0 9.35333333333333 5.92666666666667 3.31333333333333 12.74 9.02 5.92666666666667 3.14666666666667 12.74
20226.011300565 21.6533333333333 9.68 0 9.13333333333333 6.14666666666667 3.53333333333333 12.52 8.8 6.14666666666667 3.36666666666667 12.52
20251.0125506275 21.4733333333333 9.86 0 8.92 6.11333333333333 3.74666666666667 12.5533333333333 8.58666666666667 6.11333333333333 3.58 12.5533333333333
20276.01380069 21.4933333333333 9.84 0 9.04666666666667 6.22 3.62 12.4466666666667 8.71333333333333 6.22 3.45333333333333 12.4466666666667
20301.0150507525 21.5933333333333 9.67333333333333 0.00666666666666667 9.34666666666667 6.42 3.25333333333333 12.2466666666667 9.01333333333333 6.42 3.08666666666667 12.2466666666667
20326.016300815 21.1133333333333 10.0533333333333 0 9.14 6.69333333333333 3.36 11.9733333333333 8.7 6.69333333333333 3.3 11.9733333333333
20351.0175508775 20.9466666666667 10.1266666666667 0 8.83333333333333 6.46 3.66666666666667 12.1133333333333 8.33333333333333 6.46 3.66666666666667 12.1133333333333
20376.01880094 21.16 9.71333333333333 0.00666666666666667 9.01333333333333 6.22666666666667 3.48666666666667 12.1466666666667 8.51333333333333 6.22666666666667 3.48666666666667 12.1466666666667
20401.0200510026 20.9266666666667 9.84666666666667 0.00666666666666667 8.64 6.04666666666667 3.8 12.2866666666667 8.14 6.04666666666667 3.8 12.2866666666667
20426.0213010651 20.46 10.04 0 8.24666666666667 6.12 3.92 12.2133333333333 7.78 6.12 3.88666666666667 12.2133333333333
20451.0225511276 20.6 9.9 0 8.67333333333333 6.40666666666667 3.49333333333333 11.9266666666667 8.34 6.40666666666667 3.32666666666667 11.9266666666667
20476.0238011901 20.04 10.46 0 8.42666666666667 6.72 3.74 11.6133333333333 8.09333333333333 6.72 3.57333333333333 11.6133333333333
20501.0250512526 20.6266666666667 9.74 0 8.78666666666667 6.36 3.38 11.84 8.45333333333333 6.36 3.21333333333333 11.84
20526.0263013151 20.64 9.69333333333333 0 9.09333333333333 6.62 3.07333333333333 11.5466666666667 8.76 6.62 2.90666666666667 11.5466666666667
20551.0275513776 20.58 9.75333333333333 0 9.22 6.80666666666667 2.94666666666667 11.36 8.88666666666667 6.80666666666667 2.78 11.36
20576.0288014401 20.1666666666667 10.1666666666667 0 9.03333333333333 7.03333333333333 3.13333333333333 11.1333333333333 8.7 7.03333333333333 2.96666666666667 11.1333333333333
20601.0300515026 20.34 9.99333333333333 0 8.96 6.78666666666667 3.20666666666667 11.38 8.62666666666667 6.78666666666667 3.04 11.38
20626.0313015651 20.62 9.71333333333333 0 9.19333333333333 6.74 2.97333333333333 11.4266666666667 8.86 6.74 2.80666666666667 11.4266666666667
20651.0325516276 21.2666666666667 9.06666666666667 0 9.45333333333333 6.35333333333333 2.71333333333333 11.8133333333333 9.12 6.35333333333333 2.54666666666667 11.8133333333333
20676.0338016901 21.3333333333333 9 0 9.55333333333333 6.38666666666667 2.61333333333333 11.78 9.22 6.38666666666667 2.44666666666667 11.78
20701.0350517526 21.2333333333333 9.1 0 9.57333333333333 6.50666666666667 2.59333333333333 11.66 9.24 6.50666666666667 2.42666666666667 11.66
20726.0363018151 21.1333333333333 9.2 0 9.09333333333333 6.12666666666667 3.07333333333333 12.04 8.76 6.12666666666667 2.90666666666667 12.04
20751.0375518776 21.22 9.11333333333333 0 9.14666666666667 6.09333333333333 3.02 12.0733333333333 8.81333333333333 6.09333333333333 2.85333333333333 12.0733333333333
20776.0388019401 21.7866666666667 8.54666666666667 0 9.41333333333333 5.79333333333333 2.75333333333333 12.3733333333333 8.94 5.79333333333333 2.72666666666667 12.3733333333333
20801.0400520026 21.5933333333333 8.74 0 9.02666666666667 5.6 3.14 12.5666666666667 8.52666666666667 5.6 3.14 12.5666666666667
20826.0413020651 21.8866666666667 8.44666666666667 0 8.98 5.26 3.18666666666667 12.9066666666667 8.48 5.26 3.18666666666667 12.9066666666667
20851.0425521276 22.2 8.13333333333333 0 9.18666666666667 5.15333333333333 2.98 13.0133333333333 8.68666666666667 5.15333333333333 2.98 13.0133333333333
20876.0438021901 21.4533333333333 8.88 0 9.05333333333333 5.76666666666667 3.11333333333333 12.4 8.68 5.76666666666667 2.98666666666667 12.4
20901.0450522526 21.0866666666667 9.24666666666667 0 9.20666666666667 6.28666666666667 2.96 11.88 8.87333333333333 6.28666666666667 2.79333333333333 11.88
20926.0463023151 21.1466666666667 9.14666666666667 0.00666666666666667 9.26 6.28 2.86666666666667 11.8866666666667 8.85333333333333 6.28 2.77333333333333 11.8866666666667
20951.0475523776 21.2333333333333 8.93333333333333 0 8.95333333333333 5.88666666666667 3.04666666666667 12.28 8.45333333333333 5.88666666666667 3.04666666666667 12.28
20976.0488024401 21.2266666666667 8.94 0 8.7 5.64 3.3 12.5266666666667 8.20666666666667 5.64 3.29333333333333 12.5266666666667
21001.0500525026 21.04 9.12666666666667 0 8.38666666666667 5.51333333333333 3.61333333333333 12.6533333333333 8.03333333333333 5.51333333333333 3.46666666666667 12.6533333333333
21026.0513025651 21.06 9.10666666666667 0 8.5 5.60666666666667 3.5 12.56 8 5.60666666666667 3.5 12.56
21051.0525526276 21.3533333333333 8.81333333333333 0 8.40666666666667 5.22 3.59333333333333 12.9466666666667 7.90666666666667 5.22 3.59333333333333 12.9466666666667
21076.0538026901 21.7866666666667 8.38 0 8.68666666666667 5.06666666666667 3.31333333333333 13.1 8.18666666666667 5.06666666666667 3.31333333333333 13.1
21101.0550527526 21.8733333333333 8.29333333333333 0 8.66 4.95333333333333 3.34 13.2133333333333 8.16 4.95333333333333 3.34 13.2133333333333
21126.0563028151 22.3133333333333 7.85333333333333 0 8.84666666666667 4.7 3.15333333333333 13.4666666666667 8.34666666666667 4.7 3.15333333333333 13.4666666666667
21151.0575528776 22.4066666666667 7.76 0 8.85333333333333 4.61333333333333 3.14666666666667 13.5533333333333 8.35333333333333 4.61333333333333 3.14666666666667 13.5533333333333
21176.0588029401 22.2333333333333 7.93333333333333 0 8.82 4.75333333333333 3.18 13.4133333333333 8.32 4.75333333333333 3.18 13.4133333333333
21201.0600530027 22 8.16666666666667 0 8.57333333333333 4.74 3.42666666666667 13.4266666666667 8.2 4.74 3.3 13.4266666666667
21226.0613030652 22.22 7.86 0.00666666666666667 8.72 4.66666666666667 3.19333333333333 13.5 8.38 4.66666666666667 3.03333333333333 13.5
21251.0625531277 22.6933333333333 7.30666666666667 0 9.32666666666667 4.8 2.50666666666667 13.3666666666667 8.82666666666667 4.8 2.50666666666667 13.3666666666667
21276.0638031902 22.88 7.12 0 9.44666666666667 4.73333333333333 2.38666666666667 13.4333333333333 8.94666666666667 4.73333333333333 2.38666666666667 13.4333333333333
21301.0650532527 22.62 7.34 0.00666666666666667 9.17333333333333 4.68 2.66 13.4466666666667 8.67333333333333 4.68 2.66 13.4466666666667
21326.0663033152 22.0933333333333 7.62 0.00666666666666667 8.92666666666667 4.83333333333333 2.78666666666667 13.1666666666667 8.42666666666667 4.83333333333333 2.78666666666667 13.1666666666667
21351.0675533777 21.5266666666667 8.14 0 8.58 5.05333333333333 3.08666666666667 12.9466666666667 8.08 5.05333333333333 3.08666666666667 12.9466666666667
21376.0688034402 21.0066666666667 8.66 0 8.68 5.67333333333333 2.98666666666667 12.3266666666667 8.21333333333333 5.67333333333333 2.95333333333333 12.3266666666667
21401.0700535027 21.1866666666667 8.48 0 9 5.81333333333333 2.66666666666667 12.1866666666667 8.66666666666667 5.81333333333333 2.5 12.1866666666667
21426.0713035652 21.2 8.46666666666667 0 9.06666666666667 5.86666666666667 2.6 12.1333333333333 8.73333333333333 5.86666666666667 2.43333333333333 12.1333333333333
21451.0725536277 20.9533333333333 8.71333333333333 0 8.78666666666667 5.83333333333333 2.88 12.1666666666667 8.45333333333333 5.83333333333333 2.71333333333333 12.1666666666667
21476.0738036902 21.08 8.58666666666667 0 8.81333333333333 5.73333333333333 2.85333333333333 12.2666666666667 8.48 5.73333333333333 2.68666666666667 12.2666666666667
21501.0750537527 21.34 8.32666666666667 0 9.07333333333333 5.73333333333333 2.59333333333333 12.2666666666667 8.74 5.73333333333333 2.42666666666667 12.2666666666667
21526.0763038152 21.9066666666667 7.76 0 9.49333333333333 5.58666666666667 2.17333333333333 12.4133333333333 9.16 5.58666666666667 2.00666666666667 12.4133333333333
21551.0775538777 21.92 7.63333333333333 0 9.18 5.26 2.37333333333333 12.74 8.92 5.26 2.13333333333333 12.74
21576.0788039402 21.4933333333333 7.92666666666667 0 9.11333333333333 5.54 2.38666666666667 12.38 8.7 5.54 2.3 12.38
21601.0800540027 21.4933333333333 7.84 0 9 5.34 2.5 12.4933333333333 8.5 5.34 2.5 12.4933333333333
21626.0813040652 21.1533333333333 8.03333333333333 0 8.6 5.13333333333333 2.9 12.5533333333333 8.2 5.13333333333333 2.8 12.5533333333333
21651.0825541277 21.18 7.98666666666667 0 8.21333333333333 4.7 3.28666666666667 12.9666666666667 7.88 4.7 3.12 12.9666666666667
21676.0838041902 20.8333333333333 8.33333333333333 0 7.96 4.79333333333333 3.54 12.8733333333333 7.62666666666667 4.79333333333333 3.37333333333333 12.8733333333333
21701.0850542527 20.6666666666667 8.5 0 7.83333333333333 4.83333333333333 3.66666666666667 12.8333333333333 7.5 4.83333333333333 3.5 12.8333333333333
21726.0863043152 20.8666666666667 8.3 0 7.86666666666667 4.66666666666667 3.63333333333333 13 7.53333333333333 4.66666666666667 3.46666666666667 13
21751.0875543777 20.48 8.68666666666667 0 7.87333333333333 5.06 3.62666666666667 12.6066666666667 7.54 5.06 3.46 12.6066666666667
21776.0888044402 20.4733333333333 8.69333333333333 0 7.63333333333333 4.82666666666667 3.86666666666667 12.84 7.3 4.82666666666667 3.7 12.84
21801.0900545027 20.3866666666667 8.78 0 7.54 4.82 3.96 12.8466666666667 7.20666666666667 4.82 3.79333333333333 12.8466666666667
21826.0913045652 20.8466666666667 8.32 0 7.77333333333333 4.59333333333333 3.72666666666667 13.0733333333333 7.44 4.59333333333333 3.56 13.0733333333333
21851.0925546277 21.1066666666667 8.06 0 8.14666666666667 4.70666666666667 3.35333333333333 12.96 7.81333333333333 4.70666666666667 3.18666666666667 12.96
21876.0938046902 20.9 8.26666666666667 0 8.03333333333333 4.8 3.46666666666667 12.8666666666667 7.7 4.8 3.3 12.8666666666667
21901.0950547527 20.6466666666667 8.50666666666667 0.00666666666666667 7.69333333333333 4.71333333333333 3.79333333333333 12.9533333333333 7.36 4.71333333333333 3.62666666666667 12.9533333333333
21926.0963048152 20.3666666666667 8.6 0 7.5 4.78 3.82 12.8666666666667 7.16666666666667 4.78 3.65333333333333 12.8666666666667
21951.0975548777 20.1466666666667 8.52 0 7.46 4.81333333333333 3.70666666666667 12.6866666666667 7.12666666666667 4.81333333333333 3.54 12.6866666666667
21976.0988049402 20.1333333333333 8.53333333333333 0 7.44666666666667 4.81333333333333 3.72 12.6866666666667 7.11333333333333 4.81333333333333 3.55333333333333 12.6866666666667
22001.1000550027 19.5866666666667 9.02666666666667 0 7.18666666666667 5.04666666666667 3.98 12.4 6.85333333333333 5.04666666666667 3.81333333333333 12.4
22026.1013050653 19.24 9.26 0 7.04 5.13333333333333 4.12666666666667 12.2 6.70666666666667 5.13333333333333 3.96 12.2
22051.1025551278 19.6733333333333 8.82666666666667 0 7.09333333333333 4.75333333333333 4.07333333333333 12.58 6.76 4.75333333333333 3.90666666666667 12.58
22076.1038051903 20.2066666666667 8.29333333333333 0 6.91333333333333 4.04 4.25333333333333 13.2933333333333 6.58 4.04 4.08666666666667 13.2933333333333
22101.1050552528 20.4533333333333 8.04666666666667 0 6.94666666666667 3.82666666666667 4.22 13.5066666666667 6.61333333333333 3.82666666666667 4.05333333333333 13.5066666666667
22126.1063053153 20.08 8.42 0 6.99333333333333 4.24666666666667 4.17333333333333 13.0866666666667 6.66 4.24666666666667 4.00666666666667 13.0866666666667
22151.1075553778 20.7533333333333 7.74666666666667 0 7.09333333333333 3.67333333333333 4.07333333333333 13.66 6.76 3.67333333333333 3.90666666666667 13.66
22176.1088054403 21.4666666666667 7.03333333333333 0 7.5 3.36666666666667 3.66666666666667 13.9666666666667 7.19333333333333 3.36666666666667 3.47333333333333 13.9666666666667
22201.1100555028 21.44 7.06 0 7.5 3.39333333333333 3.66666666666667 13.94 7.33333333333333 3.39333333333333 3.33333333333333 13.94
22226.1113055653 21.5733333333333 6.86 0.00666666666666667 7.68 3.37333333333333 3.48666666666667 13.8933333333333 7.51333333333333 3.37333333333333 3.15333333333333 13.8933333333333
22251.1125556278 21.6666666666667 6.66666666666667 0 8 3.5 3.16666666666667 13.6666666666667 7.83333333333333 3.5 2.83333333333333 13.6666666666667
22276.1138056903 21.8266666666667 6.50666666666667 0 8.12666666666667 3.46666666666667 3.04 13.7 7.80666666666667 3.46666666666667 2.86 13.7
22301.1150557528 21.9333333333333 6.4 0 8.03333333333333 3.26666666666667 3.13333333333333 13.9 7.7 3.26666666666667 2.96666666666667 13.9
22326.1163058153 21.6133333333333 6.72 0 8.08666666666667 3.64 3.08 13.5266666666667 7.75333333333333 3.64 2.91333333333333 13.5266666666667
22351.1175558778 21.6 6.73333333333333 0 8.26666666666667 3.83333333333333 2.9 13.3333333333333 7.86 3.83333333333333 2.80666666666667 13.3333333333333
22376.1188059403 22.0933333333333 6.24 0 8.42666666666667 3.5 2.74 13.6666666666667 7.92666666666667 3.5 2.74 13.6666666666667
22401.1200560028 21.7066666666667 6.62666666666667 0 8.59333333333333 4.05333333333333 2.57333333333333 13.1133333333333 8.18666666666667 4.05333333333333 2.48 13.1133333333333
22426.1213060653 21.2533333333333 6.88 0.00666666666666667 8.46 4.27333333333333 2.60666666666667 12.7933333333333 8.26666666666667 4.27333333333333 2.3 12.7933333333333
22451.1225561278 21.0266666666667 6.97333333333333 0 8.25333333333333 4.22666666666667 2.74666666666667 12.7733333333333 8.08666666666667 4.22666666666667 2.41333333333333 12.7733333333333
22476.1238061903 21.0533333333333 6.94666666666667 0 8.30666666666667 4.25333333333333 2.69333333333333 12.7466666666667 8.14 4.25333333333333 2.36 12.7466666666667
22501.1250562528 21.34 6.62666666666667 0 8.33333333333333 3.96 2.66666666666667 13.0066666666667 8.16666666666667 3.96 2.33333333333333 13.0066666666667
22526.1263063153 21.0133333333333 6.82 0 8.49333333333333 4.31333333333333 2.50666666666667 12.52 8.28666666666667 4.31333333333333 2.21333333333333 12.52
22551.1275563778 21.2933333333333 6.52 0 8.80666666666667 4.32666666666667 2.19333333333333 12.4866666666667 8.47333333333333 4.32666666666667 2.02666666666667 12.4866666666667
22576.1288064403 21.6066666666667 6.06 0 8.66666666666667 3.72666666666667 2.33333333333333 12.94 8.33333333333333 3.72666666666667 2.16666666666667 12.94
22601.1300565028 21.6133333333333 6.05333333333333 0 8.66 3.71333333333333 2.34 12.9533333333333 8.32666666666667 3.71333333333333 2.17333333333333 12.9533333333333
22626.1313065653 21.38 6.28666666666667 0 8.9 4.18666666666667 2.1 12.48 8.56666666666667 4.18666666666667 1.93333333333333 12.48
22651.1325566278 21.3666666666667 6.3 0 8.81333333333333 4.11333333333333 2.18666666666667 12.5533333333333 8.48 4.11333333333333 2.02 12.5533333333333
22676.1338066903 21.4333333333333 6.23333333333333 0 8.66666666666667 3.9 2.33333333333333 12.7666666666667 8.33333333333333 3.9 2.16666666666667 12.7666666666667
22701.1350567528 21.2666666666667 6.4 0 8.45333333333333 3.85333333333333 2.54666666666667 12.8133333333333 8.12 3.85333333333333 2.38 12.8133333333333
22726.1363068153 21.3866666666667 6.16 0.00666666666666667 8.33333333333333 3.61333333333333 2.54666666666667 13.0533333333333 8 3.61333333333333 2.38 13.0533333333333
22751.1375568778 21.6866666666667 5.81333333333333 0 8.38 3.36 2.45333333333333 13.3066666666667 8.04666666666667 3.36 2.28666666666667 13.3066666666667
22776.1388069403 21.7733333333333 5.72666666666667 0 8.53333333333333 3.42666666666667 2.3 13.24 8.2 3.42666666666667 2.13333333333333 13.24
22801.1400570028 21.6733333333333 5.82666666666667 0 8.54666666666667 3.54 2.28666666666667 13.1266666666667 8.12 3.54 2.21333333333333 13.1266666666667
22826.1413070654 21.5066666666667 5.99333333333333 0 8.52 3.68 2.31333333333333 12.9866666666667 8.02 3.68 2.31333333333333 12.9866666666667
22851.1425571279 21.32 6.18 0 8.62666666666667 3.97333333333333 2.20666666666667 12.6933333333333 8.12666666666667 3.97333333333333 2.20666666666667 12.6933333333333
22876.1438071904 20.56 6.78 0 8.53333333333333 4.48 2.3 12.0266666666667 8.03333333333333 4.48 2.3 12.0266666666667
22901.1450572529 20.36 6.97333333333333 0 8.54666666666667 4.68666666666667 2.28666666666667 11.8133333333333 8.04666666666667 4.68666666666667 2.28666666666667 11.8133333333333
22926.1463073154 20.9666666666667 6.36666666666667 0 8.76 4.29333333333333 2.07333333333333 12.2066666666667 8.26 4.29333333333333 2.07333333333333 12.2066666666667
22951.1475573779 21.2333333333333 6.1 0 8.69333333333333 3.96 2.14 12.54 8.19333333333333 3.96 2.14 12.54
22976.1488074404 21.74 5.59333333333333 0 9.11333333333333 3.87333333333333 1.72 12.6266666666667 8.61333333333333 3.87333333333333 1.72 12.6266666666667
23001.1500575029 21.3733333333333 5.96 0 8.87333333333333 4 1.96 12.5 8.37333333333333 4 1.96 12.5
23026.1513075654 20.4933333333333 6.84 0 8.29333333333333 4.3 2.54 12.2 7.79333333333333 4.3 2.54 12.2
23051.1525576279 20.86 6.47333333333333 0 8.36 4 2.47333333333333 12.5 7.86 4 2.47333333333333 12.5
23076.1538076904 20.3 7.03333333333333 0 8.26666666666667 4.46666666666667 2.56666666666667 12.0333333333333 7.76666666666667 4.46666666666667 2.56666666666667 12.0333333333333
23101.1550577529 19.96 7.31333333333333 0 8.12 4.6 2.71333333333333 11.84 7.62 4.6 2.71333333333333 11.84
23126.1563078154 19.82 7.34666666666667 0 8 4.51333333333333 2.83333333333333 11.82 7.5 4.51333333333333 2.83333333333333 11.82
23151.1575578779 19.42 7.43333333333333 0 7.96666666666667 4.56666666666667 2.86666666666667 11.4533333333333 7.46666666666667 4.56666666666667 2.86666666666667 11.4533333333333
23176.1588079404 19.62 7.21333333333333 0 8.3 4.68 2.53333333333333 11.32 7.8 4.68 2.53333333333333 11.32
23201.1600580029 19.4866666666667 7.26666666666667 0.00666666666666667 8.34 4.77333333333333 2.49333333333333 11.1466666666667 7.84 4.77333333333333 2.49333333333333 11.1466666666667
23226.1613080654 19.3333333333333 7.33333333333333 0 8.16666666666667 4.66666666666667 2.66666666666667 11.1666666666667 7.66666666666667 4.66666666666667 2.66666666666667 11.1666666666667
23251.1625581279 19.54 7.12666666666667 0 8.18 4.47333333333333 2.65333333333333 11.36 7.68 4.47333333333333 2.65333333333333 11.36
23276.1638081904 19.22 7.44666666666667 0 8.21333333333333 4.82666666666667 2.62 11.0066666666667 7.71333333333333 4.82666666666667 2.62 11.0066666666667
23301.1650582529 18.9866666666667 7.60666666666667 0 7.83333333333333 4.60666666666667 3 11.1533333333333 7.54 4.60666666666667 2.79333333333333 11.1533333333333
23326.1663083154 18.6866666666667 7.74666666666667 0 7.62 4.6 3.14666666666667 11.0666666666667 7.45333333333333 4.6 2.81333333333333 11.0666666666667
23351.1675583779 18.7466666666667 7.58666666666667 0 7.86666666666667 4.78666666666667 2.8 10.88 7.7 4.78666666666667 2.46666666666667 10.88
23376.1688084404 18.4 7.93333333333333 0 7.88 5.14666666666667 2.78666666666667 10.52 7.71333333333333 5.14666666666667 2.45333333333333 10.52
23401.1700585029 17.72 8.61333333333334 0 7.26666666666667 5.21333333333333 3.4 10.4533333333333 7.1 5.21333333333333 3.06666666666667 10.4533333333333
23426.1713085654 17.7333333333333 8.6 0 7.04666666666667 4.98 3.62 10.6866666666667 6.88 4.98 3.28666666666667 10.6866666666667
23451.1725586279 17.4133333333333 8.92 0 6.84 5.09333333333333 3.82666666666667 10.5733333333333 6.67333333333333 5.09333333333333 3.49333333333333 10.5733333333333
23476.1738086904 17.4133333333333 8.92 0 6.73333333333333 4.98666666666667 3.93333333333333 10.68 6.56666666666667 4.98666666666667 3.6 10.68
23501.1750587529 17.7333333333333 8.5 0.00666666666666667 7.16 5.09333333333333 3.40666666666667 10.5733333333333 6.99333333333333 5.09333333333333 3.07333333333333 10.5733333333333
23526.1763088154 17.68 8.48666666666667 0 6.9 4.88666666666667 3.6 10.78 6.73333333333333 4.88666666666667 3.26666666666667 10.78
23551.1775588779 17.0666666666667 9.1 0 6.58 5.18 3.92 10.4866666666667 6.41333333333333 5.18 3.58666666666667 10.4866666666667
23576.1788089404 16.7733333333333 9.26 0 6.42666666666667 5.18666666666667 4.07333333333333 10.3466666666667 6.26 5.18666666666667 3.74 10.3466666666667
23601.1800590029 16.24 9.76 0 6.30666666666667 5.56666666666667 4.19333333333333 9.93333333333333 6.14 5.56666666666667 3.86 9.93333333333333
23626.1813090655 16.68 9.32 0 6.18 5 4.32 10.5 6.01333333333333 5 3.98666666666667 10.5
23651.182559128 16.8666666666667 9.13333333333333 0 6.54 5.17333333333333 3.96 10.3266666666667 6.37333333333333 5.17333333333333 3.62666666666667 10.3266666666667
23676.1838091905 16.9133333333333 8.96666666666667 0 6.70666666666667 5.17333333333333 3.79333333333333 10.2066666666667 6.54 5.17333333333333 3.46 10.2066666666667
23701.185059253 17.3933333333333 8.44 0 7.1 5.04 3.4 10.2933333333333 6.93333333333333 5.04 3.06666666666667 10.2933333333333
23726.1863093155 17.58 8.24 0.00666666666666667 7.22666666666667 4.98 3.26 10.3533333333333 6.96666666666667 4.98 3.02 10.3533333333333
23751.187559378 17.4866666666667 8.18 0 7.08 4.92666666666667 3.25333333333333 10.4066666666667 6.74666666666667 4.92666666666667 3.08666666666667 10.4066666666667
23776.1888094405 17.14 8.52666666666667 0 7.18666666666667 5.38 3.14666666666667 9.95333333333333 6.90666666666667 5.38 2.92666666666667 9.95333333333333
23801.190059503 16.7066666666667 8.96 0 6.98666666666667 5.61333333333333 3.34666666666667 9.72 6.82 5.61333333333333 3.01333333333333 9.72
23826.1913095655 16.36 9.30666666666667 0 6.70666666666667 5.68 3.62666666666667 9.65333333333333 6.54 5.68 3.29333333333333 9.65333333333333
23851.192559628 16.1133333333333 9.55333333333333 0 6.74 5.96 3.59333333333333 9.37333333333333 6.42666666666667 5.96 3.40666666666667 9.37333333333333
23876.1938096905 16.1466666666667 9.52 0 6.58666666666667 5.77333333333333 3.74666666666667 9.56 6.08666666666667 5.77333333333333 3.74666666666667 9.56
23901.195059753 16.48 9.18666666666667 0 6.63333333333333 5.48666666666667 3.7 9.84666666666667 6.13333333333333 5.48666666666667 3.7 9.84666666666667
23926.1963098155 15.8866666666667 9.70666666666667 0 6.56 5.93333333333333 3.77333333333333 9.32666666666667 6.06 5.93333333333333 3.77333333333333 9.32666666666667
23951.197559878 15.8933333333333 9.60666666666667 0 6.66666666666667 5.94 3.66666666666667 9.22666666666667 6.16666666666667 5.94 3.66666666666667 9.22666666666667
23976.1988099405 15.8133333333333 9.68666666666667 0 6.48 5.83333333333333 3.85333333333333 9.33333333333333 6.06666666666667 5.83333333333333 3.76666666666667 9.33333333333333
24001.200060003 16.0133333333333 9.48666666666667 0 6.66666666666667 5.82 3.66666666666667 9.34666666666667 6.33333333333333 5.82 3.5 9.34666666666667
24026.2013100655 16.48 9.02 0 6.76666666666667 5.45333333333333 3.56666666666667 9.71333333333333 6.43333333333333 5.45333333333333 3.4 9.71333333333333
24051.202560128 16.6 8.9 0 7.06 5.62666666666667 3.27333333333333 9.54 6.72666666666667 5.62666666666667 3.10666666666667 9.54
24076.2038101905 16.4866666666667 9.01333333333333 0 7.17333333333333 5.85333333333333 3.16 9.31333333333333 6.84 5.85333333333333 2.99333333333333 9.31333333333333
24101.205060253 16.5466666666667 8.95333333333333 0 7.34 5.96 2.99333333333333 9.20666666666667 7.00666666666667 5.96 2.82666666666667 9.20666666666667
24126.2063103155 16.4333333333333 9.06666666666667 0 7.29333333333333 6.02666666666667 3.04 9.14 6.96 6.02666666666667 2.87333333333333 9.14
24151.207560378 15.9733333333333 9.52666666666667 0 7.04666666666667 6.24 3.28666666666667 8.92666666666667 6.71333333333333 6.24 3.12 8.92666666666667
24176.2088104405 15.7733333333333 9.72666666666667 0 6.76 6.15333333333333 3.57333333333333 9.01333333333333 6.42666666666667 6.15333333333333 3.40666666666667 9.01333333333333
24201.210060503 16.96 8.54 0 6.96666666666667 5.17333333333333 3.36666666666667 9.99333333333333 6.63333333333333 5.17333333333333 3.2 9.99333333333333
24226.2113105655 17.4266666666667 8.07333333333333 0 7.16 4.9 3.17333333333333 10.2666666666667 6.79333333333333 4.9 3.04 10.2666666666667
24251.212560628 17.44 8.06 0 7.33333333333333 5.06 3 10.1066666666667 6.86666666666667 5.06 2.96666666666667 10.1066666666667
24276.2138106905 16.92 8.58 0 7.10666666666667 5.35333333333333 3.22666666666667 9.81333333333333 6.77333333333333 5.35333333333333 3.06 9.81333333333333
24301.215060753 16.46 9.04 0 7.04666666666667 5.75333333333333 3.28666666666667 9.41333333333333 6.71333333333333 5.75333333333333 3.12 9.41333333333333
24326.2163108155 16.5266666666667 8.97333333333333 0 7.16666666666667 5.80666666666667 3.16666666666667 9.36 6.83333333333333 5.80666666666667 3 9.36
24351.217560878 17.1933333333333 8.30666666666667 0 7.25333333333333 5.22666666666667 3.08 9.94 6.92 5.22666666666667 2.91333333333333 9.94
24376.2188109405 16.7533333333333 8.74666666666667 0 7.09333333333333 5.50666666666667 3.24 9.66 6.76 5.50666666666667 3.07333333333333 9.66
24401.220061003 16.8666666666667 8.63333333333333 0 6.78 5.08 3.55333333333333 10.0866666666667 6.44666666666667 5.08 3.38666666666667 10.0866666666667
24426.2213110656 17.0666666666667 8.43333333333333 0 6.57333333333333 4.67333333333333 3.76 10.4933333333333 6.24 4.67333333333333 3.59333333333333 10.4933333333333
24451.2225611281 17.0466666666667 8.29333333333333 0 6.74 4.72666666666667 3.56666666666667 10.3066666666667 6.29333333333333 4.72666666666667 3.51333333333333 10.3066666666667
24476.2238111906 16.5266666666667 8.64 0 6.54666666666667 5.02 3.62 9.98 6.04666666666667 5.02 3.62 9.98
24501.2250612531 16.2533333333333 8.91333333333333 0 6.38666666666667 5.13333333333333 3.78 9.86666666666667 5.88666666666667 5.13333333333333 3.78 9.86666666666667
24526.2263113156 16.4466666666667 8.72 0 6.44 4.99333333333333 3.72666666666667 10.0066666666667 5.94 4.99333333333333 3.72666666666667 10.0066666666667
24551.2275613781 16.7066666666667 8.32 0 6.54 4.69333333333333 3.62666666666667 10.1666666666667 6.04 4.69333333333333 3.62666666666667 10.1666666666667
24576.2288114406 16.8066666666667 8.19333333333333 0 6.67333333333333 4.7 3.49333333333333 10.1333333333333 6.17333333333333 4.7 3.49333333333333 10.1333333333333
24601.2300615031 17.06 7.94 0 6.98666666666667 4.76 3.18 10.0733333333333 6.48666666666667 4.76 3.18 10.0733333333333
24626.2313115656 17.4 7.6 0 7.1 4.53333333333333 3.06666666666667 10.3 6.6 4.53333333333333 3.06666666666667 10.3
24651.2325616281 17.3333333333333 7.66666666666667 0 6.85333333333333 4.35333333333333 3.31333333333333 10.48 6.35333333333333 4.35333333333333 3.31333333333333 10.48
24676.2338116906 16.7266666666667 8.27333333333333 0 6.64 4.74666666666667 3.52666666666667 10.0866666666667 6.14 4.74666666666667 3.52666666666667 10.0866666666667
24701.2350617531 16.6133333333333 8.38666666666667 0 6.87333333333333 5.09333333333333 3.29333333333333 9.74 6.44666666666667 5.09333333333333 3.22 9.74
24726.2363118156 16.4066666666667 8.59333333333333 0 6.56666666666667 4.99333333333333 3.6 9.84 6.23333333333333 4.99333333333333 3.43333333333333 9.84
24751.2375618781 16.6066666666667 8.39333333333333 0 6.64666666666667 4.87333333333333 3.52 9.96 6.31333333333333 4.87333333333333 3.35333333333333 9.96
24776.2388119406 17.1133333333333 7.88666666666667 0 6.56666666666667 4.28666666666667 3.6 10.5466666666667 6.23333333333333 4.28666666666667 3.43333333333333 10.5466666666667
24801.2400620031 17.24 7.76 0 6.32 3.91333333333333 3.84666666666667 10.92 5.98666666666667 3.91333333333333 3.68 10.92
24826.2413120656 16.8333333333333 8.16666666666667 0 6.11333333333333 4.11333333333333 4.05333333333333 10.72 5.78 4.11333333333333 3.88666666666667 10.72
24851.2425621281 16.4466666666667 8.55333333333333 0 5.94666666666667 4.33333333333333 4.22 10.5 5.61333333333333 4.33333333333333 4.05333333333333 10.5
24876.2438121906 16.4266666666667 8.44666666666667 0.00666666666666667 6.00666666666667 4.41333333333333 4.03333333333333 10.42 5.67333333333333 4.41333333333333 3.86666666666667 10.42
24901.2450622531 16.3333333333333 8.5 0 6 4.5 4 10.3333333333333 5.66666666666667 4.5 3.83333333333333 10.3333333333333
24926.2463123156 16.7066666666667 8.07333333333333 0 6.26 4.33333333333333 3.74 10.4466666666667 5.92666666666667 4.33333333333333 3.57333333333333 10.4466666666667
24951.2475623781 16.9333333333333 7.73333333333333 0 6.35333333333333 4.08666666666667 3.64666666666667 10.58 6.02 4.08666666666667 3.48 10.58
24976.2488124406 16.94 7.72666666666667 0 6.29333333333333 4.02 3.70666666666667 10.6466666666667 5.8 4.02 3.7 10.6466666666667
25001.2500625031 16.6733333333333 7.99333333333333 0 5.98 3.97333333333333 4.02 10.6933333333333 5.48 3.97333333333333 4.02 10.6933333333333
25026.2513125656 16.52 8.14666666666667 0 5.96666666666667 4.11333333333333 4.03333333333333 10.5533333333333 5.46666666666667 4.11333333333333 4.03333333333333 10.5533333333333
25051.2525626281 16.14 8.52666666666667 0 5.99333333333333 4.52 4.00666666666667 10.1466666666667 5.49333333333333 4.52 4.00666666666667 10.1466666666667
25076.2538126906 16.06 8.60666666666667 0 6.04666666666667 4.65333333333333 3.95333333333333 10.0133333333333 5.54666666666667 4.65333333333333 3.95333333333333 10.0133333333333
25101.2550627531 16.3 8.36666666666667 0 6.23333333333333 4.6 3.76666666666667 10.0666666666667 5.73333333333333 4.6 3.76666666666667 10.0666666666667
25126.2563128156 16.1466666666667 8.52 0 5.98666666666667 4.50666666666667 4.01333333333333 10.16 5.48666666666667 4.50666666666667 4.01333333333333 10.16
25151.2575628781 16.3133333333333 8.18666666666667 0.00666666666666667 6 4.18666666666667 4 10.3133333333333 5.5 4.18666666666667 4 10.3133333333333
25176.2588129406 16.2133333333333 8.28666666666667 0 5.99333333333333 4.28 4.00666666666667 10.22 5.49333333333333 4.28 4.00666666666667 10.22
25201.2600630031 16.2466666666667 8.25333333333333 0 6.31333333333333 4.56666666666667 3.68666666666667 9.93333333333333 5.81333333333333 4.56666666666667 3.68666666666667 9.93333333333333
25226.2613130657 16.0466666666667 8.45333333333333 0 6.30666666666667 4.76 3.69333333333333 9.74 5.80666666666667 4.76 3.69333333333333 9.74
25251.2625631282 16.1266666666667 8.37333333333333 0 6.42 4.79333333333333 3.58 9.70666666666667 5.92 4.79333333333333 3.58 9.70666666666667
25276.2638131907 16.02 8.41333333333333 0 6.44666666666667 4.86 3.55333333333333 9.57333333333333 5.94666666666667 4.86 3.55333333333333 9.57333333333333
25301.2650632532 16.08 8.25333333333334 0 6.37333333333333 4.62666666666667 3.62666666666667 9.70666666666667 5.87333333333333 4.62666666666667 3.62666666666667 9.70666666666667
25326.2663133157 15.9266666666667 8.25333333333333 0.00666666666666667 6.11333333333333 4.36666666666667 3.88666666666667 9.81333333333333 5.72666666666667 4.36666666666667 3.77333333333333 9.81333333333333
25351.2675633782 15.18 8.98666666666667 0 5.78666666666667 4.77333333333333 4.21333333333333 9.39333333333333 5.62 4.77333333333333 3.88 9.39333333333333
25376.2688134407 15.0266666666667 9.14 0 5.7 4.84 4.3 9.32666666666667 5.53333333333333 4.84 3.96666666666667 9.32666666666667
25401.2700635032 15.5666666666667 8.6 0 5.95333333333333 4.55333333333333 4.04666666666667 9.61333333333333 5.76666666666667 4.55333333333333 3.73333333333333 9.61333333333333
25426.2713135657 16.34 7.82666666666667 0 6.86 4.68666666666667 3.14 9.48 6.52666666666667 4.68666666666667 2.97333333333333 9.48
25451.2725636282 16.5733333333333 7.59333333333333 0 6.85333333333333 4.44666666666667 3.14666666666667 9.72 6.52 4.44666666666667 2.98 9.72
25476.2738136907 16.3933333333333 7.77333333333333 0 6.76 4.53333333333333 3.24 9.63333333333333 6.42666666666667 4.53333333333333 3.07333333333333 9.63333333333333
25501.2750637532 16.38 7.78666666666667 0 6.75333333333333 4.54 3.24666666666667 9.62666666666667 6.42 4.54 3.08 9.62666666666667
25526.2763138157 16.7666666666667 7.4 0 6.61333333333333 4.01333333333333 3.38666666666667 10.1533333333333 6.28 4.01333333333333 3.22 10.1533333333333
25551.2775638782 16.62 7.54666666666667 0 6.46 4.00666666666667 3.54 10.16 6.26666666666667 4.00666666666667 3.23333333333333 10.16
25576.2788139407 15.88 8.17333333333333 0 6.12666666666667 4.41333333333333 3.76 9.75333333333333 5.96 4.41333333333333 3.42666666666667 9.75333333333333
25601.2800640032 15.6933333333333 8.30666666666667 0 6.13333333333333 4.60666666666667 3.7 9.56 5.96666666666667 4.60666666666667 3.36666666666667 9.56
25626.2813140657 15.48 8.52 0 6.32 5.00666666666667 3.51333333333333 9.16 6.15333333333333 5.00666666666667 3.18 9.16
25651.2825641282 15.66 8.34 0 6.49333333333333 5 3.34 9.16666666666667 6.32666666666667 5 3.00666666666667 9.16666666666667
25676.2838141907 16.1333333333333 7.86666666666667 0 6.77333333333333 4.80666666666667 3.06 9.36 6.60666666666667 4.80666666666667 2.72666666666667 9.36
25701.2850642532 16.2666666666667 7.73333333333333 0 6.84 4.74 2.99333333333333 9.42666666666667 6.67333333333333 4.74 2.66 9.42666666666667
25726.2863143157 16.28 7.72 0 6.98666666666667 4.87333333333333 2.84666666666667 9.29333333333333 6.82 4.87333333333333 2.51333333333333 9.29333333333333
25751.2875643782 16.4466666666667 7.55333333333333 0 7.12666666666667 4.84666666666667 2.70666666666667 9.32 6.92666666666667 4.84666666666667 2.40666666666667 9.32
25776.2888144407 16.9733333333333 6.96 0.00666666666666667 7.76666666666667 4.96 2 9.20666666666667 7.43333333333333 4.96 1.83333333333333 9.20666666666667
25801.2900645032 16.6266666666667 7.19333333333333 0.00666666666666667 7.49333333333333 5.02 2.17333333333333 9.13333333333333 7.16 5.02 2.00666666666667 9.13333333333333
25826.2913145657 16.5733333333333 7.09333333333333 0 7.4 4.82666666666667 2.26666666666667 9.17333333333333 7.06666666666667 4.82666666666667 2.1 9.17333333333333
25851.2925646282 16.0333333333333 7.63333333333333 0 7.16 5.12666666666667 2.50666666666667 8.87333333333333 6.82666666666667 5.12666666666667 2.34 8.87333333333333
25876.2938146907 15.8666666666667 7.8 0 6.99333333333333 5.12666666666667 2.67333333333333 8.87333333333333 6.66 5.12666666666667 2.50666666666667 8.87333333333333
25901.2950647532 15.62 8.04666666666667 0 7.2 5.58 2.46666666666667 8.42 6.86666666666667 5.58 2.3 8.42
25926.2963148157 15.5333333333333 8.13333333333333 0 7.22 5.68666666666667 2.44666666666667 8.31333333333333 6.88666666666667 5.68666666666667 2.28 8.31333333333333
25951.2975648782 15.8866666666667 7.78 0 6.98 5.09333333333333 2.68666666666667 8.90666666666667 6.64666666666667 5.09333333333333 2.52 8.90666666666667
25976.2988149407 15.9 7.76666666666667 0 6.93333333333333 5.03333333333333 2.73333333333333 8.96666666666667 6.6 5.03333333333333 2.56666666666667 8.96666666666667
26001.3000650033 15.38 8.18666666666667 0.00666666666666667 6.74 5.36 2.82666666666667 8.64 6.50666666666667 5.36 2.66 8.64
26026.3013150658 15.2533333333333 8.24666666666667 0 6.86666666666667 5.61333333333333 2.63333333333333 8.38666666666667 6.7 5.61333333333333 2.46666666666667 8.38666666666667
26051.3025651283 15.4 8.1 0 6.85333333333333 5.45333333333333 2.64666666666667 8.54666666666667 6.68666666666667 5.45333333333333 2.48 8.54666666666667
26076.3038151908 15.1866666666667 8.31333333333333 0 6.63333333333333 5.44666666666667 2.86666666666667 8.55333333333333 6.46666666666667 5.44666666666667 2.7 8.55333333333333
26101.3050652533 15.3333333333333 8.16666666666667 0 6.58 5.24666666666667 2.92 8.75333333333333 6.41333333333333 5.24666666666667 2.75333333333333 8.75333333333333
26126.3063153158 15.1933333333333 8.30666666666667 0 6.27333333333333 5.08 3.22666666666667 8.92 6.10666666666667 5.08 3.06 8.92
26151.3075653783 15.3866666666667 8.11333333333333 0 6.45333333333333 5.06666666666667 3.04666666666667 8.93333333333333 6.28666666666667 5.06666666666667 2.88 8.93333333333333
26176.3088154408 15.5866666666667 7.91333333333333 0 6.62 5.03333333333333 2.88 8.96666666666667 6.45333333333333 5.03333333333333 2.71333333333333 8.96666666666667
26201.3100655033 15.8733333333333 7.62666666666667 0 6.76666666666667 4.89333333333333 2.73333333333333 9.10666666666667 6.6 4.89333333333333 2.56666666666667 9.10666666666667
26226.3113155658 15.8666666666667 7.63333333333333 0 6.97333333333333 5.10666666666667 2.52666666666667 8.89333333333333 6.77333333333333 5.10666666666667 2.39333333333333 8.89333333333333
26251.3125656283 15.46 8.04 0 6.93333333333333 5.47333333333333 2.56666666666667 8.52666666666667 6.6 5.47333333333333 2.56666666666667 8.52666666666667
26276.3138156908 15.1266666666667 8.37333333333333 0 6.87333333333333 5.74666666666667 2.62666666666667 8.25333333333333 6.54 5.74666666666667 2.62666666666667 8.25333333333333
26301.3150657533 15.1733333333333 8.16 0.0133333333333333 6.52666666666667 5.32666666666667 2.83333333333333 8.64666666666667 6.19333333333333 5.32666666666667 2.83333333333333 8.64666666666667
26326.3163158158 15.2266666666667 7.94 0 6.53333333333333 5.14 2.8 8.69333333333333 6.2 5.14 2.8 8.69333333333333
26351.3175658783 14.7733333333333 8.36 0 6.3 5.36 3 8.47333333333333 5.96666666666667 5.36 3 8.47333333333333
26376.3188159408 14.16 8.84 0 5.88 5.55333333333333 3.28666666666667 8.28 5.54666666666667 5.55333333333333 3.28666666666667 8.28
26401.3200660033 14.1933333333333 8.80666666666667 0 5.86 5.5 3.30666666666667 8.33333333333333 5.52666666666667 5.5 3.30666666666667 8.33333333333333
26426.3213160658 14.14 8.86 0 6.00666666666667 5.7 3.16 8.13333333333333 5.67333333333333 5.7 3.16 8.13333333333333
26451.3225661283 14.6066666666667 8.39333333333333 0 6.26666666666667 5.49333333333333 2.9 8.34 5.93333333333333 5.49333333333333 2.9 8.34
26476.3238161908 14.9733333333333 8.02 0 6.36666666666667 5.22666666666667 2.79333333333333 8.60666666666667 6.03333333333333 5.22666666666667 2.79333333333333 8.60666666666667
26501.3250662533 14.8666666666667 7.96666666666667 0 6.08 5.04666666666667 2.92 8.78666666666667 5.84 5.04666666666667 2.82666666666667 8.78666666666667
26526.3263163158 14.8733333333333 7.96 0 6 4.96 3 8.87333333333333 5.83333333333333 4.96 2.83333333333333 8.87333333333333
26551.3275663783 14.7533333333333 8.08 0 6.26666666666667 5.34666666666667 2.73333333333333 8.48666666666667 6.1 5.34666666666667 2.56666666666667 8.48666666666667
26576.3288164408 14.8533333333333 7.98 0 6.65333333333333 5.63333333333333 2.34666666666667 8.2 6.48666666666667 5.63333333333333 2.18 8.2
26601.3300665033 14.46 8.37333333333333 0 6.36666666666667 5.74 2.63333333333333 8.09333333333333 6.2 5.74 2.46666666666667 8.09333333333333
26626.3313165658 14.52 8.31333333333333 0 6.33333333333333 5.64666666666667 2.66666666666667 8.18666666666667 6.16666666666667 5.64666666666667 2.5 8.18666666666667
26651.3325666283 14.4866666666667 8.34666666666667 0 6.32 5.66666666666667 2.68 8.16666666666667 6.15333333333333 5.66666666666667 2.51333333333333 8.16666666666667
26676.3338166908 14.4066666666667 8.42666666666667 0 5.99333333333333 5.42 3.00666666666667 8.41333333333333 5.82666666666667 5.42 2.84 8.41333333333333
26701.3350667533 14.2333333333333 8.6 0 5.4 5 3.6 8.83333333333333 5.37333333333333 5 3.29333333333333 8.83333333333333
26726.3363168158 14.1133333333333 8.72 0 5.03333333333333 4.75333333333333 3.96666666666667 9.08 5.03333333333333 4.75333333333333 3.63333333333333 9.08
26751.3375668783 14.6666666666667 8.16666666666667 0 5.4 4.56666666666667 3.6 9.26666666666667 5.4 4.56666666666667 3.26666666666667 9.26666666666667
26776.3388169408 14.9866666666667 7.69333333333333 0 5.64 4.33333333333333 3.36 9.34666666666667 5.64 4.33333333333333 3.02666666666667 9.34666666666667
26801.3400670034 14.4133333333333 8.25333333333333 0 5.33333333333333 4.58666666666667 3.66666666666667 9.08 5.33333333333333 4.58666666666667 3.33333333333333 9.08
26826.3413170659 15.0666666666667 7.6 0 5.38666666666667 3.98666666666667 3.61333333333333 9.68 5.38666666666667 3.98666666666667 3.28 9.68
26851.3425671284 15.66 7.00666666666667 0 5.70666666666667 3.71333333333333 3.29333333333333 9.95333333333333 5.70666666666667 3.71333333333333 2.96 9.95333333333333
26876.3438171909 15.1933333333333 7.47333333333333 0 5.74 4.21333333333333 3.26 9.45333333333333 5.67333333333333 4.21333333333333 2.99333333333333 9.45333333333333
26901.3450672534 15.4066666666667 7.26 0 5.83333333333333 4.09333333333333 3.16666666666667 9.57333333333333 5.66666666666667 4.09333333333333 3 9.57333333333333
26926.3463173159 15.3133333333333 7.35333333333333 0 6.09333333333333 4.44666666666667 2.90666666666667 9.22 5.92666666666667 4.44666666666667 2.74 9.22
26951.3475673784 15.1933333333333 7.46 0.00666666666666667 5.98666666666667 4.46 3 9.20666666666667 5.82 4.46 2.83333333333333 9.20666666666667
26976.3488174409 14.8733333333333 7.62666666666667 0 5.78 4.57333333333333 3.05333333333333 9.09333333333333 5.61333333333333 4.57333333333333 2.88666666666667 9.09333333333333
27001.3500675034 14.8533333333333 7.62 0 5.91333333333333 4.7 2.92 8.94 5.74666666666667 4.7 2.75333333333333 8.94
27026.3513175659 14.8933333333333 7.34666666666667 0.00666666666666667 6.02 4.53333333333333 2.81333333333333 8.87333333333333 5.85333333333333 4.53333333333333 2.64666666666667 8.87333333333333
27051.3525676284 14.9 7.26666666666667 0 5.84 4.27333333333333 2.99333333333333 9.06 5.67333333333333 4.27333333333333 2.82666666666667 9.06
27076.3538176909 15.26 6.90666666666667 0 5.60666666666667 3.68 3.22666666666667 9.65333333333333 5.44 3.68 3.06 9.65333333333333
27101.3550677534 15.44 6.72666666666667 0 5.41333333333333 3.30666666666667 3.42 10.0266666666667 5.24666666666667 3.30666666666667 3.25333333333333 10.0266666666667
27126.3563178159 15.64 6.52666666666667 0 5.42 3.11333333333333 3.41333333333333 10.22 5.25333333333333 3.11333333333333 3.24666666666667 10.22
27151.3575678784 15.62 6.54666666666667 0 5.39333333333333 3.10666666666667 3.44 10.2266666666667 5.22666666666667 3.10666666666667 3.27333333333333 10.2266666666667
27176.3588179409 15.52 6.64666666666667 0 5.21333333333333 3.02666666666667 3.62 10.3066666666667 4.96 3.02666666666667 3.54 10.3066666666667
27201.3600680034 15.36 6.80666666666667 0 5.45333333333333 3.42666666666667 3.38 9.90666666666667 5.12 3.42666666666667 3.38 9.90666666666667
27226.3613180659 14.7533333333333 7.41333333333333 0 5.11333333333333 3.69333333333333 3.72 9.64 4.78 3.69333333333333 3.72 9.64
27251.3625681284 14.48 7.68666666666667 0 4.98 3.83333333333333 3.85333333333333 9.5 4.64666666666667 3.83333333333333 3.85333333333333 9.5
27276.3638181909 14.5733333333333 7.59333333333333 0 5.28666666666667 4.04666666666667 3.54666666666667 9.28666666666667 4.95333333333333 4.04666666666667 3.54666666666667 9.28666666666667
27301.3650682534 14.7 7.46666666666667 0 5.36666666666667 4 3.46666666666667 9.33333333333333 5.03333333333333 4 3.46666666666667 9.33333333333333
27326.3663183159 15.24 6.92666666666667 0 5.63333333333333 3.72666666666667 3.2 9.60666666666667 5.3 3.72666666666667 3.2 9.60666666666667
27351.3675683784 15.4266666666667 6.74 0 5.48666666666667 3.39333333333333 3.34666666666667 9.94 5.15333333333333 3.39333333333333 3.34666666666667 9.94
27376.3688184409 15.08 7.08666666666667 0 5.18 3.43333333333333 3.65333333333333 9.9 4.84666666666667 3.43333333333333 3.65333333333333 9.9
27401.3700685034 14.8133333333333 7.35333333333333 0 5.3 3.82 3.53333333333333 9.51333333333333 4.96666666666667 3.82 3.53333333333333 9.51333333333333
27426.3713185659 14.62 7.44 0 5.16 3.87333333333333 3.56666666666667 9.46 4.82666666666667 3.87333333333333 3.56666666666667 9.46
27451.3725686284 14.38 7.62 0 4.89333333333333 3.84666666666667 3.77333333333333 9.48666666666667 4.56 3.84666666666667 3.77333333333333 9.48666666666667
27476.3738186909 14.2933333333333 7.70666666666667 0 5.04666666666667 4.08666666666667 3.62 9.24666666666667 4.71333333333333 4.08666666666667 3.62 9.24666666666667
27501.3750687534 14.5066666666667 7.49333333333333 0 5.17333333333333 4 3.49333333333333 9.33333333333333 4.84 4 3.49333333333333 9.33333333333333
27526.3763188159 14.68 7.32 0 4.81333333333333 3.46666666666667 3.85333333333333 9.86666666666667 4.48 3.46666666666667 3.85333333333333 9.86666666666667
27551.3775688784 14.74 7.20666666666667 0 4.61333333333333 3.20666666666667 4 10.1266666666667 4.28 3.20666666666667 4 10.1266666666667
27576.3788189409 15.06 6.77333333333333 0 4.63333333333333 2.90666666666667 3.86666666666667 10.4266666666667 4.3 2.90666666666667 3.86666666666667 10.4266666666667
27601.3800690035 15.26 6.57333333333333 0 4.98 3.05333333333333 3.52 10.28 4.64666666666667 3.05333333333333 3.52 10.28
27626.381319066 14.9133333333333 6.78666666666667 0.00666666666666667 4.96 3.38 3.40666666666667 9.95333333333333 4.62666666666667 3.38 3.40666666666667 9.95333333333333
27651.3825691285 14.9866666666667 6.42666666666667 0.00666666666666667 4.80666666666667 3.15333333333333 3.27333333333333 10.18 4.47333333333333 3.15333333333333 3.27333333333333 10.18
27676.383819191 14.62 6.71333333333333 0 4.55333333333333 3.26666666666667 3.44666666666667 10.0666666666667 4.22 3.26666666666667 3.44666666666667 10.0666666666667
27701.3850692535 15.1733333333333 6.16 0 5.2 3.36 2.8 9.97333333333333 4.86666666666667 3.36 2.8 9.97333333333333
27726.386319316 15.7333333333333 5.6 0 5.4 3 2.6 10.3333333333333 5.06666666666667 3 2.6 10.3333333333333
27751.3875693785 15.7 5.63333333333333 0 5.48666666666667 3.12 2.51333333333333 10.2133333333333 5.30666666666667 3.12 2.36 10.2133333333333
27776.388819441 15.8333333333333 5.5 0 5.65333333333333 3.15333333333333 2.34666666666667 10.18 5.48666666666667 3.15333333333333 2.18 10.18
27801.3900695035 15.68 5.65333333333333 0 5.83333333333333 3.48666666666667 2.16666666666667 9.84666666666667 5.66666666666667 3.48666666666667 2 9.84666666666667
27826.391319566 15.8866666666667 5.44666666666667 0 5.82666666666667 3.27333333333333 2.17333333333333 10.06 5.66 3.27333333333333 2.00666666666667 10.06
27851.3925696285 15.1666666666667 6.11333333333333 0.00666666666666667 5.54 3.65333333333333 2.46 9.62666666666667 5.37333333333333 3.65333333333333 2.29333333333333 9.62666666666667
27876.393819691 14.8533333333333 6.31333333333333 0 5.61333333333333 3.92666666666667 2.38666666666667 9.24 5.44666666666667 3.92666666666667 2.22 9.24
27901.3950697535 14.7466666666667 6.42 0 5.38666666666667 3.80666666666667 2.61333333333333 9.36 5.22 3.80666666666667 2.44666666666667 9.36
27926.396319816 15.0466666666667 6.12 0 5.39333333333333 3.51333333333333 2.60666666666667 9.65333333333333 5.22666666666667 3.51333333333333 2.44 9.65333333333333
27951.3975698785 15.26 5.90666666666667 0 5.48666666666667 3.39333333333333 2.51333333333333 9.77333333333333 5.16666666666667 3.39333333333333 2.5 9.77333333333333
27976.398819941 14.42 6.74666666666667 0 5.26 4.00666666666667 2.74 9.16 5.06666666666667 4.00666666666667 2.6 9.16
28001.4000700035 14.4333333333333 6.73333333333333 0 5.26666666666667 4 2.73333333333333 9.16666666666667 5.1 4 2.56666666666667 9.16666666666667
28026.401320066 14.3066666666667 6.86 0 5.24 4.1 2.76 9.06666666666667 5.00666666666667 4.1 2.66 9.06666666666667
28051.4025701285 14.5066666666667 6.66 0 5.26666666666667 3.92666666666667 2.73333333333333 9.24 4.93333333333333 3.92666666666667 2.73333333333333 9.24
28076.403820191 14.4066666666667 6.76 0 5.17333333333333 3.93333333333333 2.82666666666667 9.23333333333333 4.84 3.93333333333333 2.82666666666667 9.23333333333333
28101.4050702535 14.5066666666667 6.66 0 5.35333333333333 4.01333333333333 2.64666666666667 9.15333333333333 5.02 4.01333333333333 2.64666666666667 9.15333333333333
28126.406320316 14.7533333333333 6.41333333333333 0 5.62666666666667 4.04 2.37333333333333 9.12666666666667 5.29333333333333 4.04 2.37333333333333 9.12666666666667
28151.4075703785 14.5466666666667 6.62 0 5.43333333333333 4.05333333333333 2.56666666666667 9.11333333333333 5.1 4.05333333333333 2.56666666666667 9.11333333333333
28176.408820441 14.54 6.62666666666667 0 5.33333333333333 3.96 2.66666666666667 9.20666666666667 5.05333333333333 3.96 2.61333333333333 9.20666666666667
28201.4100705035 14.62 6.54666666666667 0 5.31333333333333 3.86 2.68666666666667 9.30666666666667 5.14666666666667 3.86 2.52 9.30666666666667
28226.411320566 14.34 6.82666666666667 0 5.06666666666667 3.89333333333333 2.93333333333333 9.27333333333333 4.9 3.89333333333333 2.76666666666667 9.27333333333333
28251.4125706285 14.5266666666667 6.64 0 4.85333333333333 3.49333333333333 3.14666666666667 9.67333333333333 4.68666666666667 3.49333333333333 2.98 9.67333333333333
28276.413820691 14.8466666666667 6.32 0 4.96666666666667 3.28666666666667 3.03333333333333 9.88 4.8 3.28666666666667 2.86666666666667 9.88
28301.4150707535 14.5733333333333 6.59333333333333 0 4.75333333333333 3.34666666666667 3.24666666666667 9.82 4.58666666666667 3.34666666666667 3.08 9.82
28326.416320816 14.4266666666667 6.66 0 4.72 3.46 3.2 9.70666666666667 4.55333333333333 3.46 3.03333333333333 9.70666666666667
28351.4175708785 14.4933333333333 6.49333333333333 0 5.06 3.72 2.77333333333333 9.43333333333333 4.89333333333333 3.72 2.60666666666667 9.43333333333333
28376.418820941 14.2266666666667 6.60666666666667 0 5.11333333333333 3.88666666666667 2.72 9.11333333333333 4.94666666666667 3.88666666666667 2.55333333333333 9.11333333333333
28401.4200710036 14.1466666666667 6.68666666666667 0 5.43333333333333 4.28666666666667 2.4 8.71333333333333 5.26666666666667 4.28666666666667 2.23333333333333 8.71333333333333
28426.4213210661 14.48 6.35333333333333 0 5.83333333333333 4.35333333333333 2 8.64666666666667 5.66666666666667 4.35333333333333 1.83333333333333 8.64666666666667
28451.4225711286 14.2133333333333 6.62 0 6 4.78666666666667 1.83333333333333 8.21333333333333 5.83333333333333 4.78666666666667 1.66666666666667 8.21333333333333
28476.4238211911 14.0666666666667 6.72 0.00666666666666667 5.85333333333333 4.78666666666667 1.93333333333333 8.21333333333333 5.68666666666667 4.78666666666667 1.76666666666667 8.21333333333333
28501.4250712536 14.24 6.42666666666667 0 5.66666666666667 4.42666666666667 2 8.57333333333333 5.5 4.42666666666667 1.83333333333333 8.57333333333333
28526.4263213161 14.3133333333333 6.35333333333333 0 5.46 4.14666666666667 2.20666666666667 8.85333333333333 5.29333333333333 4.14666666666667 2.04 8.85333333333333
28551.4275713786 14.6 6.06666666666667 0 5.41333333333333 3.81333333333333 2.25333333333333 9.18666666666667 5.24666666666667 3.81333333333333 2.08666666666667 9.18666666666667
28576.4288214411 14.36 6.30666666666667 0 5.33333333333333 3.97333333333333 2.33333333333333 9.02666666666667 5.16666666666667 3.97333333333333 2.16666666666667 9.02666666666667
28601.4300715036 14.04 6.62666666666667 0 5.1 4.06 2.56666666666667 8.94 4.93333333333333 4.06 2.4 8.94
28626.4313215661 13.8466666666667 6.82 0 5 4.15333333333333 2.66666666666667 8.84666666666667 4.83333333333333 4.15333333333333 2.5 8.84666666666667
28651.4325716286 14.14 6.52666666666667 0 4.9 3.76 2.76666666666667 9.24 4.73333333333333 3.76 2.6 9.24
28676.4338216911 13.62 7.04666666666667 0 4.5 3.88 3.16666666666667 9.12 4.33333333333333 3.88 3 9.12
28701.4350717536 13.4666666666667 7.2 0 4.51333333333333 4.04666666666667 3.15333333333333 8.95333333333333 4.34666666666667 4.04666666666667 2.98666666666667 8.95333333333333
28726.4363218161 13.7666666666667 6.76666666666667 0 4.80666666666667 4.04 2.72666666666667 8.96 4.64 4.04 2.56 8.96
28751.4375718786 13.68 6.82 0 4.83333333333333 4.15333333333333 2.66666666666667 8.84666666666667 4.66666666666667 4.15333333333333 2.5 8.84666666666667
28776.4388219411 14.0733333333333 6.42666666666667 0 4.77333333333333 3.7 2.72666666666667 9.3 4.60666666666667 3.7 2.56 9.3
28801.4400720036 13.4733333333333 6.86 0 4.42 3.94666666666667 2.91333333333333 9.05333333333333 4.25333333333333 3.94666666666667 2.74666666666667 9.05333333333333
28826.4413220661 13.4266666666667 6.90666666666667 0 4.48666666666667 4.06 2.84666666666667 8.94 4.32 4.06 2.68 8.94
28851.4425721286 13.28 7.05333333333333 0 4.5 4.22 2.83333333333333 8.78 4.33333333333333 4.22 2.66666666666667 8.78
28876.4438221911 13.4333333333333 6.9 0 4.50666666666667 4.07333333333333 2.82666666666667 8.92666666666667 4.34 4.07333333333333 2.66 8.92666666666667
28901.4450722536 13 7.33333333333333 0 4.47333333333333 4.47333333333333 2.86 8.52666666666667 4.16666666666667 4.47333333333333 2.83333333333333 8.52666666666667
28926.4463223161 13.6866666666667 6.64666666666667 0 4.64666666666667 3.96 2.68666666666667 9.04 4.31333333333333 3.96 2.68666666666667 9.04
28951.4475723786 13.94 6.39333333333333 0 4.78 3.84 2.55333333333333 9.16 4.44666666666667 3.84 2.55333333333333 9.16
28976.4488224411 13.7733333333333 6.5 0 4.7 3.92666666666667 2.57333333333333 9.07333333333333 4.36666666666667 3.92666666666667 2.57333333333333 9.07333333333333
29001.4500725036 13.2533333333333 6.91333333333333 0 4.34 4.08666666666667 2.82666666666667 8.91333333333333 4.00666666666667 4.08666666666667 2.82666666666667 8.91333333333333
29026.4513225661 13.1866666666667 6.98 0 4.16666666666667 3.98 3 9.02 3.83333333333333 3.98 3 9.02
29051.4525726286 13.2333333333333 6.93333333333333 0 4.15333333333333 3.92 3.01333333333333 9.08 3.82 3.92 3.01333333333333 9.08
29076.4538226911 13.3733333333333 6.79333333333333 0 4.14666666666667 3.77333333333333 3.02 9.22666666666667 3.81333333333333 3.77333333333333 3.02 9.22666666666667
29101.4550727536 13.0133333333333 7.15333333333333 0 3.84666666666667 3.83333333333333 3.32 9.16666666666667 3.51333333333333 3.83333333333333 3.32 9.16666666666667
29126.4563228161 13.0466666666667 7.12 0 3.83333333333333 3.78666666666667 3.33333333333333 9.21333333333333 3.5 3.78666666666667 3.33333333333333 9.21333333333333
29151.4575728786 13.0533333333333 7.11333333333333 0 3.83333333333333 3.78 3.33333333333333 9.22 3.5 3.78 3.33333333333333 9.22
29176.4588229411 13.3933333333333 6.77333333333333 0 3.94666666666667 3.55333333333333 3.22 9.44666666666667 3.61333333333333 3.55333333333333 3.22 9.44666666666667
29201.4600730037 13.8466666666667 6.32 0 4.07333333333333 3.22666666666667 3.09333333333333 9.77333333333333 3.74 3.22666666666667 3.09333333333333 9.77333333333333
29226.4613230662 14.1533333333333 6.01333333333333 0 4.56666666666667 3.41333333333333 2.6 9.58666666666667 4.23333333333333 3.41333333333333 2.6 9.58666666666667
29251.4625731287 14.22 5.94666666666667 0 4.58666666666667 3.36666666666667 2.58 9.63333333333333 4.25333333333333 3.36666666666667 2.58 9.63333333333333
29276.4638231912 14.4466666666667 5.72 0 4.54666666666667 3.1 2.62 9.9 4.21333333333333 3.1 2.62 9.9
29301.4650732537 14.3133333333333 5.79333333333333 0.00666666666666667 4.74 3.36666666666667 2.42666666666667 9.57333333333333 4.40666666666667 3.36666666666667 2.42666666666667 9.57333333333333
29326.4663233162 14.0266666666667 5.97333333333333 0 4.86 3.66666666666667 2.30666666666667 9.16666666666667 4.52666666666667 3.66666666666667 2.30666666666667 9.16666666666667
29351.4675733787 13.7666666666667 6.23333333333333 0 4.63333333333333 3.7 2.53333333333333 9.13333333333333 4.3 3.7 2.53333333333333 9.13333333333333
29376.4688234412 13.72 6.28 0 4.5 3.61333333333333 2.66666666666667 9.22 4.16666666666667 3.61333333333333 2.66666666666667 9.22
29401.4700735037 13.6533333333333 6.34666666666667 0 4.58666666666667 3.76666666666667 2.58 9.06666666666666 4.25333333333333 3.76666666666667 2.58 9.06666666666666
29426.4713235662 13.5333333333333 6.46666666666667 0 4.64 3.94 2.52666666666667 8.89333333333333 4.30666666666667 3.94 2.52666666666667 8.89333333333333
29451.4725736287 13.9466666666667 6.05333333333333 0 4.66666666666667 3.55333333333333 2.5 9.28 4.33333333333333 3.55333333333333 2.5 9.28
29476.4738236912 14.02 5.98 0 4.64 3.45333333333333 2.52666666666667 9.38 4.30666666666667 3.45333333333333 2.52666666666667 9.38
29501.4750737537 13.74 6.26 0 4.62 3.71333333333333 2.54666666666667 9.12 4.28666666666667 3.71333333333333 2.54666666666667 9.12
29526.4763238162 13.92 6.08 0 4.84 3.75333333333333 2.32666666666667 9.08 4.60666666666667 3.75333333333333 2.22666666666667 9.08
29551.4775738787 14.38 5.52666666666667 0 5.05333333333333 3.50666666666667 2.02 9.32666666666667 4.88666666666667 3.50666666666667 1.85333333333333 9.32666666666667
29576.4788239412 14.6933333333333 5.14 0 5.26 3.4 1.74 9.43333333333333 5.09333333333333 3.4 1.57333333333333 9.43333333333333
29601.4800740037 14.5533333333333 5.28 0 5.24666666666667 3.52666666666667 1.75333333333333 9.30666666666667 5.08 3.52666666666667 1.58666666666667 9.30666666666667
29626.4813240662 14.4333333333333 5.4 0 5.4 3.8 1.6 9.03333333333333 5.23333333333333 3.8 1.43333333333333 9.03333333333333
29651.4825741287 14.3666666666667 5.46666666666667 0 5.56 4.02666666666667 1.44 8.80666666666667 5.39333333333333 4.02666666666667 1.27333333333333 8.80666666666667
29676.4838241912 14.5666666666667 5.26666666666667 0 5.70666666666667 3.97333333333333 1.29333333333333 8.86 5.54 3.97333333333333 1.12666666666667 8.86
29701.4850742537 14.08 5.75333333333333 0 5.64666666666667 4.4 1.35333333333333 8.43333333333333 5.48 4.4 1.18666666666667 8.43333333333333
29726.4863243162 13.2266666666667 6.60666666666667 0 5.52 5.12666666666667 1.48 7.70666666666667 5.35333333333333 5.12666666666667 1.31333333333333 7.70666666666667
29751.4875743787 13.12 6.71333333333333 0 5.34 5.05333333333333 1.66 7.78 5.17333333333333 5.05333333333333 1.49333333333333 7.78
29776.4888244412 13.06 6.77333333333333 0 5.33333333333333 5.10666666666667 1.66666666666667 7.72666666666667 5.16666666666667 5.10666666666667 1.5 7.72666666666667
29801.4900745037 12.64 7.19333333333333 0 5.12666666666667 5.32 1.87333333333333 7.51333333333333 4.96 5.32 1.70666666666667 7.51333333333333
29826.4913245662 13.16 6.67333333333333 0 5.11333333333333 4.78666666666667 1.88666666666667 8.04666666666667 4.94666666666667 4.78666666666667 1.72 8.04666666666667
29851.4925746287 13.5733333333333 6.26 0 5.23333333333333 4.49333333333333 1.76666666666667 8.34 5.06666666666667 4.49333333333333 1.6 8.34
29876.4938246912 13.8133333333333 6.02 0 5.06666666666667 4.08666666666667 1.93333333333333 8.74666666666667 4.9 4.08666666666667 1.76666666666667 8.74666666666667
29901.4950747537 13.9933333333333 5.84 0 4.66666666666667 3.50666666666667 2.33333333333333 9.32666666666667 4.5 3.50666666666667 2.16666666666667 9.32666666666667
29926.4963248162 14.1266666666667 5.70666666666667 0 4.59333333333333 3.3 2.40666666666667 9.53333333333333 4.42666666666667 3.3 2.24 9.53333333333333
29951.4975748787 14.2133333333333 5.62 0 4.55333333333333 3.17333333333333 2.44666666666667 9.66 4.38666666666667 3.17333333333333 2.28 9.66
29976.4988249412 14.3466666666667 5.46 0 4.8 3.26 2.2 9.54666666666667 4.63333333333333 3.26 2.03333333333333 9.54666666666667
30001.5000750038 14.22 5.44666666666667 0 4.88666666666667 3.33333333333333 2.11333333333333 9.33333333333333 4.72 3.33333333333333 1.94666666666667 9.33333333333333
30026.5013250663 14.3466666666667 5.32 0 5.01333333333333 3.33333333333333 1.98666666666667 9.33333333333333 4.84666666666667 3.33333333333333 1.82 9.33333333333333
30051.5025751288 14.2533333333333 5.41333333333333 0 5 3.41333333333333 2 9.25333333333333 4.83333333333333 3.41333333333333 1.83333333333333 9.25333333333333
30076.5038251913 13.9933333333333 5.67333333333333 0 4.8 3.47333333333333 2.2 9.19333333333333 4.63333333333333 3.47333333333333 2.03333333333333 9.19333333333333
30101.5050752538 13.62 5.96 0 4.48666666666667 3.53333333333333 2.42666666666667 9.13333333333333 4.26 3.53333333333333 2.32 9.13333333333333
30126.5063253163 13.4266666666667 6.07333333333333 0 4.39333333333333 3.63333333333333 2.44 9.03333333333333 4.06 3.63333333333333 2.44 9.03333333333333
30151.5075753788 13.3466666666667 6.15333333333333 0 4.66666666666667 3.98666666666667 2.16666666666667 8.68 4.33333333333333 3.98666666666667 2.16666666666667 8.68
30176.5088254413 13.0866666666667 6.41333333333333 0 4.60666666666667 4.18666666666667 2.22666666666667 8.48 4.27333333333333 4.18666666666667 2.22666666666667 8.48
30201.5100755038 12.3333333333333 7.16666666666667 0 4.46 4.79333333333333 2.37333333333333 7.87333333333333 4.12666666666667 4.79333333333333 2.37333333333333 7.87333333333333
30226.5113255663 12.38 7.12 0 4.77333333333333 5.06 2.06 7.60666666666667 4.44 5.06 2.06 7.60666666666667
30251.5125756288 12.22 7.28 0 4.73333333333333 5.18 2.1 7.48666666666667 4.4 5.18 2.1 7.48666666666667
30276.5138256913 12.4133333333333 7.08666666666667 0 4.9 5.15333333333333 1.93333333333333 7.51333333333333 4.56666666666667 5.15333333333333 1.93333333333333 7.51333333333333
30301.5150757538 12.5666666666667 6.93333333333333 0 5.04 5.14 1.79333333333333 7.52666666666667 4.70666666666667 5.14 1.79333333333333 7.52666666666667
30326.5163258163 12.4666666666667 7.03333333333333 0 4.94666666666667 5.14666666666667 1.88666666666667 7.52 4.61333333333333 5.14666666666667 1.88666666666667 7.52
30351.5175758788 12.56 6.94 0 5.21333333333333 5.32 1.62 7.34666666666667 4.88 5.32 1.62 7.34666666666667
30376.5188259413 12.6333333333333 6.86666666666667 0 5.18 5.21333333333333 1.65333333333333 7.45333333333333 5 5.21333333333333 1.5 7.45333333333333
30401.5200760038 12.4933333333333 7.00666666666667 0 5.16666666666667 5.34 1.66666666666667 7.32666666666667 5 5.34 1.5 7.32666666666667
30426.5213260663 12.5 7 0 5.16666666666667 5.33333333333333 1.66666666666667 7.33333333333333 5 5.33333333333333 1.5 7.33333333333333
30451.5225761288 13.0066666666667 6.49333333333333 0 5.16666666666667 4.82666666666667 1.66666666666667 7.84 5 4.82666666666667 1.5 7.84
30476.5238261913 13.3 6.2 0 5.16666666666667 4.53333333333333 1.66666666666667 8.13333333333333 5 4.53333333333333 1.5 8.13333333333333
30501.5250762538 13.0933333333333 6.40666666666667 0 5.08666666666667 4.66 1.74666666666667 8.00666666666667 4.92 4.66 1.58 8.00666666666667
30526.5263263163 12.7666666666667 6.73333333333333 0 4.96666666666667 4.86666666666667 1.86666666666667 7.8 4.8 4.86666666666667 1.7 7.8
30551.5275763788 12.7933333333333 6.70666666666667 0 5.13333333333333 5.00666666666667 1.7 7.66 4.96666666666667 5.00666666666667 1.53333333333333 7.66
30576.5288264413 12.8533333333333 6.64666666666667 0 5.26666666666667 5.08 1.56666666666667 7.58666666666667 5.1 5.08 1.4 7.58666666666667
30601.5300765038 12.72 6.78 0 5.16666666666667 5.11333333333333 1.66666666666667 7.55333333333333 5 5.11333333333333 1.5 7.55333333333333
30626.5313265663 12.7 6.8 0 5.01333333333333 4.98 1.82 7.68666666666667 4.84666666666667 4.98 1.65333333333333 7.68666666666667
30651.5325766288 12.9733333333333 6.52666666666667 0 5.06 4.75333333333333 1.77333333333333 7.91333333333333 4.89333333333333 4.75333333333333 1.60666666666667 7.91333333333333
30676.5338266913 12.82 6.68 0 5.00666666666667 4.85333333333333 1.82666666666667 7.81333333333333 4.84 4.85333333333333 1.66 7.81333333333333
30701.5350767538 12.92 6.58 0 4.97333333333333 4.72 1.86 7.94666666666667 4.80666666666667 4.72 1.69333333333333 7.94666666666667
30726.5363268163 13.0533333333333 6.44666666666667 0 4.98 4.59333333333333 1.85333333333333 8.07333333333333 4.81333333333333 4.59333333333333 1.68666666666667 8.07333333333333
30751.5375768788 13.1866666666667 6.24 0 4.88666666666667 4.36666666666667 1.87333333333333 8.3 4.72 4.36666666666667 1.70666666666667 8.3
30776.5388269413 13.3666666666667 5.96666666666667 0 4.66666666666667 3.96666666666667 2 8.7 4.5 3.96666666666667 1.83333333333333 8.7
30801.5400770039 13.7 5.63333333333333 0 4.68 3.64666666666667 1.98666666666667 9.02 4.51333333333333 3.64666666666667 1.82 9.02
30826.5413270664 14.12 5.21333333333333 0 4.66666666666667 3.21333333333333 2 9.45333333333333 4.5 3.21333333333333 1.83333333333333 9.45333333333333
30851.5425771289 14.2866666666667 5.04666666666667 0 4.83333333333333 3.21333333333333 1.83333333333333 9.45333333333333 4.66666666666667 3.21333333333333 1.66666666666667 9.45333333333333
30876.5438271914 14.0133333333333 5.32 0 4.74 3.39333333333333 1.92666666666667 9.27333333333333 4.56666666666667 3.39333333333333 1.76666666666667 9.27333333333333
30901.5450772539 14.0333333333333 5.3 0 4.89333333333333 3.52666666666667 1.77333333333333 9.14 4.56 3.52666666666667 1.77333333333333 9.14
30926.5463273164 14.44 4.89333333333333 0 5 3.22666666666667 1.66666666666667 9.44 4.66666666666667 3.22666666666667 1.66666666666667 9.44
30951.5475773789 14.46 4.87333333333333 0 4.98666666666667 3.19333333333333 1.68 9.47333333333333 4.65333333333333 3.19333333333333 1.68 9.47333333333333
30976.5488274414 13.26 5.91333333333333 0 4.67333333333333 3.92 1.99333333333333 8.58666666666667 4.34 3.92 1.99333333333333 8.58666666666667
31001.5500775039 13.4 5.76666666666667 0 4.61333333333333 3.71333333333333 2.05333333333333 8.78666666666667 4.28 3.71333333333333 2.05333333333333 8.78666666666667
31026.5513275664 13.6666666666667 5.5 0 4.66666666666667 3.5 2 9 4.33333333333333 3.5 2 9
31051.5525776289 13.4866666666667 5.56 0.00666666666666667 4.42666666666667 3.32 2.24 9.06 4.09333333333333 3.32 2.24 9.06
31076.5538276914 13.6133333333333 5.38666666666667 0 4.58666666666667 3.30666666666667 2.08 9.02666666666667 4.25333333333333 3.30666666666667 2.08 9.02666666666667
31101.5550777539 13.9866666666667 5.01333333333333 0 4.74666666666667 3.09333333333333 1.92 9.24 4.41333333333333 3.09333333333333 1.92 9.24
31126.5563278164 14.3 4.7 0 4.72666666666667 2.76 1.94 9.57333333333333 4.39333333333333 2.76 1.94 9.57333333333333
31151.5575778789 14.2666666666667 4.66 0 4.7 2.69333333333333 1.96666666666667 9.56666666666667 4.36666666666667 2.69333333333333 1.96666666666667 9.56666666666667
31176.5588279414 13.5333333333333 5.3 0 4.45333333333333 3.08666666666667 2.21333333333333 9.08 4.20666666666667 3.08666666666667 2.12666666666667 9.08
31201.5600780039 13.3 5.53333333333333 0 4.27333333333333 3.14 2.39333333333333 9.02666666666667 4.10666666666667 3.14 2.22666666666667 9.02666666666667
31226.5613280664 13.1466666666667 5.68666666666667 0 4.16 3.18 2.50666666666667 8.98666666666667 3.99333333333333 3.18 2.34 8.98666666666667
31251.5625781289 12.6466666666667 6.18666666666667 0 3.99333333333333 3.51333333333333 2.67333333333333 8.65333333333333 3.82666666666667 3.51333333333333 2.50666666666667 8.65333333333333
31276.5638281914 12.58 6.25333333333333 0 3.86 3.44666666666667 2.80666666666667 8.72 3.69333333333333 3.44666666666667 2.64 8.72
31301.5650782539 12.6133333333333 6.22 0 3.88 3.43333333333333 2.78666666666667 8.73333333333333 3.71333333333333 3.43333333333333 2.62 8.73333333333333
31326.5663283164 12.8866666666667 5.94666666666667 0 4.32666666666667 3.60666666666667 2.34 8.56 4.16 3.60666666666667 2.17333333333333 8.56
31351.5675783789 13.08 5.75333333333333 0 4.57333333333333 3.66 2.09333333333333 8.50666666666667 4.40666666666667 3.66 1.92666666666667 8.50666666666667
31376.5688284414 12.8333333333333 6 0 4.50666666666667 3.84 2.16 8.32666666666667 4.34 3.84 1.99333333333333 8.32666666666667
31401.5700785039 12.5 6.27333333333333 0 4.32666666666667 3.93333333333333 2.34 8.17333333333333 4.16 3.93333333333333 2.17333333333333 8.17333333333333
31426.5713285664 12.7333333333333 5.93333333333333 0 4.4 3.66666666666667 2.26666666666667 8.33333333333333 4.23333333333333 3.66666666666667 2.1 8.33333333333333
31451.5725786289 12.66 6.00666666666667 0 4.40666666666667 3.74666666666667 2.26 8.25333333333333 4.24 3.74666666666667 2.09333333333333 8.25333333333333
31476.5738286914 12.62 6.04666666666667 0 4.01333333333333 3.39333333333333 2.65333333333333 8.60666666666667 3.84666666666667 3.39333333333333 2.48666666666667 8.60666666666667
31501.5750787539 12.3866666666667 6.14666666666667 0 3.72 3.33333333333333 2.81333333333333 8.66666666666667 3.55333333333333 3.33333333333333 2.64666666666667 8.66666666666667
31526.5763288164 12.6933333333333 5.80666666666667 0 4 3.30666666666667 2.5 8.69333333333333 3.83333333333333 3.30666666666667 2.33333333333333 8.69333333333333
31551.5775788789 12.4533333333333 6.04666666666667 0 4.06666666666667 3.61333333333333 2.43333333333333 8.38666666666667 3.9 3.61333333333333 2.26666666666667 8.38666666666667
31576.5788289414 12.5 6 0 3.98 3.48 2.52 8.52 3.7 3.48 2.46666666666667 8.52
31601.580079004 12.66 5.84 0 4.14666666666667 3.48666666666667 2.35333333333333 8.51333333333333 3.81333333333333 3.48666666666667 2.35333333333333 8.51333333333333
31626.5813290665 12.3666666666667 6 0 4.34666666666667 3.84666666666667 2.15333333333333 8.02 4.01333333333333 3.84666666666667 2.15333333333333 8.02
31651.582579129 12.52 5.81333333333333 0 4.50666666666667 3.82 1.99333333333333 8.01333333333333 4.17333333333333 3.82 1.99333333333333 8.01333333333333
31676.5838291915 12.42 5.91333333333333 0 4.62 4.03333333333333 1.88 7.8 4.28666666666667 4.03333333333333 1.88 7.8
31701.585079254 12.46 5.87333333333333 0 4.46 3.83333333333333 2.04 8 4.12666666666667 3.83333333333333 2.04 8
31726.5863293165 12.5533333333333 5.78 0 4.62 3.9 1.88 7.93333333333333 4.28666666666667 3.9 1.88 7.93333333333333
31751.587579379 12.3533333333333 5.88 0 4.48 3.96 1.92 7.87333333333333 4.24666666666667 3.96 1.92 7.87333333333333
31776.5888294415 11.8933333333333 6.27333333333333 0 4.05333333333333 3.99333333333333 2.28 7.84 3.88666666666667 3.99333333333333 2.28 7.84
31801.590079504 12.0866666666667 6.08 0 4.14666666666667 3.89333333333333 2.18666666666667 7.94 3.98 3.89333333333333 2.18666666666667 7.94
31826.5913295665 12.5866666666667 5.58 0 4.10666666666667 3.35333333333333 2.22666666666667 8.48 4.03333333333333 3.35333333333333 2.13333333333333 8.48
31851.592579629 12.3533333333333 5.81333333333333 0 3.94 3.42 2.39333333333333 8.41333333333333 3.94 3.42 2.22666666666667 8.41333333333333
31876.5938296915 12.2333333333333 5.93333333333333 0 4.06666666666667 3.66666666666667 2.26666666666667 8.16666666666667 4.06666666666667 3.66666666666667 2.1 8.16666666666667
31901.595079754 12.2533333333333 5.91333333333333 0 4.32 3.9 2.01333333333333 7.93333333333333 4.32 3.9 1.84666666666667 7.93333333333333
31926.5963298165 12.56 5.60666666666667 0 4.37333333333333 3.64666666666667 1.96 8.18666666666667 4.37333333333333 3.64666666666667 1.79333333333333 8.18666666666667
31951.597579879 12.84 5.32666666666667 0 4.46 3.45333333333333 1.87333333333333 8.38 4.34 3.45333333333333 1.82666666666667 8.38
31976.5988299415 13.3066666666667 4.7 0 4.57333333333333 2.94 1.76 8.73333333333333 4.40666666666667 2.94 1.76 8.73333333333333
32001.600080004 12.9466666666667 5.05333333333333 0 4.26 2.98 2.07333333333333 8.68666666666667 4.09333333333333 2.98 2.07333333333333 8.68666666666667
32026.6013300665 12.6466666666667 5.35333333333333 0 3.9 2.92 2.43333333333333 8.74666666666667 3.83333333333333 2.92 2.33333333333333 8.74666666666667
32051.602580129 12.6066666666667 5.28666666666667 0.00666666666666667 3.83333333333333 2.78666666666667 2.5 8.77333333333333 3.83333333333333 2.78666666666667 2.33333333333333 8.77333333333333
32076.6038301915 12.2466666666667 5.42 0 4.05333333333333 3.14 2.28 8.19333333333333 4.05333333333333 3.14 2.11333333333333 8.19333333333333
32101.605080254 12.2866666666667 5.27333333333333 0 4.09333333333333 3.03333333333333 2.24 8.19333333333333 4.09333333333333 3.03333333333333 2.07333333333333 8.19333333333333
32126.6063303165 12.18 5.32 0 4.2 3.18666666666667 2.13333333333333 7.98 4.2 3.18666666666667 1.96666666666667 7.98
32151.607580379 12.12 5.38 0 4.28666666666667 3.33333333333333 2.04666666666667 7.83333333333333 4.28666666666667 3.33333333333333 1.88 7.83333333333333
32176.6088304415 12.1066666666667 5.36666666666667 0 4.42666666666667 3.48666666666667 1.88 7.68 4.42666666666667 3.48666666666667 1.71333333333333 7.68
32201.610080504 11.84 5.49333333333333 0 4.27333333333333 3.6 1.89333333333333 7.56666666666667 4.27333333333333 3.6 1.72666666666667 7.56666666666667
32226.6113305665 11.52 5.81333333333333 0 4.02 3.66666666666667 2.14666666666667 7.5 4.02 3.66666666666667 1.98 7.5
32251.612580629 11.5133333333333 5.82 0 3.9 3.55333333333333 2.26666666666667 7.61333333333333 3.9 3.55333333333333 2.1 7.61333333333333
32276.6138306915 11.3733333333333 5.96 0 3.83333333333333 3.62666666666667 2.33333333333333 7.54 3.83333333333333 3.62666666666667 2.16666666666667 7.54
32301.615080754 11.3 6.03333333333333 0 3.71333333333333 3.58 2.45333333333333 7.58666666666667 3.71333333333333 3.58 2.28666666666667 7.58666666666667
32326.6163308165 11.1066666666667 6.22666666666667 0 3.45333333333333 3.51333333333333 2.71333333333333 7.65333333333333 3.45333333333333 3.51333333333333 2.54666666666667 7.65333333333333
32351.617580879 11.2266666666667 6.10666666666667 0 3.82 3.76 2.34666666666667 7.40666666666667 3.82 3.76 2.18 7.40666666666667
32376.6188309415 11.7866666666667 5.54666666666667 0 4.35333333333333 3.73333333333333 1.81333333333333 7.43333333333333 4.28 3.73333333333333 1.72 7.43333333333333
32401.6200810041 11.24 6.09333333333333 0 4.48666666666667 4.41333333333333 1.68 6.75333333333333 4.32 4.41333333333333 1.68 6.75333333333333
32426.6213310666 11.1266666666667 6.04666666666667 0 4.33333333333333 4.21333333333333 1.83333333333333 6.79333333333333 4.16666666666667 4.21333333333333 1.83333333333333 6.79333333333333
32451.6225811291 11.1533333333333 6.01333333333333 0 4.54666666666667 4.39333333333333 1.62 6.60666666666667 4.38 4.39333333333333 1.62 6.60666666666667
32476.6238311916 11.24 5.92666666666667 0 4.81333333333333 4.57333333333333 1.35333333333333 6.42666666666667 4.64666666666667 4.57333333333333 1.35333333333333 6.42666666666667
32501.6250812541 11.2733333333333 5.89333333333333 0 4.83333333333333 4.56 1.33333333333333 6.44 4.66666666666667 4.56 1.33333333333333 6.44
32526.6263313166 11.48 5.68666666666667 0 4.98 4.5 1.18666666666667 6.5 4.81333333333333 4.5 1.18666666666667 6.5
32551.6275813791 11.7866666666667 5.38 0 5.10666666666667 4.32 1.06 6.68 4.94 4.32 1.06 6.68
32576.6288314416 11.42 5.74666666666667 0 4.83333333333333 4.41333333333333 1.33333333333333 6.58666666666667 4.66666666666667 4.41333333333333 1.33333333333333 6.58666666666667
32601.6300815041 11.54 5.62666666666667 0 4.89333333333333 4.35333333333333 1.27333333333333 6.64666666666667 4.72666666666667 4.35333333333333 1.27333333333333 6.64666666666667
32626.6313315666 11.6266666666667 5.37333333333333 0 5.09333333333333 4.3 1.07333333333333 6.53333333333333 4.92666666666667 4.3 1.07333333333333 6.53333333333333
32651.6325816291 11.96 5.04 0 5.16666666666667 4.04 1 6.79333333333333 5 4.04 1 6.79333333333333
32676.6338316916 11.8733333333333 5.12666666666667 0 5.12666666666667 4.08666666666667 1.04 6.74666666666667 4.96 4.08666666666667 1.04 6.74666666666667
32701.6350817541 11.9 5.00666666666667 0 5.16666666666667 4.00666666666667 1 6.73333333333333 5 4.00666666666667 1 6.73333333333333
32726.6363318166 11.8 5.03333333333333 0 4.91333333333333 3.78 1.25333333333333 6.88666666666667 4.74666666666667 3.78 1.25333333333333 6.88666666666667
32751.6375818791 11.8866666666667 4.94666666666667 0 4.81333333333333 3.59333333333333 1.35333333333333 7.07333333333333 4.64666666666667 3.59333333333333 1.35333333333333 7.07333333333333
32776.6388319416 12.2866666666667 4.54666666666667 0 4.72666666666667 3.10666666666667 1.44 7.56 4.56 3.10666666666667 1.44 7.56
32801.6400820041 12.5 4.19333333333333 0 4.66 2.82666666666667 1.36666666666667 7.84 4.49333333333333 2.82666666666667 1.36666666666667 7.84
32826.6413320666 12.5 4.16666666666667 0 4.46 2.62666666666667 1.54 8.04 4.29333333333333 2.62666666666667 1.54 8.04
32851.6425821291 12.42 4.24666666666667 0 4.21333333333333 2.46 1.78666666666667 8.20666666666667 4.04666666666667 2.46 1.78666666666667 8.20666666666667
32876.6438321916 12.46 4.20666666666667 0 4.16 2.36666666666667 1.84 8.3 3.99333333333333 2.36666666666667 1.84 8.3
32901.6450822541 12.18 4.48666666666667 0 4 2.48666666666667 2 8.18 3.83333333333333 2.48666666666667 2 8.18
32926.6463323166 12.1133333333333 4.55333333333333 0 4 2.55333333333333 2 8.11333333333333 3.83333333333333 2.55333333333333 2 8.11333333333333
32951.6475823791 12.54 4.12666666666667 0 4.08 2.20666666666667 1.92 8.46 3.91333333333333 2.20666666666667 1.92 8.46
32976.6488324416 12.6666666666667 4 0 4.16666666666667 2.16666666666667 1.83333333333333 8.5 4 2.16666666666667 1.83333333333333 8.5
33001.6500825041 13.0666666666667 3.6 0 4.26 1.86 1.74 8.80666666666667 4.09333333333333 1.86 1.74 8.80666666666667
33026.6513325666 13.14 3.52666666666667 0 4.41333333333333 1.94 1.58666666666667 8.72666666666667 4.24666666666667 1.94 1.58666666666667 8.72666666666667
33051.6525826291 13.2933333333333 3.37333333333333 0 4.54666666666667 1.92 1.45333333333333 8.74666666666667 4.38 1.92 1.45333333333333 8.74666666666667
33076.6538326916 13.1066666666667 3.46666666666667 0 4.54666666666667 2.01333333333333 1.45333333333333 8.56 4.38 2.01333333333333 1.45333333333333 8.56
33101.6550827541 12.7 3.8 0 4.34666666666667 2.14666666666667 1.65333333333333 8.35333333333333 4.18 2.14666666666667 1.65333333333333 8.35333333333333
33126.6563328166 12.68 3.82 0 4.28666666666667 2.10666666666667 1.71333333333333 8.39333333333333 4.12 2.10666666666667 1.71333333333333 8.39333333333333
33151.6575828791 12.6133333333333 3.88666666666667 0 4.35333333333333 2.24 1.64666666666667 8.26 4.18666666666667 2.24 1.64666666666667 8.26
33176.6588329416 12.5466666666667 3.95333333333333 0 4.43333333333333 2.38666666666667 1.56666666666667 8.11333333333333 4.26666666666667 2.38666666666667 1.56666666666667 8.11333333333333
33201.6600830042 12.1466666666667 4.35333333333333 0 4.42 2.77333333333333 1.58 7.72666666666667 4.25333333333333 2.77333333333333 1.58 7.72666666666667
33226.6613330667 12.2 4.3 0 4.42 2.72 1.58 7.78 4.25333333333333 2.72 1.58 7.78
33251.6625831292 12.48 4.01333333333333 0.00666666666666667 4.43333333333333 2.45333333333333 1.56 8.04666666666667 4.26666666666667 2.45333333333333 1.56 8.04666666666667
33276.6638331917 12.3 4.03333333333333 0 4.23333333333333 2.43333333333333 1.6 8.06666666666667 4.06666666666667 2.43333333333333 1.6 8.06666666666667
33301.6650832542 12.48 3.85333333333333 0 4.37333333333333 2.39333333333333 1.46 8.10666666666667 4.20666666666667 2.39333333333333 1.46 8.10666666666667
33326.6663333167 12.5666666666667 3.76666666666667 0 4.68666666666667 2.62 1.14666666666667 7.88 4.52 2.62 1.14666666666667 7.88
33351.6675833792 12.6266666666667 3.70666666666667 0 4.68 2.55333333333333 1.15333333333333 7.94666666666667 4.51333333333333 2.55333333333333 1.15333333333333 7.94666666666667
33376.6688334417 12.1533333333333 4.18 0 4.62 2.96666666666667 1.21333333333333 7.53333333333333 4.45333333333333 2.96666666666667 1.21333333333333 7.53333333333333
33401.6700835042 12.0933333333333 4.24 0 4.55333333333333 2.96 1.28 7.54 4.38666666666667 2.96 1.28 7.54
33426.6713335667 12.2666666666667 4.06666666666667 0 4.48 2.71333333333333 1.35333333333333 7.78666666666667 4.31333333333333 2.71333333333333 1.35333333333333 7.78666666666667
33451.6725836292 11.8 4.53333333333333 0 4.2 2.9 1.63333333333333 7.6 4.03333333333333 2.9 1.63333333333333 7.6
33476.6738336917 11.8933333333333 4.44 0 4.22666666666667 2.83333333333333 1.60666666666667 7.66666666666667 4.06 2.83333333333333 1.60666666666667 7.66666666666667
33501.6750837542 11.8666666666667 4.46666666666667 0 4.33333333333333 2.96666666666667 1.5 7.53333333333333 4.16666666666667 2.96666666666667 1.5 7.53333333333333
33526.6763338167 12.1466666666667 4.18666666666667 0 4.38666666666667 2.74 1.44666666666667 7.76 4.22 2.74 1.44666666666667 7.76
33551.6775838792 12.16 4.17333333333333 0 4.63333333333333 2.97333333333333 1.2 7.52666666666667 4.46666666666667 2.97333333333333 1.2 7.52666666666667
33576.6788339417 12.24 4.09333333333333 0 4.8 3.06 1.03333333333333 7.44 4.63333333333333 3.06 1.03333333333333 7.44
33601.6800840042 12.16 4.17333333333333 0 4.85333333333333 3.19333333333333 0.98 7.30666666666667 4.68666666666667 3.19333333333333 0.98 7.30666666666667
33626.6813340667 11.9266666666667 4.40666666666667 0 5 3.57333333333333 0.833333333333333 6.92666666666667 4.83333333333333 3.57333333333333 0.833333333333333 6.92666666666667
33651.6825841292 11.8866666666667 4.44666666666667 0 4.9 3.51333333333333 0.933333333333333 6.98666666666667 4.73333333333333 3.51333333333333 0.933333333333333 6.98666666666667
33676.6838341917 11.7266666666667 4.60666666666667 0 4.76666666666667 3.54 1.06666666666667 6.96 4.6 3.54 1.06666666666667 6.96
33701.6850842542 11.84 4.49333333333333 0 4.76 3.42 1.07333333333333 7.08 4.59333333333333 3.42 1.07333333333333 7.08
33726.6863343167 11.9733333333333 4.36 0 4.81333333333333 3.34 1.02 7.16 4.64666666666667 3.34 1.02 7.16
33751.6875843792 11.34 4.99333333333333 0 4.66666666666667 3.82666666666667 1.16666666666667 6.67333333333333 4.5 3.82666666666667 1.16666666666667 6.67333333333333
33776.6888344417 11.3133333333333 5.02 0 4.72666666666667 3.91333333333333 1.10666666666667 6.58666666666667 4.56 3.91333333333333 1.10666666666667 6.58666666666667
33801.6900845042 11.18 5.15333333333333 0 4.43333333333333 3.75333333333333 1.4 6.74666666666667 4.26666666666667 3.75333333333333 1.4 6.74666666666667
33826.6913345667 10.8933333333333 5.44 0 4.33333333333333 3.94 1.5 6.56 4.16666666666667 3.94 1.5 6.56
33851.6925846292 10.9266666666667 5.40666666666667 0 4.34666666666667 3.92 1.48666666666667 6.58 4.18 3.92 1.48666666666667 6.58
33876.6938346917 11.0933333333333 5.24 0 4.52666666666667 3.93333333333333 1.30666666666667 6.56666666666667 4.36 3.93333333333333 1.30666666666667 6.56666666666667
33901.6950847542 10.92 5.41333333333333 0 4.33333333333333 3.91333333333333 1.5 6.58666666666667 4.16666666666667 3.91333333333333 1.5 6.58666666666667
33926.6963348167 11.0333333333333 5.3 0 4.46 3.92666666666667 1.37333333333333 6.57333333333333 4.29333333333333 3.92666666666667 1.37333333333333 6.57333333333333
33951.6975848792 11.46 4.87333333333333 0 4.5 3.54 1.33333333333333 6.96 4.33333333333333 3.54 1.33333333333333 6.96
33976.6988349417 11.0333333333333 5.3 0 4.40666666666667 3.87333333333333 1.42666666666667 6.62666666666667 4.36 3.87333333333333 1.30666666666667 6.62666666666667
34001.7000850043 10.82 5.51333333333333 0 4.16666666666667 3.84666666666667 1.66666666666667 6.65333333333333 4.16666666666667 3.84666666666667 1.5 6.65333333333333
34026.7013350668 10.48 5.85333333333333 0 3.92666666666667 3.94666666666667 1.90666666666667 6.55333333333333 3.92666666666667 3.94666666666667 1.74 6.55333333333333
34051.7025851293 10.62 5.71333333333333 0 3.96 3.84 1.87333333333333 6.66 3.96 3.84 1.70666666666667 6.66
34076.7038351918 10.4933333333333 5.84 0 3.85333333333333 3.86 1.98 6.64 3.85333333333333 3.86 1.81333333333333 6.64
34101.7050852543 10.54 5.79333333333333 0 3.73333333333333 3.69333333333333 2.1 6.80666666666667 3.73333333333333 3.69333333333333 1.93333333333333 6.80666666666667
34126.7063353168 10.52 5.72666666666667 0 3.68 3.57333333333333 2.15333333333333 6.84 3.68 3.57333333333333 1.98666666666667 6.84
34151.7075853793 10.8466666666667 5.32 0 4.05333333333333 3.54 1.78 6.79333333333333 4.05333333333333 3.54 1.61333333333333 6.79333333333333
34176.7088354418 11.34 4.82666666666667 0 4.46666666666667 3.46 1.36666666666667 6.87333333333333 4.32666666666667 3.46 1.34 6.87333333333333
34201.7100855043 11.4466666666667 4.72 0 4.36666666666667 3.25333333333333 1.46666666666667 7.08 4.2 3.25333333333333 1.46666666666667 7.08
34226.7113355668 11.38 4.78666666666667 0 4.37333333333333 3.32666666666667 1.46 7.00666666666667 4.20666666666667 3.32666666666667 1.46 7.00666666666667
34251.7125856293 11.4733333333333 4.69333333333333 0 4.33333333333333 3.19333333333333 1.5 7.14 4.16666666666667 3.19333333333333 1.5 7.14
34276.7138356918 11.4333333333333 4.73333333333333 0 4.50666666666667 3.40666666666667 1.32666666666667 6.92666666666667 4.34 3.40666666666667 1.32666666666667 6.92666666666667
34301.7150857543 11.5333333333333 4.63333333333333 0 4.55333333333333 3.35333333333333 1.28 6.98 4.38666666666667 3.35333333333333 1.28 6.98
34326.7163358168 11.14 4.87333333333333 0 4.48 3.52 1.35333333333333 6.66 4.31333333333333 3.52 1.35333333333333 6.66
34351.7175858793 11.02 4.98 0 4.38 3.52666666666667 1.45333333333333 6.64 4.21333333333333 3.52666666666667 1.45333333333333 6.64
34376.7188359418 11.1666666666667 4.83333333333333 0 4.33333333333333 3.33333333333333 1.5 6.83333333333333 4.16666666666667 3.33333333333333 1.5 6.83333333333333
34401.7200860043 11.9933333333333 4.00666666666667 0 4.62 2.79333333333333 1.21333333333333 7.37333333333333 4.45333333333333 2.79333333333333 1.21333333333333 7.37333333333333
34426.7213360668 12.2333333333333 3.76666666666667 0 4.78 2.71333333333333 1.05333333333333 7.45333333333333 4.61333333333333 2.71333333333333 1.05333333333333 7.45333333333333
34451.7225861293 12.2266666666667 3.77333333333333 0 4.83333333333333 2.77333333333333 1 7.39333333333333 4.66666666666667 2.77333333333333 1 7.39333333333333
34476.7238361918 12.4466666666667 3.55333333333333 0 4.84666666666667 2.56666666666667 0.986666666666667 7.6 4.68 2.56666666666667 0.986666666666667 7.6
34501.7250862543 12.5466666666667 3.45333333333333 0 4.86666666666667 2.48666666666667 0.966666666666667 7.68 4.7 2.48666666666667 0.966666666666667 7.68
34526.7263363168 12.36 3.64 0 4.76666666666667 2.57333333333333 1.06666666666667 7.59333333333333 4.6 2.57333333333333 1.06666666666667 7.59333333333333
34551.7275863793 12.2066666666667 3.79333333333333 0 4.49333333333333 2.45333333333333 1.34 7.71333333333333 4.32666666666667 2.45333333333333 1.34 7.71333333333333
34576.7288364418 12.16 3.84 0 4.32666666666667 2.33333333333333 1.50666666666667 7.83333333333333 4.16 2.33333333333333 1.50666666666667 7.83333333333333
34601.7300865043 12.2466666666667 3.75333333333333 0 4.44666666666667 2.36666666666667 1.38666666666667 7.8 4.28 2.36666666666667 1.38666666666667 7.8
34626.7313365668 12.2266666666667 3.77333333333333 0 4.56666666666667 2.50666666666667 1.26666666666667 7.66 4.4 2.50666666666667 1.26666666666667 7.66
34651.7325866293 11.8666666666667 4.13333333333333 0 4.54 2.84 1.29333333333333 7.32666666666667 4.37333333333333 2.84 1.29333333333333 7.32666666666667
34676.7338366918 11.6933333333333 4.30666666666667 0 4.68 3.15333333333333 1.15333333333333 7.01333333333333 4.51333333333333 3.15333333333333 1.15333333333333 7.01333333333333
34701.7350867543 11.8466666666667 4.15333333333333 0 4.66666666666667 2.98666666666667 1.16666666666667 7.18 4.5 2.98666666666667 1.16666666666667 7.18
34726.7363368168 11.36 4.54666666666667 0 4.48666666666667 3.21333333333333 1.33333333333333 6.87333333333333 4.32 3.21333333333333 1.33333333333333 6.87333333333333
34751.7375868793 10.9466666666667 4.72 0 4.33333333333333 3.38666666666667 1.33333333333333 6.61333333333333 4.16666666666667 3.38666666666667 1.33333333333333 6.61333333333333
34776.7388369418 10.68 4.98666666666667 0 4.23333333333333 3.55333333333333 1.43333333333333 6.44666666666667 4.06666666666667 3.55333333333333 1.43333333333333 6.44666666666667
34801.7400870043 10.14 5.52666666666667 0 3.94 3.8 1.72666666666667 6.2 3.77333333333333 3.8 1.72666666666667 6.2
34826.7413370669 10.3266666666667 5.34 0 4.05333333333333 3.72666666666667 1.61333333333333 6.27333333333333 3.88666666666667 3.72666666666667 1.61333333333333 6.27333333333333
34851.7425871294 10.6533333333333 5.01333333333333 0 4.04 3.38666666666667 1.62666666666667 6.61333333333333 3.87333333333333 3.38666666666667 1.62666666666667 6.61333333333333
34876.7438371919 10.7333333333333 4.92 0.00666666666666667 4.16666666666667 3.42 1.5 6.56666666666667 4 3.42 1.5 6.56666666666667
34901.7450872544 10.5333333333333 4.96666666666667 0 4.16666666666667 3.46666666666667 1.5 6.36666666666667 4 3.46666666666667 1.5 6.36666666666667
34926.7463373169 10.6866666666667 4.81333333333333 0 4.2 3.34666666666667 1.46666666666667 6.48666666666667 4.03333333333333 3.34666666666667 1.46666666666667 6.48666666666667
34951.7475873794 10.8933333333333 4.60666666666667 0 4.48666666666667 3.42666666666667 1.18 6.40666666666667 4.32 3.42666666666667 1.18 6.40666666666667
34976.7488374419 10.8333333333333 4.66666666666667 0 4.5 3.5 1.16666666666667 6.33333333333333 4.33333333333333 3.5 1.16666666666667 6.33333333333333
35001.7500875044 10.5466666666667 4.95333333333333 0 4.36666666666667 3.65333333333333 1.3 6.18 4.2 3.65333333333333 1.3 6.18
35026.7513375669 10.7133333333333 4.78666666666667 0 4.33333333333333 3.45333333333333 1.33333333333333 6.38 4.16666666666667 3.45333333333333 1.33333333333333 6.38
35051.7525876294 10.7 4.8 0 4.13333333333333 3.26666666666667 1.53333333333333 6.56666666666667 3.96666666666667 3.26666666666667 1.53333333333333 6.56666666666667
35076.7538376919 10.6133333333333 4.88666666666667 0 4 3.22 1.66666666666667 6.61333333333333 3.83333333333333 3.22 1.66666666666667 6.61333333333333
35101.7550877544 11.0133333333333 4.48666666666667 0 4 2.82 1.66666666666667 7.01333333333333 3.83333333333333 2.82 1.66666666666667 7.01333333333333
35126.7563378169 11.4933333333333 4.00666666666667 0 3.95333333333333 2.29333333333333 1.71333333333333 7.54 3.78666666666667 2.29333333333333 1.71333333333333 7.54
35151.7575878794 11.7533333333333 3.74666666666667 0 4.14 2.22 1.52666666666667 7.61333333333333 3.97333333333333 2.22 1.52666666666667 7.61333333333333
35176.7588379419 11.4666666666667 4.03333333333333 0 4.09333333333333 2.46 1.57333333333333 7.37333333333333 3.92666666666667 2.46 1.57333333333333 7.37333333333333
35201.7600880044 11.8066666666667 3.69333333333333 0 4 2.02666666666667 1.66666666666667 7.80666666666667 3.83333333333333 2.02666666666667 1.66666666666667 7.80666666666667
35226.7613380669 11.8866666666667 3.61333333333333 0 3.88666666666667 1.83333333333333 1.78 8 3.72 1.83333333333333 1.78 8
35251.7625881294 12.1266666666667 3.37333333333333 0 4.11333333333333 1.82 1.55333333333333 8.01333333333333 3.94666666666667 1.82 1.55333333333333 8.01333333333333
35276.7638381919 11.9 3.6 0 4.12 2.05333333333333 1.54666666666667 7.78 3.95333333333333 2.05333333333333 1.54666666666667 7.78
35301.7650882544 11.5333333333333 3.96666666666667 0 4.10666666666667 2.40666666666667 1.56 7.42666666666667 3.94 2.40666666666667 1.56 7.42666666666667
35326.7663383169 11.3533333333333 4.06666666666667 0.00666666666666667 4.08 2.48 1.58666666666667 7.27333333333333 3.91333333333333 2.48 1.58666666666667 7.27333333333333
35351.7675883794 11.0733333333333 4.26 0 4.25333333333333 2.84666666666667 1.41333333333333 6.82 4.08666666666667 2.84666666666667 1.41333333333333 6.82
35376.7688384419 10.76 4.57333333333333 0 4.21333333333333 3.12 1.45333333333333 6.54666666666667 4.04666666666667 3.12 1.45333333333333 6.54666666666667
35401.7700885044 10.6466666666667 4.68666666666667 0 3.95333333333333 2.97333333333333 1.71333333333333 6.69333333333333 3.78666666666667 2.97333333333333 1.71333333333333 6.69333333333333
35426.7713385669 10.78 4.54666666666667 0 4 2.88 1.66666666666667 6.78 3.83333333333333 2.88 1.66666666666667 6.78
35451.7725886294 10.92 4.24666666666667 0 4.16666666666667 2.74666666666667 1.5 6.75333333333333 4 2.74666666666667 1.5 6.75333333333333
35476.7738386919 11.2666666666667 3.9 0 4.02666666666667 2.26 1.64 7.24 3.86 2.26 1.64 7.24
35501.7750887544 11.3866666666667 3.78 0 3.91333333333333 2.02666666666667 1.75333333333333 7.47333333333333 3.74666666666667 2.02666666666667 1.75333333333333 7.47333333333333
35526.7763388169 11.1733333333333 3.99333333333333 0 3.83333333333333 2.16 1.83333333333333 7.34 3.66666666666667 2.16 1.83333333333333 7.34
35551.7775888794 11.1933333333333 3.97333333333333 0 3.83333333333333 2.14 1.83333333333333 7.36 3.66666666666667 2.14 1.83333333333333 7.36
35576.7788389419 10.9666666666667 4.2 0 3.78 2.31333333333333 1.88666666666667 7.18666666666667 3.61333333333333 2.31333333333333 1.88666666666667 7.18666666666667
35601.7800890045 10.9133333333333 4.25333333333333 0 3.66666666666667 2.25333333333333 2 7.24666666666667 3.5 2.25333333333333 2 7.24666666666667
35626.781339067 10.8533333333333 4.31333333333333 0 3.66666666666667 2.31333333333333 2 7.18666666666667 3.5 2.31333333333333 2 7.18666666666667
35651.7825891295 10.84 4.32666666666667 0 3.66666666666667 2.32666666666667 2 7.17333333333333 3.5 2.32666666666667 2 7.17333333333333
35676.783839192 10.62 4.54666666666667 0 3.5 2.38 2.16666666666667 7.12 3.33333333333333 2.38 2.16666666666667 7.12
35701.7850892545 10.56 4.60666666666667 0 3.36666666666667 2.30666666666667 2.3 7.19333333333333 3.2 2.30666666666667 2.3 7.19333333333333
35726.786339317 10.56 4.60666666666667 0 3.63333333333333 2.57333333333333 2.03333333333333 6.92666666666667 3.46666666666667 2.57333333333333 2.03333333333333 6.92666666666667
35751.7875893795 10.2866666666667 4.88 0 3.58 2.79333333333333 2.08666666666667 6.70666666666667 3.41333333333333 2.79333333333333 2.08666666666667 6.70666666666667
35776.788839442 10.0933333333333 5.07333333333333 0 3.54 2.94666666666667 2.12666666666667 6.55333333333333 3.37333333333333 2.94666666666667 2.12666666666667 6.55333333333333
35801.7900895045 10.0333333333333 5.13333333333333 0 3.66666666666667 3.13333333333333 2 6.36666666666667 3.5 3.13333333333333 2 6.36666666666667
35826.791339567 9.78666666666667 5.38 0 3.69333333333333 3.40666666666667 1.97333333333333 6.09333333333333 3.52666666666667 3.40666666666667 1.97333333333333 6.09333333333333
35851.7925896295 9.87333333333333 5.29333333333333 0 3.83333333333333 3.46 1.83333333333333 6.04 3.66666666666667 3.46 1.83333333333333 6.04
35876.793839692 9.83333333333333 5.33333333333333 0 3.74666666666667 3.41333333333333 1.92 6.08666666666667 3.58 3.41333333333333 1.92 6.08666666666667
35901.7950897545 9.96 5.20666666666667 0 3.70666666666667 3.24666666666667 1.96 6.25333333333333 3.54 3.24666666666667 1.96 6.25333333333333
35926.796339817 10.22 4.94666666666667 0 3.82 3.1 1.84666666666667 6.4 3.65333333333333 3.1 1.84666666666667 6.4
35951.7975898795 10.42 4.74666666666667 0 3.80666666666667 2.88666666666667 1.86 6.61333333333333 3.77333333333333 2.88666666666667 1.72666666666667 6.61333333333333
35976.798839942 10.42 4.74666666666667 0 3.92666666666667 3.00666666666667 1.74 6.49333333333333 3.92666666666667 3.00666666666667 1.57333333333333 6.49333333333333
36001.8000900045 10.2866666666667 4.8 0 3.83333333333333 2.96666666666667 1.83333333333333 6.45333333333333 3.83333333333333 2.96666666666667 1.66666666666667 6.45333333333333
36026.801340067 10.6466666666667 4.35333333333333 0 3.84 2.52666666666667 1.82666666666667 6.80666666666667 3.84 2.52666666666667 1.66 6.80666666666667
36051.8025901295 10.78 4.22 0 3.89333333333333 2.44666666666667 1.77333333333333 6.88666666666667 3.89333333333333 2.44666666666667 1.60666666666667 6.88666666666667
36076.803840192 11.0333333333333 3.96666666666667 0 4 2.3 1.66666666666667 7.03333333333333 4 2.3 1.5 7.03333333333333
36101.8050902545 11.2733333333333 3.72666666666667 0 3.95333333333333 2.01333333333333 1.71333333333333 7.32 3.95333333333333 2.01333333333333 1.54666666666667 7.32
36126.806340317 11.1066666666667 3.89333333333333 0 3.91333333333333 2.14 1.75333333333333 7.19333333333333 3.91333333333333 2.14 1.58666666666667 7.19333333333333
36151.8075903795 11.0933333333333 3.90666666666667 0 3.98666666666667 2.22666666666667 1.68 7.10666666666667 3.98666666666667 2.22666666666667 1.51333333333333 7.10666666666667
36176.808840442 10.9733333333333 3.86666666666667 0 3.97333333333333 2.33333333333333 1.53333333333333 7 3.97333333333333 2.33333333333333 1.36666666666667 7
36201.8100905045 10.76 4.01333333333333 0 4.22 2.73333333333333 1.28 6.54 4.22 2.73333333333333 1.11333333333333 6.54
36226.811340567 10.42 4.24666666666667 0 4.16666666666667 2.91333333333333 1.33333333333333 6.25333333333333 4.16666666666667 2.91333333333333 1.16666666666667 6.25333333333333
36251.8125906295 10.6933333333333 3.97333333333333 0 4.30666666666667 2.78 1.19333333333333 6.38666666666667 4.30666666666667 2.78 1.02666666666667 6.38666666666667
36276.813840692 11.0266666666667 3.64 0 4.48 2.62 1.02 6.54666666666667 4.48 2.62 0.853333333333333 6.54666666666667
36301.8150907545 10.7133333333333 3.95333333333333 0 4.36666666666667 2.82 1.13333333333333 6.34666666666667 4.36666666666667 2.82 0.966666666666667 6.34666666666667
36326.816340817 10.2666666666667 4.4 0 4.29333333333333 3.19333333333333 1.20666666666667 5.97333333333333 4.29333333333333 3.19333333333333 1.04 5.97333333333333
36351.8175908795 9.92666666666667 4.6 0 3.92666666666667 3.16666666666667 1.43333333333333 6 3.92666666666667 3.16666666666667 1.26666666666667 6
36376.818840942 10.0933333333333 4.40666666666667 0 3.96666666666667 3.04 1.36666666666667 6.12666666666667 3.96666666666667 3.04 1.2 6.12666666666667
36401.8200910045 10.3066666666667 4.19333333333333 0 4.00666666666667 2.86666666666667 1.32666666666667 6.3 4.00666666666667 2.86666666666667 1.16 6.3
36426.8213410671 10.5533333333333 3.81333333333333 0.00666666666666667 4.03333333333333 2.64666666666667 1.16666666666667 6.52 4.03333333333333 2.64666666666667 1 6.52
36451.8225911296 10.62 3.71333333333333 0 4 2.54666666666667 1.16666666666667 6.62 4 2.54666666666667 1 6.62
36476.8238411921 10.54 3.79333333333333 0 3.88666666666667 2.51333333333333 1.28 6.65333333333333 3.88666666666667 2.51333333333333 1.11333333333333 6.65333333333333
36501.8250912546 11.06 3.27333333333333 0 3.73333333333333 1.84 1.43333333333333 7.32666666666667 3.73333333333333 1.84 1.26666666666667 7.32666666666667
36526.8263413171 11.2866666666667 3.04666666666667 0 3.91333333333333 1.79333333333333 1.25333333333333 7.37333333333333 3.91333333333333 1.79333333333333 1.08666666666667 7.37333333333333
36551.8275913796 10.9066666666667 3.42666666666667 0 3.85333333333333 2.11333333333333 1.31333333333333 7.05333333333333 3.85333333333333 2.11333333333333 1.14666666666667 7.05333333333333
36576.8288414421 10.6333333333333 3.7 0 3.70666666666667 2.24 1.46 6.92666666666667 3.70666666666667 2.24 1.29333333333333 6.92666666666667
36601.8300915046 10.48 3.85333333333333 0 3.5 2.18666666666667 1.66666666666667 6.98 3.5 2.18666666666667 1.5 6.98
36626.8313415671 10.3933333333333 3.94 0 3.5 2.27333333333333 1.66666666666667 6.89333333333333 3.5 2.27333333333333 1.5 6.89333333333333
36651.8325916296 10.1 4.23333333333333 0 3.5 2.56666666666667 1.66666666666667 6.6 3.5 2.56666666666667 1.5 6.6
36676.8338416921 10.2666666666667 4.06666666666667 0 3.56 2.46 1.60666666666667 6.70666666666667 3.5 2.46 1.5 6.70666666666667
36701.8350917546 10.4666666666667 3.86666666666667 0 3.58666666666667 2.28666666666667 1.58 6.88 3.42 2.28666666666667 1.58 6.88
36726.8363418171 10.38 3.95333333333333 0 3.66 2.44666666666667 1.50666666666667 6.72 3.49333333333333 2.44666666666667 1.50666666666667 6.72
36751.8375918796 10.4933333333333 3.84 0 3.71333333333333 2.38666666666667 1.45333333333333 6.78 3.54666666666667 2.38666666666667 1.45333333333333 6.78
36776.8388419421 10.1266666666667 4.20666666666667 0 3.65333333333333 2.69333333333333 1.51333333333333 6.47333333333333 3.48666666666667 2.69333333333333 1.51333333333333 6.47333333333333
36801.8400920046 9.96 4.37333333333333 0 3.5 2.70666666666667 1.66666666666667 6.46 3.33333333333333 2.70666666666667 1.66666666666667 6.46
36826.8413420671 9.61333333333333 4.72 0 3.32666666666667 2.88 1.84 6.28666666666667 3.16 2.88 1.84 6.28666666666667
36851.8425921296 9.59333333333333 4.74 0 3.28 2.85333333333333 1.88666666666667 6.31333333333333 3.11333333333333 2.85333333333333 1.88666666666667 6.31333333333333
36876.8438421921 9.78 4.55333333333333 0 3.30666666666667 2.69333333333333 1.86 6.47333333333333 3.14 2.69333333333333 1.86 6.47333333333333
36901.8450922546 9.72666666666667 4.60666666666667 0 3.1 2.54 2.06666666666667 6.62666666666667 2.93333333333333 2.54 2.06666666666667 6.62666666666667
36926.8463423171 9.78 4.55333333333333 0 3.16666666666667 2.55333333333333 2 6.61333333333333 3 2.55333333333333 2 6.61333333333333
36951.8475923796 9.86 4.47333333333333 0 3.26 2.56666666666667 1.90666666666667 6.6 3.09333333333333 2.56666666666667 1.90666666666667 6.6
36976.8488424421 9.88666666666667 4.44666666666667 0 3.04 2.32 2.12666666666667 6.84666666666667 2.87333333333333 2.32 2.12666666666667 6.84666666666667
37001.8500925046 10.3333333333333 4 0 3.32666666666667 2.16 1.84 7.00666666666667 3.16 2.16 1.84 7.00666666666667
37026.8513425671 10.7 3.63333333333333 0 3.5 1.96666666666667 1.66666666666667 7.2 3.33333333333333 1.96666666666667 1.66666666666667 7.2
37051.8525926296 11.1066666666667 3.22666666666667 0 3.62666666666667 1.68666666666667 1.54 7.48 3.46 1.68666666666667 1.54 7.48
37076.8538426921 11.3466666666667 2.98666666666667 0 3.83333333333333 1.65333333333333 1.33333333333333 7.51333333333333 3.66666666666667 1.65333333333333 1.33333333333333 7.51333333333333
37101.8550927546 11.3066666666667 3.02666666666667 0 3.91333333333333 1.77333333333333 1.25333333333333 7.39333333333333 3.74666666666667 1.77333333333333 1.25333333333333 7.39333333333333
37126.8563428171 11.32 3.01333333333333 0 3.99333333333333 1.84 1.17333333333333 7.32666666666667 3.82666666666667 1.84 1.17333333333333 7.32666666666667
37151.8575928796 11.3 3.03333333333333 0 4 1.86666666666667 1.16666666666667 7.3 3.83333333333333 1.86666666666667 1.16666666666667 7.3
37176.8588429421 11.0666666666667 3.26666666666667 0 3.73333333333333 1.83333333333333 1.43333333333333 7.33333333333333 3.66666666666667 1.83333333333333 1.33333333333333 7.33333333333333
37201.8600930047 10.92 3.41333333333333 0 3.67333333333333 1.92 1.49333333333333 7.24666666666667 3.62 1.92 1.38 7.24666666666667
37226.8613430672 11.1466666666667 3.18666666666667 0 3.96666666666667 1.98666666666667 1.2 7.18 3.8 1.98666666666667 1.2 7.18
37251.8625931297 10.92 3.41333333333333 0 3.77333333333333 2.02 1.39333333333333 7.14666666666667 3.60666666666667 2.02 1.39333333333333 7.14666666666667
37276.8638431922 10.2533333333333 4.08 0 3.52 2.43333333333333 1.64666666666667 6.73333333333333 3.35333333333333 2.43333333333333 1.64666666666667 6.73333333333333
37301.8650932547 9.6 4.73333333333333 0 3.5 3.06666666666667 1.66666666666667 6.1 3.33333333333333 3.06666666666667 1.66666666666667 6.1
37326.8663433172 9.54666666666667 4.78666666666667 0 3.46666666666667 3.08666666666667 1.7 6.08 3.3 3.08666666666667 1.7 6.08
37351.8675933797 9.66666666666667 4.66666666666667 0 3.33333333333333 2.83333333333333 1.83333333333333 6.33333333333333 3.16666666666667 2.83333333333333 1.83333333333333 6.33333333333333
37376.8688434422 9.73333333333333 4.6 0 3.33333333333333 2.76666666666667 1.83333333333333 6.4 3.16666666666667 2.76666666666667 1.83333333333333 6.4
37401.8700935047 9.52 4.81333333333333 0 3.18666666666667 2.83333333333333 1.98 6.33333333333333 3.02 2.83333333333333 1.98 6.33333333333333
37426.8713435672 9.4 4.93333333333333 0 3.16 2.92666666666667 2.00666666666667 6.24 2.99333333333333 2.92666666666667 2.00666666666667 6.24
37451.8725936297 9.26666666666667 5.06666666666667 0 2.95333333333333 2.85333333333333 2.21333333333333 6.31333333333333 2.78666666666667 2.85333333333333 2.21333333333333 6.31333333333333
37476.8738436922 9.08 5.25333333333333 0 2.78 2.86666666666667 2.38666666666667 6.3 2.61333333333333 2.86666666666667 2.38666666666667 6.3
37501.8750937547 9.04666666666667 5.28666666666667 0 2.77333333333333 2.89333333333333 2.39333333333333 6.27333333333333 2.60666666666667 2.89333333333333 2.39333333333333 6.27333333333333
37526.8763438172 9.29333333333333 5.04 0 3.14666666666667 3.02 2.02 6.14666666666667 2.98 3.02 2.02 6.14666666666667
37551.8775938797 9.18 5.15333333333333 0 3.10666666666667 3.09333333333333 2.06 6.07333333333333 2.94 3.09333333333333 2.06 6.07333333333333
37576.8788439422 9.32 5.01333333333333 0 3.16666666666667 3.01333333333333 2 6.15333333333333 3 3.01333333333333 2 6.15333333333333
37601.8800940047 9.09333333333333 5.24 0 3.16666666666667 3.24 2 5.92666666666667 3 3.24 2 5.92666666666667
37626.8813440672 9.02 5.31333333333333 0 3.16666666666667 3.31333333333333 2 5.85333333333333 3 3.31333333333333 2 5.85333333333333
37651.8825941297 9.37333333333333 4.96 0 3.30666666666667 3.1 1.86 6.06666666666667 3.14 3.1 1.86 6.06666666666667
37676.8838441922 9.36666666666667 4.96666666666667 0 3.49333333333333 3.29333333333333 1.67333333333333 5.87333333333333 3.32666666666667 3.29333333333333 1.67333333333333 5.87333333333333
37701.8850942547 9.48 4.85333333333333 0 3.50666666666667 3.19333333333333 1.66 5.97333333333333 3.34 3.19333333333333 1.66 5.97333333333333
37726.8863443172 9.3 5.03333333333333 0 3.5 3.36666666666667 1.66666666666667 5.8 3.33333333333333 3.36666666666667 1.66666666666667 5.8
37751.8875943797 9.26 5.07333333333333 0 3.38666666666667 3.29333333333333 1.78 5.87333333333333 3.22 3.29333333333333 1.78 5.87333333333333
37776.8888444422 9.21333333333333 5.12 0 3.26666666666667 3.22 1.9 5.94666666666667 3.1 3.22 1.9 5.94666666666667
37801.8900945047 9.09333333333333 5.24 0 3.09333333333333 3.16666666666667 2.07333333333333 6 2.96 3.16666666666667 2.04 6
37826.8913445672 9.36666666666667 4.96666666666667 0 3.14 2.94 2.02666666666667 6.22666666666667 3.14 2.94 1.86 6.22666666666667
37851.8925946297 9.83333333333333 4.5 0 3.3 2.63333333333333 1.86666666666667 6.53333333333333 3.3 2.63333333333333 1.7 6.53333333333333
37876.8938446922 9.86 4.44666666666667 0 3.33333333333333 2.61333333333333 1.83333333333333 6.52666666666667 3.33333333333333 2.61333333333333 1.66666666666667 6.52666666666667
37901.8950947547 9.75333333333333 4.41333333333333 0 3.35333333333333 2.6 1.81333333333333 6.4 3.35333333333333 2.6 1.64666666666667 6.4
37926.8963448172 9.78666666666667 4.38 0 3.5 2.71333333333333 1.66666666666667 6.28666666666667 3.5 2.71333333333333 1.5 6.28666666666667
37951.8975948797 9.84666666666667 4.32 0 3.5 2.65333333333333 1.66666666666667 6.34666666666667 3.5 2.65333333333333 1.5 6.34666666666667
37976.8988449422 9.6 4.56666666666667 0 3.36 2.76 1.80666666666667 6.24 3.36 2.76 1.64 6.24
38001.9000950047 9.78666666666667 4.38 0 3.49333333333333 2.70666666666667 1.67333333333333 6.29333333333333 3.49333333333333 2.70666666666667 1.50666666666667 6.29333333333333
38026.9013450673 9.63333333333333 4.53333333333333 0 3.50666666666667 2.87333333333333 1.66 6.12666666666667 3.50666666666667 2.87333333333333 1.49333333333333 6.12666666666667
38051.9025951298 9.73333333333333 4.43333333333333 0 3.63333333333333 2.9 1.53333333333333 6.1 3.58666666666667 2.9 1.41333333333333 6.1
38076.9038451923 10.14 4.02666666666667 0 3.52666666666667 2.38666666666667 1.64 6.61333333333333 3.36 2.38666666666667 1.64 6.61333333333333
38101.9050952548 10.1466666666667 4.02 0 3.58666666666667 2.44 1.58 6.56 3.42 2.44 1.58 6.56
38126.9063453173 10.7266666666667 3.44 0 3.83333333333333 2.10666666666667 1.33333333333333 6.89333333333333 3.66666666666667 2.10666666666667 1.33333333333333 6.89333333333333
38151.9075953798 10.6333333333333 3.53333333333333 0 3.83333333333333 2.2 1.33333333333333 6.8 3.66666666666667 2.2 1.33333333333333 6.8
38176.9088454423 10.5333333333333 3.63333333333333 0 3.83333333333333 2.3 1.33333333333333 6.7 3.66666666666667 2.3 1.33333333333333 6.7
38201.9100955048 10.3 3.86666666666667 0 3.94666666666667 2.64666666666667 1.22 6.35333333333333 3.78 2.64666666666667 1.22 6.35333333333333
38226.9113455673 10.5066666666667 3.66 0 3.98 2.47333333333333 1.18666666666667 6.52666666666667 3.94 2.47333333333333 1.06 6.52666666666667
38251.9125956298 10.0266666666667 4.14 0 3.68666666666667 2.66 1.48 6.34 3.68666666666667 2.66 1.31333333333333 6.34
38276.9138456923 9.41333333333333 4.63333333333333 0 3.41333333333333 3 1.63333333333333 6 3.41333333333333 3 1.46666666666667 6
38301.9150957548 9.20666666666667 4.79333333333333 0 3.20666666666667 3 1.79333333333333 6 3.20666666666667 3 1.62666666666667 6
38326.9163458173 9.26666666666667 4.73333333333333 0 3.18 2.91333333333333 1.82 6.08666666666667 3.18 2.91333333333333 1.65333333333333 6.08666666666667
38351.9175958798 9.44666666666667 4.55333333333333 0 3.16666666666667 2.72 1.83333333333333 6.28 3.16666666666667 2.72 1.66666666666667 6.28
38376.9188459423 9.9 4.1 0 3.33333333333333 2.43333333333333 1.66666666666667 6.56666666666667 3.33333333333333 2.43333333333333 1.5 6.56666666666667
38401.9200960048 9.94666666666667 4.05333333333333 0 3.34666666666667 2.4 1.65333333333333 6.6 3.34666666666667 2.4 1.48666666666667 6.6
38426.9213460673 9.84666666666667 4.15333333333333 0 3.34666666666667 2.5 1.65333333333333 6.5 3.34666666666667 2.5 1.48666666666667 6.5
38451.9225961298 10.1133333333333 3.88666666666667 0 3.5 2.38666666666667 1.5 6.61333333333333 3.5 2.38666666666667 1.33333333333333 6.61333333333333
38476.9238461923 10.1933333333333 3.80666666666667 0 3.5 2.30666666666667 1.5 6.69333333333333 3.5 2.30666666666667 1.33333333333333 6.69333333333333
38501.9250962548 10.22 3.78 0 3.5 2.28 1.5 6.72 3.5 2.28 1.33333333333333 6.72
38526.9263463173 10.2 3.8 0 3.55333333333333 2.35333333333333 1.44666666666667 6.64666666666667 3.55333333333333 2.35333333333333 1.28 6.64666666666667
38551.9275963798 10.1466666666667 3.85333333333333 0 3.58666666666667 2.44 1.41333333333333 6.56 3.58666666666667 2.44 1.24666666666667 6.56
38576.9288464423 10.22 3.78 0 3.44 2.22 1.56 6.78 3.44 2.22 1.39333333333333 6.78
38601.9300965048 10.2133333333333 3.78666666666667 0 3.5 2.28666666666667 1.5 6.71333333333333 3.5 2.28666666666667 1.33333333333333 6.71333333333333
38626.9313465673 10.0266666666667 3.97333333333333 0 3.2 2.17333333333333 1.8 6.82666666666667 3.2 2.17333333333333 1.63333333333333 6.82666666666667
38651.9325966298 9.73333333333333 4.26666666666667 0 3.16666666666667 2.43333333333333 1.83333333333333 6.56666666666667 3.16666666666667 2.43333333333333 1.66666666666667 6.56666666666667
38676.9338466923 9.73333333333333 4.26666666666667 0 3.16666666666667 2.43333333333333 1.83333333333333 6.56666666666667 3.16666666666667 2.43333333333333 1.66666666666667 6.56666666666667
38701.9350967548 9.94666666666667 4.05333333333333 0 3.50666666666667 2.56 1.49333333333333 6.44 3.50666666666667 2.56 1.32666666666667 6.44
38726.9363468173 9.77333333333333 4.22666666666667 0 3.54 2.76666666666667 1.46 6.23333333333333 3.54 2.76666666666667 1.29333333333333 6.23333333333333
38751.9375968798 8.98666666666667 5.01333333333333 0 3.56666666666667 3.58 1.43333333333333 5.42 3.56666666666667 3.58 1.26666666666667 5.42
38776.9388469424 9.41333333333334 4.58666666666667 0 3.55333333333333 3.14 1.44666666666667 5.86 3.55333333333333 3.14 1.28 5.86
38801.9400970049 9.5 4.5 0 3.5 3 1.5 6 3.5 3 1.33333333333333 6
38826.9413470674 9.64666666666667 4.19333333333333 0 3.63333333333333 2.82666666666667 1.36666666666667 6.01333333333333 3.63333333333333 2.82666666666667 1.2 6.01333333333333
38851.9425971299 9.8 4.03333333333333 0 3.70666666666667 2.74 1.29333333333333 6.09333333333333 3.70666666666667 2.74 1.12666666666667 6.09333333333333
38876.9438471924 10.0866666666667 3.74666666666667 0 3.83333333333333 2.58 1.16666666666667 6.25333333333333 3.83333333333333 2.58 1 6.25333333333333
38901.9450972549 10.08 3.75333333333333 0 3.83333333333333 2.58666666666667 1.16666666666667 6.24666666666667 3.83333333333333 2.58666666666667 1 6.24666666666667
38926.9463473174 10.58 3.25333333333333 0 3.82 2.07333333333333 1.18 6.76 3.82 2.07333333333333 1.01333333333333 6.76
38951.9475973799 10.9733333333333 2.86 0 3.99333333333333 1.85333333333333 1.00666666666667 6.98 3.99333333333333 1.85333333333333 0.84 6.98
38976.9488474424 10.8933333333333 2.94 0 4 1.94 1 6.89333333333333 4 1.94 0.833333333333333 6.89333333333333
39001.9500975049 10.8866666666667 2.94666666666667 0 4 1.94666666666667 1 6.88666666666667 4 1.94666666666667 0.833333333333333 6.88666666666667
39026.9513475674 10.8333333333333 3 0 4 2 1 6.83333333333333 4 2 0.833333333333333 6.83333333333333
39051.9525976299 10.6533333333333 3.18 0 3.82 2 1.18 6.83333333333333 3.82 2 1.01333333333333 6.83333333333333
39076.9538476924 10.3733333333333 3.46 0 3.66666666666667 2.12666666666667 1.33333333333333 6.70666666666667 3.66666666666667 2.12666666666667 1.16666666666667 6.70666666666667
39101.9550977549 10.1 3.73333333333333 0 3.66666666666667 2.4 1.33333333333333 6.43333333333333 3.66666666666667 2.4 1.16666666666667 6.43333333333333
39126.9563478174 9.94 3.89333333333333 0 3.66666666666667 2.56 1.33333333333333 6.27333333333333 3.66666666666667 2.56 1.16666666666667 6.27333333333333
39151.9575978799 9.58 4.25333333333333 0 3.78666666666667 3.04 1.21333333333333 5.79333333333333 3.78666666666667 3.04 1.04666666666667 5.79333333333333
39176.9588479424 9.9 3.93333333333333 0 3.83333333333333 2.76666666666667 1.16666666666667 6.06666666666667 3.83333333333333 2.76666666666667 1 6.06666666666667
39201.9600980049 10 3.83333333333333 0 3.83333333333333 2.66666666666667 1.16666666666667 6.16666666666667 3.83333333333333 2.66666666666667 1 6.16666666666667
39226.9613480674 10.2066666666667 3.58666666666667 0 4.00666666666667 2.59333333333333 0.993333333333333 6.2 4.00666666666667 2.59333333333333 0.826666666666667 6.2
39251.9625981299 10.24 3.42666666666667 0 4.07333333333333 2.5 0.926666666666667 6.16666666666667 4.07333333333333 2.5 0.76 6.16666666666667
39276.9638481924 10.1466666666667 3.52 0 4 2.52 1 6.14666666666667 4 2.52 0.833333333333333 6.14666666666667
39301.9650982549 10.2066666666667 3.46 0 4 2.46 1 6.20666666666667 4 2.46 0.833333333333333 6.20666666666667
39326.9663483174 10.3666666666667 3.3 0 4.08 2.38 0.92 6.28666666666667 4.08 2.38 0.753333333333333 6.28666666666667
39351.9675983799 10.56 3.10666666666667 0 4.29333333333333 2.4 0.706666666666667 6.26666666666667 4.29333333333333 2.4 0.54 6.26666666666667
39376.9688484424 10.6866666666667 2.98 0 4.28666666666667 2.26666666666667 0.713333333333333 6.4 4.28666666666667 2.26666666666667 0.546666666666667 6.4
39401.9700985049 10.46 3.20666666666667 0 4.16666666666667 2.37333333333333 0.833333333333333 6.29333333333333 4.16666666666667 2.37333333333333 0.666666666666667 6.29333333333333
39426.9713485674 10.56 3.10666666666667 0 4.10666666666667 2.21333333333333 0.893333333333333 6.45333333333333 4.10666666666667 2.21333333333333 0.726666666666667 6.45333333333333
39451.9725986299 10.2733333333333 3.39333333333333 0 4 2.39333333333333 1 6.27333333333333 4 2.39333333333333 0.833333333333333 6.27333333333333
39476.9738486924 10.5666666666667 2.99333333333333 0.00666666666666667 4.01333333333333 2.11333333333333 0.88 6.55333333333333 3.93333333333333 2.11333333333333 0.793333333333333 6.55333333333333
39501.9750987549 10.7066666666667 2.79333333333333 0 4 1.96 0.833333333333333 6.70666666666667 3.83333333333333 1.96 0.833333333333333 6.70666666666667
39526.9763488174 11.1066666666667 2.39333333333333 0 3.98 1.54 0.853333333333333 7.12666666666667 3.81333333333333 1.54 0.853333333333333 7.12666666666667
39551.9775988799 11 2.5 0 3.69333333333333 1.36 1.14 7.30666666666667 3.66666666666667 1.36 1 7.30666666666667
39576.9788489424 10.7 2.8 0 3.66666666666667 1.63333333333333 1.16666666666667 7.03333333333333 3.66666666666667 1.63333333333333 1 7.03333333333333
39601.9800990049 10.9533333333333 2.54666666666667 0 3.66666666666667 1.38 1.16666666666667 7.28666666666667 3.66666666666667 1.38 1 7.28666666666667
39626.9813490675 11.2866666666667 2.21333333333333 0 3.78666666666667 1.16666666666667 1.04666666666667 7.5 3.78666666666667 1.16666666666667 0.88 7.5
39651.98259913 11.3866666666667 2.11333333333333 0 3.83333333333333 1.11333333333333 1 7.55333333333333 3.83333333333333 1.11333333333333 0.833333333333333 7.55333333333333
39676.9838491925 11.4066666666667 2.09333333333333 0 3.95333333333333 1.21333333333333 0.88 7.45333333333333 3.83333333333333 1.21333333333333 0.833333333333333 7.45333333333333
39701.985099255 10.7266666666667 2.77333333333333 0 4.10666666666667 2.04666666666667 0.726666666666667 6.62 3.94 2.04666666666667 0.726666666666667 6.62
39726.9863493175 10.5733333333333 2.92666666666667 0 4.16666666666667 2.26 0.666666666666667 6.40666666666667 4 2.26 0.666666666666667 6.40666666666667
39751.98759938 10.2733333333333 3.22666666666667 0 4.10666666666667 2.5 0.726666666666667 6.16666666666667 3.94 2.5 0.726666666666667 6.16666666666667
39776.9888494425 10.1933333333333 3.30666666666667 0 4 2.47333333333333 0.833333333333333 6.19333333333333 3.83333333333333 2.47333333333333 0.833333333333333 6.19333333333333
39801.990099505 10.1933333333333 3.30666666666667 0 3.92666666666667 2.4 0.906666666666667 6.26666666666667 3.76 2.4 0.906666666666667 6.26666666666667
39826.9913495675 10.2 3.3 0 3.83333333333333 2.3 1 6.36666666666667 3.66666666666667 2.3 1 6.36666666666667
39851.99259963 10.54 2.96 0 3.97333333333333 2.1 0.86 6.56666666666667 3.80666666666667 2.1 0.86 6.56666666666667
39876.9938496925 10.88 2.62 0 4.08666666666667 1.87333333333333 0.746666666666667 6.79333333333333 3.92 1.87333333333333 0.746666666666667 6.79333333333333
39901.995099755 11.4266666666667 2.07333333333333 0 4.17333333333333 1.41333333333333 0.66 7.25333333333333 4.00666666666667 1.41333333333333 0.66 7.25333333333333
39926.9963498175 11.3866666666667 2.11333333333333 0 4.16666666666667 1.44666666666667 0.666666666666667 7.22 4 1.44666666666667 0.666666666666667 7.22
39951.99759988 11.1466666666667 2.35333333333333 0 4.16666666666667 1.68666666666667 0.666666666666667 6.98 4 1.68666666666667 0.666666666666667 6.98
39976.9988499425 11.1666666666667 2.33333333333333 0 4.16666666666667 1.66666666666667 0.666666666666667 7 4 1.66666666666667 0.666666666666667 7
40002.000100005 10.9666666666667 2.53333333333333 0 4.06666666666667 1.76666666666667 0.766666666666667 6.9 3.9 1.76666666666667 0.766666666666667 6.9
40027.0013500675 10.7933333333333 2.70666666666667 0 4.01333333333333 1.88666666666667 0.82 6.78 3.84666666666667 1.88666666666667 0.82 6.78
40052.00260013 10.6933333333333 2.80666666666667 0 3.85333333333333 1.82666666666667 0.98 6.84 3.68666666666667 1.82666666666667 0.98 6.84
40077.0038501925 10.3933333333333 3.10666666666667 0 3.88 2.15333333333333 0.953333333333333 6.51333333333333 3.71333333333333 2.15333333333333 0.953333333333333 6.51333333333333
40102.005100255 9.64 3.86 0 3.7 2.72666666666667 1.13333333333333 5.94 3.53333333333333 2.72666666666667 1.13333333333333 5.94
40127.0063503175 9.43333333333333 4.06666666666667 0 3.46 2.69333333333333 1.37333333333333 5.97333333333333 3.29333333333333 2.69333333333333 1.37333333333333 5.97333333333333
40152.00760038 9.22 4.28 0 3.45333333333333 2.9 1.38 5.76666666666667 3.28666666666667 2.9 1.38 5.76666666666667
40177.0088504425 9.47333333333333 4.02666666666667 0 3.55333333333333 2.74666666666667 1.28 5.92 3.38666666666667 2.74666666666667 1.28 5.92
40202.010100505 9.44666666666667 4.05333333333333 0 3.37333333333333 2.59333333333333 1.46 6.07333333333333 3.20666666666667 2.59333333333333 1.46 6.07333333333333
40227.0113505675 9.46666666666667 4.03333333333333 0 3.33333333333333 2.53333333333333 1.5 6.13333333333333 3.16666666666667 2.53333333333333 1.5 6.13333333333333
40252.01260063 9.42666666666667 4.07333333333333 0 3.26 2.5 1.57333333333333 6.16666666666667 3.16666666666667 2.5 1.5 6.16666666666667
40277.0138506925 9.13333333333333 4.36666666666667 0 3.16666666666667 2.7 1.66666666666667 5.96666666666667 3.16666666666667 2.7 1.5 5.96666666666667
40302.015100755 8.98 4.52 0 3.25333333333333 2.94 1.58 5.72666666666667 3.25333333333333 2.94 1.41333333333333 5.72666666666667
40327.0163508175 9.02 4.48 0 3.33333333333333 2.98 1.5 5.68666666666667 3.33333333333333 2.98 1.33333333333333 5.68666666666667
40352.01760088 8.83333333333333 4.66666666666667 0 3.33333333333333 3.16666666666667 1.5 5.5 3.33333333333333 3.16666666666667 1.33333333333333 5.5
40377.0188509426 8.87333333333333 4.46 0 3.19333333333333 2.98666666666667 1.47333333333333 5.68 3.19333333333333 2.98666666666667 1.30666666666667 5.68
40402.0201010051 9.07333333333333 4.09333333333333 0.00666666666666667 3.2 2.79333333333333 1.3 5.87333333333333 3.2 2.79333333333333 1.13333333333333 5.87333333333333
40427.0213510676 9.16 4.00666666666667 0 3.16666666666667 2.67333333333333 1.33333333333333 5.99333333333333 3.16666666666667 2.67333333333333 1.16666666666667 5.99333333333333
40452.0226011301 9.36 3.80666666666667 0 3.16666666666667 2.47333333333333 1.33333333333333 6.19333333333333 3.16666666666667 2.47333333333333 1.16666666666667 6.19333333333333
40477.0238511926 9.32 3.84666666666667 0 3.22666666666667 2.57333333333333 1.27333333333333 6.09333333333333 3.22666666666667 2.57333333333333 1.10666666666667 6.09333333333333
40502.0251012551 8.98 4.02 0.00666666666666667 3.43333333333333 2.95333333333333 1.06666666666667 5.54666666666667 3.43333333333333 2.95333333333333 0.9 5.54666666666667
40527.0263513176 8.65333333333333 4.34666666666667 0 3.37333333333333 3.22 1.12666666666667 5.28 3.37333333333333 3.22 0.96 5.28
40552.0276013801 8.66 4.34 0 3.24666666666667 3.08666666666667 1.25333333333333 5.41333333333333 3.17333333333333 3.08666666666667 1.16 5.41333333333333
40577.0288514426 8.93333333333333 4.06666666666667 0 3.26 2.82666666666667 1.24 5.67333333333333 3.09333333333333 2.82666666666667 1.24 5.67333333333333
40602.0301015051 9.17333333333333 3.74666666666667 0 3.42 2.66666666666667 1.08 5.75333333333333 3.25333333333333 2.66666666666667 1.08 5.75333333333333
40627.0313515676 9.03333333333333 3.8 0 3.43333333333333 2.73333333333333 1.06666666666667 5.6 3.26666666666667 2.73333333333333 1.06666666666667 5.6
40652.0326016301 8.51333333333333 4.32 0 3.19333333333333 3.01333333333333 1.30666666666667 5.32 3.02666666666667 3.01333333333333 1.30666666666667 5.32
40677.0338516926 8.52666666666667 4.30666666666667 0 3.07333333333333 2.88 1.42666666666667 5.45333333333333 3 2.88 1.33333333333333 5.45333333333333
40702.0351017551 8.52 4.31333333333333 0 3 2.81333333333333 1.5 5.52 3 2.81333333333333 1.33333333333333 5.52
40727.0363518176 8.38 4.45333333333333 0 3.15333333333333 3.10666666666667 1.34666666666667 5.22666666666667 3.15333333333333 3.10666666666667 1.18 5.22666666666667
40752.0376018801 8.16 4.67333333333333 0 2.76 2.93333333333333 1.74 5.4 2.76 2.93333333333333 1.57333333333333 5.4
40777.0388519426 8.32666666666667 4.50666666666667 0 2.83333333333333 2.84 1.66666666666667 5.49333333333333 2.83333333333333 2.84 1.5 5.49333333333333
40802.0401020051 8.78 4.05333333333333 0 2.83333333333333 2.38666666666667 1.66666666666667 5.94666666666667 2.83333333333333 2.38666666666667 1.5 5.94666666666667
40827.0413520676 8.9 3.93333333333333 0 3.04666666666667 2.48 1.45333333333333 5.85333333333333 3.01333333333333 2.48 1.32 5.85333333333333
40852.0426021301 8.91333333333333 3.92 0 2.94 2.36 1.56 5.97333333333333 2.77333333333333 2.36 1.56 5.97333333333333
40877.0438521926 9 3.83333333333333 0 3 2.33333333333333 1.5 6 2.83333333333333 2.33333333333333 1.5 6
40902.0451022551 8.98666666666667 3.84666666666667 0 2.98666666666667 2.33333333333333 1.51333333333333 6 2.82 2.33333333333333 1.51333333333333 6
40927.0463523176 8.77333333333333 4.06 0 2.83333333333333 2.39333333333333 1.66666666666667 5.94 2.66666666666667 2.39333333333333 1.66666666666667 5.94
40952.0476023801 8.64666666666667 4.18666666666667 0 2.93333333333333 2.62 1.56666666666667 5.71333333333333 2.76666666666667 2.62 1.56666666666667 5.71333333333333
40977.0488524426 8.84666666666667 3.98666666666667 0 3.03333333333333 2.52 1.46666666666667 5.81333333333333 2.86666666666667 2.52 1.46666666666667 5.81333333333333
41002.0501025051 9.11333333333333 3.72 0 3.38666666666667 2.60666666666667 1.11333333333333 5.72666666666667 3.22 2.60666666666667 1.11333333333333 5.72666666666667
41027.0513525676 9.39333333333333 3.44 0 3.66666666666667 2.60666666666667 0.833333333333333 5.72666666666667 3.5 2.60666666666667 0.833333333333333 5.72666666666667
41052.0526026301 9.4 3.43333333333333 0 3.66666666666667 2.6 0.833333333333333 5.73333333333333 3.5 2.6 0.833333333333333 5.73333333333333
41077.0538526926 9.48666666666667 3.29333333333333 0 3.62666666666667 2.42 0.873333333333333 5.86 3.46 2.42 0.873333333333333 5.86
41102.0551027551 9.22666666666667 3.44 0 3.30666666666667 2.24666666666667 1.19333333333333 5.92 3.14 2.24666666666667 1.19333333333333 5.92
41127.0563528176 9.34666666666667 3.32 0 3.46 2.28 1.04 5.88666666666667 3.29333333333333 2.28 1.04 5.88666666666667
41152.0576028801 9.37333333333333 3.29333333333333 0 3.37333333333333 2.16666666666667 1.12666666666667 6 3.20666666666667 2.16666666666667 1.12666666666667 6
41177.0588529426 9.11333333333333 3.55333333333333 0 2.98666666666667 2.04 1.51333333333333 6.12666666666667 2.82 2.04 1.51333333333333 6.12666666666667
41202.0601030051 9.43333333333333 3.23333333333333 0 2.84666666666667 1.58 1.65333333333333 6.58666666666667 2.68 1.58 1.65333333333333 6.58666666666667
41227.0613530677 10.02 2.64666666666667 0 3.03333333333333 1.18 1.46666666666667 6.98666666666667 2.86666666666667 1.18 1.46666666666667 6.98666666666667
41252.0626031302 10.1266666666667 2.54 0 3.16666666666667 1.20666666666667 1.33333333333333 6.96 3 1.20666666666667 1.33333333333333 6.96
41277.0638531927 9.90666666666667 2.76 0 3.16666666666667 1.42666666666667 1.33333333333333 6.74 3 1.42666666666667 1.33333333333333 6.74
41302.0651032552 9.98666666666667 2.68 0 3.32 1.5 1.18 6.66666666666667 3.15333333333333 1.5 1.18 6.66666666666667
41327.0663533177 10.1066666666667 2.56 0 3.44 1.5 1.06 6.66666666666667 3.27333333333333 1.5 1.06 6.66666666666667
41352.0676033802 10.1 2.56666666666667 0 3.46 1.52666666666667 1.04 6.64 3.29333333333333 1.52666666666667 1.04 6.64
41377.0688534427 10.3133333333333 2.35333333333333 0 3.5 1.35333333333333 1 6.81333333333333 3.33333333333333 1.35333333333333 1 6.81333333333333
41402.0701035052 10.64 2.02666666666667 0 3.5 1.02666666666667 1 7.14 3.33333333333333 1.02666666666667 1 7.14
41427.0713535677 10.54 2.12666666666667 0 3.52 1.14666666666667 0.98 7.02 3.35333333333333 1.14666666666667 0.98 7.02
41452.0726036302 10.2666666666667 2.4 0 3.56666666666667 1.46666666666667 0.933333333333333 6.7 3.4 1.46666666666667 0.933333333333333 6.7
41477.0738536927 10.2266666666667 2.44 0 3.74666666666667 1.68666666666667 0.753333333333333 6.48 3.58 1.68666666666667 0.753333333333333 6.48
41502.0751037552 10.26 2.40666666666667 0 3.76 1.66666666666667 0.74 6.5 3.59333333333333 1.66666666666667 0.74 6.5
41527.0763538177 9.96666666666667 2.66666666666667 0 3.83333333333333 2 0.666666666666667 6.13333333333333 3.66666666666667 2 0.666666666666667 6.13333333333333
41552.0776038802 9.80666666666667 2.69333333333333 0 3.83333333333333 2.02666666666667 0.666666666666667 5.97333333333333 3.66666666666667 2.02666666666667 0.666666666666667 5.97333333333333
41577.0788539427 9.74666666666667 2.63333333333333 0 3.83333333333333 1.96666666666667 0.666666666666667 5.91333333333333 3.66666666666667 1.96666666666667 0.666666666666667 5.91333333333333
41602.0801040052 8.96 3.37333333333333 0 3.68666666666667 2.56 0.813333333333333 5.27333333333333 3.52 2.56 0.813333333333333 5.27333333333333
41627.0813540677 8.40666666666667 3.92666666666667 0 3.36 2.78666666666667 1.14 5.04666666666667 3.19333333333333 2.78666666666667 1.14 5.04666666666667
41652.0826041302 8.32666666666667 4.00666666666667 0 3.41333333333333 2.92 1.08666666666667 4.91333333333333 3.24666666666667 2.92 1.08666666666667 4.91333333333333
41677.0838541927 8.57333333333333 3.76 0 3.5 2.76 1 5.07333333333333 3.33333333333333 2.76 1 5.07333333333333
41702.0851042552 8.42 3.86 0 3.36666666666667 2.72666666666667 1.13333333333333 5.05333333333333 3.2 2.72666666666667 1.13333333333333 5.05333333333333
41727.0863543177 7.75333333333333 4.41333333333333 0 3.10666666666667 3.02 1.39333333333333 4.64666666666667 2.94 3.02 1.39333333333333 4.64666666666667
41752.0876043802 7.21333333333333 4.95333333333333 0 2.92 3.37333333333333 1.58 4.29333333333333 2.75333333333333 3.37333333333333 1.58 4.29333333333333
41777.0888544427 6.77333333333333 5.39333333333333 0 2.68 3.57333333333333 1.82 4.09333333333333 2.51333333333333 3.57333333333333 1.82 4.09333333333333
41802.0901045052 6.80666666666667 5.36 0 2.54666666666667 3.40666666666667 1.95333333333333 4.26 2.38 3.40666666666667 1.95333333333333 4.26
41827.0913545677 6.54 5.62666666666667 0 2.47333333333333 3.6 2.02666666666667 4.06666666666667 2.30666666666667 3.6 2.02666666666667 4.06666666666667
41852.0926046302 6.62666666666667 5.54 0 2.60666666666667 3.64666666666667 1.89333333333333 4.02 2.44 3.64666666666667 1.89333333333333 4.02
41877.0938546927 7.24666666666667 4.92 0 2.91333333333333 3.33333333333333 1.58666666666667 4.33333333333333 2.74666666666667 3.33333333333333 1.58666666666667 4.33333333333333
41902.0951047552 7.69333333333333 4.47333333333333 0 3.11333333333333 3.08666666666667 1.38666666666667 4.58 2.94666666666667 3.08666666666667 1.38666666666667 4.58
41927.0963548177 8 4.16666666666667 0 3.33333333333333 3 1.16666666666667 4.66666666666667 3.16666666666667 3 1.16666666666667 4.66666666666667
41952.0976048802 8.34 3.82666666666667 0 3.48 2.80666666666667 1.02 4.86 3.31333333333333 2.80666666666667 1.02 4.86
41977.0988549427 8.76 3.40666666666667 0 3.5 2.40666666666667 1 5.26 3.33333333333333 2.40666666666667 1 5.26
42002.1001050053 8.75333333333333 3.41333333333333 0 3.5 2.41333333333333 1 5.25333333333333 3.33333333333333 2.41333333333333 1 5.25333333333333
42027.1013550678 8.80666666666667 3.36 0 3.5 2.36 1 5.30666666666667 3.33333333333333 2.36 1 5.30666666666667
42052.1026051303 8.6 3.56666666666667 0 3.21333333333333 2.28 1.28666666666667 5.38666666666667 3.04666666666667 2.28 1.28666666666667 5.38666666666667
42077.1038551928 8.56666666666667 3.6 0 3.16666666666667 2.26666666666667 1.33333333333333 5.4 3 2.26666666666667 1.33333333333333 5.4
42102.1051052553 8.64 3.52666666666667 0 3.10666666666667 2.13333333333333 1.39333333333333 5.53333333333333 2.94 2.13333333333333 1.39333333333333 5.53333333333333
42127.1063553178 8.95333333333333 3.21333333333333 0 3.10666666666667 1.82 1.39333333333333 5.84666666666667 2.94 1.82 1.39333333333333 5.84666666666667
42152.1076053803 8.88666666666667 3.28 0 2.82666666666667 1.60666666666667 1.67333333333333 6.06 2.66 1.60666666666667 1.67333333333333 6.06
42177.1088554428 8.85333333333333 3.31333333333333 0 2.85333333333333 1.66666666666667 1.64666666666667 6 2.68666666666667 1.66666666666667 1.64666666666667 6
42202.1101055053 8.71333333333333 3.45333333333333 0 2.54666666666667 1.5 1.95333333333333 6.16666666666667 2.38 1.5 1.95333333333333 6.16666666666667
42227.1113555678 8.48 3.68666666666667 0 2.5 1.68666666666667 2 5.98 2.33333333333333 1.68666666666667 2 5.98
42252.1126056303 8.22666666666667 3.94 0 2.56 2 1.94 5.66666666666667 2.39333333333333 2 1.94 5.66666666666667
42277.1138556928 8.33333333333333 3.83333333333333 0 2.66666666666667 2 1.83333333333333 5.66666666666667 2.5 2 1.83333333333333 5.66666666666667
42302.1151057553 8.33333333333333 3.83333333333333 0 2.66666666666667 2 1.83333333333333 5.66666666666667 2.5 2 1.83333333333333 5.66666666666667
42327.1163558178 8.28 3.88666666666667 0 2.61333333333333 2 1.88666666666667 5.66666666666667 2.44666666666667 2 1.88666666666667 5.66666666666667
42352.1176058803 8.28 3.88666666666667 0 2.55333333333333 1.94 1.94666666666667 5.72666666666667 2.38666666666667 1.94 1.94666666666667 5.72666666666667
42377.1188559428 8.28666666666667 3.88 0 2.51333333333333 1.89333333333333 1.98666666666667 5.77333333333333 2.34666666666667 1.89333333333333 1.98666666666667 5.77333333333333
42402.1201060053 8.20666666666667 3.96 0 2.54 2 1.96 5.66666666666667 2.37333333333333 2 1.96 5.66666666666667
42427.1213560678 8.4 3.76666666666667 0 2.5 1.76666666666667 2 5.9 2.33333333333333 1.76666666666667 2 5.9
42452.1226061303 7.99333333333333 4.17333333333333 0 2.51333333333333 2.18666666666667 1.98666666666667 5.48 2.34666666666667 2.18666666666667 1.98666666666667 5.48
42477.1238561928 7.9 4.26666666666667 0 2.77333333333333 2.54 1.72666666666667 5.12666666666667 2.60666666666667 2.54 1.72666666666667 5.12666666666667
42502.1251062553 8.03333333333333 4.13333333333333 0 2.96 2.59333333333333 1.54 5.07333333333333 2.79333333333333 2.59333333333333 1.54 5.07333333333333
42527.1263563178 7.94666666666667 4.22 0 3 2.72 1.5 4.94666666666667 2.83333333333333 2.72 1.5 4.94666666666667
42552.1276063803 8.02 4.14666666666667 0 3.11333333333333 2.76 1.38666666666667 4.90666666666667 3 2.76 1.33333333333333 4.90666666666667
42577.1288564428 7.84666666666667 4.32 0 3.16666666666667 2.98666666666667 1.33333333333333 4.68 3.16666666666667 2.98666666666667 1.16666666666667 4.68
42602.1301065053 8.06 4.10666666666667 0 3.29333333333333 2.9 1.20666666666667 4.76666666666667 3.29333333333333 2.9 1.04 4.76666666666667
42627.1313565678 8.62 3.54666666666667 0 3.58 2.62666666666667 0.92 5.04 3.58 2.62666666666667 0.753333333333333 5.04
42652.1326066303 8.52 3.64666666666667 0 3.66666666666667 2.81333333333333 0.833333333333333 4.85333333333333 3.66666666666667 2.81333333333333 0.666666666666667 4.85333333333333
42677.1338566928 8.70666666666667 3.46 0 3.75333333333333 2.71333333333333 0.746666666666667 4.95333333333333 3.64666666666667 2.71333333333333 0.686666666666667 4.95333333333333
42702.1351067553 8.29333333333333 3.87333333333333 0 3.62666666666667 3 0.873333333333333 4.66666666666667 3.46 3 0.873333333333333 4.66666666666667
42727.1363568178 8.48 3.68666666666667 0 3.5 2.68666666666667 1 4.98 3.33333333333333 2.68666666666667 1 4.98
42752.1376068803 8.6 3.56666666666667 0 3.52666666666667 2.59333333333333 0.973333333333333 5.07333333333333 3.36 2.59333333333333 0.973333333333333 5.07333333333333
42777.1388569428 8.46 3.70666666666667 0 3.50666666666667 2.71333333333333 0.993333333333333 4.95333333333333 3.34 2.71333333333333 0.993333333333333 4.95333333333333
42802.1401070053 8.38 3.78666666666667 0 3.42666666666667 2.71333333333333 1.07333333333333 4.95333333333333 3.26 2.71333333333333 1.07333333333333 4.95333333333333
42827.1413570679 8.00666666666667 4.16 0 3.14 2.8 1.36 4.86666666666667 2.97333333333333 2.8 1.36 4.86666666666667
42852.1426071304 7.52666666666667 4.64 0 2.84666666666667 2.98666666666667 1.65333333333333 4.68 2.68 2.98666666666667 1.65333333333333 4.68
42877.1438571929 7.71333333333333 4.45333333333333 0 2.94666666666667 2.9 1.55333333333333 4.76666666666667 2.78 2.9 1.55333333333333 4.76666666666667
42902.1451072554 7.89333333333333 4.27333333333333 0 3.21333333333333 2.98666666666667 1.28666666666667 4.68 3.04666666666667 2.98666666666667 1.28666666666667 4.68
42927.1463573179 7.35333333333333 4.81333333333333 0 3.16666666666667 3.48 1.33333333333333 4.18666666666667 3 3.48 1.33333333333333 4.18666666666667
42952.1476073804 7.42666666666667 4.74 0 3.16666666666667 3.40666666666667 1.33333333333333 4.26 3 3.40666666666667 1.33333333333333 4.26
42977.1488574429 7.52666666666667 4.64 0 3.16666666666667 3.30666666666667 1.33333333333333 4.36 3 3.30666666666667 1.33333333333333 4.36
43002.1501075054 7.46666666666667 4.7 0 3.13333333333333 3.33333333333333 1.36666666666667 4.33333333333333 2.96666666666667 3.33333333333333 1.36666666666667 4.33333333333333
43027.1513575679 7.34666666666667 4.82 0 2.91333333333333 3.23333333333333 1.58666666666667 4.43333333333333 2.74666666666667 3.23333333333333 1.58666666666667 4.43333333333333
43052.1526076304 7.64666666666667 4.52 0 3.13333333333333 3.15333333333333 1.36666666666667 4.51333333333333 2.96666666666667 3.15333333333333 1.36666666666667 4.51333333333333
43077.1538576929 7.72666666666667 4.44 0 3.16666666666667 3.10666666666667 1.33333333333333 4.56 3 3.10666666666667 1.33333333333333 4.56
43102.1551077554 7.88 4.28666666666667 0 3.26666666666667 3.05333333333333 1.23333333333333 4.61333333333333 3.1 3.05333333333333 1.23333333333333 4.61333333333333
43127.1563578179 8.00666666666667 4.16 0 3.18 2.84 1.32 4.82666666666667 3.01333333333333 2.84 1.32 4.82666666666667
43152.1576078804 7.79333333333333 4.37333333333333 0 3.08 2.95333333333333 1.42 4.71333333333333 2.91333333333333 2.95333333333333 1.42 4.71333333333333
43177.1588579429 7.52 4.64666666666667 0 2.85333333333333 3 1.64666666666667 4.66666666666667 2.68666666666667 3 1.64666666666667 4.66666666666667
43202.1601080054 7.44 4.72666666666667 0 2.77333333333333 3 1.72666666666667 4.66666666666667 2.66666666666667 3 1.66666666666667 4.66666666666667
43227.1613580679 7.34 4.82666666666667 0 2.66666666666667 2.99333333333333 1.83333333333333 4.67333333333333 2.66666666666667 2.99333333333333 1.66666666666667 4.67333333333333
43252.1626081304 7.65333333333333 4.51333333333333 0 2.68666666666667 2.7 1.81333333333333 4.96666666666667 2.68666666666667 2.7 1.64666666666667 4.96666666666667
43277.1638581929 7.69333333333333 4.47333333333333 0 2.74666666666667 2.72 1.75333333333333 4.94666666666667 2.74666666666667 2.72 1.58666666666667 4.94666666666667
43302.1651082554 7.48666666666667 4.68 0 2.78 2.96 1.72 4.70666666666667 2.78 2.96 1.55333333333333 4.70666666666667
43327.1663583179 7.83333333333333 4.33333333333333 0 2.83333333333333 2.66666666666667 1.66666666666667 5 2.83333333333333 2.66666666666667 1.5 5
43352.1676083804 8.08 4.08666666666667 0 2.98666666666667 2.57333333333333 1.51333333333333 5.09333333333333 2.98666666666667 2.57333333333333 1.34666666666667 5.09333333333333
43377.1688584429 8.23333333333333 3.93333333333333 0 3.09333333333333 2.52666666666667 1.40666666666667 5.14 3.09333333333333 2.52666666666667 1.24 5.14
43402.1701085054 8.12666666666667 4.04 0 3.16666666666667 2.70666666666667 1.33333333333333 4.96 3.16666666666667 2.70666666666667 1.16666666666667 4.96
43427.1713585679 7.8 4.36666666666667 0 3.01333333333333 2.88 1.48666666666667 4.78666666666667 3.01333333333333 2.88 1.32 4.78666666666667
43452.1726086304 7.74666666666667 4.42 0 3.08 3 1.42 4.66666666666667 3.08 3 1.25333333333333 4.66666666666667
43477.1738586929 7.95333333333333 4.21333333333333 0 3.14666666666667 2.86 1.35333333333333 4.80666666666667 3.14666666666667 2.86 1.18666666666667 4.80666666666667
43502.1751087554 7.89333333333333 4.27333333333333 0 3.16666666666667 2.94 1.33333333333333 4.72666666666667 3.16666666666667 2.94 1.16666666666667 4.72666666666667
43527.1763588179 7.96666666666667 4.16666666666667 0.00666666666666667 3.16666666666667 2.83333333333333 1.33333333333333 4.8 3.16666666666667 2.83333333333333 1.16666666666667 4.8
43552.1776088804 7.86 4.14 0 3.19333333333333 2.83333333333333 1.30666666666667 4.66666666666667 3.19333333333333 2.83333333333333 1.14 4.66666666666667
43577.1788589429 8 4 0 3.33333333333333 2.83333333333333 1.16666666666667 4.66666666666667 3.33333333333333 2.83333333333333 1 4.66666666666667
43602.1801090055 8.02 3.98 0 3.22 2.7 1.28 4.8 3.22 2.7 1.11333333333333 4.8
43627.181359068 7.7 4.3 0 3.02 2.82 1.48 4.68 3.02 2.82 1.31333333333333 4.68
43652.1826091305 7.97333333333333 3.96 0 3.16666666666667 2.69333333333333 1.26666666666667 4.80666666666667 3.16666666666667 2.69333333333333 1.1 4.80666666666667
43677.183859193 8.62666666666667 3.20666666666667 0 3.26 2.13333333333333 1.07333333333333 5.36666666666667 3.26 2.13333333333333 0.906666666666667 5.36666666666667
43702.1851092555 8.73333333333333 3.1 0 3.16666666666667 1.93333333333333 1.16666666666667 5.56666666666667 3.16666666666667 1.93333333333333 1 5.56666666666667
43727.186359318 8.78 3.05333333333333 0 3.26 1.98 1.07333333333333 5.52 3.26 1.98 0.906666666666667 5.52
43752.1876093805 9.29333333333333 2.54 0 3.37333333333333 1.58 0.96 5.92 3.36666666666667 1.58 0.8 5.92
43777.188859443 9.50666666666667 2.32666666666667 0 3.64 1.63333333333333 0.693333333333333 5.86666666666667 3.47333333333333 1.63333333333333 0.693333333333333 5.86666666666667
43802.1901095055 9.59333333333333 2.24 0 3.5 1.40666666666667 0.833333333333333 6.09333333333333 3.33333333333333 1.40666666666667 0.833333333333333 6.09333333333333
43827.191359568 9.52 2.31333333333333 0 3.5 1.48 0.833333333333333 6.02 3.33333333333333 1.48 0.833333333333333 6.02
43852.1926096305 9.18666666666667 2.64666666666667 0 3.46 1.77333333333333 0.873333333333333 5.72666666666667 3.29333333333333 1.77333333333333 0.873333333333333 5.72666666666667
43877.193859693 8.97333333333333 2.86 0 3.42 1.94666666666667 0.913333333333333 5.55333333333333 3.25333333333333 1.94666666666667 0.913333333333333 5.55333333333333
43902.1951097555 8.6 3.23333333333333 0 3.31333333333333 2.21333333333333 1.02 5.28666666666667 3.14666666666667 2.21333333333333 1.02 5.28666666666667
43927.196359818 8.66666666666667 3.16666666666667 0 3.46 2.29333333333333 0.873333333333333 5.20666666666667 3.29333333333333 2.29333333333333 0.873333333333333 5.20666666666667
43952.1976098805 8.49333333333333 3.34 0 3.32666666666667 2.33333333333333 1.00666666666667 5.16666666666667 3.16 2.33333333333333 1.00666666666667 5.16666666666667
43977.198859943 8.5 3.33333333333333 0 3.16666666666667 2.16666666666667 1.16666666666667 5.33333333333333 3 2.16666666666667 1.16666666666667 5.33333333333333
44002.2001100055 8.46666666666667 3.36666666666667 0 3.16666666666667 2.2 1.16666666666667 5.3 3 2.2 1.16666666666667 5.3
44027.201360068 8.62666666666667 3.20666666666667 0 3.16666666666667 2.04 1.16666666666667 5.46 3 2.04 1.16666666666667 5.46
44052.2026101305 8.52666666666667 3.30666666666667 0 3.21333333333333 2.18666666666667 1.12 5.31333333333333 3.04666666666667 2.18666666666667 1.12 5.31333333333333
44077.203860193 8.37333333333333 3.46 0 3.22 2.34666666666667 1.11333333333333 5.15333333333333 3.05333333333333 2.34666666666667 1.11333333333333 5.15333333333333
44102.2051102555 8.18 3.65333333333333 0 3.18 2.5 1.15333333333333 5 3.01333333333333 2.5 1.15333333333333 5
44127.206360318 8.02 3.81333333333333 0 2.9 2.38 1.43333333333333 5.12 2.73333333333333 2.38 1.43333333333333 5.12
44152.2076103805 7.89333333333333 3.94 0 2.88 2.48666666666667 1.45333333333333 5.01333333333333 2.71333333333333 2.48666666666667 1.45333333333333 5.01333333333333
44177.208860443 7.48666666666667 4.34666666666667 0 2.85333333333333 2.86666666666667 1.48 4.63333333333333 2.68666666666667 2.86666666666667 1.48 4.63333333333333
44202.2101105055 7.40666666666667 4.42666666666667 0 3.04 3.13333333333333 1.29333333333333 4.36666666666667 2.87333333333333 3.13333333333333 1.29333333333333 4.36666666666667
44227.211360568 7.44 4.39333333333333 0 3.03333333333333 3.09333333333333 1.3 4.40666666666667 2.86666666666667 3.09333333333333 1.3 4.40666666666667
44252.2126106305 7.62 4.21333333333333 0 3 2.88 1.33333333333333 4.62 2.83333333333333 2.88 1.33333333333333 4.62
44277.213860693 7.97333333333333 3.86 0 3 2.52666666666667 1.33333333333333 4.97333333333333 2.83333333333333 2.52666666666667 1.33333333333333 4.97333333333333
44302.2151107555 8.28666666666667 3.54666666666667 0 3 2.21333333333333 1.33333333333333 5.28666666666667 2.83333333333333 2.21333333333333 1.33333333333333 5.28666666666667
44327.216360818 8.10666666666667 3.72666666666667 0 2.94 2.33333333333333 1.39333333333333 5.16666666666667 2.77333333333333 2.33333333333333 1.39333333333333 5.16666666666667
44352.2176108805 8.00666666666667 3.82666666666667 0 2.83333333333333 2.32666666666667 1.5 5.17333333333333 2.66666666666667 2.32666666666667 1.5 5.17333333333333
44377.218860943 8.20666666666667 3.62666666666667 0 2.80666666666667 2.1 1.52666666666667 5.4 2.64 2.1 1.52666666666667 5.4
44402.2201110055 8.06666666666667 3.76666666666667 0 2.51333333333333 1.94666666666667 1.82 5.55333333333333 2.34666666666667 1.94666666666667 1.82 5.55333333333333
44427.2213610681 8.09333333333333 3.74 0 2.76 2.16666666666667 1.57333333333333 5.33333333333333 2.59333333333333 2.16666666666667 1.57333333333333 5.33333333333333
44452.2226111306 8.00666666666667 3.77333333333333 0 2.78 2.27333333333333 1.5 5.22666666666667 2.61333333333333 2.27333333333333 1.5 5.22666666666667
44477.2238611931 7.8 3.86666666666667 0 2.66666666666667 2.36666666666667 1.5 5.13333333333333 2.5 2.36666666666667 1.5 5.13333333333333
44502.2251112556 7.58666666666667 4.08 0 2.58666666666667 2.5 1.58 5 2.42 2.5 1.58 5
44527.2263613181 7.88666666666667 3.78 0 2.66666666666667 2.28 1.5 5.22 2.5 2.28 1.5 5.22
44552.2276113806 8.36 3.22666666666667 0 2.74 1.88 1.34666666666667 5.62 2.57333333333333 1.88 1.34666666666667 5.62
44577.2288614431 8.26666666666667 3.18 0 2.75333333333333 1.93333333333333 1.24666666666667 5.51333333333333 2.58666666666667 1.93333333333333 1.24666666666667 5.51333333333333
44602.2301115056 8.34 2.99333333333333 0 2.68 1.67333333333333 1.32 5.66 2.51333333333333 1.67333333333333 1.32 5.66
44627.2313615681 8.36 2.97333333333333 0 2.77333333333333 1.74666666666667 1.22666666666667 5.58666666666667 2.60666666666667 1.74666666666667 1.22666666666667 5.58666666666667
44652.2326116306 8.24666666666667 3.08666666666667 0 2.66666666666667 1.75333333333333 1.33333333333333 5.58 2.5 1.75333333333333 1.33333333333333 5.58
44677.2338616931 8.28 3.05333333333333 0 2.66666666666667 1.72 1.33333333333333 5.61333333333333 2.5 1.72 1.33333333333333 5.61333333333333
44702.2351117556 8.18666666666667 3.14666666666667 0 2.66 1.80666666666667 1.34 5.52666666666667 2.49333333333333 1.80666666666667 1.34 5.52666666666667
44727.2363618181 8.10666666666667 3.22666666666667 0 2.66666666666667 1.89333333333333 1.33333333333333 5.44 2.5 1.89333333333333 1.33333333333333 5.44
44752.2376118806 8.01333333333333 3.32 0 2.58666666666667 1.90666666666667 1.41333333333333 5.42666666666667 2.42 1.90666666666667 1.41333333333333 5.42666666666667
44777.2388619431 8.06666666666667 3.26666666666667 0 2.56666666666667 1.83333333333333 1.43333333333333 5.5 2.4 1.83333333333333 1.43333333333333 5.5
44802.2401120056 8.08666666666667 3.24666666666667 0 2.58666666666667 1.83333333333333 1.41333333333333 5.5 2.42 1.83333333333333 1.41333333333333 5.5
44827.2413620681 7.95333333333333 3.38 0 2.58 1.96 1.42 5.37333333333333 2.41333333333333 1.96 1.42 5.37333333333333
44852.2426121306 8.18 3.15333333333333 0 2.76 1.91333333333333 1.24 5.42 2.59333333333333 1.91333333333333 1.24 5.42
44877.2438621931 8.01333333333333 3.32 0 2.59333333333333 1.91333333333333 1.40666666666667 5.42 2.42666666666667 1.91333333333333 1.40666666666667 5.42
44902.2451122556 8 3.33333333333333 0 2.28666666666667 1.62 1.71333333333333 5.71333333333333 2.12 1.62 1.71333333333333 5.71333333333333
44927.2463623181 8.16666666666667 3.16666666666667 0 2.49333333333333 1.66 1.50666666666667 5.67333333333333 2.32666666666667 1.66 1.50666666666667 5.67333333333333
44952.2476123806 8.35333333333333 2.98 0 2.46666666666667 1.44666666666667 1.53333333333333 5.88666666666667 2.34666666666667 1.44666666666667 1.48666666666667 5.88666666666667
44977.2488624431 8.21333333333333 3.12 0 2.33333333333333 1.45333333333333 1.66666666666667 5.88 2.33333333333333 1.45333333333333 1.5 5.88
45002.2501125056 8.46666666666667 2.86666666666667 0 2.46666666666667 1.33333333333333 1.53333333333333 6 2.46666666666667 1.33333333333333 1.36666666666667 6
45027.2513625681 8.52666666666667 2.80666666666667 0 2.66 1.46666666666667 1.34 5.86666666666667 2.66 1.46666666666667 1.17333333333333 5.86666666666667
45052.2526126306 8.42 2.91333333333333 0 2.67333333333333 1.58666666666667 1.32666666666667 5.74666666666667 2.67333333333333 1.58666666666667 1.16 5.74666666666667
45077.2538626931 8.44666666666667 2.88666666666667 0 2.83333333333333 1.72 1.16666666666667 5.61333333333333 2.83333333333333 1.72 1 5.61333333333333
45102.2551127556 8.31333333333333 3.02 0 2.82666666666667 1.84666666666667 1.17333333333333 5.48666666666667 2.82666666666667 1.84666666666667 1.00666666666667 5.48666666666667
45127.2563628181 8.33333333333333 3 0 2.80666666666667 1.80666666666667 1.19333333333333 5.52666666666667 2.80666666666667 1.80666666666667 1.02666666666667 5.52666666666667
45152.2576128806 8.66666666666667 2.66666666666667 0 3 1.66666666666667 1 5.66666666666667 3 1.66666666666667 0.833333333333333 5.66666666666667
45177.2588629431 8.45333333333333 2.88 0 2.85333333333333 1.73333333333333 1.14666666666667 5.6 2.85333333333333 1.73333333333333 0.98 5.6
45202.2601130057 8.52666666666667 2.80666666666667 0 2.88666666666667 1.69333333333333 1.11333333333333 5.64 2.8 1.69333333333333 1.03333333333333 5.64
45227.2613630682 8.88666666666667 2.44666666666667 0 3.05333333333333 1.5 0.946666666666667 5.83333333333333 2.88666666666667 1.5 0.946666666666667 5.83333333333333
45252.2626131307 8.94 2.39333333333333 0 3.08666666666667 1.48 0.913333333333333 5.85333333333333 2.92 1.48 0.913333333333333 5.85333333333333
45277.2638631932 9.1 2.23333333333333 0 3.1 1.33333333333333 0.9 6 2.93333333333333 1.33333333333333 0.9 6
45302.2651132557 8.83333333333333 2.5 0 2.83333333333333 1.33333333333333 1.16666666666667 6 2.66666666666667 1.33333333333333 1.16666666666667 6
45327.2663633182 8.38666666666667 2.94666666666667 0 2.55333333333333 1.5 1.44666666666667 5.83333333333333 2.38666666666667 1.5 1.44666666666667 5.83333333333333
45352.2676133807 7.72666666666667 3.60666666666667 0 2.06 1.66666666666667 1.94 5.66666666666667 1.89333333333333 1.66666666666667 1.94 5.66666666666667
45377.2688634432 7.71333333333333 3.62 0 2.04 1.66 1.96 5.67333333333333 1.87333333333333 1.66 1.96 5.67333333333333
45402.2701135057 7.70666666666667 3.62666666666667 0 2 1.62666666666667 2 5.70666666666667 1.83333333333333 1.62666666666667 2 5.70666666666667
45427.2713635682 7.58666666666667 3.74666666666667 0 2 1.74666666666667 2 5.58666666666667 1.83333333333333 1.74666666666667 2 5.58666666666667
45452.2726136307 7.65333333333333 3.68 0 2.15333333333333 1.83333333333333 1.84666666666667 5.5 1.98666666666667 1.83333333333333 1.84666666666667 5.5
45477.2738636932 7.8 3.53333333333333 0 2.20666666666667 1.74 1.79333333333333 5.59333333333333 2.04 1.74 1.79333333333333 5.59333333333333
45502.2751137557 8.04 3.29333333333333 0 2.47333333333333 1.76666666666667 1.52666666666667 5.56666666666667 2.30666666666667 1.76666666666667 1.52666666666667 5.56666666666667
45527.2763638182 7.96666666666667 3.36666666666667 0 2.50666666666667 1.87333333333333 1.49333333333333 5.46 2.34 1.87333333333333 1.49333333333333 5.46
45552.2776138807 7.36666666666667 3.96666666666667 0 2.5 2.46666666666667 1.5 4.86666666666667 2.33333333333333 2.46666666666667 1.5 4.86666666666667
45577.2788639432 7.13333333333333 4.2 0 2.60666666666667 2.80666666666667 1.39333333333333 4.52666666666667 2.44 2.80666666666667 1.39333333333333 4.52666666666667
45602.2801140057 7.06666666666667 4.26666666666667 0 2.56 2.82666666666667 1.44 4.50666666666667 2.39333333333333 2.82666666666667 1.44 4.50666666666667
45627.2813640682 7.42 3.91333333333333 0 2.5 2.41333333333333 1.5 4.92 2.33333333333333 2.41333333333333 1.5 4.92
45652.2826141307 7.69333333333333 3.64 0 2.5 2.14 1.5 5.19333333333333 2.33333333333333 2.14 1.5 5.19333333333333
45677.2838641932 7.97333333333333 3.36 0 2.57333333333333 1.93333333333333 1.42666666666667 5.4 2.40666666666667 1.93333333333333 1.42666666666667 5.4
45702.2851142557 7.56666666666667 3.76666666666667 0 2.35333333333333 2.12 1.64666666666667 5.21333333333333 2.18666666666667 2.12 1.64666666666667 5.21333333333333
45727.2863643182 7.54666666666667 3.78666666666667 0 2.39333333333333 2.18 1.60666666666667 5.15333333333333 2.22666666666667 2.18 1.60666666666667 5.15333333333333
45752.2876143807 7.91333333333333 3.42 0 2.5 1.92 1.5 5.41333333333333 2.33333333333333 1.92 1.5 5.41333333333333
45777.2888644432 7.92666666666667 3.40666666666667 0 2.46 1.86666666666667 1.54 5.46666666666667 2.29333333333333 1.86666666666667 1.54 5.46666666666667
45802.2901145057 7.57333333333333 3.76 0 2.45333333333333 2.21333333333333 1.54666666666667 5.12 2.28666666666667 2.21333333333333 1.54666666666667 5.12
45827.2913645682 7.46 3.87333333333333 0 2.5 2.37333333333333 1.5 4.96 2.33333333333333 2.37333333333333 1.5 4.96
45852.2926146307 7.49333333333333 3.84 0 2.36666666666667 2.20666666666667 1.63333333333333 5.12666666666667 2.2 2.20666666666667 1.63333333333333 5.12666666666667
45877.2938646932 7.56 3.77333333333333 0 2.45333333333333 2.22666666666667 1.54666666666667 5.10666666666667 2.28666666666667 2.22666666666667 1.54666666666667 5.10666666666667
45902.2951147557 7.74 3.59333333333333 0 2.42666666666667 2.02 1.57333333333333 5.31333333333333 2.26 2.02 1.57333333333333 5.31333333333333
45927.2963648182 7.98 3.35333333333333 0 2.40666666666667 1.76 1.59333333333333 5.57333333333333 2.24 1.76 1.59333333333333 5.57333333333333
45952.2976148807 7.84 3.49333333333333 0 2.33333333333333 1.82666666666667 1.66666666666667 5.50666666666667 2.16666666666667 1.82666666666667 1.66666666666667 5.50666666666667
45977.2988649432 7.84666666666667 3.48666666666667 0 2.16666666666667 1.65333333333333 1.83333333333333 5.68 2 1.65333333333333 1.83333333333333 5.68
46002.3001150058 7.86 3.47333333333333 0 2.02 1.49333333333333 1.98 5.84 1.85333333333333 1.49333333333333 1.98 5.84
46027.3013650683 8.16666666666667 3.16666666666667 0 2.16666666666667 1.33333333333333 1.83333333333333 6 2 1.33333333333333 1.83333333333333 6
46052.3026151308 8.09333333333333 3.24 0 2.09333333333333 1.33333333333333 1.90666666666667 6 1.92666666666667 1.33333333333333 1.90666666666667 6
46077.3038651933 7.96 3.37333333333333 0 2.06 1.43333333333333 1.94 5.9 1.89333333333333 1.43333333333333 1.94 5.9
46102.3051152558 8.09333333333333 3.24 0 2.16666666666667 1.40666666666667 1.83333333333333 5.92666666666667 2.12666666666667 1.40666666666667 1.70666666666667 5.92666666666667
46127.3063653183 7.99333333333333 3.34 0 2.31333333333333 1.65333333333333 1.68666666666667 5.68 2.31333333333333 1.65333333333333 1.52 5.68
46152.3076153808 8.12666666666667 3.20666666666667 0 2.62 1.82666666666667 1.38 5.50666666666667 2.62 1.82666666666667 1.21333333333333 5.50666666666667
46177.3088654433 8.16 3.17333333333333 0 2.60666666666667 1.78 1.39333333333333 5.55333333333333 2.60666666666667 1.78 1.22666666666667 5.55333333333333
46202.3101155058 7.95333333333333 3.38 0 2.52666666666667 1.90666666666667 1.47333333333333 5.42666666666667 2.52666666666667 1.90666666666667 1.30666666666667 5.42666666666667
46227.3113655683 7.84666666666667 3.48666666666667 0 2.41333333333333 1.9 1.58666666666667 5.43333333333333 2.36666666666667 1.9 1.46666666666667 5.43333333333333
46252.3126156308 8.14 3.19333333333333 0 2.33333333333333 1.52666666666667 1.66666666666667 5.80666666666667 2.16666666666667 1.52666666666667 1.66666666666667 5.80666666666667
46277.3138656933 7.86 3.47333333333333 0 2.39333333333333 1.86666666666667 1.60666666666667 5.46666666666667 2.22666666666667 1.86666666666667 1.60666666666667 5.46666666666667
46302.3151157558 7.9 3.43333333333333 0 2.42666666666667 1.86 1.57333333333333 5.47333333333333 2.26 1.86 1.57333333333333 5.47333333333333
46327.3163658183 7.92 3.41333333333333 0 2.66666666666667 2.08 1.33333333333333 5.25333333333333 2.5 2.08 1.33333333333333 5.25333333333333
46352.3176158808 7.94666666666667 3.38666666666667 0 2.8 2.18666666666667 1.2 5.14666666666667 2.63333333333333 2.18666666666667 1.2 5.14666666666667
46377.3188659433 7.76666666666667 3.56666666666667 0 2.43333333333333 2 1.56666666666667 5.33333333333333 2.26666666666667 2 1.56666666666667 5.33333333333333
46402.3201160058 7.85333333333333 3.48 0 2.34666666666667 1.82666666666667 1.65333333333333 5.50666666666667 2.18 1.82666666666667 1.65333333333333 5.50666666666667
46427.3213660683 8.1 3.23333333333333 0 2.6 1.83333333333333 1.4 5.5 2.43333333333333 1.83333333333333 1.4 5.5
46452.3226161308 8.08666666666667 3.24666666666667 0 2.58666666666667 1.83333333333333 1.41333333333333 5.5 2.42 1.83333333333333 1.41333333333333 5.5
46477.3238661933 7.75333333333333 3.58 0 2.5 2.08 1.5 5.25333333333333 2.33333333333333 2.08 1.5 5.25333333333333
46502.3251162558 7.87333333333333 3.46 0 2.37333333333333 1.83333333333333 1.62666666666667 5.5 2.20666666666667 1.83333333333333 1.62666666666667 5.5
46527.3263663183 7.72666666666667 3.60666666666667 0 2.32 1.92666666666667 1.68 5.40666666666667 2.15333333333333 1.92666666666667 1.68 5.40666666666667
46552.3276163808 7.87333333333333 3.46 0 2.33333333333333 1.79333333333333 1.66666666666667 5.54 2.16666666666667 1.79333333333333 1.66666666666667 5.54
46577.3288664433 7.94 3.39333333333333 0 2.27333333333333 1.66666666666667 1.72666666666667 5.66666666666667 2.10666666666667 1.66666666666667 1.72666666666667 5.66666666666667
46602.3301165058 7.74666666666667 3.58666666666667 0 2.16666666666667 1.75333333333333 1.83333333333333 5.58 2 1.75333333333333 1.83333333333333 5.58
46627.3313665683 7.58 3.75333333333333 0 2.16666666666667 1.92 1.83333333333333 5.41333333333333 2 1.92 1.83333333333333 5.41333333333333
46652.3326166308 7.64666666666667 3.68666666666667 0 2.19333333333333 1.88 1.80666666666667 5.45333333333333 2.02666666666667 1.88 1.80666666666667 5.45333333333333
46677.3338666933 8.14 3.19333333333333 0 2.43333333333333 1.62666666666667 1.56666666666667 5.70666666666667 2.26666666666667 1.62666666666667 1.56666666666667 5.70666666666667
46702.3351167558 8.24 3.09333333333333 0 2.56 1.65333333333333 1.44 5.68 2.39333333333333 1.65333333333333 1.44 5.68
46727.3363668183 8.08666666666667 3.24666666666667 0 2.59333333333333 1.84 1.40666666666667 5.49333333333333 2.45333333333333 1.84 1.38 5.49333333333333
46752.3376168808 7.31333333333333 4.02 0 2.33333333333333 2.35333333333333 1.66666666666667 4.98 2.33333333333333 2.35333333333333 1.5 4.98
46777.3388669433 7.16 4.17333333333333 0 2.39333333333333 2.56666666666667 1.60666666666667 4.76666666666667 2.26 2.56666666666667 1.57333333333333 4.76666666666667
46802.3401170059 7.1 4.14 0 2.43333333333333 2.66666666666667 1.47333333333333 4.66666666666667 2.26666666666667 2.66666666666667 1.47333333333333 4.66666666666667
46827.3413670684 6.83333333333333 4.33333333333333 0 2.2 2.7 1.63333333333333 4.63333333333333 2.03333333333333 2.7 1.63333333333333 4.63333333333333
46852.3426171309 7.16666666666667 4 0 2.16666666666667 2.33333333333333 1.66666666666667 5 2 2.33333333333333 1.66666666666667 5
46877.3438671934 7.08666666666667 4.08 0 2.08 2.32666666666667 1.75333333333333 5.00666666666667 1.91333333333333 2.32666666666667 1.75333333333333 5.00666666666667
46902.3451172559 7.17333333333333 3.99333333333333 0 1.93333333333333 2.09333333333333 1.9 5.24 1.76666666666667 2.09333333333333 1.9 5.24
46927.3463673184 6.79333333333333 4.37333333333333 0 1.75333333333333 2.29333333333333 2.08 5.04 1.58666666666667 2.29333333333333 2.08 5.04
46952.3476173809 6.81333333333333 4.35333333333333 0 1.90666666666667 2.42666666666667 1.92666666666667 4.90666666666667 1.74 2.42666666666667 1.92666666666667 4.90666666666667
46977.3488674434 6.83333333333333 4.33333333333333 0 2 2.5 1.83333333333333 4.83333333333333 1.83333333333333 2.5 1.83333333333333 4.83333333333333
47002.3501175059 6.83333333333333 4.33333333333333 0 2 2.5 1.83333333333333 4.83333333333333 1.83333333333333 2.5 1.83333333333333 4.83333333333333
47027.3513675684 6.86 4.30666666666667 0 2.16666666666667 2.64 1.66666666666667 4.69333333333333 2 2.64 1.66666666666667 4.69333333333333
47052.3526176309 6.83333333333333 4.33333333333333 0 2.28666666666667 2.78666666666667 1.54666666666667 4.54666666666667 2.12 2.78666666666667 1.54666666666667 4.54666666666667
47077.3538676934 7.4 3.76666666666667 0 2.65333333333333 2.58666666666667 1.18 4.74666666666667 2.48666666666667 2.58666666666667 1.18 4.74666666666667
47102.3551177559 7.48666666666667 3.68 0 2.54666666666667 2.39333333333333 1.28666666666667 4.94 2.38 2.39333333333333 1.28666666666667 4.94
47127.3563678184 7.49333333333333 3.67333333333333 0 2.46 2.3 1.37333333333333 5.03333333333333 2.29333333333333 2.3 1.37333333333333 5.03333333333333
47152.3576178809 7.18666666666667 3.98 0 2.5 2.64666666666667 1.33333333333333 4.68666666666667 2.33333333333333 2.64666666666667 1.33333333333333 4.68666666666667
47177.3588679434 7.43333333333333 3.73333333333333 0 2.68666666666667 2.58666666666667 1.14666666666667 4.74666666666667 2.52 2.58666666666667 1.14666666666667 4.74666666666667
47202.3601180059 7.4 3.76666666666667 0 2.53333333333333 2.46666666666667 1.3 4.86666666666667 2.36666666666667 2.46666666666667 1.3 4.86666666666667
47227.3613680684 7.96 3.20666666666667 0 2.64666666666667 2.02 1.18666666666667 5.31333333333333 2.48 2.02 1.18666666666667 5.31333333333333
47252.3626181309 8.45333333333333 2.71333333333333 0 2.82666666666667 1.70666666666667 1.00666666666667 5.62666666666667 2.66 1.70666666666667 1.00666666666667 5.62666666666667
47277.3638681934 8.39333333333333 2.77333333333333 0 2.72666666666667 1.66666666666667 1.10666666666667 5.66666666666667 2.56 1.66666666666667 1.10666666666667 5.66666666666667
47302.3651182559 8.31333333333333 2.85333333333333 0 2.68 1.7 1.15333333333333 5.63333333333333 2.51333333333333 1.7 1.15333333333333 5.63333333333333
47327.3663683184 7.92 3.24666666666667 0 2.52 1.93333333333333 1.31333333333333 5.4 2.35333333333333 1.93333333333333 1.31333333333333 5.4
47352.3676183809 7.92666666666667 3.18 0 2.53333333333333 1.88 1.3 5.39333333333333 2.36666666666667 1.88 1.3 5.39333333333333
47377.3688684434 7.57333333333333 3.42666666666667 0 2.44666666666667 2.04 1.38666666666667 5.12666666666667 2.28 2.04 1.38666666666667 5.12666666666667
47402.3701185059 7.34 3.66 0 2.5 2.32666666666667 1.33333333333333 4.84 2.33333333333333 2.32666666666667 1.33333333333333 4.84
47427.3713685684 7.19333333333333 3.80666666666667 0 2.38666666666667 2.36 1.44666666666667 4.80666666666667 2.22 2.36 1.44666666666667 4.80666666666667
47452.3726186309 6.79333333333333 4.20666666666667 0 2.33333333333333 2.70666666666667 1.5 4.46 2.16666666666667 2.70666666666667 1.5 4.46
47477.3738686934 6.78666666666667 4.21333333333333 0 2.48666666666667 2.86666666666667 1.34666666666667 4.3 2.32 2.86666666666667 1.34666666666667 4.3
47502.3751187559 6.88 4.12 0 2.5 2.78666666666667 1.33333333333333 4.38 2.33333333333333 2.78666666666667 1.33333333333333 4.38
47527.3763688184 7.31333333333333 3.68666666666667 0 2.5 2.35333333333333 1.33333333333333 4.81333333333333 2.33333333333333 2.35333333333333 1.33333333333333 4.81333333333333
47552.3776188809 7.40666666666667 3.59333333333333 0 2.5 2.26 1.33333333333333 4.90666666666667 2.33333333333333 2.26 1.33333333333333 4.90666666666667
47577.3788689434 7.08666666666667 3.91333333333333 0 2.24 2.32 1.59333333333333 4.84666666666667 2.07333333333333 2.32 1.59333333333333 4.84666666666667
47602.380119006 6.82666666666667 4.17333333333333 0 2.14666666666667 2.48666666666667 1.68666666666667 4.68 1.98 2.48666666666667 1.68666666666667 4.68
47627.3813690685 6.9 4.04 0 2.03333333333333 2.24 1.8 4.86666666666667 1.86666666666667 2.24 1.8 4.86666666666667
47652.382619131 6.98 3.85333333333333 0 2.17333333333333 2.19333333333333 1.66 4.80666666666667 2.00666666666667 2.19333333333333 1.66 4.80666666666667
47677.3838691935 7.3 3.53333333333333 0 2.48666666666667 2.18666666666667 1.34666666666667 4.81333333333333 2.32 2.18666666666667 1.34666666666667 4.81333333333333
47702.385119256 7.13333333333333 3.7 0 2.55333333333333 2.42 1.28 4.58 2.38666666666667 2.42 1.28 4.58
47727.3863693185 7.26666666666667 3.56666666666667 0 2.66666666666667 2.4 1.16666666666667 4.6 2.5 2.4 1.16666666666667 4.6
47752.387619381 7.17333333333333 3.66 0 2.64666666666667 2.47333333333333 1.18666666666667 4.52666666666667 2.48 2.47333333333333 1.18666666666667 4.52666666666667
47777.3888694435 6.96 3.87333333333333 0 2.62666666666667 2.66666666666667 1.20666666666667 4.33333333333333 2.46 2.66666666666667 1.20666666666667 4.33333333333333
47802.390119506 7 3.83333333333333 0 2.66666666666667 2.66666666666667 1.16666666666667 4.33333333333333 2.5 2.66666666666667 1.16666666666667 4.33333333333333
47827.3913695685 7.07333333333333 3.72666666666667 0 2.66666666666667 2.56 1.16666666666667 4.40666666666667 2.5 2.56 1.16666666666667 4.40666666666667
47852.392619631 7.28 3.38666666666667 0 2.66666666666667 2.22 1.16666666666667 4.61333333333333 2.5 2.22 1.16666666666667 4.61333333333333
47877.3938696935 7.5 3.16666666666667 0 2.66666666666667 2 1.16666666666667 4.83333333333333 2.5 2 1.16666666666667 4.83333333333333
47902.395119756 7.24 3.42666666666667 0 2.5 2.09333333333333 1.33333333333333 4.74 2.33333333333333 2.09333333333333 1.33333333333333 4.74
47927.3963698185 7.23333333333333 3.43333333333333 0 2.56666666666667 2.16666666666667 1.26666666666667 4.66666666666667 2.4 2.16666666666667 1.26666666666667 4.66666666666667
47952.397619881 7.4 3.26666666666667 0 2.5 1.93333333333333 1.33333333333333 4.9 2.33333333333333 1.93333333333333 1.33333333333333 4.9
47977.3988699435 7.68666666666667 2.98 0 2.5 1.64666666666667 1.33333333333333 5.18666666666667 2.33333333333333 1.64666666666667 1.33333333333333 5.18666666666667
48002.400120006 7.51333333333333 3.15333333333333 0 2.5 1.82 1.33333333333333 5.01333333333333 2.33333333333333 1.82 1.33333333333333 5.01333333333333
48027.4013700685 7.46666666666667 3.2 0 2.55333333333333 1.92 1.28 4.91333333333333 2.38666666666667 1.92 1.28 4.91333333333333
48052.402620131 7.85333333333333 2.81333333333333 0 2.82666666666667 1.80666666666667 1.00666666666667 5.02666666666667 2.66 1.80666666666667 1.00666666666667 5.02666666666667
48077.4038701935 8.03333333333333 2.63333333333333 0 2.86666666666667 1.66666666666667 0.966666666666667 5.16666666666667 2.7 1.66666666666667 0.966666666666667 5.16666666666667
48102.405120256 7.95333333333333 2.71333333333333 0 2.82666666666667 1.70666666666667 1.00666666666667 5.12666666666667 2.66 1.70666666666667 1.00666666666667 5.12666666666667
48127.4063703185 7.7 2.96666666666667 0 2.88 2.01333333333333 0.953333333333333 4.82 2.71333333333333 2.01333333333333 0.953333333333333 4.82
48152.407620381 7.44 3.22666666666667 0 2.92666666666667 2.32 0.906666666666667 4.51333333333333 2.76 2.32 0.906666666666667 4.51333333333333
48177.4088704435 7.32 3.34666666666667 0 2.94666666666667 2.46 0.886666666666667 4.37333333333333 2.78 2.46 0.886666666666667 4.37333333333333
48202.410120506 7.06 3.60666666666667 0 2.86 2.63333333333333 0.973333333333333 4.2 2.69333333333333 2.63333333333333 0.973333333333333 4.2
48227.4113705685 7.13333333333333 3.53333333333333 0 2.64 2.34 1.19333333333333 4.49333333333333 2.6 2.34 1.06666666666667 4.49333333333333
48252.412620631 6.65333333333333 4.01333333333333 0 2.34666666666667 2.52666666666667 1.48666666666667 4.30666666666667 2.32 2.52666666666667 1.34666666666667 4.30666666666667
48277.4138706935 6.69333333333333 3.97333333333333 0 2.43333333333333 2.57333333333333 1.4 4.26 2.26666666666667 2.57333333333333 1.4 4.26
48302.415120756 6.78666666666667 3.88 0 2.59333333333333 2.64 1.24 4.19333333333333 2.42666666666667 2.64 1.24 4.19333333333333
48327.4163708185 7.02666666666667 3.64 0 2.61333333333333 2.42 1.22 4.41333333333333 2.44666666666667 2.42 1.22 4.41333333333333
48352.417620881 7.08666666666667 3.58 0 2.58666666666667 2.33333333333333 1.24666666666667 4.5 2.42 2.33333333333333 1.24666666666667 4.5
48377.4188709435 7.1 3.56666666666667 0 2.5 2.23333333333333 1.33333333333333 4.6 2.33333333333333 2.23333333333333 1.33333333333333 4.6
48402.420121006 7.28666666666667 3.38 0 2.51333333333333 2.06 1.32 4.77333333333333 2.34666666666667 2.06 1.32 4.77333333333333
48427.4213710686 7.11333333333333 3.55333333333333 0 2.51333333333333 2.23333333333333 1.32 4.6 2.34666666666667 2.23333333333333 1.32 4.6
48452.4226211311 6.83333333333333 3.83333333333333 0 2.53333333333333 2.53333333333333 1.3 4.3 2.36666666666667 2.53333333333333 1.3 4.3
48477.4238711936 7.08 3.58666666666667 0 2.75333333333333 2.50666666666667 1.08 4.32666666666667 2.58666666666667 2.50666666666667 1.08 4.32666666666667
48502.4251212561 6.80666666666667 3.86 0 2.67333333333333 2.7 1.16 4.13333333333333 2.53333333333333 2.7 1.13333333333333 4.13333333333333
48527.4263713186 6.77333333333333 3.89333333333333 0 2.52666666666667 2.58666666666667 1.30666666666667 4.24666666666667 2.52666666666667 2.58666666666667 1.14 4.24666666666667
48552.4276213811 7.32666666666667 3.34 0 2.81333333333333 2.32 1.02 4.51333333333333 2.81333333333333 2.32 0.853333333333333 4.51333333333333
48577.4288714436 7.17333333333333 3.49333333333333 0 2.83333333333333 2.49333333333333 1 4.34 2.83333333333333 2.49333333333333 0.833333333333333 4.34
48602.4301215061 6.77333333333333 3.89333333333333 0 2.57333333333333 2.63333333333333 1.26 4.2 2.57333333333333 2.63333333333333 1.09333333333333 4.2
48627.4313715686 6.70666666666667 3.96 0 2.5 2.62666666666667 1.33333333333333 4.20666666666667 2.5 2.62666666666667 1.16666666666667 4.20666666666667
48652.4326216311 7.01333333333333 3.65333333333333 0 2.65333333333333 2.47333333333333 1.18 4.36 2.49333333333333 2.47333333333333 1.17333333333333 4.36
48677.4338716936 7.36 3.30666666666667 0 2.65333333333333 2.12666666666667 1.18 4.70666666666667 2.48666666666667 2.12666666666667 1.18 4.70666666666667
48702.4351217561 7.57333333333333 3.09333333333333 0 2.66666666666667 1.92666666666667 1.16666666666667 4.90666666666667 2.5 1.92666666666667 1.16666666666667 4.90666666666667
48727.4363718186 7.77333333333333 2.89333333333333 0 2.82 1.88 1.01333333333333 4.95333333333333 2.65333333333333 1.88 1.01333333333333 4.95333333333333
48752.4376218811 7.81333333333333 2.85333333333333 0 2.92666666666667 1.94666666666667 0.906666666666667 4.88666666666667 2.76 1.94666666666667 0.906666666666667 4.88666666666667
48777.4388719436 7.67333333333333 2.99333333333333 0 3 2.16 0.833333333333333 4.67333333333333 2.83333333333333 2.16 0.833333333333333 4.67333333333333
48802.4401220061 7.58 2.93333333333333 0 2.93333333333333 2.03333333333333 0.9 4.64666666666667 2.76666666666667 2.03333333333333 0.9 4.64666666666667
48827.4413720686 7.34666666666667 3.15333333333333 0 2.84666666666667 2.16666666666667 0.986666666666667 4.5 2.68 2.16666666666667 0.986666666666667 4.5
48852.4426221311 7.42 3.08 0 2.92 2.16666666666667 0.913333333333333 4.5 2.75333333333333 2.16666666666667 0.913333333333333 4.5
48877.4438721936 7.5 3 0 3 2.16666666666667 0.833333333333333 4.5 2.83333333333333 2.16666666666667 0.833333333333333 4.5
48902.4451222561 7.49333333333333 3.00666666666667 0 2.92666666666667 2.1 0.906666666666667 4.56666666666667 2.76 2.1 0.906666666666667 4.56666666666667
48927.4463723186 7.58666666666667 2.91333333333333 0 2.83333333333333 1.91333333333333 1 4.75333333333333 2.66666666666667 1.91333333333333 1 4.75333333333333
48952.4476223811 7.44666666666667 3 0 2.78 2 1 4.66666666666667 2.61333333333333 2 1 4.66666666666667
48977.4488724436 7.10666666666667 3.22666666666667 0 2.60666666666667 2.16666666666667 1.06 4.5 2.44 2.16666666666667 1.06 4.5
49002.4501225061 6.9 3.43333333333333 0 2.66666666666667 2.43333333333333 1 4.23333333333333 2.5 2.43333333333333 1 4.23333333333333
49027.4513725686 6.8 3.53333333333333 0 2.63333333333333 2.5 1.03333333333333 4.16666666666667 2.46666666666667 2.5 1.03333333333333 4.16666666666667
49052.4526226311 6.48666666666667 3.84666666666667 0 2.37333333333333 2.55333333333333 1.29333333333333 4.11333333333333 2.20666666666667 2.55333333333333 1.29333333333333 4.11333333333333
49077.4538726936 6.36666666666667 3.96666666666667 0 2.33333333333333 2.63333333333333 1.33333333333333 4.03333333333333 2.16666666666667 2.63333333333333 1.33333333333333 4.03333333333333
49102.4551227561 6.45333333333333 3.88 0 2.44 2.65333333333333 1.22666666666667 4.01333333333333 2.27333333333333 2.65333333333333 1.22666666666667 4.01333333333333
49127.4563728186 6.49333333333333 3.84 0 2.49333333333333 2.66666666666667 1.17333333333333 4 2.32666666666667 2.66666666666667 1.17333333333333 4
49152.4576228811 6.71333333333333 3.62 0 2.76666666666667 2.72 0.9 3.94666666666667 2.6 2.72 0.9 3.94666666666667
49177.4588729436 7.32 3.01333333333333 0 2.98 2.32666666666667 0.686666666666667 4.34 2.81333333333333 2.32666666666667 0.686666666666667 4.34
49202.4601230062 7.50666666666667 2.82666666666667 0 3.05333333333333 2.21333333333333 0.613333333333333 4.45333333333333 2.88666666666667 2.21333333333333 0.613333333333333 4.45333333333333
49227.4613730687 7.64 2.69333333333333 0 3.30666666666667 2.33333333333333 0.36 4.33333333333333 3.14 2.33333333333333 0.36 4.33333333333333
49252.4626231312 7.44 2.89333333333333 0 3.10666666666667 2.33333333333333 0.56 4.33333333333333 2.94 2.33333333333333 0.56 4.33333333333333
49277.4638731937 7.36666666666667 2.96666666666667 0 2.88 2.18 0.786666666666667 4.48666666666667 2.83333333333333 2.18 0.666666666666667 4.48666666666667
49302.4651232562 7.54666666666667 2.7 0 2.96666666666667 2 0.7 4.58 2.96666666666667 2 0.533333333333333 4.58
49327.4663733187 7.13333333333333 3.03333333333333 0 3.06 2.42666666666667 0.606666666666667 4.07333333333333 3.06 2.42666666666667 0.44 4.07333333333333
49352.4676233812 6.92 3.24666666666667 0 2.88666666666667 2.46666666666667 0.78 4.03333333333333 2.88666666666667 2.46666666666667 0.613333333333333 4.03333333333333
49377.4688734437 7.23333333333333 2.93333333333333 0 3.06666666666667 2.33333333333333 0.6 4.16666666666667 3.06666666666667 2.33333333333333 0.433333333333333 4.16666666666667
49402.4701235062 7.41333333333333 2.75333333333333 0 3.16666666666667 2.25333333333333 0.5 4.24666666666667 3.16666666666667 2.25333333333333 0.333333333333333 4.24666666666667
49427.4713735687 7.48666666666667 2.68 0 3.15333333333333 2.16666666666667 0.513333333333333 4.33333333333333 3.15333333333333 2.16666666666667 0.346666666666667 4.33333333333333
49452.4726236312 7.3 2.86666666666667 0 3 2.2 0.666666666666667 4.3 3 2.2 0.5 4.3
49477.4738736937 7.18666666666667 2.98 0 3 2.31333333333333 0.666666666666667 4.18666666666667 3 2.31333333333333 0.5 4.18666666666667
49502.4751237562 7.16666666666667 3 0 3 2.33333333333333 0.666666666666667 4.16666666666667 3 2.33333333333333 0.5 4.16666666666667
49527.4763738187 7.28 2.88666666666667 0 3.08666666666667 2.30666666666667 0.58 4.19333333333333 3 2.30666666666667 0.5 4.19333333333333
49552.4776238812 7.26 2.90666666666667 0 3.16666666666667 2.40666666666667 0.5 4.09333333333333 3 2.40666666666667 0.5 4.09333333333333
49577.4788739437 7.04 3.12666666666667 0 3.02666666666667 2.48666666666667 0.64 4.01333333333333 2.86 2.48666666666667 0.64 4.01333333333333
49602.4801240062 6.92 3.24666666666667 0 3 2.58 0.666666666666667 3.92 2.83333333333333 2.58 0.666666666666667 3.92
49627.4813740687 6.79333333333333 3.37333333333333 0 3 2.70666666666667 0.666666666666667 3.79333333333333 2.83333333333333 2.70666666666667 0.666666666666667 3.79333333333333
49652.4826241312 6.79333333333333 3.37333333333333 0 2.91333333333333 2.62 0.753333333333333 3.88 2.74666666666667 2.62 0.753333333333333 3.88
49677.4838741937 6.88666666666667 3.28 0 2.78 2.39333333333333 0.886666666666667 4.10666666666667 2.61333333333333 2.39333333333333 0.886666666666667 4.10666666666667
49702.4851242562 6.80666666666667 3.36 0 2.72 2.41333333333333 0.946666666666667 4.08666666666667 2.55333333333333 2.41333333333333 0.946666666666667 4.08666666666667
49727.4863743187 6.66666666666667 3.5 0 2.66666666666667 2.5 1 4 2.5 2.5 1 4
49752.4876243812 6.8 3.36666666666667 0 2.8 2.5 0.866666666666667 4 2.63333333333333 2.5 0.866666666666667 4
49777.4888744437 6.69333333333333 3.47333333333333 0 2.64 2.44666666666667 1.02666666666667 4.05333333333333 2.47333333333333 2.44666666666667 1.02666666666667 4.05333333333333
49802.4901245062 6.65333333333333 3.51333333333333 0 2.44666666666667 2.29333333333333 1.22 4.20666666666667 2.28 2.29333333333333 1.22 4.20666666666667
49827.4913745687 6.68666666666667 3.48 0 2.38666666666667 2.2 1.28 4.3 2.22 2.2 1.28 4.3
49852.4926246312 6.83333333333333 3.33333333333333 0 2.4 2.06666666666667 1.26666666666667 4.43333333333333 2.23333333333333 2.06666666666667 1.26666666666667 4.43333333333333
49877.4938746937 7.09333333333333 3.07333333333333 0 2.33333333333333 1.74 1.33333333333333 4.76 2.16666666666667 1.74 1.33333333333333 4.76
49902.4951247562 7.16666666666667 3 0 2.22 1.55333333333333 1.44666666666667 4.94666666666667 2.05333333333333 1.55333333333333 1.44666666666667 4.94666666666667
49927.4963748187 7.28666666666667 2.88 0 2.28666666666667 1.5 1.38 5 2.12 1.5 1.38 5
49952.4976248812 7.34 2.82666666666667 0 2.27333333333333 1.43333333333333 1.39333333333333 5.06666666666667 2.10666666666667 1.43333333333333 1.39333333333333 5.06666666666667
49977.4988749437 7.14 3.02666666666667 0 2.32 1.68 1.34666666666667 4.82 2.15333333333333 1.68 1.34666666666667 4.82
50002.5001250062 7.33333333333333 2.83333333333333 0 2.5 1.66666666666667 1.16666666666667 4.83333333333333 2.33333333333333 1.66666666666667 1.16666666666667 4.83333333333333
50027.5013750688 7.33333333333333 2.83333333333333 0 2.5 1.66666666666667 1.16666666666667 4.83333333333333 2.33333333333333 1.66666666666667 1.16666666666667 4.83333333333333
50052.5026251313 7.30666666666667 2.86 0 2.47333333333333 1.66666666666667 1.19333333333333 4.83333333333333 2.30666666666667 1.66666666666667 1.19333333333333 4.83333333333333
50077.5038751938 7.32 2.84666666666667 0 2.5 1.68 1.16666666666667 4.82 2.33333333333333 1.68 1.16666666666667 4.82
50102.5051252563 7.23333333333333 2.93333333333333 0 2.5 1.76666666666667 1.16666666666667 4.73333333333333 2.33333333333333 1.76666666666667 1.16666666666667 4.73333333333333
50127.5063753188 7.12666666666667 3.04 0 2.28 1.65333333333333 1.38666666666667 4.84666666666667 2.11333333333333 1.65333333333333 1.38666666666667 4.84666666666667
50152.5076253813 7.13333333333333 3.03333333333333 0 2.16666666666667 1.53333333333333 1.5 4.96666666666667 2 1.53333333333333 1.5 4.96666666666667
50177.5088754438 6.98666666666667 3.18 0 2.21333333333333 1.72666666666667 1.45333333333333 4.77333333333333 2.04666666666667 1.72666666666667 1.45333333333333 4.77333333333333
50202.5101255063 7.05333333333333 3.11333333333333 0 2.38666666666667 1.83333333333333 1.28 4.66666666666667 2.22 1.83333333333333 1.28 4.66666666666667
50227.5113755688 6.90666666666667 3.26 0 2.33333333333333 1.92666666666667 1.33333333333333 4.57333333333333 2.16666666666667 1.92666666666667 1.33333333333333 4.57333333333333
50252.5126256313 6.96 3.20666666666667 0 2.46666666666667 2.00666666666667 1.2 4.49333333333333 2.3 2.00666666666667 1.2 4.49333333333333
50277.5138756938 6.86 3.30666666666667 0 2.36 2 1.30666666666667 4.5 2.19333333333333 2 1.30666666666667 4.5
50302.5151257563 7.03333333333333 3.13333333333333 0 2.47333333333333 1.94 1.19333333333333 4.56 2.30666666666667 1.94 1.19333333333333 4.56
50327.5163758188 7.27333333333333 2.89333333333333 0 2.66666666666667 1.89333333333333 1 4.60666666666667 2.5 1.89333333333333 1 4.60666666666667
50352.5176258813 7.04666666666667 3.12 0 2.60666666666667 2.06 1.06 4.44 2.44 2.06 1.06 4.44
50377.5188759438 6.95333333333333 3.21333333333333 0 2.5 2.04666666666667 1.16666666666667 4.45333333333333 2.33333333333333 2.04666666666667 1.16666666666667 4.45333333333333
50402.5201260063 7.21333333333333 2.95333333333333 0 2.38 1.66666666666667 1.28666666666667 4.83333333333333 2.21333333333333 1.66666666666667 1.28666666666667 4.83333333333333
50427.5213760688 7.26666666666667 2.9 0 2.24666666666667 1.48 1.42 5.02 2.08 1.48 1.42 5.02
50452.5226261313 7.32666666666667 2.84 0 2.04666666666667 1.22 1.62 5.28 1.88 1.22 1.62 5.28
50477.5238761938 6.70666666666667 3.46 0 1.76 1.55333333333333 1.90666666666667 4.94666666666667 1.59333333333333 1.55333333333333 1.90666666666667 4.94666666666667
50502.5251262563 6.8 3.36666666666667 0 1.83333333333333 1.53333333333333 1.83333333333333 4.96666666666667 1.66666666666667 1.53333333333333 1.83333333333333 4.96666666666667
50527.5263763188 6.60666666666667 3.56 0 1.83333333333333 1.72666666666667 1.83333333333333 4.77333333333333 1.66666666666667 1.72666666666667 1.83333333333333 4.77333333333333
50552.5276263813 6.46 3.70666666666667 0 1.79333333333333 1.83333333333333 1.87333333333333 4.66666666666667 1.77333333333333 1.83333333333333 1.72666666666667 4.66666666666667
50577.5288764438 6.49333333333333 3.67333333333333 0 1.91333333333333 1.92 1.75333333333333 4.58 1.91333333333333 1.92 1.58666666666667 4.58
50602.5301265063 6.22666666666667 3.94 0 1.83333333333333 2.10666666666667 1.83333333333333 4.39333333333333 1.83333333333333 2.10666666666667 1.66666666666667 4.39333333333333
50627.5313765688 6.69333333333333 3.47333333333333 0 1.92666666666667 1.73333333333333 1.74 4.76666666666667 1.92666666666667 1.73333333333333 1.57333333333333 4.76666666666667
50652.5326266313 6.83333333333333 3.33333333333333 0 2 1.66666666666667 1.66666666666667 4.83333333333333 2 1.66666666666667 1.5 4.83333333333333
50677.5338766938 6.70666666666667 3.46 0 2 1.79333333333333 1.66666666666667 4.70666666666667 2 1.79333333333333 1.5 4.70666666666667
50702.5351267563 6.88 3.28666666666667 0 2 1.62 1.66666666666667 4.88 2 1.62 1.5 4.88
50727.5363768188 6.87333333333333 3.29333333333333 0 1.92666666666667 1.55333333333333 1.74 4.94666666666667 1.92666666666667 1.55333333333333 1.57333333333333 4.94666666666667
50752.5376268813 6.81333333333333 3.35333333333333 0 1.92 1.60666666666667 1.74666666666667 4.89333333333333 1.92 1.60666666666667 1.58 4.89333333333333
50777.5388769439 7.12666666666667 3.04 0 2 1.37333333333333 1.66666666666667 5.12666666666667 2 1.37333333333333 1.5 5.12666666666667
50802.5401270064 6.73333333333333 3.43333333333333 0 1.87333333333333 1.64 1.79333333333333 4.86 1.87333333333333 1.64 1.62666666666667 4.86
50827.5413770689 6.46 3.70666666666667 0 1.62666666666667 1.66666666666667 2.04 4.83333333333333 1.62666666666667 1.66666666666667 1.87333333333333 4.83333333333333
50852.5426271314 6.54 3.62666666666667 0 1.68666666666667 1.64666666666667 1.98 4.85333333333333 1.66 1.64666666666667 1.84 4.85333333333333
50877.5438771939 6.74666666666667 3.42 0 2 1.75333333333333 1.66666666666667 4.74666666666667 1.83333333333333 1.75333333333333 1.66666666666667 4.74666666666667
50902.5451272564 6.75333333333333 3.41333333333333 0 2 1.74666666666667 1.66666666666667 4.75333333333333 1.83333333333333 1.74666666666667 1.66666666666667 4.75333333333333
50927.5463773189 6.83333333333333 3.33333333333333 0 2 1.66666666666667 1.66666666666667 4.83333333333333 1.83333333333333 1.66666666666667 1.66666666666667 4.83333333333333
50952.5476273814 6.83333333333333 3.33333333333333 0 2 1.66666666666667 1.66666666666667 4.83333333333333 1.83333333333333 1.66666666666667 1.66666666666667 4.83333333333333
50977.5488774439 6.88666666666667 3.28 0 1.84 1.45333333333333 1.82666666666667 5.04666666666667 1.67333333333333 1.45333333333333 1.82666666666667 5.04666666666667
51002.5501275064 7.05333333333333 3.11333333333333 0 1.95333333333333 1.4 1.71333333333333 5.1 1.78666666666667 1.4 1.71333333333333 5.1
51027.5513775689 7 3.16666666666667 0 1.96 1.46 1.70666666666667 5.04 1.79333333333333 1.46 1.70666666666667 5.04
51052.5526276314 6.74666666666667 3.42 0 1.74666666666667 1.5 1.92 5 1.58 1.5 1.92 5
51077.5538776939 7.20666666666667 2.96 0 2.16666666666667 1.46 1.5 5.04 2 1.46 1.5 5.04
51102.5551277564 7.40666666666667 2.76 0 2.34666666666667 1.44 1.32 5.06 2.18 1.44 1.32 5.06
51127.5563778189 7.66666666666667 2.5 0 2.30666666666667 1.14 1.36 5.36 2.14 1.14 1.36 5.36
51152.5576278814 7.24666666666667 2.92 0 1.9 1.15333333333333 1.76666666666667 5.34666666666667 1.73333333333333 1.15333333333333 1.76666666666667 5.34666666666667
51177.5588779439 7.08666666666667 3.08 0 1.7 1.11333333333333 1.96666666666667 5.38666666666667 1.53333333333333 1.11333333333333 1.96666666666667 5.38666666666667
51202.5601280064 6.72 3.44666666666667 0 1.55333333333333 1.33333333333333 2.11333333333333 5.16666666666667 1.38666666666667 1.33333333333333 2.11333333333333 5.16666666666667
51227.5613780689 6.84 3.32666666666667 0 1.63333333333333 1.29333333333333 2.03333333333333 5.20666666666667 1.46666666666667 1.29333333333333 2.03333333333333 5.20666666666667
51252.5626281314 6.58 3.5 0 1.5 1.33333333333333 2.16666666666667 5.08 1.33333333333333 1.33333333333333 2.16666666666667 5.08
51277.5638781939 6.63333333333333 3.36666666666667 0 1.62 1.32 2.04666666666667 5.01333333333333 1.45333333333333 1.32 2.04666666666667 5.01333333333333
51302.5651282564 7.02666666666667 2.97333333333333 0 1.98 1.28666666666667 1.68666666666667 5.04666666666667 1.81333333333333 1.28666666666667 1.68666666666667 5.04666666666667
51327.5663783189 7.27333333333333 2.72666666666667 0 2 1.06 1.66666666666667 5.27333333333333 1.83333333333333 1.06 1.66666666666667 5.27333333333333
51352.5676283814 7.28 2.72 0 1.91333333333333 0.966666666666667 1.75333333333333 5.36666666666667 1.74666666666667 0.966666666666667 1.75333333333333 5.36666666666667
51377.5688784439 7.04666666666667 2.95333333333333 0 1.64666666666667 0.933333333333333 2.02 5.4 1.48 0.933333333333333 2.02 5.4
51402.5701285064 7.47333333333333 2.52666666666667 0 1.89333333333333 0.753333333333333 1.77333333333333 5.58 1.72666666666667 0.753333333333333 1.77333333333333 5.58
51427.5713785689 7.69333333333333 2.30666666666667 0 2.08 0.72 1.58666666666667 5.61333333333333 1.91333333333333 0.72 1.58666666666667 5.61333333333333
51452.5726286314 7.30666666666667 2.56666666666667 0 2.04 0.94 1.62666666666667 5.26666666666667 1.87333333333333 0.94 1.62666666666667 5.26666666666667
51477.5738786939 7.54 2.29333333333333 0 2.24666666666667 0.873333333333333 1.42 5.29333333333333 2.08 0.873333333333333 1.42 5.29333333333333
51502.5751287564 7.5 2.33333333333333 0 2.33333333333333 1 1.33333333333333 5.16666666666667 2.16666666666667 1 1.33333333333333 5.16666666666667
51527.5763788189 7.52 2.31333333333333 0 2.22666666666667 0.873333333333333 1.44 5.29333333333333 2.06 0.873333333333333 1.44 5.29333333333333
51552.5776288814 7.66666666666667 2.16666666666667 0 2.16666666666667 0.666666666666667 1.5 5.5 2 0.666666666666667 1.5 5.5
51577.5788789439 7.66666666666667 2.16666666666667 0 2.16666666666667 0.666666666666667 1.5 5.5 2 0.666666666666667 1.5 5.5
51602.5801290064 7.54 2.29333333333333 0 2.04 0.666666666666667 1.62666666666667 5.5 1.87333333333333 0.666666666666667 1.62666666666667 5.5
51627.581379069 7.32666666666667 2.50666666666667 0 2 0.84 1.66666666666667 5.32666666666667 1.83333333333333 0.84 1.66666666666667 5.32666666666667
51652.5826291315 6.92 2.91333333333333 0 1.93333333333333 1.18 1.73333333333333 4.98666666666667 1.76666666666667 1.18 1.73333333333333 4.98666666666667
51677.583879194 6.61333333333333 3.22 0 1.83333333333333 1.38666666666667 1.83333333333333 4.78 1.66666666666667 1.38666666666667 1.83333333333333 4.78
51702.5851292565 6.57333333333333 3.26 0 1.90666666666667 1.5 1.76 4.66666666666667 1.74 1.5 1.76 4.66666666666667
51727.586379319 6.52 3.16 0.00666666666666667 1.87333333333333 1.52 1.64 4.64666666666667 1.70666666666667 1.52 1.64 4.64666666666667
51752.5876293815 6.5 3.16666666666667 0 2 1.66666666666667 1.5 4.5 1.83333333333333 1.66666666666667 1.5 4.5
51777.588879444 6.58666666666667 3.08 0 2.07333333333333 1.65333333333333 1.42666666666667 4.51333333333333 1.90666666666667 1.65333333333333 1.42666666666667 4.51333333333333
51802.5901295065 6.7 2.96666666666667 0 2.16666666666667 1.63333333333333 1.33333333333333 4.53333333333333 2 1.63333333333333 1.33333333333333 4.53333333333333
51827.591379569 6.72666666666667 2.94 0 2.16666666666667 1.60666666666667 1.33333333333333 4.56 2 1.60666666666667 1.33333333333333 4.56
51852.5926296315 6.52666666666667 3.14 0 2.16666666666667 1.80666666666667 1.33333333333333 4.36 2 1.80666666666667 1.33333333333333 4.36
51877.593879694 6.26666666666667 3.4 0 2.16666666666667 2.06666666666667 1.33333333333333 4.1 2 2.06666666666667 1.33333333333333 4.1
51902.5951297565 6.12 3.54666666666667 0 2.2 2.24666666666667 1.3 3.92 2.03333333333333 2.24666666666667 1.3 3.92
51927.596379819 6.31333333333333 3.35333333333333 0 2.40666666666667 2.26 1.09333333333333 3.90666666666667 2.24 2.26 1.09333333333333 3.90666666666667
51952.5976298815 6.82 2.84666666666667 0 2.55333333333333 1.9 0.946666666666667 4.26666666666667 2.38666666666667 1.9 0.946666666666667 4.26666666666667
51977.598879944 6.86 2.80666666666667 0 2.52666666666667 1.83333333333333 0.973333333333333 4.33333333333333 2.36 1.83333333333333 0.973333333333333 4.33333333333333
52002.6001300065 6.88 2.78666666666667 0 2.66666666666667 1.95333333333333 0.833333333333333 4.21333333333333 2.5 1.95333333333333 0.833333333333333 4.21333333333333
52027.601380069 6.94 2.7 0 2.59333333333333 1.79333333333333 0.906666666666667 4.34666666666667 2.50666666666667 1.79333333333333 0.826666666666667 4.34666666666667
52052.6026301315 7.12 2.38 0 2.66666666666667 1.54666666666667 0.833333333333333 4.45333333333333 2.66666666666667 1.54666666666667 0.666666666666667 4.45333333333333
52077.603880194 7.64666666666667 1.85333333333333 0 2.76666666666667 1.12 0.733333333333333 4.88 2.76666666666667 1.12 0.566666666666667 4.88
52102.6051302565 7.77333333333333 1.7 0 2.83333333333333 1.03333333333333 0.666666666666667 4.94 2.83333333333333 1.03333333333333 0.5 4.94
52127.606380319 7.81333333333333 1.52 0 2.98 1 0.52 4.83333333333333 2.98 1 0.353333333333333 4.83333333333333
52152.6076303815 7.56666666666667 1.76666666666667 0 3.10666666666667 1.37333333333333 0.393333333333333 4.46 3.10666666666667 1.37333333333333 0.226666666666667 4.46
52177.608880444 7.02666666666667 2.30666666666667 0 2.93333333333333 1.74 0.566666666666667 4.09333333333333 2.93333333333333 1.74 0.4 4.09333333333333
52202.6101305065 7.01333333333333 2.32 0 3 1.82 0.5 4.01333333333333 3 1.82 0.333333333333333 4.01333333333333
52227.611380569 7.12666666666667 2.20666666666667 0 2.94666666666667 1.65333333333333 0.553333333333333 4.18 2.94666666666667 1.65333333333333 0.386666666666667 4.18
52252.6126306315 7.08666666666667 2.24666666666667 0 3 1.74666666666667 0.5 4.08666666666667 3 1.74666666666667 0.333333333333333 4.08666666666667
52277.613880694 7.00666666666667 2.32666666666667 0 2.88 1.70666666666667 0.62 4.12666666666667 2.88 1.70666666666667 0.453333333333333 4.12666666666667
52302.6151307565 6.73333333333333 2.6 0 2.66666666666667 1.76666666666667 0.833333333333333 4.06666666666667 2.66666666666667 1.76666666666667 0.666666666666667 4.06666666666667
52327.616380819 6.66666666666667 2.66666666666667 0 2.66666666666667 1.83333333333333 0.833333333333333 4 2.66666666666667 1.83333333333333 0.666666666666667 4
52352.6176308815 6.49333333333334 2.84 0 2.58666666666667 1.92666666666667 0.913333333333333 3.90666666666667 2.58666666666667 1.92666666666667 0.746666666666667 3.90666666666667
52377.6188809441 6.33333333333333 3 0 2.5 2 1 3.83333333333333 2.5 2 0.833333333333333 3.83333333333333
52402.6201310066 6.34666666666667 2.98666666666667 0 2.48666666666667 1.97333333333333 1.01333333333333 3.86 2.48666666666667 1.97333333333333 0.846666666666667 3.86
52427.6213810691 6.44666666666667 2.88666666666667 0 2.44666666666667 1.83333333333333 1.05333333333333 4 2.44666666666667 1.83333333333333 0.886666666666667 4
52452.6226311316 6.57333333333333 2.67333333333333 0.00666666666666667 2.55333333333333 1.81333333333333 0.86 4.02 2.55333333333333 1.81333333333333 0.693333333333333 4.02
52477.6238811941 6.68 2.48666666666667 0 2.5 1.65333333333333 0.833333333333333 4.18 2.5 1.65333333333333 0.666666666666667 4.18
52502.6251312566 6.76 2.40666666666667 0 2.41333333333333 1.48666666666667 0.92 4.34666666666667 2.41333333333333 1.48666666666667 0.753333333333333 4.34666666666667
52527.6263813191 7.08666666666667 2.08 0 2.5 1.24666666666667 0.833333333333333 4.58666666666667 2.5 1.24666666666667 0.666666666666667 4.58666666666667
52552.6276313816 6.97333333333333 2.19333333333333 0 2.5 1.36 0.833333333333333 4.47333333333333 2.5 1.36 0.666666666666667 4.47333333333333
52577.6288814441 6.83333333333333 2.33333333333333 0 2.5 1.5 0.833333333333333 4.33333333333333 2.5 1.5 0.666666666666667 4.33333333333333
52602.6301315066 6.74666666666667 2.42 0 2.41333333333333 1.5 0.92 4.33333333333333 2.41333333333333 1.5 0.753333333333333 4.33333333333333
52627.6313815691 6.67333333333333 2.49333333333333 0 2.34 1.5 0.993333333333333 4.33333333333333 2.34 1.5 0.826666666666667 4.33333333333333
52652.6326316316 6.54 2.62666666666667 0 2.33333333333333 1.62666666666667 1 4.20666666666667 2.33333333333333 1.62666666666667 0.833333333333333 4.20666666666667
52677.6338816941 6.8 2.36666666666667 0 2.33333333333333 1.36666666666667 1 4.46666666666667 2.33333333333333 1.36666666666667 0.833333333333333 4.46666666666667
52702.6351317566 6.86666666666667 2.28 0.00666666666666667 2.38666666666667 1.33333333333333 0.946666666666667 4.48 2.38666666666667 1.33333333333333 0.78 4.48
52727.6363818191 6.8 2.2 0 2.5 1.36666666666667 0.833333333333333 4.3 2.5 1.36666666666667 0.666666666666667 4.3
52752.6376318816 6.78 2.22 0 2.5 1.38666666666667 0.833333333333333 4.28 2.5 1.38666666666667 0.666666666666667 4.28
52777.6388819441 6.71333333333333 2.28666666666667 0 2.38 1.33333333333333 0.953333333333333 4.33333333333333 2.38 1.33333333333333 0.786666666666667 4.33333333333333
52802.6401320066 6.85333333333333 2.14666666666667 0 2.44666666666667 1.26 0.886666666666667 4.40666666666667 2.44666666666667 1.26 0.72 4.40666666666667
52827.6413820691 6.88 2.12 0 2.33333333333333 1.12 1 4.54666666666667 2.33333333333333 1.12 0.833333333333333 4.54666666666667
52852.6426321316 6.79333333333333 2.20666666666667 0 2.15333333333333 1.02666666666667 1.18 4.64 2.15333333333333 1.02666666666667 1.01333333333333 4.64
52877.6438821941 6.55333333333333 2.44666666666667 0 2.22 1.33333333333333 1.11333333333333 4.33333333333333 2.22 1.33333333333333 0.946666666666667 4.33333333333333
52902.6451322566 6.08 2.92 0 1.88666666666667 1.47333333333333 1.44666666666667 4.19333333333333 1.88666666666667 1.47333333333333 1.28 4.19333333333333
52927.6463823191 6.08666666666667 2.91333333333333 0 1.92 1.5 1.41333333333333 4.16666666666667 1.92 1.5 1.24666666666667 4.16666666666667
52952.6476323816 6.24666666666667 2.75333333333333 0 2.08 1.5 1.25333333333333 4.16666666666667 2.08 1.5 1.08666666666667 4.16666666666667
52977.6488824441 6.37333333333333 2.62666666666667 0 2 1.29333333333333 1.33333333333333 4.37333333333333 2 1.29333333333333 1.16666666666667 4.37333333333333
53002.6501325066 6.40666666666667 2.59333333333333 0 1.94666666666667 1.20666666666667 1.38666666666667 4.46 1.94666666666667 1.20666666666667 1.22 4.46
53027.6513825691 6.33333333333333 2.66666666666667 0 1.96 1.29333333333333 1.37333333333333 4.37333333333333 1.83333333333333 1.29333333333333 1.33333333333333 4.37333333333333
53052.6526326316 6.48666666666667 2.51333333333333 0 2 1.18 1.33333333333333 4.48666666666667 1.83333333333333 1.18 1.33333333333333 4.48666666666667
53077.6538826941 6.5 2.5 0 2 1.16666666666667 1.33333333333333 4.5 1.83333333333333 1.16666666666667 1.33333333333333 4.5
53102.6551327566 6.42 2.58 0 1.92 1.16666666666667 1.41333333333333 4.5 1.75333333333333 1.16666666666667 1.41333333333333 4.5
53127.6563828191 6.19333333333333 2.80666666666667 0 1.83333333333333 1.30666666666667 1.5 4.36 1.66666666666667 1.30666666666667 1.5 4.36
53152.6576328816 6.08 2.92 0 1.78 1.36666666666667 1.55333333333333 4.3 1.61333333333333 1.36666666666667 1.55333333333333 4.3
53177.6588829441 5.94666666666667 3.05333333333333 0 1.69333333333333 1.41333333333333 1.64 4.25333333333333 1.52666666666667 1.41333333333333 1.64 4.25333333333333
53202.6601330066 5.74666666666667 3.25333333333333 0 1.57333333333333 1.49333333333333 1.76 4.17333333333333 1.40666666666667 1.49333333333333 1.76 4.17333333333333
53227.6613830692 5.74666666666667 3.25333333333333 0 1.66666666666667 1.58666666666667 1.66666666666667 4.08 1.5 1.58666666666667 1.66666666666667 4.08
53252.6626331317 5.62666666666667 3.37333333333333 0 1.66666666666667 1.70666666666667 1.66666666666667 3.96 1.5 1.70666666666667 1.66666666666667 3.96
53277.6638831942 5.67333333333333 3.32666666666667 0 1.57333333333333 1.56666666666667 1.76 4.1 1.40666666666667 1.56666666666667 1.76 4.1
53302.6651332567 5.68 3.32 0 1.5 1.48666666666667 1.83333333333333 4.18 1.33333333333333 1.48666666666667 1.83333333333333 4.18
53327.6663833192 5.82 3.18 0 1.48666666666667 1.33333333333333 1.84666666666667 4.33333333333333 1.32 1.33333333333333 1.84666666666667 4.33333333333333
53352.6676333817 5.91333333333333 3.08666666666667 0 1.5 1.25333333333333 1.83333333333333 4.41333333333333 1.33333333333333 1.25333333333333 1.83333333333333 4.41333333333333
53377.6688834442 6.10666666666667 2.89333333333333 0 1.5 1.06 1.83333333333333 4.60666666666667 1.33333333333333 1.06 1.83333333333333 4.60666666666667
53402.6701335067 6.16666666666667 2.83333333333333 0 1.5 1 1.83333333333333 4.66666666666667 1.33333333333333 1 1.83333333333333 4.66666666666667
53427.6713835692 6.15333333333333 2.84666666666667 0 1.45333333333333 0.966666666666667 1.88 4.7 1.43333333333333 0.966666666666667 1.73333333333333 4.7
53452.6726336317 6.39333333333333 2.60666666666667 0 1.52 0.793333333333333 1.81333333333333 4.87333333333333 1.52 0.793333333333333 1.64666666666667 4.87333333333333
53477.6738836942 6.62 2.38 0 1.66666666666667 0.713333333333333 1.66666666666667 4.95333333333333 1.66666666666667 0.713333333333333 1.5 4.95333333333333
53502.6751337567 6.56666666666667 2.43333333333333 0 1.81333333333333 0.913333333333333 1.52 4.75333333333333 1.81333333333333 0.913333333333333 1.35333333333333 4.75333333333333
53527.6763838192 6.4 2.6 0 1.89333333333333 1.16 1.44 4.50666666666667 1.89333333333333 1.16 1.27333333333333 4.50666666666667
53552.6776338817 6.49333333333333 2.50666666666667 0 1.83333333333333 1.00666666666667 1.5 4.66 1.83333333333333 1.00666666666667 1.33333333333333 4.66
53577.6788839442 6.58666666666667 2.41333333333333 0 1.92 1 1.41333333333333 4.66666666666667 1.92 1 1.24666666666667 4.66666666666667
53602.6801340067 6.73333333333333 2.26666666666667 0 2.10666666666667 1.04 1.22666666666667 4.62666666666667 1.94666666666667 1.04 1.22 4.62666666666667
53627.6813840692 7 2 0 2.16666666666667 0.833333333333333 1.16666666666667 4.83333333333333 2 0.833333333333333 1.16666666666667 4.83333333333333
53652.6826341317 6.99333333333333 2.00666666666667 0 2.16666666666667 0.84 1.16666666666667 4.82666666666667 2 0.84 1.16666666666667 4.82666666666667
53677.6838841942 7 2 0 2.16666666666667 0.833333333333333 1.16666666666667 4.83333333333333 2 0.833333333333333 1.16666666666667 4.83333333333333
53702.6851342567 6.88666666666667 2.11333333333333 0 2.17333333333333 0.953333333333333 1.16 4.71333333333333 2.00666666666667 0.953333333333333 1.16 4.71333333333333
53727.6863843192 7 2 0 2.33333333333333 1 1 4.66666666666667 2.16666666666667 1 1 4.66666666666667
53752.6876343817 7 2 0 2.33333333333333 1 1 4.66666666666667 2.16666666666667 1 1 4.66666666666667
53777.6888844442 6.97333333333333 2.02666666666667 0 2.36 1.05333333333333 0.973333333333333 4.61333333333333 2.19333333333333 1.05333333333333 0.973333333333333 4.61333333333333
53802.6901345067 7.03333333333333 1.96666666666667 0 2.5 1.13333333333333 0.833333333333333 4.53333333333333 2.33333333333333 1.13333333333333 0.833333333333333 4.53333333333333
53827.6913845692 6.82666666666667 2.17333333333333 0 2.35333333333333 1.19333333333333 0.98 4.47333333333333 2.18666666666667 1.19333333333333 0.98 4.47333333333333
53852.6926346317 6.66666666666667 2.33333333333333 0 2.33333333333333 1.33333333333333 1 4.33333333333333 2.16666666666667 1.33333333333333 1 4.33333333333333
53877.6938846942 6.74666666666667 2.25333333333333 0 2.43333333333333 1.35333333333333 0.9 4.31333333333333 2.26666666666667 1.35333333333333 0.9 4.31333333333333
53902.6951347567 6.69333333333333 2.30666666666667 0 2.57333333333333 1.54666666666667 0.76 4.12 2.40666666666667 1.54666666666667 0.76 4.12
53927.6963848192 6.51333333333333 2.48666666666667 0 2.51333333333333 1.66666666666667 0.82 4 2.34666666666667 1.66666666666667 0.82 4
53952.6976348817 6.5 2.5 0 2.5 1.66666666666667 0.833333333333333 4 2.33333333333333 1.66666666666667 0.833333333333333 4
53977.6988849443 6.40666666666667 2.59333333333333 0 2.5 1.76 0.833333333333333 3.90666666666667 2.33333333333333 1.76 0.833333333333333 3.90666666666667
54002.7001350068 6.80666666666667 2.19333333333333 0 2.55333333333333 1.41333333333333 0.78 4.25333333333333 2.38666666666667 1.41333333333333 0.78 4.25333333333333
54027.7013850693 7.21333333333333 1.78666666666667 0 2.82 1.27333333333333 0.513333333333333 4.39333333333333 2.65333333333333 1.27333333333333 0.513333333333333 4.39333333333333
54052.7026351318 7.13333333333333 1.86666666666667 0 2.63333333333333 1.16666666666667 0.7 4.5 2.46666666666667 1.16666666666667 0.7 4.5
54077.7038851943 7.05333333333333 1.94666666666667 0 2.55333333333333 1.16666666666667 0.78 4.5 2.48 1.16666666666667 0.686666666666667 4.5
54102.7051352568 6.90666666666667 2.09333333333333 0 2.5 1.26 0.833333333333333 4.40666666666667 2.5 1.26 0.666666666666667 4.40666666666667
54127.7063853193 6.72 2.28 0 2.48666666666667 1.43333333333333 0.846666666666667 4.23333333333333 2.48666666666667 1.43333333333333 0.68 4.23333333333333
54152.7076353818 6.3 2.7 0 2.28666666666667 1.65333333333333 1.04666666666667 4.01333333333333 2.28666666666667 1.65333333333333 0.88 4.01333333333333
54177.7088854443 5.84 3.16 0 1.9 1.72666666666667 1.43333333333333 3.94 1.9 1.72666666666667 1.26666666666667 3.94
54202.7101355068 5.63333333333333 3.36666666666667 0 1.66666666666667 1.7 1.66666666666667 3.96666666666667 1.66666666666667 1.7 1.5 3.96666666666667
54227.7113855693 5.78666666666667 3.21333333333333 0 1.62666666666667 1.50666666666667 1.70666666666667 4.16 1.62666666666667 1.50666666666667 1.54 4.16
54252.7126356318 5.91333333333333 3.08666666666667 0 1.41333333333333 1.16666666666667 1.92 4.5 1.41333333333333 1.16666666666667 1.75333333333333 4.5
54277.7138856943 5.80666666666667 3.19333333333333 0 1.41333333333333 1.27333333333333 1.92 4.39333333333333 1.36666666666667 1.27333333333333 1.8 4.39333333333333
54302.7151357568 6.02666666666667 2.97333333333333 0 1.83333333333333 1.47333333333333 1.5 4.19333333333333 1.66666666666667 1.47333333333333 1.5 4.19333333333333
54327.7163858193 5.81333333333333 3.18666666666667 0 2 1.85333333333333 1.33333333333333 3.81333333333333 1.83333333333333 1.85333333333333 1.33333333333333 3.81333333333333
54352.7176358818 5.97333333333333 3.02666666666667 0 2.06 1.75333333333333 1.27333333333333 3.91333333333333 1.89333333333333 1.75333333333333 1.27333333333333 3.91333333333333
54377.7188859443 6.29333333333333 2.70666666666667 0 2.29333333333333 1.66666666666667 1.04 4 2.12666666666667 1.66666666666667 1.04 4
54402.7201360068 6.27333333333333 2.72666666666667 0 2.32666666666667 1.72 1.00666666666667 3.94666666666667 2.16 1.72 1.00666666666667 3.94666666666667
54427.7213860693 6.14 2.86 0 2.22 1.74666666666667 1.11333333333333 3.92 2.05333333333333 1.74666666666667 1.11333333333333 3.92
54452.7226361318 6.25333333333333 2.74666666666667 0 2.16666666666667 1.58 1.16666666666667 4.08666666666667 2 1.58 1.16666666666667 4.08666666666667
54477.7238861943 6.15333333333333 2.84666666666667 0 2.11333333333333 1.62666666666667 1.22 4.04 1.94666666666667 1.62666666666667 1.22 4.04
54502.7251362568 5.97333333333333 3.02666666666667 0 2 1.69333333333333 1.33333333333333 3.97333333333333 1.83333333333333 1.69333333333333 1.33333333333333 3.97333333333333
54527.7263863193 5.84666666666667 3.15333333333333 0 2.01333333333333 1.83333333333333 1.32 3.83333333333333 1.84666666666667 1.83333333333333 1.32 3.83333333333333
54552.7276363818 6.18 2.82 0 2.21333333333333 1.7 1.12 3.96666666666667 2.04666666666667 1.7 1.12 3.96666666666667
54577.7288864443 6.25333333333333 2.74666666666667 0 2.5 1.91333333333333 0.833333333333333 3.75333333333333 2.33333333333333 1.91333333333333 0.833333333333333 3.75333333333333
54602.7301365068 6.3 2.7 0 2.35333333333333 1.72 0.98 3.94666666666667 2.28 1.72 0.886666666666667 3.94666666666667
54627.7313865693 6.18 2.82 0 2.18 1.66666666666667 1.15333333333333 4 2.18 1.66666666666667 0.986666666666667 4
54652.7326366318 6.16666666666667 2.83333333333333 0 2.16666666666667 1.66666666666667 1.16666666666667 4 2.16666666666667 1.66666666666667 1 4
54677.7338866943 6.12 2.78 0 2.3 1.74666666666667 1.03333333333333 3.82 2.19333333333333 1.74666666666667 0.973333333333333 3.82
54702.7351367568 6.26 2.57333333333333 0 2.58 1.82 0.753333333333333 3.68 2.41333333333333 1.82 0.753333333333333 3.68
54727.7363868193 6.33333333333333 2.5 0 2.5 1.66666666666667 0.833333333333333 3.83333333333333 2.33333333333333 1.66666666666667 0.833333333333333 3.83333333333333
54752.7376368818 6.27333333333333 2.56 0 2.5 1.72666666666667 0.833333333333333 3.77333333333333 2.33333333333333 1.72666666666667 0.833333333333333 3.77333333333333
54777.7388869443 6.22 2.61333333333333 0 2.5 1.78 0.833333333333333 3.72 2.33333333333333 1.78 0.833333333333333 3.72
54802.7401370068 6.29333333333333 2.54 0 2.5 1.70666666666667 0.833333333333333 3.79333333333333 2.33333333333333 1.70666666666667 0.833333333333333 3.79333333333333
54827.7413870694 6.24 2.59333333333333 0 2.66 1.92 0.673333333333333 3.58 2.49333333333333 1.92 0.673333333333333 3.58
54852.7426371319 6.43333333333333 2.4 0 2.81333333333333 1.88 0.52 3.62 2.64666666666667 1.88 0.52 3.62
54877.7438871944 6.17333333333333 2.66 0 2.83333333333333 2.16 0.5 3.34 2.66666666666667 2.16 0.5 3.34
54902.7451372569 6.11333333333333 2.72 0 2.78 2.16666666666667 0.553333333333333 3.33333333333333 2.61333333333333 2.16666666666667 0.553333333333333 3.33333333333333
54927.7463873194 5.90666666666667 2.92666666666667 0 2.66666666666667 2.26 0.666666666666667 3.24 2.5 2.26 0.666666666666667 3.24
54952.7476373819 6 2.83333333333333 0 2.66666666666667 2.16666666666667 0.666666666666667 3.33333333333333 2.5 2.16666666666667 0.666666666666667 3.33333333333333
54977.7488874444 5.84 2.99333333333333 0 2.59333333333333 2.25333333333333 0.74 3.24666666666667 2.42666666666667 2.25333333333333 0.74 3.24666666666667
55002.7501375069 5.6 3.23333333333333 0 2.43333333333333 2.33333333333333 0.9 3.16666666666667 2.26666666666667 2.33333333333333 0.9 3.16666666666667
55027.7513875694 5.56 3.27333333333333 0 2.5 2.44 0.833333333333333 3.06 2.33333333333333 2.44 0.833333333333333 3.06
55052.7526376319 5.44 3.39333333333333 0 2.5 2.56 0.833333333333333 2.94 2.33333333333333 2.56 0.833333333333333 2.94
55077.7538876944 5.71333333333333 3.12 0 2.5 2.28666666666667 0.833333333333333 3.21333333333333 2.33333333333333 2.28666666666667 0.833333333333333 3.21333333333333
55102.7551377569 5.52666666666667 3.30666666666667 0 2.42 2.39333333333333 0.913333333333333 3.10666666666667 2.25333333333333 2.39333333333333 0.913333333333333 3.10666666666667
55127.7563878194 5.60666666666667 3.22666666666667 0 2.33333333333333 2.22666666666667 1 3.27333333333333 2.16666666666667 2.22666666666667 1 3.27333333333333
55152.7576378819 5.82 3.01333333333333 0 2.33333333333333 2.01333333333333 1 3.48666666666667 2.16666666666667 2.01333333333333 1 3.48666666666667
55177.7588879444 5.36666666666667 3.46666666666667 0 2.19333333333333 2.32666666666667 1.14 3.17333333333333 2.02666666666667 2.32666666666667 1.14 3.17333333333333
55202.7601380069 5.44 3.39333333333333 0 2.16666666666667 2.22666666666667 1.16666666666667 3.27333333333333 2 2.22666666666667 1.16666666666667 3.27333333333333
55227.7613880694 5.66 3.17333333333333 0 2.28 2.12 1.05333333333333 3.38 2.11333333333333 2.12 1.05333333333333 3.38
55252.7626381319 5.39333333333333 3.44 0 2.30666666666667 2.41333333333333 1.02666666666667 3.08666666666667 2.14 2.41333333333333 1.02666666666667 3.08666666666667
55277.7638881944 5.07333333333333 3.76 0 2.07333333333333 2.5 1.26 3 1.90666666666667 2.5 1.26 3
55302.7651382569 4.87333333333333 3.96 0 1.87333333333333 2.5 1.46 3 1.70666666666667 2.5 1.46 3
55327.7663883194 4.91333333333333 3.92 0 1.83333333333333 2.42 1.5 3.08 1.66666666666667 2.42 1.5 3.08
55352.7676383819 4.66666666666667 4.16666666666667 0 1.83333333333333 2.66666666666667 1.5 2.83333333333333 1.66666666666667 2.66666666666667 1.5 2.83333333333333
55377.7688884444 4.74666666666667 4.08666666666667 0 1.81333333333333 2.56666666666667 1.52 2.93333333333333 1.64666666666667 2.56666666666667 1.52 2.93333333333333
55402.7701385069 4.74666666666667 4.08666666666667 0 1.59333333333333 2.34666666666667 1.74 3.15333333333333 1.42666666666667 2.34666666666667 1.74 3.15333333333333
55427.7713885694 4.84666666666667 3.98666666666667 0 1.5 2.15333333333333 1.83333333333333 3.34666666666667 1.33333333333333 2.15333333333333 1.83333333333333 3.34666666666667
55452.7726386319 4.83333333333333 4 0 1.5 2.16666666666667 1.83333333333333 3.33333333333333 1.33333333333333 2.16666666666667 1.83333333333333 3.33333333333333
55477.7738886944 5.02666666666667 3.80666666666667 0 1.66666666666667 2.14 1.66666666666667 3.36 1.5 2.14 1.66666666666667 3.36
55502.7751387569 5.33333333333333 3.5 0 1.72 1.88666666666667 1.61333333333333 3.61333333333333 1.55333333333333 1.88666666666667 1.61333333333333 3.61333333333333
55527.7763888194 5.57333333333333 3.26 0 1.88 1.80666666666667 1.45333333333333 3.69333333333333 1.71333333333333 1.80666666666667 1.45333333333333 3.69333333333333
55552.7776388819 5.55333333333333 3.28 0 1.88 1.82666666666667 1.45333333333333 3.67333333333333 1.71333333333333 1.82666666666667 1.45333333333333 3.67333333333333
55577.7788889444 5.63333333333333 3.2 0 1.86666666666667 1.73333333333333 1.46666666666667 3.76666666666667 1.7 1.73333333333333 1.46666666666667 3.76666666666667
55602.780139007 5.54 3.29333333333333 0 2 1.96 1.33333333333333 3.54 1.83333333333333 1.96 1.33333333333333 3.54
55627.7813890695 5.41333333333333 3.42 0 1.91333333333333 2 1.42 3.5 1.74666666666667 2 1.42 3.5
55652.782639132 5.50666666666667 3.32666666666667 0 1.78666666666667 1.78 1.54666666666667 3.72 1.62 1.78 1.54666666666667 3.72
55677.7838891945 5.31333333333333 3.52 0 1.66666666666667 1.85333333333333 1.66666666666667 3.64666666666667 1.5 1.85333333333333 1.66666666666667 3.64666666666667
55702.785139257 5.54 3.29333333333333 0 1.66 1.62 1.67333333333333 3.88 1.49333333333333 1.62 1.67333333333333 3.88
55727.7863893195 5.5 3.33333333333333 0 1.66666666666667 1.66666666666667 1.66666666666667 3.83333333333333 1.5 1.66666666666667 1.66666666666667 3.83333333333333
55752.787639382 5.56 3.27333333333333 0 1.66666666666667 1.60666666666667 1.66666666666667 3.89333333333333 1.5 1.60666666666667 1.66666666666667 3.89333333333333
55777.7888894445 5.38666666666667 3.44666666666667 0 1.50666666666667 1.62 1.82666666666667 3.88 1.34 1.62 1.82666666666667 3.88
55802.790139507 5.22 3.61333333333333 0 1.38666666666667 1.66666666666667 1.94666666666667 3.83333333333333 1.22 1.66666666666667 1.94666666666667 3.83333333333333
55827.7913895695 5.16666666666667 3.66666666666667 0 1.33333333333333 1.66666666666667 2 3.83333333333333 1.16666666666667 1.66666666666667 2 3.83333333333333
55852.792639632 5.06 3.77333333333333 0 1.22666666666667 1.66666666666667 2.10666666666667 3.83333333333333 1.06 1.66666666666667 2.10666666666667 3.83333333333333
55877.7938896945 4.92666666666667 3.90666666666667 0 1.28666666666667 1.86 2.04666666666667 3.64 1.12 1.86 2.04666666666667 3.64
55902.795139757 5.2 3.63333333333333 0 1.66666666666667 1.96666666666667 1.66666666666667 3.53333333333333 1.5 1.96666666666667 1.66666666666667 3.53333333333333
55927.7963898195 5.16666666666667 3.66666666666667 0 1.66666666666667 2 1.66666666666667 3.5 1.5 2 1.66666666666667 3.5
55952.797639882 5.53333333333333 3.3 0 1.87333333333333 1.84 1.46 3.66 1.70666666666667 1.84 1.46 3.66
55977.7988899445 5.88666666666667 2.94666666666667 0 2.05333333333333 1.66666666666667 1.28 3.83333333333333 1.88666666666667 1.66666666666667 1.28 3.83333333333333
56002.800140007 6.04 2.79333333333333 0 2.16666666666667 1.62666666666667 1.16666666666667 3.87333333333333 2 1.62666666666667 1.16666666666667 3.87333333333333
56027.8013900695 5.96 2.87333333333333 0 2.00666666666667 1.54666666666667 1.32666666666667 3.95333333333333 1.84 1.54666666666667 1.32666666666667 3.95333333333333
56052.802640132 5.62 3.21333333333333 0 1.84666666666667 1.72666666666667 1.48666666666667 3.77333333333333 1.68 1.72666666666667 1.48666666666667 3.77333333333333
56077.8038901945 5.71333333333333 3.12 0 2 1.78666666666667 1.33333333333333 3.71333333333333 1.83333333333333 1.78666666666667 1.33333333333333 3.71333333333333
56102.805140257 6.2 2.63333333333333 0 2.12666666666667 1.42666666666667 1.20666666666667 4.07333333333333 1.96 1.42666666666667 1.20666666666667 4.07333333333333
56127.8063903195 6.3 2.53333333333333 0 2.16666666666667 1.36666666666667 1.16666666666667 4.13333333333333 2 1.36666666666667 1.16666666666667 4.13333333333333
56152.807640382 6.03333333333333 2.8 0 2.16666666666667 1.63333333333333 1.16666666666667 3.86666666666667 2 1.63333333333333 1.16666666666667 3.86666666666667
56177.8088904445 5.6 3.23333333333333 0 2.1 2 1.23333333333333 3.5 1.93333333333333 2 1.23333333333333 3.5
56202.810140507 5.73333333333333 3.1 0 2.02666666666667 1.79333333333333 1.30666666666667 3.70666666666667 1.86 1.79333333333333 1.30666666666667 3.70666666666667
56227.8113905695 6.06666666666667 2.76666666666667 0 2.07333333333333 1.50666666666667 1.26 3.99333333333333 1.90666666666667 1.50666666666667 1.26 3.99333333333333
56252.812640632 6.14 2.69333333333333 0 2.16666666666667 1.52666666666667 1.16666666666667 3.97333333333333 2 1.52666666666667 1.16666666666667 3.97333333333333
56277.8138906945 6.13333333333333 2.7 0 2.19333333333333 1.56 1.14 3.94 2.02666666666667 1.56 1.14 3.94
56302.815140757 6.33333333333333 2.5 0 2.38666666666667 1.55333333333333 0.946666666666667 3.94666666666667 2.22 1.55333333333333 0.946666666666667 3.94666666666667
56327.8163908195 6.46 2.37333333333333 0 2.42 1.46 0.913333333333333 4.04 2.25333333333333 1.46 0.913333333333333 4.04
56352.817640882 6.35333333333333 2.48 0 2.33333333333333 1.48 1 4.02 2.16666666666667 1.48 1 4.02
56377.8188909445 6.33333333333333 2.5 0 2.18 1.34666666666667 1.15333333333333 4.15333333333333 2.01333333333333 1.34666666666667 1.15333333333333 4.15333333333333
56402.820141007 6.36 2.47333333333333 0 2.11333333333333 1.25333333333333 1.22 4.24666666666667 1.94666666666667 1.25333333333333 1.22 4.24666666666667
56427.8213910696 6.28 2.55333333333333 0 2.24 1.46 1.09333333333333 4.04 2.07333333333333 1.46 1.09333333333333 4.04
56452.8226411321 6 2.83333333333333 0 2.16666666666667 1.66666666666667 1.16666666666667 3.83333333333333 2 1.66666666666667 1.16666666666667 3.83333333333333
56477.8238911946 5.94666666666667 2.88666666666667 0 2.11333333333333 1.66666666666667 1.22 3.83333333333333 1.94666666666667 1.66666666666667 1.22 3.83333333333333
56502.8251412571 5.74 3.09333333333333 0 1.96666666666667 1.72666666666667 1.36666666666667 3.77333333333333 1.8 1.72666666666667 1.36666666666667 3.77333333333333
56527.8263913196 5.1 3.73333333333333 0 1.69333333333333 2.09333333333333 1.64 3.40666666666667 1.52666666666667 2.09333333333333 1.64 3.40666666666667
56552.8276413821 5.08 3.75333333333333 0 1.64 2.06 1.69333333333333 3.44 1.47333333333333 2.06 1.69333333333333 3.44
56577.8288914446 5.06666666666667 3.76666666666667 0 1.5 1.93333333333333 1.83333333333333 3.56666666666667 1.33333333333333 1.93333333333333 1.83333333333333 3.56666666666667
56602.8301415071 5.16666666666667 3.66666666666667 0 1.5 1.83333333333333 1.83333333333333 3.66666666666667 1.33333333333333 1.83333333333333 1.83333333333333 3.66666666666667
56627.8313915696 5.34 3.49333333333333 0 1.67333333333333 1.83333333333333 1.66 3.66666666666667 1.50666666666667 1.83333333333333 1.66 3.66666666666667
56652.8326416321 5.4 3.43333333333333 0 1.90666666666667 2.00666666666667 1.42666666666667 3.49333333333333 1.74 2.00666666666667 1.42666666666667 3.49333333333333
56677.8338916946 5.3 3.53333333333333 0 2 2.2 1.33333333333333 3.3 1.83333333333333 2.2 1.33333333333333 3.3
56702.8351417571 5.37333333333333 3.46 0 2 2.12666666666667 1.33333333333333 3.37333333333333 1.83333333333333 2.12666666666667 1.33333333333333 3.37333333333333
56727.8363918196 5.46 3.37333333333333 0 2 2.04 1.33333333333333 3.46 1.83333333333333 2.04 1.33333333333333 3.46
56752.8376418821 5.3 3.53333333333333 0 1.99333333333333 2.19333333333333 1.34 3.30666666666667 1.82666666666667 2.19333333333333 1.34 3.30666666666667
56777.8388919446 4.90666666666667 3.92666666666667 0 1.98666666666667 2.58 1.34666666666667 2.92 1.82 2.58 1.34666666666667 2.92
56802.8401420071 4.79333333333333 4.04 0 1.94666666666667 2.65333333333333 1.38666666666667 2.84666666666667 1.78 2.65333333333333 1.38666666666667 2.84666666666667
56827.8413920696 5.08666666666667 3.74666666666667 0 2 2.41333333333333 1.33333333333333 3.08666666666667 1.83333333333333 2.41333333333333 1.33333333333333 3.08666666666667
56852.8426421321 5.19333333333333 3.64 0 2 2.30666666666667 1.33333333333333 3.19333333333333 1.83333333333333 2.30666666666667 1.33333333333333 3.19333333333333
56877.8438921946 5.62 3.21333333333333 0 2.14 2.02 1.19333333333333 3.48 1.97333333333333 2.02 1.19333333333333 3.48
56902.8451422571 5.68 3.15333333333333 0 2.03333333333333 1.85333333333333 1.3 3.64666666666667 2 1.85333333333333 1.16666666666667 3.64666666666667
56927.8463923196 5.48666666666667 3.21333333333333 0 2 1.88 1.33333333333333 3.48666666666667 2 1.88 1.16666666666667 3.48666666666667
56952.8476423821 5.64666666666667 3.02 0 2.00666666666667 1.69333333333333 1.32666666666667 3.64 2.00666666666667 1.69333333333333 1.16 3.64
56977.8488924446 5.52666666666667 3.14 0 1.78 1.58666666666667 1.55333333333333 3.74666666666667 1.78 1.58666666666667 1.38666666666667 3.74666666666667
57002.8501425071 5.83333333333333 2.68666666666667 0 2 1.5 1.18666666666667 3.83333333333333 2 1.5 1.16666666666667 3.83333333333333
57027.8513925696 5.8 2.7 0 2 1.53333333333333 1.16666666666667 3.8 2 1.53333333333333 1.16666666666667 3.8
57052.8526426321 5.80666666666667 2.52666666666667 0 2 1.36 1.16666666666667 3.80666666666667 2 1.36 1.16666666666667 3.80666666666667
57077.8538926946 5.98666666666667 2.34666666666667 0 2.16666666666667 1.34666666666667 1 3.82 2.16666666666667 1.34666666666667 1 3.82
57102.8551427571 6.16 2.17333333333333 0 2.43333333333333 1.44 0.733333333333333 3.72666666666667 2.43333333333333 1.44 0.733333333333333 3.72666666666667
57127.8563928196 6.57333333333333 1.76 0 2.64666666666667 1.24 0.52 3.92666666666667 2.64666666666667 1.24 0.52 3.92666666666667
57152.8576428821 6.66666666666667 1.66666666666667 0 2.66666666666667 1.16666666666667 0.5 4 2.66666666666667 1.16666666666667 0.5 4
57177.8588929446 6.64 1.69333333333333 0 2.64 1.16666666666667 0.526666666666667 4 2.64 1.16666666666667 0.526666666666667 4
57202.8601430072 6.49333333333333 1.84 0 2.5 1.17333333333333 0.666666666666667 3.99333333333333 2.5 1.17333333333333 0.666666666666667 3.99333333333333
57227.8613930697 6.29333333333333 2.04 0 2.56666666666667 1.44 0.6 3.72666666666667 2.56666666666667 1.44 0.6 3.72666666666667
57252.8626431322 6.26666666666667 2.06666666666667 0 2.66666666666667 1.56666666666667 0.5 3.6 2.66666666666667 1.56666666666667 0.5 3.6
57277.8638931947 5.92666666666667 2.40666666666667 0 2.56 1.8 0.606666666666667 3.36666666666667 2.56 1.8 0.606666666666667 3.36666666666667
57302.8651432572 6.08 2.25333333333333 0 2.51333333333333 1.6 0.653333333333333 3.56666666666667 2.51333333333333 1.6 0.653333333333333 3.56666666666667
57327.8663933197 6.51333333333333 1.82 0 2.66666666666667 1.32 0.5 3.84666666666667 2.66666666666667 1.32 0.5 3.84666666666667
57352.8676433822 6.36 1.97333333333333 0 2.60666666666667 1.41333333333333 0.56 3.75333333333333 2.60666666666667 1.41333333333333 0.56 3.75333333333333
57377.8688934447 6.16666666666667 2.16666666666667 0 2.5 1.5 0.666666666666667 3.66666666666667 2.5 1.5 0.666666666666667 3.66666666666667
57402.8701435072 6.16666666666667 2.16666666666667 0 2.5 1.5 0.666666666666667 3.66666666666667 2.5 1.5 0.666666666666667 3.66666666666667
57427.8713935697 6.06 2.27333333333333 0 2.5 1.60666666666667 0.666666666666667 3.56 2.5 1.60666666666667 0.666666666666667 3.56
57452.8726436322 5.68 2.65333333333333 0 2.34666666666667 1.83333333333333 0.82 3.33333333333333 2.34666666666667 1.83333333333333 0.82 3.33333333333333
57477.8738936947 5.6 2.73333333333333 0 2.16666666666667 1.73333333333333 1 3.43333333333333 2.16666666666667 1.73333333333333 1 3.43333333333333
57502.8751437572 5.4 2.93333333333333 0 2.06666666666667 1.83333333333333 1.1 3.33333333333333 2.06666666666667 1.83333333333333 1.1 3.33333333333333
57527.8763938197 5.56 2.77333333333333 0 2.09333333333333 1.7 1.07333333333333 3.46666666666667 2.09333333333333 1.7 1.07333333333333 3.46666666666667
57552.8776438822 5.74 2.59333333333333 0 2.05333333333333 1.48 1.11333333333333 3.68666666666667 2.05333333333333 1.48 1.11333333333333 3.68666666666667
57577.8788939447 6.4 1.93333333333333 0 2.23333333333333 1 0.933333333333333 4.16666666666667 2.23333333333333 1 0.933333333333333 4.16666666666667
57602.8801440072 6.46 1.87333333333333 0 2.39333333333333 1.1 0.773333333333333 4.06666666666667 2.39333333333333 1.1 0.773333333333333 4.06666666666667
57627.8813940697 6.78666666666667 1.54666666666667 0 2.5 0.88 0.666666666666667 4.28666666666667 2.5 0.88 0.666666666666667 4.28666666666667
57652.8826441322 6.8 1.53333333333333 0 2.5 0.866666666666667 0.666666666666667 4.3 2.5 0.866666666666667 0.666666666666667 4.3
57677.8838941947 6.67333333333333 1.66 0 2.6 1.09333333333333 0.566666666666667 4.07333333333333 2.6 1.09333333333333 0.566666666666667 4.07333333333333
57702.8851442572 6.66666666666667 1.59333333333333 0 2.63333333333333 1.06 0.533333333333333 4.03333333333333 2.63333333333333 1.06 0.533333333333333 4.03333333333333
57727.8863943197 6.66666666666667 1.5 0 2.5 0.833333333333333 0.666666666666667 4.16666666666667 2.5 0.833333333333333 0.666666666666667 4.16666666666667
57752.8876443822 6.66666666666667 1.5 0 2.5 0.833333333333333 0.666666666666667 4.16666666666667 2.5 0.833333333333333 0.666666666666667 4.16666666666667
57777.8888944447 6.67333333333333 1.49333333333333 0 2.5 0.826666666666667 0.666666666666667 4.17333333333333 2.5 0.826666666666667 0.666666666666667 4.17333333333333
57802.8901445072 6.71333333333333 1.45333333333333 0 2.5 0.786666666666667 0.666666666666667 4.21333333333333 2.5 0.786666666666667 0.666666666666667 4.21333333333333
57827.8913945697 6.56 1.60666666666667 0 2.39333333333333 0.833333333333333 0.773333333333333 4.16666666666667 2.39333333333333 0.833333333333333 0.773333333333333 4.16666666666667
57852.8926446322 6.5 1.66666666666667 0 2.33333333333333 0.833333333333333 0.833333333333333 4.16666666666667 2.33333333333333 0.833333333333333 0.833333333333333 4.16666666666667
57877.8938946947 6.61333333333333 1.55333333333333 0 2.33333333333333 0.72 0.833333333333333 4.28 2.33333333333333 0.72 0.833333333333333 4.28
57902.8951447572 6.5 1.66666666666667 0 2.33333333333333 0.833333333333333 0.833333333333333 4.16666666666667 2.33333333333333 0.833333333333333 0.833333333333333 4.16666666666667
57927.8963948197 6.41333333333333 1.75333333333333 0 2.33333333333333 0.92 0.833333333333333 4.08 2.33333333333333 0.92 0.833333333333333 4.08
57952.8976448822 6.43333333333333 1.73333333333333 0 2.33333333333333 0.9 0.833333333333333 4.1 2.33333333333333 0.9 0.833333333333333 4.1
57977.8988949447 6.53333333333333 1.63333333333333 0 2.33333333333333 0.8 0.833333333333333 4.2 2.33333333333333 0.8 0.833333333333333 4.2
58002.9001450073 6.37333333333333 1.79333333333333 0 2.32666666666667 0.953333333333333 0.84 4.04666666666667 2.32666666666667 0.953333333333333 0.84 4.04666666666667
58027.9013950698 6.14 2.02666666666667 0 2.24 1.1 0.926666666666667 3.9 2.24 1.1 0.926666666666667 3.9
58052.9026451323 6.28666666666667 1.88 0 2.16666666666667 0.88 1 4.12 2.16666666666667 0.88 1 4.12
58077.9038951948 6.16666666666667 2 0 2.16666666666667 1 1 4 2.16666666666667 1 1 4
58102.9051452573 6.18 1.98666666666667 0 2.24 1.06 0.926666666666667 3.94 2.24 1.06 0.926666666666667 3.94
58127.9063953198 5.96 2.20666666666667 0 2.18666666666667 1.22666666666667 0.98 3.77333333333333 2.18666666666667 1.22666666666667 0.98 3.77333333333333
58152.9076453823 5.80666666666667 2.36 0 2.24666666666667 1.44 0.92 3.56 2.24666666666667 1.44 0.92 3.56
58177.9088954448 6 2.16666666666667 0 2.33333333333333 1.33333333333333 0.833333333333333 3.66666666666667 2.33333333333333 1.33333333333333 0.833333333333333 3.66666666666667
58202.9101455073 6 2.16666666666667 0 2.33333333333333 1.33333333333333 0.833333333333333 3.66666666666667 2.33333333333333 1.33333333333333 0.833333333333333 3.66666666666667
58227.9113955698 6.30666666666667 1.86 0 2.64666666666667 1.34 0.52 3.66 2.64666666666667 1.34 0.52 3.66
58252.9126456323 6.18 1.98666666666667 0 2.83333333333333 1.65333333333333 0.333333333333333 3.34666666666667 2.83333333333333 1.65333333333333 0.333333333333333 3.34666666666667
58277.9138956948 5.98666666666667 2.18 0 2.76666666666667 1.78 0.4 3.22 2.76666666666667 1.78 0.4 3.22
58302.9151457573 5.77333333333333 2.39333333333333 0 2.66666666666667 1.89333333333333 0.5 3.10666666666667 2.66666666666667 1.89333333333333 0.5 3.10666666666667
58327.9163958198 5.52666666666667 2.64 0 2.66666666666667 2.14 0.5 2.86 2.66666666666667 2.14 0.5 2.86
58352.9176458823 5.59333333333333 2.57333333333333 0 2.66666666666667 2.07333333333333 0.5 2.92666666666667 2.66666666666667 2.07333333333333 0.5 2.92666666666667
58377.9188959448 5.36666666666667 2.8 0 2.36 1.99333333333333 0.806666666666667 3.00666666666667 2.36 1.99333333333333 0.806666666666667 3.00666666666667
58402.9201460073 5.37333333333333 2.79333333333333 0 2.26 1.88666666666667 0.906666666666667 3.11333333333333 2.26 1.88666666666667 0.906666666666667 3.11333333333333
58427.9213960698 5.34 2.82666666666667 0 2.43333333333333 2.09333333333333 0.733333333333333 2.90666666666667 2.43333333333333 2.09333333333333 0.733333333333333 2.90666666666667
58452.9226461323 5.22 2.94666666666667 0 2.33333333333333 2.11333333333333 0.833333333333333 2.88666666666667 2.33333333333333 2.11333333333333 0.833333333333333 2.88666666666667
58477.9238961948 5.38666666666667 2.78 0 2.33333333333333 1.94666666666667 0.833333333333333 3.05333333333333 2.33333333333333 1.94666666666667 0.833333333333333 3.05333333333333
58502.9251462573 5.33333333333333 2.83333333333333 0 2.33333333333333 2 0.833333333333333 3 2.33333333333333 2 0.833333333333333 3
58527.9263963198 5.36 2.80666666666667 0 2.33333333333333 1.97333333333333 0.833333333333333 3.02666666666667 2.33333333333333 1.97333333333333 0.833333333333333 3.02666666666667
58552.9276463823 5.49333333333333 2.67333333333333 0 2.36 1.86666666666667 0.806666666666667 3.13333333333333 2.36 1.86666666666667 0.806666666666667 3.13333333333333
58577.9288964448 5.52666666666667 2.64 0 2.5 1.97333333333333 0.666666666666667 3.02666666666667 2.5 1.97333333333333 0.666666666666667 3.02666666666667
58602.9301465073 5.32 2.84666666666667 0 2.5 2.18 0.666666666666667 2.82 2.5 2.18 0.666666666666667 2.82
58627.9313965698 5.15333333333333 3.01333333333333 0 2.5 2.34666666666667 0.666666666666667 2.65333333333333 2.5 2.34666666666667 0.666666666666667 2.65333333333333
58652.9326466323 5.26 2.90666666666667 0 2.66666666666667 2.40666666666667 0.5 2.59333333333333 2.66666666666667 2.40666666666667 0.5 2.59333333333333
58677.9338966948 5.75333333333333 2.41333333333333 0 2.83333333333333 2.08 0.333333333333333 2.92 2.83333333333333 2.08 0.333333333333333 2.92
58702.9351467573 5.84 2.32666666666667 0 2.73333333333333 1.89333333333333 0.433333333333333 3.10666666666667 2.73333333333333 1.89333333333333 0.433333333333333 3.10666666666667
58727.9363968198 6.02666666666667 2.14 0 2.52666666666667 1.5 0.64 3.5 2.52666666666667 1.5 0.64 3.5
58752.9376468823 6.1 2.06666666666667 0 2.5 1.4 0.666666666666667 3.6 2.5 1.4 0.666666666666667 3.6
58777.9388969448 5.94666666666667 2.22 0 2.44666666666667 1.5 0.72 3.5 2.44666666666667 1.5 0.72 3.5
58802.9401470074 5.76 2.40666666666667 0 2.24666666666667 1.48666666666667 0.92 3.51333333333333 2.24666666666667 1.48666666666667 0.92 3.51333333333333
58827.9413970699 5.64666666666667 2.52 0 2.20666666666667 1.56 0.96 3.44 2.20666666666667 1.56 0.96 3.44
58852.9426471324 5.73333333333333 2.43333333333333 0 2.33333333333333 1.6 0.833333333333333 3.4 2.33333333333333 1.6 0.833333333333333 3.4
58877.9438971949 5.72 2.44666666666667 0 2.33333333333333 1.61333333333333 0.833333333333333 3.38666666666667 2.33333333333333 1.61333333333333 0.833333333333333 3.38666666666667
58902.9451472574 5.40666666666667 2.76 0 2.33333333333333 1.92666666666667 0.833333333333333 3.07333333333333 2.33333333333333 1.92666666666667 0.833333333333333 3.07333333333333
58927.9463973199 5.36 2.80666666666667 0 2.44 2.08 0.726666666666667 2.92 2.44 2.08 0.726666666666667 2.92
58952.9476473824 5.48 2.68666666666667 0 2.56666666666667 2.08666666666667 0.6 2.91333333333333 2.56666666666667 2.08666666666667 0.6 2.91333333333333
58977.9488974449 5.43333333333333 2.73333333333333 0 2.63333333333333 2.2 0.533333333333333 2.8 2.63333333333333 2.2 0.533333333333333 2.8
59002.9501475074 5.52 2.64666666666667 0 2.66666666666667 2.14666666666667 0.5 2.85333333333333 2.66666666666667 2.14666666666667 0.5 2.85333333333333
59027.9513975699 5.57333333333333 2.42666666666667 0 2.60666666666667 1.86666666666667 0.56 2.96666666666667 2.60666666666667 1.86666666666667 0.56 2.96666666666667
59052.9526476324 5.98666666666667 2.01333333333333 0 2.66666666666667 1.51333333333333 0.5 3.32 2.66666666666667 1.51333333333333 0.5 3.32
59077.9538976949 6 2 0 2.66666666666667 1.5 0.5 3.33333333333333 2.66666666666667 1.5 0.5 3.33333333333333
59102.9551477574 6.07333333333333 1.92666666666667 0 2.66666666666667 1.42666666666667 0.5 3.40666666666667 2.66666666666667 1.42666666666667 0.5 3.40666666666667
59127.9563978199 6.42666666666667 1.57333333333333 0 2.76666666666667 1.17333333333333 0.4 3.66 2.76666666666667 1.17333333333333 0.4 3.66
59152.9576478824 6.52 1.48 0 2.83333333333333 1.14666666666667 0.333333333333333 3.68666666666667 2.83333333333333 1.14666666666667 0.333333333333333 3.68666666666667
59177.9588979449 6.62666666666667 1.37333333333333 0 2.83333333333333 1.04 0.333333333333333 3.79333333333333 2.83333333333333 1.04 0.333333333333333 3.79333333333333
59202.9601480074 6.99333333333333 1.00666666666667 0 2.83333333333333 0.673333333333333 0.333333333333333 4.16 2.83333333333333 0.673333333333333 0.333333333333333 4.16
59227.9613980699 7.12 0.88 0 2.78666666666667 0.5 0.38 4.33333333333333 2.78666666666667 0.5 0.38 4.33333333333333
59252.9626481324 7.00666666666667 0.993333333333334 0 2.66666666666667 0.493333333333333 0.5 4.34 2.66666666666667 0.493333333333333 0.5 4.34
59277.9638981949 6.68666666666667 1.31333333333333 0 2.35333333333333 0.5 0.813333333333333 4.33333333333333 2.35333333333333 0.5 0.813333333333333 4.33333333333333
59302.9651482574 6.58 1.42 0 2.24 0.493333333333333 0.926666666666667 4.34 2.24 0.493333333333333 0.926666666666667 4.34
59327.9663983199 6.42 1.58 0 2.08666666666667 0.5 1.08 4.33333333333333 2.08666666666667 0.5 1.08 4.33333333333333
59352.9676483824 6.36 1.64 0 2.02666666666667 0.5 1.14 4.33333333333333 2.02666666666667 0.5 1.14 4.33333333333333
59377.9688984449 6.25333333333333 1.74666666666667 0 2.06666666666667 0.646666666666667 1.1 4.18666666666667 2.06666666666667 0.646666666666667 1.1 4.18666666666667
59402.9701485074 6.73333333333333 1.26666666666667 0 2.64 0.74 0.526666666666667 4.09333333333333 2.64 0.74 0.526666666666667 4.09333333333333
59427.9713985699 6.9 1.1 0 2.73333333333333 0.666666666666667 0.433333333333333 4.16666666666667 2.73333333333333 0.666666666666667 0.433333333333333 4.16666666666667
59452.9726486324 6.72 1.28 0 2.55333333333333 0.666666666666667 0.613333333333333 4.16666666666667 2.55333333333333 0.666666666666667 0.613333333333333 4.16666666666667
59477.9738986949 6.42666666666667 1.57333333333333 0 2.35333333333333 0.76 0.813333333333333 4.07333333333333 2.35333333333333 0.76 0.813333333333333 4.07333333333333
59502.9751487574 6.24 1.76 0 2.33333333333333 0.926666666666667 0.833333333333333 3.90666666666667 2.33333333333333 0.926666666666667 0.833333333333333 3.90666666666667
59527.9763988199 6.11333333333333 1.88666666666667 0 2.28 1 0.886666666666667 3.83333333333333 2.28 1 0.886666666666667 3.83333333333333
59552.9776488824 6 2 0 2.16666666666667 1 1 3.83333333333333 2.16666666666667 1 1 3.83333333333333
59577.9788989449 6.16 1.84 0 2.16666666666667 0.84 1 3.99333333333333 2.16666666666667 0.84 1 3.99333333333333
59602.9801490075 6.16 1.73333333333333 0 2.16 0.833333333333333 0.9 4 2.16 0.833333333333333 0.9 4
59627.98139907 5.96 1.87333333333333 0 2.10666666666667 0.98 0.893333333333333 3.85333333333333 2.10666666666667 0.98 0.893333333333333 3.85333333333333
59652.9826491325 5.98666666666667 1.84666666666667 0 2.15333333333333 1 0.846666666666667 3.83333333333333 2.15333333333333 1 0.846666666666667 3.83333333333333
59677.983899195 5.95333333333333 1.88 0 2.25333333333333 1.13333333333333 0.746666666666667 3.7 2.25333333333333 1.13333333333333 0.746666666666667 3.7
59702.9851492575 5.86666666666667 1.96666666666667 0 2.18 1.14666666666667 0.82 3.68666666666667 2.18 1.14666666666667 0.82 3.68666666666667
59727.98639932 6.10666666666667 1.66666666666667 0 2.27333333333333 1 0.666666666666667 3.83333333333333 2.27333333333333 1 0.666666666666667 3.83333333333333
59752.9876493825 5.94 1.72666666666667 0 2.16666666666667 1.06 0.666666666666667 3.77333333333333 2.16666666666667 1.06 0.666666666666667 3.77333333333333
59777.988899445 5.88666666666667 1.78 0 2.16666666666667 1.11333333333333 0.666666666666667 3.72 2.16666666666667 1.11333333333333 0.666666666666667 3.72
59802.9901495075 5.83333333333333 1.83333333333333 0 2.16666666666667 1.16666666666667 0.666666666666667 3.66666666666667 2.16666666666667 1.16666666666667 0.666666666666667 3.66666666666667
59827.99139957 5.82 1.84666666666667 0 2.14666666666667 1.16 0.686666666666667 3.67333333333333 2.14666666666667 1.16 0.686666666666667 3.67333333333333
59852.9926496325 5.83333333333333 1.83333333333333 0 2 1 0.833333333333333 3.83333333333333 2 1 0.833333333333333 3.83333333333333
59877.993899695 5.70666666666667 1.96 0 2.09333333333333 1.22 0.74 3.61333333333333 2.09333333333333 1.22 0.74 3.61333333333333
59902.9951497575 5.66 2.00666666666667 0 2.16666666666667 1.34 0.666666666666667 3.49333333333333 2.16666666666667 1.34 0.666666666666667 3.49333333333333
59927.99639982 5.78 1.88666666666667 0 2.16666666666667 1.22 0.666666666666667 3.61333333333333 2.16666666666667 1.22 0.666666666666667 3.61333333333333
59952.9976498825 5.82 1.84666666666667 0 2.15333333333333 1.16666666666667 0.68 3.66666666666667 2.15333333333333 1.16666666666667 0.68 3.66666666666667
59977.998899945 5.87820512820513 1.74358974358974 0 2.21153846153846 1.16666666666667 0.576923076923077 3.66666666666667 2.21153846153846 1.16666666666667 0.576923076923077 3.66666666666667
60003.0001500075 5.4 2.1 0 1.8 1.23333333333333 0.866666666666667 3.6 1.8 1.23333333333333 0.866666666666667 3.6
60028.00140007 5.16666666666667 2.33333333333333 0 1.66666666666667 1.33333333333333 1 3.5 1.66666666666667 1.33333333333333 1 3.5
60053.0026501325 5.27333333333333 2.22666666666667 0 1.64 1.2 1.02666666666667 3.63333333333333 1.64 1.2 1.02666666666667 3.63333333333333
60078.003900195 5.07333333333333 2.42666666666667 0 1.51333333333333 1.27333333333333 1.15333333333333 3.56 1.51333333333333 1.27333333333333 1.15333333333333 3.56
60103.0051502575 5.05333333333333 2.44666666666667 0 1.48 1.26 1.18666666666667 3.57333333333333 1.48 1.26 1.18666666666667 3.57333333333333
60128.00640032 5.12666666666667 2.37333333333333 0 1.36 1.06666666666667 1.30666666666667 3.76666666666667 1.36 1.06666666666667 1.30666666666667 3.76666666666667
60153.0076503825 5.08666666666667 2.41333333333333 0 1.31333333333333 1.06 1.35333333333333 3.77333333333333 1.31333333333333 1.06 1.35333333333333 3.77333333333333
60178.008900445 4.52666666666667 2.97333333333333 0 1.16666666666667 1.47333333333333 1.5 3.36 1.16666666666667 1.47333333333333 1.5 3.36
60203.0101505075 4.35333333333333 3.14666666666667 0 1.20666666666667 1.68666666666667 1.46 3.14666666666667 1.20666666666667 1.68666666666667 1.46 3.14666666666667
60228.01140057 4.38666666666667 3.11333333333333 0 1.22 1.66666666666667 1.44666666666667 3.16666666666667 1.22 1.66666666666667 1.44666666666667 3.16666666666667
60253.0126506325 4.45333333333333 3.04666666666667 0 1.18 1.56 1.48666666666667 3.27333333333333 1.18 1.56 1.48666666666667 3.27333333333333
60278.013900695 4.58666666666667 2.91333333333333 0 1.20666666666667 1.45333333333333 1.46 3.38 1.20666666666667 1.45333333333333 1.46 3.38
60303.0151507575 4.75333333333333 2.74666666666667 0 1.33333333333333 1.41333333333333 1.33333333333333 3.42 1.33333333333333 1.41333333333333 1.33333333333333 3.42
60328.01640082 4.7 2.8 0 1.33333333333333 1.46666666666667 1.33333333333333 3.36666666666667 1.33333333333333 1.46666666666667 1.33333333333333 3.36666666666667
60353.0176508825 4.48 3.02 0 1.33333333333333 1.68666666666667 1.33333333333333 3.14666666666667 1.33333333333333 1.68666666666667 1.33333333333333 3.14666666666667
60378.018900945 4.92666666666667 2.57333333333333 0 1.52 1.42666666666667 1.14666666666667 3.40666666666667 1.52 1.42666666666667 1.14666666666667 3.40666666666667
60403.0201510075 5.22666666666667 2.27333333333333 0 1.66666666666667 1.27333333333333 1 3.56 1.66666666666667 1.27333333333333 1 3.56
60428.0214010701 5.08666666666667 2.41333333333333 0 1.66666666666667 1.41333333333333 1 3.42 1.66666666666667 1.41333333333333 1 3.42
60453.0226511326 4.94666666666667 2.55333333333333 0 1.61333333333333 1.5 1.05333333333333 3.33333333333333 1.61333333333333 1.5 1.05333333333333 3.33333333333333
60478.0239011951 4.89333333333333 2.60666666666667 0 1.56 1.5 1.10666666666667 3.33333333333333 1.56 1.5 1.10666666666667 3.33333333333333
60503.0251512576 5 2.5 0 1.66666666666667 1.5 1 3.33333333333333 1.66666666666667 1.5 1 3.33333333333333
60528.0264013201 5.24666666666667 2.25333333333333 0 1.91333333333333 1.5 0.753333333333333 3.33333333333333 1.91333333333333 1.5 0.753333333333333 3.33333333333333
60553.0276513826 5.19333333333333 2.30666666666667 0 2 1.64 0.666666666666667 3.19333333333333 2 1.64 0.666666666666667 3.19333333333333
60578.0289014451 5.17333333333333 2.32666666666667 0 2 1.66 0.666666666666667 3.17333333333333 2 1.66 0.666666666666667 3.17333333333333
60603.0301515076 5.17333333333333 2.32666666666667 0 2.00666666666667 1.66666666666667 0.66 3.16666666666667 2.00666666666667 1.66666666666667 0.66 3.16666666666667
60628.0314015701 5.24 2.26 0 2.24666666666667 1.84 0.42 2.99333333333333 2.24666666666667 1.84 0.42 2.99333333333333
60653.0326516326 4.96 2.45333333333333 0 2.16666666666667 1.95333333333333 0.5 2.79333333333333 2.16666666666667 1.95333333333333 0.5 2.79333333333333
60678.0339016951 5.4 1.93333333333333 0 2.32666666666667 1.59333333333333 0.34 3.07333333333333 2.32666666666667 1.59333333333333 0.34 3.07333333333333
60703.0351517576 5.64 1.69333333333333 0 2.33333333333333 1.36 0.333333333333333 3.30666666666667 2.33333333333333 1.36 0.333333333333333 3.30666666666667
60728.0364018201 5.50666666666667 1.82666666666667 0 2.33333333333333 1.49333333333333 0.333333333333333 3.17333333333333 2.33333333333333 1.49333333333333 0.333333333333333 3.17333333333333
60753.0376518826 5.34666666666667 1.98666666666667 0 2.18666666666667 1.50666666666667 0.48 3.16 2.18666666666667 1.50666666666667 0.48 3.16
60778.0389019451 5.03333333333333 2.18666666666667 0 2.14666666666667 1.66666666666667 0.52 2.88666666666667 2.14666666666667 1.66666666666667 0.52 2.88666666666667
60803.0401520076 4.97333333333333 2.19333333333333 0 2.16666666666667 1.69333333333333 0.5 2.80666666666667 2.16666666666667 1.69333333333333 0.5 2.80666666666667
60828.0414020701 4.92 2.24666666666667 0 2.16666666666667 1.74666666666667 0.5 2.75333333333333 2.16666666666667 1.74666666666667 0.5 2.75333333333333
60853.0426521326 4.88 2.28666666666667 0 2.16666666666667 1.78666666666667 0.5 2.71333333333333 2.16666666666667 1.78666666666667 0.5 2.71333333333333
60878.0439021951 4.57333333333333 2.59333333333333 0 2.1 2.02666666666667 0.566666666666667 2.47333333333333 2.1 2.02666666666667 0.566666666666667 2.47333333333333
60903.0451522576 4.44 2.72666666666667 0 2.10666666666667 2.16666666666667 0.56 2.33333333333333 2.10666666666667 2.16666666666667 0.56 2.33333333333333
60928.0464023201 4.5 2.66666666666667 0 2.16666666666667 2.16666666666667 0.5 2.33333333333333 2.16666666666667 2.16666666666667 0.5 2.33333333333333
60953.0476523826 4.8 2.36666666666667 0 2.22 1.92 0.446666666666667 2.58 2.22 1.92 0.446666666666667 2.58
60978.0489024451 5.12 2.04666666666667 0 2.33333333333333 1.71333333333333 0.333333333333333 2.78666666666667 2.33333333333333 1.71333333333333 0.333333333333333 2.78666666666667
61003.0501525076 5.08666666666667 2.02666666666667 0 2.18 1.54 0.486666666666667 2.90666666666667 2.18 1.54 0.486666666666667 2.90666666666667
61028.0514025701 5.14666666666667 1.85333333333333 0 2.29333333333333 1.48 0.373333333333333 2.85333333333333 2.29333333333333 1.48 0.373333333333333 2.85333333333333
61053.0526526326 4.99333333333333 1.98666666666667 0 2.07333333333333 1.39333333333333 0.593333333333333 2.92 2.07333333333333 1.39333333333333 0.593333333333333 2.92
61078.0539026951 4.96 1.87333333333333 0 1.94 1.14666666666667 0.726666666666667 3.02 1.94 1.14666666666667 0.726666666666667 3.02
61103.0551527576 5.16666666666667 1.66666666666667 0 2 1 0.666666666666667 3.16666666666667 2 1 0.666666666666667 3.16666666666667
61128.0564028201 5.02666666666667 1.80666666666667 0 2 1.14 0.666666666666667 3.02666666666667 2 1.14 0.666666666666667 3.02666666666667
61153.0576528826 5.22666666666667 1.60666666666667 0 2 0.94 0.666666666666667 3.22666666666667 2 0.94 0.666666666666667 3.22666666666667
61178.0589029451 5.33333333333333 1.5 0 2 0.833333333333333 0.666666666666667 3.33333333333333 2 0.833333333333333 0.666666666666667 3.33333333333333
61203.0601530077 5.16666666666667 1.66666666666667 0 2 1 0.666666666666667 3.16666666666667 2 1 0.666666666666667 3.16666666666667
61228.0614030702 5 1.83333333333333 0 2 1.16666666666667 0.666666666666667 3 2 1.16666666666667 0.666666666666667 3
61253.0626531327 5 1.83333333333333 0 2 1.16666666666667 0.666666666666667 3 2 1.16666666666667 0.666666666666667 3
61278.0639031952 5.02 1.81333333333333 0 2 1.14666666666667 0.666666666666667 3.02 2 1.14666666666667 0.666666666666667 3.02
61303.0651532577 5.09333333333333 1.74 0 2 1.07333333333333 0.666666666666667 3.09333333333333 2 1.07333333333333 0.666666666666667 3.09333333333333
61328.0664033202 5.09333333333333 1.74 0 2 1.07333333333333 0.666666666666667 3.09333333333333 2 1.07333333333333 0.666666666666667 3.09333333333333
61353.0676533827 5.06 1.77333333333333 0 2 1.10666666666667 0.666666666666667 3.06 2 1.10666666666667 0.666666666666667 3.06
61378.0689034452 5.01333333333333 1.82 0 2.04666666666667 1.2 0.62 2.96666666666667 2.04666666666667 1.2 0.62 2.96666666666667
61403.0701535077 5.16666666666667 1.66666666666667 0 2.09333333333333 1.09333333333333 0.573333333333333 3.07333333333333 2.09333333333333 1.09333333333333 0.573333333333333 3.07333333333333
61428.0714035702 5.03333333333333 1.64 0 2.03333333333333 1.16666666666667 0.473333333333333 3 2.03333333333333 1.16666666666667 0.473333333333333 3
61453.0726536327 5.02 1.64666666666667 0 2 1.14666666666667 0.5 3.02 2 1.14666666666667 0.5 3.02
61478.0739036952 5.29333333333333 1.37333333333333 0 2 0.873333333333333 0.5 3.29333333333333 2 0.873333333333333 0.5 3.29333333333333
61503.0751537577 5.30666666666667 1.36 0 2 0.86 0.5 3.30666666666667 2 0.86 0.5 3.30666666666667
61528.0764038202 5.18 1.48666666666667 0 1.94666666666667 0.933333333333333 0.553333333333333 3.23333333333333 1.94666666666667 0.933333333333333 0.553333333333333 3.23333333333333
61553.0776538827 5.16666666666667 1.5 0 1.83333333333333 0.833333333333333 0.666666666666667 3.33333333333333 1.83333333333333 0.833333333333333 0.666666666666667 3.33333333333333
61578.0789039452 5.16 1.50666666666667 0 1.82666666666667 0.833333333333333 0.673333333333333 3.33333333333333 1.82666666666667 0.833333333333333 0.673333333333333 3.33333333333333
61603.0801540077 4.74666666666667 1.92 0 1.56666666666667 0.986666666666667 0.933333333333333 3.18 1.56666666666667 0.986666666666667 0.933333333333333 3.18
61628.0814040702 4.62666666666667 2.04 0 1.5 1.04 1 3.12666666666667 1.5 1.04 1 3.12666666666667
61653.0826541327 4.16666666666667 2.5 0 1.59333333333333 1.59333333333333 0.906666666666667 2.57333333333333 1.59333333333333 1.59333333333333 0.906666666666667 2.57333333333333
61678.0839041952 3.87333333333333 2.79333333333333 0 1.5 1.79333333333333 1 2.37333333333333 1.5 1.79333333333333 1 2.37333333333333
61703.0851542577 4.12 2.54666666666667 0 1.62 1.66666666666667 0.88 2.5 1.62 1.66666666666667 0.88 2.5
61728.0864043202 4.42666666666667 2.24 0 1.98666666666667 1.72666666666667 0.513333333333333 2.44 1.98666666666667 1.72666666666667 0.513333333333333 2.44
61753.0876543827 4.30666666666667 2.36 0 1.97333333333333 1.83333333333333 0.526666666666667 2.33333333333333 1.97333333333333 1.83333333333333 0.526666666666667 2.33333333333333
61778.0889044452 4.37333333333333 2.29333333333333 0 1.98 1.77333333333333 0.52 2.39333333333333 1.98 1.77333333333333 0.52 2.39333333333333
61803.0901545077 4.44 2.22666666666667 0 1.93333333333333 1.66 0.566666666666667 2.50666666666667 1.93333333333333 1.66 0.566666666666667 2.50666666666667
61828.0914045702 4.59333333333333 2.07333333333333 0 2 1.57333333333333 0.5 2.59333333333333 2 1.57333333333333 0.5 2.59333333333333
61853.0926546327 5.07333333333333 1.59333333333333 0 2.12666666666667 1.22 0.373333333333333 2.94666666666667 2.12666666666667 1.22 0.373333333333333 2.94666666666667
61878.0939046952 5.22 1.44666666666667 0 2.18 1.12666666666667 0.32 3.04 2.18 1.12666666666667 0.32 3.04
61903.0951547577 5.26666666666667 1.4 0 2.16666666666667 1.06666666666667 0.333333333333333 3.1 2.16666666666667 1.06666666666667 0.333333333333333 3.1
61928.0964048202 5.27333333333333 1.39333333333333 0 2.16666666666667 1.06 0.333333333333333 3.10666666666667 2.16666666666667 1.06 0.333333333333333 3.10666666666667
61953.0976548827 5.11333333333333 1.55333333333333 0 2.04666666666667 1.1 0.453333333333333 3.06666666666667 2.04666666666667 1.1 0.453333333333333 3.06666666666667
61978.0989049452 5.16666666666667 1.5 0 2 1 0.5 3.16666666666667 2 1 0.5 3.16666666666667
62003.1001550077 5.20666666666667 1.46 0 2 0.96 0.5 3.20666666666667 2 0.96 0.5 3.20666666666667
62028.1014050703 5.42 1.24666666666667 0 2.16666666666667 0.913333333333333 0.333333333333333 3.25333333333333 2.16666666666667 0.913333333333333 0.333333333333333 3.25333333333333
62053.1026551328 5.40666666666667 1.26 0 2.12 0.88 0.38 3.28666666666667 2.12 0.88 0.38 3.28666666666667
62078.1039051953 5.13333333333333 1.53333333333333 0 1.93333333333333 0.966666666666667 0.566666666666667 3.2 1.93333333333333 0.966666666666667 0.566666666666667 3.2
62103.1051552578 5.27333333333333 1.39333333333333 0 1.83333333333333 0.726666666666667 0.666666666666667 3.44 1.83333333333333 0.726666666666667 0.666666666666667 3.44
62128.1064053203 5.47333333333333 1.19333333333333 0 1.83333333333333 0.526666666666667 0.666666666666667 3.64 1.83333333333333 0.526666666666667 0.666666666666667 3.64
62153.1076553828 5.63333333333333 1.03333333333333 0 1.96666666666667 0.5 0.533333333333333 3.66666666666667 1.96666666666667 0.5 0.533333333333333 3.66666666666667
62178.1089054453 5.64666666666667 1.02 0 2 0.52 0.5 3.64666666666667 2 0.52 0.5 3.64666666666667
62203.1101555078 5.5 1.16666666666667 0 2 0.666666666666667 0.5 3.5 2 0.666666666666667 0.5 3.5
62228.1114055703 5.5 1.16666666666667 0 2 0.666666666666667 0.5 3.5 2 0.666666666666667 0.5 3.5
62253.1126556328 5.42 1.24666666666667 0 2 0.746666666666667 0.5 3.42 2 0.746666666666667 0.5 3.42
62278.1139056953 5.23333333333333 1.43333333333333 0 2 0.933333333333333 0.5 3.23333333333333 2 0.933333333333333 0.5 3.23333333333333
62303.1151557578 5.23333333333333 1.43333333333333 0 2.07333333333333 1.00666666666667 0.426666666666667 3.16 2.07333333333333 1.00666666666667 0.426666666666667 3.16
62328.1164058203 5.4 1.26666666666667 0 2.16666666666667 0.933333333333333 0.333333333333333 3.23333333333333 2.16666666666667 0.933333333333333 0.333333333333333 3.23333333333333
62353.1176558828 5.49333333333333 1.17333333333333 0 2.16 0.833333333333333 0.34 3.33333333333333 2.16 0.833333333333333 0.34 3.33333333333333
62378.1189059453 5.61333333333333 1.05333333333333 0 2 0.553333333333333 0.5 3.61333333333333 2 0.553333333333333 0.5 3.61333333333333
62403.1201560078 5.66666666666667 1 0 2 0.5 0.5 3.66666666666667 2 0.5 0.5 3.66666666666667
62428.1214060703 5.48666666666667 1.18 0 1.92666666666667 0.606666666666667 0.573333333333333 3.56 1.92666666666667 0.606666666666667 0.573333333333333 3.56
62453.1226561328 5.05333333333333 1.61333333333333 0 1.72 0.833333333333333 0.78 3.33333333333333 1.72 0.833333333333333 0.78 3.33333333333333
62478.1239061953 5.33333333333333 1.33333333333333 0 2 0.833333333333333 0.5 3.33333333333333 2 0.833333333333333 0.5 3.33333333333333
62503.1251562578 5.27333333333333 1.39333333333333 0 1.94 0.833333333333333 0.56 3.33333333333333 1.94 0.833333333333333 0.56 3.33333333333333
62528.1264063203 5.04 1.62666666666667 0 1.83333333333333 0.96 0.666666666666667 3.20666666666667 1.83333333333333 0.96 0.666666666666667 3.20666666666667
62553.1276563828 5 1.66666666666667 0 1.83333333333333 1 0.666666666666667 3.16666666666667 1.83333333333333 1 0.666666666666667 3.16666666666667
62578.1289064453 4.71333333333333 1.95333333333333 0 1.54 0.993333333333333 0.96 3.17333333333333 1.54 0.993333333333333 0.96 3.17333333333333
62603.1301565078 4.83333333333333 1.83333333333333 0 1.66666666666667 1 0.833333333333333 3.16666666666667 1.66666666666667 1 0.833333333333333 3.16666666666667
62628.1314065703 4.83333333333333 1.83333333333333 0 1.66666666666667 1 0.833333333333333 3.16666666666667 1.66666666666667 1 0.833333333333333 3.16666666666667
62653.1326566328 4.83333333333333 1.83333333333333 0 1.66666666666667 1 0.833333333333333 3.16666666666667 1.66666666666667 1 0.833333333333333 3.16666666666667
62678.1339066953 4.97333333333333 1.69333333333333 0 1.80666666666667 1 0.693333333333333 3.16666666666667 1.80666666666667 1 0.693333333333333 3.16666666666667
62703.1351567578 4.79333333333333 1.87333333333333 0 1.62666666666667 1 0.873333333333333 3.16666666666667 1.62666666666667 1 0.873333333333333 3.16666666666667
62728.1364068203 4.89333333333333 1.77333333333333 0 1.5 0.773333333333333 1 3.39333333333333 1.5 0.773333333333333 1 3.39333333333333
62753.1376568828 4.80666666666667 1.86 0 1.47333333333333 0.833333333333333 1.02666666666667 3.33333333333333 1.47333333333333 0.833333333333333 1.02666666666667 3.33333333333333
62778.1389069453 4.74 1.92666666666667 0 1.40666666666667 0.833333333333333 1.09333333333333 3.33333333333333 1.40666666666667 0.833333333333333 1.09333333333333 3.33333333333333
62803.1401570079 4.83333333333333 1.83333333333333 0 1.5 0.833333333333333 1 3.33333333333333 1.5 0.833333333333333 1 3.33333333333333
62828.1414070704 4.73333333333333 1.93333333333333 0 1.4 0.833333333333333 1.1 3.33333333333333 1.4 0.833333333333333 1.1 3.33333333333333
62853.1426571329 4.66666666666667 2 0 1.33333333333333 0.833333333333333 1.16666666666667 3.33333333333333 1.33333333333333 0.833333333333333 1.16666666666667 3.33333333333333
62878.1439071954 4.54 2.12666666666667 0 1.33333333333333 0.96 1.16666666666667 3.20666666666667 1.33333333333333 0.96 1.16666666666667 3.20666666666667
62903.1451572579 4.6 2.06666666666667 0 1.48 1.04666666666667 1.02 3.12 1.48 1.04666666666667 1.02 3.12
62928.1464073204 4.42 2.24666666666667 0 1.5 1.24666666666667 1 2.92 1.5 1.24666666666667 1 2.92
62953.1476573829 4.39333333333333 2.27333333333333 0 1.5 1.27333333333333 1 2.89333333333333 1.5 1.27333333333333 1 2.89333333333333
62978.1489074454 4.48666666666667 2.18 0 1.48666666666667 1.16666666666667 1.01333333333333 3 1.48666666666667 1.16666666666667 1.01333333333333 3
63003.1501575079 4.26666666666667 2.4 0 1.26666666666667 1.16666666666667 1.23333333333333 3 1.26666666666667 1.16666666666667 1.23333333333333 3
63028.1514075704 4.28 2.38666666666667 0 1.26666666666667 1.15333333333333 1.23333333333333 3.01333333333333 1.26666666666667 1.15333333333333 1.23333333333333 3.01333333333333
63053.1526576329 4.68666666666667 1.98 0 1.52 1 0.98 3.16666666666667 1.52 1 0.98 3.16666666666667
63078.1539076954 4.83333333333333 1.83333333333333 0 1.66666666666667 1 0.833333333333333 3.16666666666667 1.66666666666667 1 0.833333333333333 3.16666666666667
63103.1551577579 4.9 1.76666666666667 0 1.66666666666667 0.933333333333333 0.833333333333333 3.23333333333333 1.66666666666667 0.933333333333333 0.833333333333333 3.23333333333333
63128.1564078204 4.74666666666667 1.92 0 1.74 1.16 0.76 3.00666666666667 1.74 1.16 0.76 3.00666666666667
63153.1576578829 4.83333333333333 1.83333333333333 0 1.83333333333333 1.16666666666667 0.666666666666667 3 1.83333333333333 1.16666666666667 0.666666666666667 3
63178.1589079454 4.96 1.70666666666667 0 2 1.20666666666667 0.5 2.96 2 1.20666666666667 0.5 2.96
63203.1601580079 5.00666666666667 1.66 0 2 1.16 0.5 3.00666666666667 2 1.16 0.5 3.00666666666667
63228.1614080704 5.16666666666667 1.5 0 2 1 0.5 3.16666666666667 2 1 0.5 3.16666666666667
63253.1626581329 5.32 1.28666666666667 0 2.13333333333333 0.92 0.366666666666667 3.18666666666667 2.13333333333333 0.92 0.366666666666667 3.18666666666667
63278.1639081954 5.31333333333333 1.18666666666667 0 2.14666666666667 0.833333333333333 0.353333333333333 3.16666666666667 2.14666666666667 0.833333333333333 0.353333333333333 3.16666666666667
63303.1651582579 5.16666666666667 1.33333333333333 0 2 0.833333333333333 0.5 3.16666666666667 2 0.833333333333333 0.5 3.16666666666667
63328.1664083204 5.20666666666667 1.29333333333333 0 2.00666666666667 0.8 0.493333333333333 3.2 2.00666666666667 0.8 0.493333333333333 3.2
63353.1676583829 5.30666666666667 1.19333333333333 0 2.02666666666667 0.72 0.473333333333333 3.28 2.02666666666667 0.72 0.473333333333333 3.28
63378.1689084454 5.02666666666667 1.47333333333333 0 1.86 0.833333333333333 0.64 3.16666666666667 1.86 0.833333333333333 0.64 3.16666666666667
63403.1701585079 5.21333333333333 1.28666666666667 0 1.9 0.686666666666667 0.6 3.31333333333333 1.9 0.686666666666667 0.6 3.31333333333333
63428.1714085704 5.09333333333333 1.40666666666667 0 1.96 0.866666666666667 0.54 3.13333333333333 1.96 0.866666666666667 0.54 3.13333333333333
63453.1726586329 4.89333333333333 1.60666666666667 0 1.98666666666667 1.09333333333333 0.513333333333333 2.90666666666667 1.98666666666667 1.09333333333333 0.513333333333333 2.90666666666667
63478.1739086954 4.64666666666667 1.85333333333333 0 1.83333333333333 1.18666666666667 0.666666666666667 2.81333333333333 1.83333333333333 1.18666666666667 0.666666666666667 2.81333333333333
63503.1751587579 4.52666666666667 1.97333333333333 0 1.83333333333333 1.30666666666667 0.666666666666667 2.69333333333333 1.83333333333333 1.30666666666667 0.666666666666667 2.69333333333333
63528.1764088204 4.32 2.18 0 1.83333333333333 1.51333333333333 0.666666666666667 2.48666666666667 1.83333333333333 1.51333333333333 0.666666666666667 2.48666666666667
63553.1776588829 4.39333333333333 2.10666666666667 0 1.94 1.54666666666667 0.56 2.45333333333333 1.94 1.54666666666667 0.56 2.45333333333333
63578.1789089454 4.49333333333333 2.00666666666667 0 2 1.50666666666667 0.5 2.49333333333333 2 1.50666666666667 0.5 2.49333333333333
63603.1801590079 4.5 2 0 2 1.5 0.5 2.5 2 1.5 0.5 2.5
63628.1814090705 4.5 2 0 2 1.5 0.5 2.5 2 1.5 0.5 2.5
63653.182659133 4.5 2 0 2 1.5 0.5 2.5 2 1.5 0.5 2.5
63678.1839091955 4.5 2 0 2 1.5 0.5 2.5 2 1.5 0.5 2.5
63703.185159258 4.52666666666667 1.97333333333333 0 1.94666666666667 1.42 0.553333333333333 2.58 1.94666666666667 1.42 0.553333333333333 2.58
63728.1864093205 4.83333333333333 1.66666666666667 0 1.83333333333333 1 0.666666666666667 3 1.83333333333333 1 0.666666666666667 3
63753.187659383 4.52666666666667 1.97333333333333 0 1.69333333333333 1.16666666666667 0.806666666666667 2.83333333333333 1.69333333333333 1.16666666666667 0.806666666666667 2.83333333333333
63778.1889094455 4.2 2.3 0 1.66666666666667 1.46666666666667 0.833333333333333 2.53333333333333 1.66666666666667 1.46666666666667 0.833333333333333 2.53333333333333
63803.190159508 4.24666666666667 2.25333333333333 0 1.75333333333333 1.50666666666667 0.746666666666667 2.49333333333333 1.75333333333333 1.50666666666667 0.746666666666667 2.49333333333333
63828.1914095705 4.24 2.26 0 1.82666666666667 1.58666666666667 0.673333333333333 2.41333333333333 1.82666666666667 1.58666666666667 0.673333333333333 2.41333333333333
63853.192659633 4.52666666666667 1.97333333333333 0 1.90666666666667 1.38 0.593333333333333 2.62 1.90666666666667 1.38 0.593333333333333 2.62
63878.1939096955 4.73333333333333 1.76666666666667 0 2 1.26666666666667 0.5 2.73333333333333 2 1.26666666666667 0.5 2.73333333333333
63903.195159758 4.75333333333333 1.68666666666667 0 2 1.18666666666667 0.5 2.75333333333333 2 1.18666666666667 0.5 2.75333333333333
63928.1964098205 4.8 1.53333333333333 0 2 1.03333333333333 0.5 2.8 2 1.03333333333333 0.5 2.8
63953.197659883 5.14666666666667 1.18666666666667 0 2 0.686666666666667 0.5 3.14666666666667 2 0.686666666666667 0.5 3.14666666666667
63978.1989099455 5.01333333333333 1.32 0 1.99333333333333 0.813333333333333 0.506666666666667 3.02 1.99333333333333 0.813333333333333 0.506666666666667 3.02
64003.200160008 4.62 1.71333333333333 0 1.64 0.853333333333333 0.86 2.98 1.64 0.853333333333333 0.86 2.98
64028.2014100705 4.66666666666667 1.66666666666667 0 1.75333333333333 0.92 0.746666666666667 2.91333333333333 1.75333333333333 0.92 0.746666666666667 2.91333333333333
64053.202660133 5.02 1.31333333333333 0 1.83333333333333 0.646666666666667 0.666666666666667 3.18666666666667 1.83333333333333 0.646666666666667 0.666666666666667 3.18666666666667
64078.2039101955 5.16666666666667 1.16666666666667 0 1.83333333333333 0.5 0.666666666666667 3.33333333333333 1.83333333333333 0.5 0.666666666666667 3.33333333333333
64103.205160258 4.85333333333333 1.48 0 1.83333333333333 0.813333333333333 0.666666666666667 3.02 1.83333333333333 0.813333333333333 0.666666666666667 3.02
64128.2064103205 5.02 1.31333333333333 0 1.83333333333333 0.646666666666667 0.666666666666667 3.18666666666667 1.83333333333333 0.646666666666667 0.666666666666667 3.18666666666667
64153.207660383 4.88666666666667 1.44666666666667 0 1.68 0.626666666666667 0.82 3.20666666666667 1.68 0.626666666666667 0.82 3.20666666666667
64178.2089104455 4.83333333333333 1.5 0 1.66666666666667 0.666666666666667 0.833333333333333 3.16666666666667 1.66666666666667 0.666666666666667 0.833333333333333 3.16666666666667
64203.210160508 4.85333333333333 1.48 0 1.68666666666667 0.666666666666667 0.813333333333333 3.16666666666667 1.68666666666667 0.666666666666667 0.813333333333333 3.16666666666667
64228.2114105705 5.15333333333333 1.18 0 1.99333333333333 0.673333333333333 0.506666666666667 3.16 1.99333333333333 0.673333333333333 0.506666666666667 3.16
64253.212660633 5.25333333333333 1.08 0 2.16666666666667 0.746666666666667 0.333333333333333 3.08666666666667 2.16666666666667 0.746666666666667 0.333333333333333 3.08666666666667
64278.2139106955 5.19333333333333 1.14 0 2.19333333333333 0.833333333333333 0.306666666666667 3 2.19333333333333 0.833333333333333 0.306666666666667 3
64303.215160758 5.33333333333333 1 0 2.33333333333333 0.833333333333333 0.166666666666667 3 2.33333333333333 0.833333333333333 0.166666666666667 3
64328.2164108205 5.33333333333333 1 0 2.33333333333333 0.833333333333333 0.166666666666667 3 2.33333333333333 0.833333333333333 0.166666666666667 3
64353.217660883 5.10666666666667 1.22666666666667 0 2.23333333333333 0.96 0.266666666666667 2.87333333333333 2.23333333333333 0.96 0.266666666666667 2.87333333333333
64378.2189109456 4.78666666666667 1.54666666666667 0 2.02 1.06666666666667 0.48 2.76666666666667 2.02 1.06666666666667 0.48 2.76666666666667
64403.2201610081 4.73333333333333 1.6 0 2 1.1 0.5 2.73333333333333 2 1.1 0.5 2.73333333333333
64428.2214110706 4.94666666666667 1.38666666666667 0 1.98 0.866666666666667 0.52 2.96666666666667 1.98 0.866666666666667 0.52 2.96666666666667
64453.2226611331 4.85333333333333 1.48 0 1.86 0.84 0.64 2.99333333333333 1.86 0.84 0.64 2.99333333333333
64478.2239111956 4.43333333333333 1.9 0 1.84666666666667 1.24666666666667 0.653333333333333 2.58666666666667 1.84666666666667 1.24666666666667 0.653333333333333 2.58666666666667
64503.2251612581 4.14666666666667 2.18666666666667 0 1.64666666666667 1.33333333333333 0.853333333333333 2.5 1.64666666666667 1.33333333333333 0.853333333333333 2.5
64528.2264113206 4.21333333333333 2.12 0 1.64 1.26 0.86 2.57333333333333 1.64 1.26 0.86 2.57333333333333
64553.2276613831 4.32 2.01333333333333 0 1.68 1.19333333333333 0.82 2.64 1.68 1.19333333333333 0.82 2.64
64578.2289114456 4.47333333333333 1.86 0 1.83333333333333 1.19333333333333 0.666666666666667 2.64 1.83333333333333 1.19333333333333 0.666666666666667 2.64
64603.2301615081 4.46666666666667 1.86666666666667 0 1.99333333333333 1.36 0.506666666666667 2.47333333333333 1.99333333333333 1.36 0.506666666666667 2.47333333333333
64628.2314115706 4.21333333333333 2.12 0 1.95333333333333 1.57333333333333 0.546666666666667 2.26 1.95333333333333 1.57333333333333 0.546666666666667 2.26
64653.2326616331 4 2.33333333333333 0 1.83333333333333 1.66666666666667 0.666666666666667 2.16666666666667 1.83333333333333 1.66666666666667 0.666666666666667 2.16666666666667
64678.2339116956 4.20666666666667 2.12666666666667 0 1.95333333333333 1.58 0.546666666666667 2.25333333333333 1.95333333333333 1.58 0.546666666666667 2.25333333333333
64703.2351617581 4.42666666666667 1.90666666666667 0 2.04 1.44666666666667 0.46 2.38666666666667 2.04 1.44666666666667 0.46 2.38666666666667
64728.2364118206 4.58 1.75333333333333 0 2.10666666666667 1.36 0.393333333333333 2.47333333333333 2.10666666666667 1.36 0.393333333333333 2.47333333333333
64753.2376618831 4.4 1.93333333333333 0 1.88 1.31333333333333 0.62 2.52 1.88 1.31333333333333 0.62 2.52
64778.2389119456 4.33333333333333 2 0 1.66666666666667 1.16666666666667 0.833333333333333 2.66666666666667 1.66666666666667 1.16666666666667 0.833333333333333 2.66666666666667
64803.2401620081 4.34666666666667 1.98666666666667 0 1.68 1.16666666666667 0.82 2.66666666666667 1.68 1.16666666666667 0.82 2.66666666666667
64828.2414120706 4.67333333333333 1.66 0 1.98666666666667 1.14666666666667 0.513333333333333 2.68666666666667 1.98666666666667 1.14666666666667 0.513333333333333 2.68666666666667
64853.2426621331 4.76666666666667 1.56666666666667 0 2 1.06666666666667 0.5 2.76666666666667 2 1.06666666666667 0.5 2.76666666666667
64878.2439121956 4.5 1.83333333333333 0 1.99333333333333 1.32666666666667 0.506666666666667 2.50666666666667 1.99333333333333 1.32666666666667 0.506666666666667 2.50666666666667
64903.2451622581 4.25333333333333 2.08 0 1.83333333333333 1.41333333333333 0.666666666666667 2.42 1.83333333333333 1.41333333333333 0.666666666666667 2.42
64928.2464123206 3.96666666666667 2.36666666666667 0 1.70666666666667 1.57333333333333 0.793333333333333 2.26 1.70666666666667 1.57333333333333 0.793333333333333 2.26
64953.2476623831 3.85333333333333 2.48 0 1.69333333333333 1.67333333333333 0.806666666666667 2.16 1.69333333333333 1.67333333333333 0.806666666666667 2.16
64978.2489124456 3.87333333333333 2.46 0 1.83333333333333 1.79333333333333 0.666666666666667 2.04 1.83333333333333 1.79333333333333 0.666666666666667 2.04
65003.2501625081 3.83333333333333 2.5 0 1.83333333333333 1.83333333333333 0.666666666666667 2 1.83333333333333 1.83333333333333 0.666666666666667 2
65028.2514125706 3.78 2.55333333333333 0 1.83333333333333 1.88666666666667 0.666666666666667 1.94666666666667 1.83333333333333 1.88666666666667 0.666666666666667 1.94666666666667
65053.2526626331 3.83333333333333 2.5 0 1.83333333333333 1.83333333333333 0.666666666666667 2 1.83333333333333 1.83333333333333 0.666666666666667 2
65078.2539126956 3.87333333333333 2.46 0 1.87333333333333 1.83333333333333 0.626666666666667 2 1.87333333333333 1.83333333333333 0.626666666666667 2
65103.2551627581 3.9 2.43333333333333 0 1.92 1.85333333333333 0.58 1.98 1.92 1.85333333333333 0.58 1.98
65128.2564128206 3.89333333333333 2.44 0 1.96666666666667 1.90666666666667 0.533333333333333 1.92666666666667 1.96666666666667 1.90666666666667 0.533333333333333 1.92666666666667
65153.2576628831 3.83333333333333 2.5 0 2 2 0.5 1.83333333333333 2 2 0.5 1.83333333333333
65178.2589129456 4.04666666666667 2.28666666666667 0 2.1 1.88666666666667 0.4 1.94666666666667 2.1 1.88666666666667 0.4 1.94666666666667
65203.2601630081 4.12 2.21333333333333 0 2.14666666666667 1.86 0.353333333333333 1.97333333333333 2.14666666666667 1.86 0.353333333333333 1.97333333333333
65228.2614130707 3.80666666666667 2.52666666666667 0 2 2.02666666666667 0.5 1.80666666666667 2 2.02666666666667 0.5 1.80666666666667
65253.2626631332 4.25333333333333 2.08 0 2 1.58 0.5 2.25333333333333 2 1.58 0.5 2.25333333333333
65278.2639131957 4.53333333333333 1.8 0 2 1.3 0.5 2.53333333333333 2 1.3 0.5 2.53333333333333
65303.2651632582 4.66666666666667 1.66666666666667 0 2 1.16666666666667 0.5 2.66666666666667 2 1.16666666666667 0.5 2.66666666666667
65328.2664133207 4.52 1.81333333333333 0 1.86666666666667 1.18 0.633333333333333 2.65333333333333 1.86666666666667 1.18 0.633333333333333 2.65333333333333
65353.2676633832 4.2 2.13333333333333 0 1.66666666666667 1.3 0.833333333333333 2.53333333333333 1.66666666666667 1.3 0.833333333333333 2.53333333333333
65378.2689134457 4.29333333333333 2.04 0 1.66666666666667 1.20666666666667 0.833333333333333 2.62666666666667 1.66666666666667 1.20666666666667 0.833333333333333 2.62666666666667
65403.2701635082 4.24 2.09333333333333 0 1.66666666666667 1.26 0.833333333333333 2.57333333333333 1.66666666666667 1.26 0.833333333333333 2.57333333333333
65428.2714135707 4.15333333333333 2.18 0 1.64666666666667 1.32666666666667 0.853333333333333 2.50666666666667 1.64666666666667 1.32666666666667 0.853333333333333 2.50666666666667
65453.2726636332 4.28 2.05333333333333 0 1.63333333333333 1.18666666666667 0.866666666666667 2.64666666666667 1.63333333333333 1.18666666666667 0.866666666666667 2.64666666666667
65478.2739136957 4.18666666666667 2.14666666666667 0 1.83333333333333 1.48 0.666666666666667 2.35333333333333 1.83333333333333 1.48 0.666666666666667 2.35333333333333
65503.2751637582 4.10666666666667 2.22666666666667 0 1.83333333333333 1.56 0.666666666666667 2.27333333333333 1.83333333333333 1.56 0.666666666666667 2.27333333333333
65528.2764138207 4.23333333333333 2.1 0 1.83333333333333 1.43333333333333 0.666666666666667 2.4 1.83333333333333 1.43333333333333 0.666666666666667 2.4
65553.2776638832 4.34666666666667 1.98666666666667 0 1.94 1.42666666666667 0.56 2.40666666666667 1.94 1.42666666666667 0.56 2.40666666666667
65578.2789139457 3.94 2.39333333333333 0 1.77333333333333 1.66666666666667 0.726666666666667 2.16666666666667 1.77333333333333 1.66666666666667 0.726666666666667 2.16666666666667
65603.2801640082 4.08666666666667 2.24666666666667 0 1.70666666666667 1.45333333333333 0.793333333333333 2.38 1.70666666666667 1.45333333333333 0.793333333333333 2.38
65628.2814140707 4.48 1.85333333333333 0 1.83333333333333 1.18666666666667 0.666666666666667 2.64666666666667 1.83333333333333 1.18666666666667 0.666666666666667 2.64666666666667
65653.2826641332 4.22 2.11333333333333 0 1.83333333333333 1.44666666666667 0.666666666666667 2.38666666666667 1.83333333333333 1.44666666666667 0.666666666666667 2.38666666666667
65678.2839141957 4.16666666666667 2.16666666666667 0 1.83333333333333 1.5 0.666666666666667 2.33333333333333 1.83333333333333 1.5 0.666666666666667 2.33333333333333
65703.2851642582 3.9 2.43333333333333 0 1.7 1.63333333333333 0.8 2.2 1.7 1.63333333333333 0.8 2.2
65728.2864143207 3.83333333333333 2.5 0 1.66666666666667 1.66666666666667 0.833333333333333 2.16666666666667 1.66666666666667 1.66666666666667 0.833333333333333 2.16666666666667
65753.2876643832 3.83333333333333 2.5 0 1.66666666666667 1.66666666666667 0.833333333333333 2.16666666666667 1.66666666666667 1.66666666666667 0.833333333333333 2.16666666666667
65778.2889144457 3.83333333333333 2.5 0 1.66666666666667 1.66666666666667 0.833333333333333 2.16666666666667 1.66666666666667 1.66666666666667 0.833333333333333 2.16666666666667
65803.2901645082 3.91333333333333 2.42 0 1.68 1.6 0.82 2.23333333333333 1.68 1.6 0.82 2.23333333333333
65828.2914145707 4.11333333333333 2.22 0 1.78 1.5 0.72 2.33333333333333 1.78 1.5 0.72 2.33333333333333
65853.2926646332 4 2.33333333333333 0 1.66666666666667 1.5 0.833333333333333 2.33333333333333 1.66666666666667 1.5 0.833333333333333 2.33333333333333
65878.2939146957 4.11333333333333 2.22 0 1.78 1.5 0.72 2.33333333333333 1.78 1.5 0.72 2.33333333333333
65903.2951647582 4.1 2.23333333333333 0 1.76666666666667 1.5 0.733333333333333 2.33333333333333 1.76666666666667 1.5 0.733333333333333 2.33333333333333
65928.2964148207 3.93333333333333 2.4 0 1.66666666666667 1.56666666666667 0.833333333333333 2.26666666666667 1.66666666666667 1.56666666666667 0.833333333333333 2.26666666666667
65953.2976648832 3.99333333333333 2.34 0 1.66666666666667 1.50666666666667 0.833333333333333 2.32666666666667 1.66666666666667 1.50666666666667 0.833333333333333 2.32666666666667
65978.2989149457 3.96 2.37333333333333 0 1.64 1.51333333333333 0.86 2.32 1.64 1.51333333333333 0.86 2.32
66003.3001650082 3.69333333333333 2.64 0 1.51333333333333 1.65333333333333 0.986666666666667 2.18 1.51333333333333 1.65333333333333 0.986666666666667 2.18
66028.3014150708 4.16 2.17333333333333 0 1.69333333333333 1.36666666666667 0.806666666666667 2.46666666666667 1.69333333333333 1.36666666666667 0.806666666666667 2.46666666666667
66053.3026651333 4.00666666666667 2.32666666666667 0 1.66666666666667 1.49333333333333 0.833333333333333 2.34 1.66666666666667 1.49333333333333 0.833333333333333 2.34
66078.3039151958 3.84666666666667 2.48666666666667 0 1.66666666666667 1.65333333333333 0.833333333333333 2.18 1.66666666666667 1.65333333333333 0.833333333333333 2.18
66103.3051652583 4 2.33333333333333 0 1.70666666666667 1.54 0.793333333333333 2.29333333333333 1.70666666666667 1.54 0.793333333333333 2.29333333333333
66128.3064153208 4.22666666666667 2.10666666666667 0 1.83333333333333 1.44 0.666666666666667 2.39333333333333 1.83333333333333 1.44 0.666666666666667 2.39333333333333
66153.3076653833 4.23333333333333 2.1 0 1.83333333333333 1.43333333333333 0.666666666666667 2.4 1.83333333333333 1.43333333333333 0.666666666666667 2.4
[truncated: 1,157,409 more chars]
