# Supplementary material for: Interplay between structural hierarchy and exciton diffusion in artificial light harvesting
Source: Nat Commun. 2019 Oct 10;10:4615. doi: 10.1038/s41467-019-12345-9 (PMC6787233; doi:10.1038/s41467-019-12345-9)
Supplement: Supplementary file 4 — Supplementary Software 1 [file 41467_2019_12345_MOESM4_ESM.zip › Demo/complete tubes/H=0.04, Di=Do=3, TD=0, AT=0/5nJ_All_Data.txt]

||CHANNELNAMES||	"#excitons inner tube"	"#excitons outer tube"	"#annihilations"	"#inner->inner"	"#outer->outer"	"#inner->outer"	"#outer->inner"	"#Ann.survivor inner->inner"	"#Ann.survivor outer->outer"	"#Ann.survivor inner->outer"	"#Ann.survivor outer->inner"
0 299.185897435897 509.474358974359 7.32692307692308 283.192307692308 507.185897435897 2.28846153846154 15.9935897435897 47.5192307692308 85.1217948717949 0.378205128205128 2.61538461538462
25.0012500625031 305.473333333333 460.4 1.36666666666667 264.393333333333 453.786666666667 6.61333333333333 41.08 53.7466666666667 90.86 1.78 7.82
50.0025001250063 309.926666666667 422.38 1.22666666666667 249.753333333333 413.226666666667 9.15333333333333 60.1733333333333 56.98 91.8266666666667 2.3 13.8533333333333
75.0037501875094 310.973333333333 389.046666666667 1.27333333333333 235.146666666667 376.58 12.4666666666667 75.8266666666667 57.0533333333333 91.86 3.03333333333333 19.0266666666667
100.005000250013 311.566666666667 359.286666666667 1.04666666666667 220.82 342.186666666667 17.1 90.7466666666667 57.82 89.9066666666667 4.09333333333333 23.08
125.006250312516 311.226666666667 333.5 1.02 209.36 312.306666666667 21.1933333333333 101.866666666667 58.1266666666667 86.5 5.01333333333333 28.1866666666667
150.007500375019 307.373333333333 312.873333333333 0.806666666666667 197.453333333333 288.746666666667 24.1266666666667 109.92 57.4866666666667 83.7533333333333 6.67333333333333 32.18
175.008750437522 304.713333333333 296.62 0.8 187.073333333333 268.673333333333 27.9466666666667 117.64 55.8133333333333 80.48 8.72666666666667 36.7666666666667
200.010000500025 302.753333333333 276.646666666667 0.8 177.206666666667 246.026666666667 30.62 125.546666666667 55.46 75.54 9.15333333333333 41.6133333333333
225.011250562528 299.54 261.686666666667 0.66 168.58 228.673333333333 33.0133333333333 130.96 55.26 72.0466666666667 9.45333333333333 45.7666666666667
250.012500625031 300.353333333333 246.54 0.533333333333333 163.933333333333 213.366666666667 33.1733333333333 136.42 55.82 68.3733333333333 9.76666666666667 49.9
275.013750687534 298.6 235.093333333333 0.513333333333333 159.22 202.233333333333 32.86 139.38 56.22 65.3 9.68666666666667 51.76
300.015000750038 296.246666666667 222.9 0.586666666666667 153.74 189.133333333333 33.7666666666667 142.506666666667 55.7 61.6333333333333 10.2666666666667 55.0933333333333
325.016250812541 292.633333333333 212.533333333333 0.493333333333333 146.306666666667 176.786666666667 35.7466666666667 146.326666666667 54.4466666666667 59.1066666666667 11.6533333333333 58.3733333333333
350.017500875044 290.173333333333 201.673333333333 0.513333333333333 140.526666666667 164.32 37.3533333333333 149.646666666667 52.2466666666667 56.18 13.0733333333333 60.5733333333333
375.018750937547 284.786666666667 194.873333333333 0.453333333333333 135.913333333333 156.46 38.4133333333333 148.873333333333 50.08 54.96 14.0866666666667 60.26
400.02000100005 282.06 187.833333333333 0.36 132.673333333333 149.226666666667 38.6066666666667 149.386666666667 49.5266666666667 51.92 13.88 62.8133333333333
425.021251062553 278.133333333333 181.553333333333 0.473333333333333 129.8 141.953333333333 39.6 148.333333333333 48.64 50.76 14.6466666666667 64.3666666666667
450.022501125056 272.193333333333 176.273333333333 0.426666666666667 124.473333333333 134.946666666667 41.3266666666667 147.72 48.56 48.46 14.84 67.4266666666667
475.023751187559 267.353333333333 170.693333333333 0.393333333333333 120.026666666667 128.346666666667 42.3466666666667 147.326666666667 47.7866666666667 47.9133333333333 14.6733333333333 68.2266666666667
500.025001250062 264.873333333333 163.98 0.273333333333333 117.28 122.06 41.92 147.593333333333 47.5266666666667 46.58 13.9066666666667 69.64
525.026251312566 263.306666666667 156.106666666667 0.393333333333333 115.22 114.853333333333 41.2533333333333 148.086666666667 47.02 44.6066666666667 13.4733333333333 70.9933333333333
550.027501375069 260.68 150.22 0.346666666666667 112.92 108.886666666667 41.3333333333333 147.76 46.7666666666667 42.9933333333333 13.4933333333333 72.54
575.028751437572 255.333333333333 146.553333333333 0.266666666666667 110.466666666667 105.526666666667 41.0266666666667 144.866666666667 46.4533333333333 44.1133333333333 13.0733333333333 71.9266666666667
600.030001500075 250.286666666667 145.626666666667 0.24 108.446666666667 104.346666666667 41.28 141.84 45.6 44.0466666666667 13.56 72.3333333333333
625.031251562578 249.913333333333 138.786666666667 0.273333333333333 108 99.2133333333334 39.5733333333333 141.913333333333 46.1 41.8733333333333 13.18 74.4333333333333
650.032501625081 246.226666666667 135.253333333333 0.226666666666667 105.74 96.04 39.2133333333333 140.486666666667 45.5933333333333 41.34 13.82 74.0866666666667
675.033751687584 243.18 130.606666666667 0.3 101.966666666667 90.5866666666667 40.02 141.213333333333 43.8 38.88 14.6933333333333 75.4866666666667
700.035001750088 239.506666666667 128.34 0.226666666666667 99.2866666666667 87.6866666666667 40.6533333333333 140.22 42.6333333333333 37.6466666666667 14.8333333333333 76.7
725.036251812591 233.446666666667 126.98 0.28 95.72 85.54 41.44 137.726666666667 41.0133333333333 37.2 15.6466666666667 76.6066666666667
750.037501875094 228.026666666667 125.413333333333 0.24 92.6333333333333 83.14 42.2733333333333 135.393333333333 39.5866666666667 37.2333333333333 16.4 76.4466666666667
775.038751937597 223.573333333333 124.18 0.206666666666667 89.3 81.04 43.14 134.273333333333 38.3733333333333 36.6066666666667 17.2866666666667 76.4866666666667
800.0400020001 222.513333333333 120.553333333333 0.166666666666667 89.9533333333333 79.88 40.6733333333333 132.56 38.8533333333333 36.78 16.76 75.1866666666667
825.041252062603 223.526666666667 114.746666666667 0.18 89.84 75.5666666666667 39.18 133.686666666667 38.9666666666667 35.56 15.9933333333333 75.3466666666667
850.042502125106 220.033333333333 113.84 0.153333333333333 87.8533333333333 74.4266666666667 39.4133333333333 132.18 38.4533333333333 35.8333333333333 16.0266666666667 74.6133333333333
875.043752187609 216.16 112.84 0.2 86.3866666666667 73.72 39.12 129.773333333333 38.4933333333333 36.5266666666667 15.6133333333333 73.1066666666667
900.045002250112 213.933333333333 110.36 0.133333333333333 84.94 71.8133333333333 38.5466666666667 128.993333333333 37.9466666666667 36.4333333333333 15.1133333333333 72.8666666666667
925.046252312616 212.14 107.086666666667 0.233333333333333 83.8266666666667 69.8333333333333 37.2533333333333 128.313333333333 38.0333333333333 35.42 14 73.1866666666667
950.047502375119 207.24 105.653333333333 0.213333333333333 81.5133333333333 68.1466666666667 37.5066666666667 125.726666666667 36.6466666666667 35.1133333333333 14.82 72.0933333333333
975.048752437622 204.733333333333 103.426666666667 0.153333333333333 80.6133333333333 66.3533333333333 37.0733333333333 124.12 36.7066666666667 35.0333333333333 14.5 71.4133333333333
1000.05000250012 203.593333333333 100.726666666667 0.14 79.9266666666667 64.1066666666667 36.62 123.666666666667 36.6333333333333 33.9 14.42 71.52
1025.05125256263 202.326666666667 97.58 0.16 79.7266666666667 62.3866666666667 35.1933333333333 122.6 36.92 33.2533333333333 14.0533333333333 71.34
1050.05250262513 201.213333333333 94.68 0.16 78.7333333333333 59.9866666666667 34.6933333333333 122.48 36.9933333333333 32.5733333333333 14.0533333333333 71.72
1075.05375268763 198.306666666667 94.1533333333334 0.1 78.2866666666667 60.0466666666667 34.1066666666667 120.02 36.5466666666667 33.5 14.24 70.3266666666667
1100.05500275014 195.093333333333 94.18 0.126666666666667 77.2733333333333 59.6866666666667 34.4933333333333 117.82 35.6466666666667 33.48 14.8933333333333 69.7466666666667
1125.05625281264 194.406666666667 91.98 0.14 76.5266666666667 57.94 34.04 117.88 35.2733333333333 32.36 15.3333333333333 70.62
1150.05750287514 194.993333333333 86.9333333333333 0.146666666666667 76.6666666666667 54.7 32.2333333333333 118.326666666667 35.5133333333333 30.1133333333333 15.0733333333333 72.0533333333333
1175.05875293765 193.306666666667 85.14 0.12 75.9933333333333 53.4266666666667 31.7133333333333 117.313333333333 35.4866666666667 29.4 14.9733333333333 71.5133333333333
1200.06000300015 190.5 85.2333333333333 0.126666666666667 74.4466666666667 53.1866666666667 32.0466666666667 116.053333333333 35.52 30.3933333333333 14.8533333333333 69.8266666666667
1225.06125306265 188.986666666667 82.9733333333333 0.133333333333333 73.38 51.58 31.3933333333333 115.606666666667 35.1 30.0733333333333 14.8133333333333 69.9733333333333
1250.06250312516 186.406666666667 81.9133333333333 0.12 72.72 51.0266666666667 30.8866666666667 113.686666666667 35.2133333333333 29.6133333333333 14.1733333333333 69.8333333333333
1275.06375318766 181.013333333333 83.7133333333333 0.106666666666667 70.6933333333333 52.44 31.2733333333333 110.32 34.5266666666667 30.1 14.0666666666667 68.8866666666667
1300.06500325016 177.486666666667 83.8733333333333 0.146666666666667 68.94 52.3333333333333 31.54 108.546666666667 34.0066666666667 30.4666666666667 13.8266666666667 68.2466666666667
1325.06625331267 172.7 85.1666666666667 0.106666666666667 67.7533333333333 53.58 31.5866666666667 104.946666666667 33.9733333333333 31.52 13.5066666666667 66.28
1350.06750337517 171.533333333333 83.4866666666667 0.133333333333333 66.9133333333333 51.9533333333333 31.5333333333333 104.62 33.4066666666667 30.3533333333333 13.7 66.5533333333333
1375.06875343767 170.126666666667 81.8866666666667 0.0733333333333333 65.72 50.6466666666667 31.24 104.406666666667 32.16 29.4066666666667 14.5466666666667 67.1133333333333
1400.07000350018 169.353333333333 79.94 0.08 65.1533333333333 49.14 30.8 104.2 31.8733333333333 28.9866666666667 14.42 66.9733333333333
1425.07125356268 169.173333333333 78.14 0.0733333333333333 64.46 47.6266666666667 30.5133333333333 104.713333333333 31.4866666666667 28.4933333333333 14.6133333333333 67.1
1450.07250362518 168.72 76.5333333333333 0.0666666666666667 65.0866666666667 46.96 29.5733333333333 103.633333333333 31.5866666666667 28.1666666666667 14.24 66.9066666666667
1475.07375368768 167.333333333333 75.0333333333333 0.1 64.7333333333333 45.7866666666667 29.2466666666667 102.6 30.8733333333333 27.5466666666667 14.4733333333333 66.2466666666667
1500.07500375019 166.186666666667 74.32 0.0933333333333333 64.72 45.4266666666667 28.8933333333333 101.466666666667 31.2666666666667 27.8333333333333 14.08 65.2933333333333
1525.07625381269 165.433333333333 72.64 0.0933333333333333 65.4733333333333 44.9466666666667 27.6933333333333 99.96 31.9733333333333 27.9 13.5266666666667 64.4333333333333
1550.07750387519 163.566666666667 72.66 0.04 65.0466666666667 45.2266666666667 27.4333333333333 98.52 31.1066666666667 27.7333333333333 14.18 64.4333333333333
1575.0787539377 163.28 71.5333333333333 0.08 65.2666666666667 44.7666666666667 26.7666666666667 98.0133333333333 30.7933333333333 26.3666666666667 14.2933333333333 65.28
1600.0800040002 161.72 70.6333333333333 0.0933333333333333 64.28 44.22 26.4133333333333 97.44 30.7933333333333 25.8666666666667 13.76 65.0333333333333
1625.0812540627 160.166666666667 69.5266666666667 0.1 63.8266666666667 44.1733333333333 25.3533333333333 96.34 31.36 25.7933333333333 12.56 64.8333333333333
1650.08250412521 159.3 68.2733333333333 0.0733333333333333 63.7133333333333 43.8933333333333 24.38 95.5866666666667 31.66 26.2333333333333 12.0666666666667 64.1533333333333
1675.08375418771 158.006666666667 67.42 0.06 63.0666666666667 43.42 24 94.94 31.36 26.94 12.0733333333333 62.7866666666667
1700.08500425021 157.293333333333 66.8866666666667 0.0333333333333333 62.4133333333333 42.4666666666667 24.42 94.88 30.94 27.26 12.3933333333333 62.1533333333333
1725.08625431272 156.26 66.6733333333333 0.0666666666666667 62.84 42.8733333333333 23.8 93.42 31.4 27.3733333333333 11.9866666666667 61.4733333333333
1750.08750437522 153.233333333333 67.6933333333333 0.0733333333333333 61.06 42.96 24.7333333333333 92.1733333333333 30.92 27.44 12.3 60.8066666666667
1775.08875443772 149.753333333333 68.0533333333333 0.106666666666667 59.38 42.6733333333333 25.38 90.3733333333333 30.3133333333333 27.24 12.7066666666667 60.3666666666667
1800.09000450022 149.353333333333 67.0266666666667 0.0666666666666667 59.1 41.9933333333333 25.0333333333333 90.2533333333333 30.22 26.6933333333333 12.74 60.7866666666667
1825.09125456273 151.466666666667 63.1533333333333 0.0666666666666667 59.46 39.48 23.6733333333333 92.0066666666667 30.4133333333333 25.0066666666667 12.1266666666667 62.2866666666667
1850.09250462523 149.22 63.6866666666667 0.0666666666666667 59.2666666666667 40.2 23.4866666666667 89.9533333333333 30.1533333333333 25.24 12.2666666666667 61.88
1875.09375468773 148.513333333333 62.5866666666667 0.06 59.1533333333333 39.4266666666667 23.16 89.36 30.5066666666667 24.3533333333333 11.8266666666667 62.5
1900.09500475024 148.58 60.88 0.0666666666666667 59.88 39.08 21.8 88.7 31.3 25.0266666666667 10.8666666666667 61.7933333333333
1925.09625481274 146.773333333333 61.1066666666667 0.0666666666666667 59.62 39.7133333333333 21.3933333333333 87.1533333333333 30.7933333333333 25.4066666666667 11.04 61.1
1950.09750487524 144.446666666667 61.64 0.06 59.16 39.9666666666667 21.6733333333333 85.2866666666667 30.04 25.6133333333333 11.6266666666667 60.3533333333333
1975.09875493775 142.98 62 0.0533333333333333 59.0733333333333 40.58 21.42 83.9066666666667 29.44 26.7133333333333 11.9933333333333 59.2333333333333
2000.10000500025 140.533333333333 62.8866666666667 0.0466666666666667 58.4133333333333 41.4066666666667 21.48 82.12 29.1 27.7933333333333 11.92 57.9466666666667
2025.10125506275 139.78 62.9 0.0333333333333333 57.8466666666667 41.2533333333333 21.6466666666667 81.9333333333333 28.8733333333333 28.2266666666667 11.96 57.2933333333333
2050.10250512526 138.646666666667 62.9133333333333 0.06 57.4933333333333 41.24 21.6733333333333 81.1533333333333 29.3133333333333 28.8133333333333 11.3533333333333 56.0266666666667
2075.10375518776 137.04 63.0933333333333 0.0266666666666667 56.8066666666667 41.2933333333333 21.8 80.2333333333333 29.12 29.3066666666667 11.2 55.0533333333333
2100.10500525026 136.226666666667 62.38 0.0733333333333333 57.34 41.7133333333333 20.6666666666667 78.8866666666667 29.6666666666667 29.4266666666667 10.6666666666667 54.6466666666667
2125.10625531277 134.113333333333 62.44 0.0866666666666667 55.5 40.7933333333333 21.6466666666667 78.6133333333333 29.2 29.1933333333333 11.04 54.6066666666667
2150.10750537527 132.28 62.48 0.0666666666666667 53.76 40.08 22.4 78.52 28.1066666666667 28.56 12.0466666666667 55.2333333333333
2175.10875543777 130.646666666667 62.4133333333333 0.0733333333333333 52.5866666666667 39.28 23.1333333333333 78.06 27.3466666666667 27.9933333333333 12.3733333333333 55.38
2200.11000550027 130.866666666667 60.9466666666667 0.0333333333333333 52.5733333333333 37.8533333333333 23.0933333333333 78.2933333333333 26.76 26.7733333333333 12.9066666666667 56.22
2225.11125556278 130.793333333333 59.5333333333333 0.04 52.62 36.88 22.6533333333333 78.1733333333333 26.7 26.7333333333333 12.8 55.7866666666667
2250.11250562528 128.593333333333 60.14 0.08 51.8066666666667 37.1 23.04 76.7866666666667 26.68 27.3266666666667 13.0533333333333 54.4
2275.11375568778 127.273333333333 59.82 0.0466666666666667 51.7133333333333 37.2266666666667 22.5933333333333 75.56 26.9466666666667 27.26 12.64 53.7133333333333
2300.11500575029 128.666666666667 57.1066666666667 0.04 51.7666666666667 35.4 21.7066666666667 76.9 27.2133333333333 25.8266666666667 12.12 54.9133333333333
2325.11625581279 128.846666666667 55.8066666666667 0.0333333333333333 51.14 34.06 21.7466666666667 77.7066666666667 26.9666666666667 25.2066666666667 12.18 55.3466666666667
2350.11750587529 127.66 55.6 0.0533333333333333 51.32 34.42 21.18 76.34 27.1933333333333 25.3733333333333 11.6666666666667 54.5466666666667
2375.1187559378 126.233333333333 55.9266666666667 0.0333333333333333 50.9866666666667 35.1066666666667 20.82 75.2466666666667 27.5466666666667 25.9733333333333 11.0266666666667 53.6133333333333
2400.1200060003 125.206666666667 55.4666666666667 0.0466666666666667 49.9066666666667 34.2733333333333 21.1933333333333 75.3 26.8 25.4333333333333 11.44 53.64
2425.1212560628 123.713333333333 56.08 0.0266666666666667 48.6133333333333 33.8933333333333 22.1866666666667 75.1 26.08 25.0933333333333 12.0133333333333 53.6333333333333
2450.12250612531 123.693333333333 54.8666666666667 0.0666666666666667 48.0266666666667 32.6466666666667 22.22 75.6666666666667 25.9466666666667 24.14 11.8466666666667 54.3533333333333
2475.12375618781 122.293333333333 54.6466666666667 0.06 47.66 32.8933333333333 21.7533333333333 74.6333333333333 25.6533333333333 24.28 11.8733333333333 53.7533333333333
2500.12500625031 120.9 54.74 0.0333333333333333 46.6533333333333 32.44 22.3 74.2466666666667 25.16 23.86 12.34 53.5266666666667
2525.12625631282 120.5 53.9133333333333 0.04 46.1 31.5933333333333 22.32 74.4 24.9533333333333 23.4933333333333 12.3866666666667 53.66
2550.12750637532 119.786666666667 53.9066666666667 0.02 45.8466666666667 31.8933333333333 22.0133333333333 73.94 24.78 23.9533333333333 12.08 53.0466666666667
2575.12875643782 118.466666666667 54.3266666666667 0.0666666666666667 45.6333333333333 32.62 21.7066666666667 72.8333333333333 24.68 24.3066666666667 11.82 52.4533333333333
2600.13000650033 117.486666666667 53.8 0.0266666666666667 45.9733333333333 32.8733333333333 20.9266666666667 71.5133333333333 24.9666666666667 24.0133333333333 11.5533333333333 52.1666666666667
2625.13125656283 114.953333333333 55.2066666666667 0.0466666666666667 44.7933333333333 33.54 21.6666666666667 70.16 24.78 24.2 11.5133333333333 51.4
2650.13250662533 113.38 55.6133333333333 0.0533333333333333 43.9333333333333 33.6533333333333 21.96 69.4466666666667 24.3266666666667 24.8 11.6066666666667 50.5333333333333
2675.13375668783 113.293333333333 54.7 0.0333333333333333 43.2466666666667 32.78 21.92 70.0466666666667 24.38 24.0866666666667 11.5466666666667 51.2266666666667
2700.13500675034 113.133333333333 53.68 0.0466666666666667 42.9666666666667 32.0066666666667 21.6733333333333 70.1666666666667 24.3733333333333 23.5466666666667 11.4733333333333 51.42
2725.13625681284 113.94 51.96 0.02 43.56 31.2866666666667 20.6733333333333 70.38 24.4666666666667 22.76 11.2333333333333 52.0733333333333
2750.13750687534 112.76 52.0733333333333 0.04 43.0866666666667 31.4066666666667 20.6666666666667 69.6733333333333 23.9866666666667 22.82 11.42 51.7066666666667
2775.13875693785 111.873333333333 51.6466666666667 0.04 43.2 31.3466666666667 20.3 68.6733333333333 23.9533333333333 22.64 11.38 51.1333333333333
2800.14000700035 112.34 50.5 0.0333333333333333 43.7133333333333 30.8533333333333 19.6466666666667 68.6266666666667 24.4 22.1466666666667 10.8133333333333 51.1933333333333
2825.14125706285 112.326666666667 49.78 0.0133333333333333 44.6533333333333 31.2666666666667 18.5133333333333 67.6733333333333 25.0333333333333 22.5666666666667 10.1333333333333 50.3733333333333
2850.14250712536 112.64 48.6666666666667 0.0466666666666667 44.5733333333333 30.3466666666667 18.32 68.0666666666667 25.58 21.74 9.46666666666667 50.9466666666667
2875.14375718786 111.546666666667 48.5466666666667 0.0333333333333333 44.12 30.4 18.1466666666667 67.4266666666667 25.1266666666667 21.5866666666667 9.73333333333333 50.9533333333333
2900.14500725036 110 49.02 0.0266666666666667 42.8333333333333 30.14 18.88 67.1666666666667 24.48 21.24 10.02 50.94
2925.14625731287 108.74 49.6 0.02 41.9333333333333 30.12 19.48 66.8066666666667 24.2266666666667 21.34 10.1066666666667 50.8266666666667
2950.14750737537 109.593333333333 48.0066666666667 0.0466666666666667 42.3733333333333 29.4 18.6066666666667 67.22 24.72 20.8733333333333 9.42 51.1866666666667
2975.14875743787 109.766666666667 46.9333333333333 0.00666666666666667 42.4 28.8 18.1333333333333 67.3666666666667 24.8866666666667 20.2533333333333 8.94666666666667 51.4133333333333
3000.15000750038 109.32 46.9666666666667 0.0266666666666667 41.8 28.4066666666667 18.56 67.52 24.6066666666667 19.8466666666667 9.10666666666667 51.82
3025.15125756288 108.36 47.5066666666667 0.00666666666666667 41.34 28.8133333333333 18.6933333333333 67.02 24.84 20.6333333333333 8.69333333333333 51.0333333333333
3050.15250762538 107.993333333333 47.3666666666667 0.0333333333333333 41.48 29.0133333333333 18.3533333333333 66.5133333333333 24.9733333333333 21.34 8.52666666666667 50.02
3075.15375768788 106.98 47.68 0.0133333333333333 40.5 28.7266666666667 18.9533333333333 66.48 24.5133333333333 21.24 8.87333333333333 49.8
3100.15500775039 106.18 47.4733333333333 0.0466666666666667 39.8933333333333 28.68 18.7933333333333 66.2866666666667 23.7733333333333 21.2866666666667 9.31333333333333 49.6666666666667
3125.15625781289 105.686666666667 47.2066666666667 0.0266666666666667 39.9733333333333 28.68 18.5266666666667 65.7133333333333 23.3733333333333 21.36 9.62666666666667 49.3
3150.15750787539 103.606666666667 48.3533333333333 0.04 39.3666666666667 29.2666666666667 19.0866666666667 64.24 23.2933333333333 21.74 9.70666666666667 48.1933333333333
3175.1587579379 103.633333333333 47.28 0.0333333333333333 39.5133333333333 28.4666666666667 18.8133333333333 64.12 23.2133333333333 21.5666666666667 9.78666666666667 48.0866666666667
3200.1600080004 104.12 45.9 0.04 39.3466666666667 27.1666666666667 18.7333333333333 64.7733333333333 22.9866666666667 20.5333333333333 9.92666666666667 48.7066666666667
3225.1612580629 104.293333333333 44.9066666666667 0.00666666666666667 38.9733333333333 25.9 19.0066666666667 65.32 22.9933333333333 19.4266666666667 9.84 49.2933333333333
3250.16250812541 104.133333333333 43.9666666666667 0.0533333333333333 39.8666666666667 26.08 17.8866666666667 64.2666666666667 23.54 19.3266666666667 9.29333333333333 48.98
3275.16375818791 103 44.2466666666667 0.02 40.32 26.9 17.3466666666667 62.68 23.44 19.5733333333333 9.39333333333333 48.4133333333333
3300.16500825041 102.46 44.22 0.0333333333333333 40.4333333333333 27.2066666666667 17.0133333333333 62.0266666666667 23.7533333333333 19.6533333333333 8.95333333333333 48.1333333333333
3325.16625831292 102.193333333333 43.5866666666667 0.0133333333333333 39.9 26.6066666666667 16.98 62.2933333333333 23.64 18.7866666666667 8.74 48.88
3350.16750837542 101.606666666667 43.5533333333333 0.04 40.26 27.08 16.4733333333333 61.3466666666667 23.7066666666667 19.5133333333333 8.52666666666667 47.7666666666667
3375.16875843792 102.56 41.8733333333333 0.0133333333333333 41.0533333333333 26.34 15.5333333333333 61.5066666666667 24.18 19.0666666666667 7.90666666666667 47.78
3400.17000850043 102.946666666667 40.9 0.0266666666666667 41.2866666666667 25.8866666666667 15.0133333333333 61.66 24 18.4933333333333 7.94666666666667 48.0933333333333
3425.17125856293 103.253333333333 39.8266666666667 0.0133333333333333 41.3866666666667 25.1466666666667 14.68 61.8666666666667 24.4333333333333 18.1066666666667 7.4 48.0733333333333
3450.17250862543 102.113333333333 40.2266666666667 0.0466666666666667 41.26 25.86 14.3666666666667 60.8533333333333 24.7066666666667 19.1 6.93333333333333 46.78
3475.17375868793 101.22 40.0666666666667 0.0333333333333333 40.26 25.4133333333333 14.6533333333333 60.96 24.0666666666667 18.8933333333333 7.16666666666667 46.8066666666667
3500.17500875044 102.58 38.0466666666667 0.02 40.72 24.0866666666667 13.96 61.86 24.08 18.0466666666667 6.99333333333334 47.4533333333333
3525.17625881294 101.866666666667 37.9266666666667 0.0266666666666667 39.8533333333333 23.42 14.5066666666667 62.0133333333333 23.14 17.7533333333333 7.72 47.5933333333333
3550.17750887544 98.9333333333333 39.9866666666667 0.0266666666666667 38.5533333333333 24.32 15.6666666666667 60.38 22.24 18.6533333333333 8.59333333333333 46.18
3575.17875893795 97.36 40.98 0.0266666666666667 37.88 24.8333333333333 16.1466666666667 59.48 21.96 18.9 9.00666666666667 45.7666666666667
3600.18000900045 96.4933333333333 40.86 0.0466666666666667 37.7733333333333 25.1266666666667 15.7333333333333 58.72 22.0933333333333 18.82 8.88 45.68
3625.18125906295 95.38 41.1533333333333 0.0133333333333333 37.72 25.7066666666667 15.4466666666667 57.66 21.88 19.5266666666667 8.95333333333333 44.5066666666667
3650.18250912546 95.18 41.0133333333333 0.0133333333333333 37.4866666666667 25.4266666666667 15.5866666666667 57.6933333333333 21.6 19.3066666666667 9.19333333333333 44.48
3675.18375918796 95.4933333333333 40.1533333333333 0.02 37.86 25.18 14.9733333333333 57.6333333333333 21.9666666666667 19.1266666666667 8.7 44.4266666666667
3700.18500925046 94.9866666666667 40.1533333333333 0.0266666666666667 37.66 25.0266666666667 15.1266666666667 57.3266666666667 21.7266666666667 19.3133333333333 8.94 43.9266666666667
3725.18625931297 95.28 39.08 0.02 37.7733333333333 24.1866666666667 14.8933333333333 57.5066666666667 21.9133333333333 18.4466666666667 8.75333333333333 44.28
3750.18750937547 95.1333333333333 38.6933333333333 0.0133333333333333 37.5666666666667 23.5933333333333 15.1 57.5666666666667 22.0666666666667 17.8 8.6 44.6666666666667
3775.18875943797 95.2466666666667 38.4066666666667 0.00666666666666667 36.38 22.1333333333333 16.2733333333333 58.8666666666667 21.0866666666667 16.6666666666667 9.58 45.6666666666667
3800.19000950047 94.3533333333333 38.4533333333333 0.04 35.6266666666667 21.8533333333333 16.6 58.7266666666667 20.32 16.56 10.3466666666667 45.5533333333333
3825.19125956298 93.5 38.5866666666667 0.0266666666666667 35.9666666666667 22.6 15.9866666666667 57.5333333333333 20.4733333333333 17.2133333333333 10.06 44.5866666666667
3850.19250962548 91.6733333333333 39.4533333333333 0.04 35.7933333333333 23.4466666666667 16.0066666666667 55.88 20.16 17.8133333333333 10.3066666666667 43.3533333333333
3875.19375968798 90.54 39.78 0.0266666666666667 35.1266666666667 23.2533333333333 16.5266666666667 55.4133333333333 19.64 17.6533333333333 10.68 43.2533333333333
3900.19500975049 91.08 38.5866666666667 0.00666666666666667 35.2866666666667 22.3733333333333 16.2133333333333 55.7933333333333 20.1066666666667 17.2733333333333 10.06 43.2266666666667
3925.19625981299 90.6666666666667 38.7066666666667 0.0266666666666667 34.4733333333333 21.8266666666667 16.88 56.1933333333333 19.3066666666667 17.2 10.7133333333333 43.1533333333333
3950.19750987549 91.8333333333333 36.9533333333333 0.0266666666666667 35.02 20.9866666666667 15.9666666666667 56.8133333333333 19.5333333333333 16.52 10.1333333333333 43.6466666666667
3975.198759938 91.9466666666667 36.02 0.04 35.16 20.6866666666667 15.3333333333333 56.7866666666667 19.6666666666667 16.2 9.75333333333333 43.8466666666667
4000.2000100005 91.1666666666667 35.8466666666667 0.02 35.16 20.84 15.0066666666667 56.0066666666667 20.2733333333333 16.72 9.22666666666667 42.7933333333333
4025.201260063 90.4933333333333 36.0866666666667 0.0133333333333333 35.0066666666667 20.9266666666667 15.16 55.4866666666667 19.9133333333333 16.3866666666667 9.58666666666667 42.6933333333333
4050.20251012551 88.6933333333333 37.3666666666667 0.02 34.2666666666667 21.4666666666667 15.9 54.4266666666667 19.2933333333333 16.36 10.2066666666667 42.2
4075.20376018801 88.3666666666667 36.9466666666667 0.04 33.8866666666667 20.6866666666667 16.26 54.48 19.6733333333333 15.46 9.84666666666667 42.3866666666667
4100.20501025051 88.8466666666667 35.3866666666667 0.0266666666666667 33.6533333333333 19.1933333333333 16.1933333333333 55.1933333333333 19.9933333333333 14.2333333333333 9.57333333333333 43.1533333333333
4125.20626031302 88.5133333333333 35.1666666666667 0.0266666666666667 33.52 19.2933333333333 15.8733333333333 54.9933333333333 19.9266666666667 14.2933333333333 9.36666666666667 43.04
4150.20751037552 87.6666666666667 35.1666666666667 0.0133333333333333 33.5 19.6666666666667 15.5 54.1666666666667 19.6333333333333 15 9.53333333333333 42.06
4175.20876043802 86.62 35.74 0.02 33.4133333333333 20.1533333333333 15.5866666666667 53.2066666666667 19.4466666666667 15.6866666666667 9.72 41.1466666666667
4200.21001050052 84.9666666666667 37.0266666666667 0.00666666666666667 33.4 21.4733333333333 15.5533333333333 51.5666666666667 19.48 17.1733333333333 9.68666666666667 39.3666666666667
4225.21126056303 84.6066666666667 36.9666666666667 0.0133333333333333 33.2733333333333 21.5533333333333 15.4133333333333 51.3333333333333 19.3533333333333 17.0933333333333 9.66666666666667 39.2933333333333
4250.21251062553 83.5933333333333 37.2066666666667 0.0533333333333333 33.1266666666667 21.8466666666667 15.36 50.4666666666667 19.4266666666667 17.3933333333333 9.39333333333333 38.7466666666667
4275.21376068803 83.5133333333333 36.2066666666667 0.0333333333333333 32.7933333333333 21.0466666666667 15.16 50.72 19.1866666666667 16.84 9.34 38.9266666666667
4300.21501075054 84.0133333333333 35.2266666666667 0 32.8466666666667 20.5 14.7266666666667 51.1666666666667 19.3866666666667 16.1266666666667 9.18666666666667 39.54
4325.21626081304 84.1866666666667 34.8533333333333 0.00666666666666667 32.7666666666667 20.2466666666667 14.6066666666667 51.42 19.2266666666667 16.0466666666667 9.14666666666667 39.62
4350.21751087554 83.5466666666667 34.88 0.04 32.3333333333333 20.1133333333333 14.7666666666667 51.2133333333333 18.9533333333333 15.78 9.24 39.68
4375.21876093805 83.5866666666667 34.3 0.00666666666666667 32.2666666666667 19.7333333333333 14.5666666666667 51.32 18.9133333333333 15.38 9.25333333333333 39.84
4400.22001100055 82.6666666666667 34.9266666666667 0.0266666666666667 32.2733333333333 20.3666666666667 14.56 50.3933333333333 19.3733333333333 15.9466666666667 8.79333333333333 39.0933333333333
4425.22126106305 82.96 33.76 0.00666666666666667 32.36 19.5733333333333 14.1866666666667 50.6 19.7733333333333 15.16 8.27333333333333 39.3733333333333
4450.22251112556 82.8133333333333 33.44 0.0133333333333333 32.18 19.1666666666667 14.2733333333333 50.6333333333333 19.6533333333333 15.28 8.34666666666667 39.22
4475.22376118806 81.9133333333333 33.2933333333333 0.0266666666666667 31.6 19.1066666666667 14.1866666666667 50.3133333333333 19.4333333333333 15.1133333333333 8.32666666666667 39.3866666666667
4500.22501125056 81.4133333333333 33.4933333333333 0.00666666666666667 30.7133333333333 18.54 14.9533333333333 50.7 18.9133333333333 14.5066666666667 8.75333333333333 39.9933333333333
4525.22626131307 78.88 35.68 0.0133333333333333 29.4933333333333 19.6933333333333 15.9866666666667 49.3866666666667 18.2666666666667 15.0466666666667 9.27333333333333 39.4533333333333
4550.22751137557 78.9333333333333 35.3466666666667 0.00666666666666667 30.1666666666667 20.18 15.1666666666667 48.7666666666667 18.6 15.62 8.9 38.86
4575.22876143807 78.7666666666667 35.1466666666667 0.00666666666666667 30.3333333333333 20.1466666666667 15 48.4333333333333 18.8 16.1466666666667 8.7 38.1
4600.23001150057 78.44 34.9333333333333 0.02 30.3933333333333 19.9933333333333 14.94 48.0466666666667 18.6333333333333 16.1333333333333 8.86666666666667 37.86
4625.23126156308 78.48 34.1733333333333 0.0133333333333333 31.02 20.16 14.0133333333333 47.46 18.72 16.1 8.59333333333334 37.6866666666667
4650.23251162558 78.5133333333333 33.72 0.00666666666666667 31.3266666666667 20.2133333333333 13.5066666666667 47.1866666666667 18.6533333333333 16.2133333333333 8.51333333333333 37.3533333333333
4675.23376168808 77.76 34.4066666666667 0 30.9866666666667 20.56 13.8466666666667 46.7733333333333 18.3 16.2933333333333 8.86666666666667 37.2066666666667
4700.23501175059 78.18 33.7266666666667 0.0133333333333333 31.4866666666667 20.5466666666667 13.18 46.6933333333333 18.8 16.0666666666667 8.36666666666667 37.34
4725.23626181309 77.1066666666667 34.46 0.02 31.6133333333333 21.6333333333333 12.8266666666667 45.4933333333333 18.96 16.8533333333333 8.11333333333333 36.44
4750.23751187559 75.76 35.5533333333333 0 30.76 21.98 13.5733333333333 45 18.3066666666667 17.0933333333333 8.69333333333333 36.0733333333333
4775.2387619381 75.1533333333333 35.64 0.02 30.1866666666667 21.7733333333333 13.8666666666667 44.9666666666667 18.0666666666667 17.3533333333333 8.82 35.72
4800.2400120006 74.3333333333333 36.04 0.00666666666666667 29.8933333333333 22.1533333333333 13.8866666666667 44.44 17.9 17.84 8.71333333333333 35.0866666666667
4825.2412620631 74.5733333333333 35.5333333333333 0.00666666666666667 29.68 21.6066666666667 13.9266666666667 44.8933333333333 18.0133333333333 17.32 8.48666666666667 35.5133333333333
4850.24251212561 74.7933333333333 34.96 0.0133333333333333 30.1266666666667 21.5866666666667 13.3733333333333 44.6666666666667 18.5933333333333 17.54 7.90666666666667 35.18
4875.24376218811 75.5066666666667 33.8 0.0133333333333333 30.3533333333333 20.82 12.98 45.1533333333333 19.0266666666667 17.1066666666667 7.47333333333333 35.3666666666667
4900.24501225061 75.3933333333333 33.5266666666667 0.00666666666666667 29.5266666666667 19.8066666666667 13.72 45.8666666666667 18.5266666666667 16.14 7.88666666666667 36.0333333333333
4925.24626231312 75.36 33.4733333333333 0 29.0133333333333 19.32 14.1533333333333 46.3466666666667 18.2066666666667 15.48 8.12666666666667 36.6866666666667
4950.24751237562 75.56 33.0333333333333 0.02 29 18.9733333333333 14.06 46.56 18.02 15.0933333333333 8.20666666666667 36.9733333333333
4975.24876243812 74.88 33.2866666666667 0.0133333333333333 28.6066666666667 19.06 14.2266666666667 46.2733333333333 18.18 15.3266666666667 7.96666666666667 36.6733333333333
5000.25001250063 74.9066666666667 33.0133333333333 0 28.7333333333333 19.08 13.9333333333333 46.1733333333333 18.0933333333333 15.0866666666667 7.90666666666667 36.8333333333333
5025.25126256313 74.6866666666667 32.92 0 28.6933333333333 18.9466666666667 13.9733333333333 45.9933333333333 18.08 14.5133333333333 7.92 37.1533333333333
5050.25251262563 75.5866666666667 31.6933333333333 0 28.6533333333333 17.68 14.0133333333333 46.9333333333333 18.3933333333333 13.4533333333333 7.60666666666667 38.16
5075.25376268813 76.2933333333333 30.78 0.00666666666666667 29.1266666666667 17.3333333333333 13.4466666666667 47.1666666666667 18.28 13.0666666666667 7.72 38.4333333333333
5100.25501275064 75.5866666666667 31.0866666666667 0.02 28.3066666666667 17.2 13.8866666666667 47.28 17.4266666666667 13.36 8.26666666666667 38.12
5125.25626281314 75.9866666666667 30.2666666666667 0.0133333333333333 28.8866666666667 16.9866666666667 13.28 47.1 17.7066666666667 13.3733333333333 7.96 37.7133333333333
5150.25751287564 75.9133333333333 30.1466666666667 0.00666666666666667 28.54 16.6266666666667 13.52 47.3733333333333 17.8466666666667 13.2333333333333 7.71333333333333 37.7666666666667
5175.25876293815 75.2533333333333 30.5866666666667 0.00666666666666667 28.2266666666667 16.8266666666667 13.76 47.0266666666667 17.34 13.3333333333333 8.14666666666667 37.52
5200.26001300065 75.2533333333333 30.2266666666667 0.0133333333333333 28.9266666666667 17.32 12.9066666666667 46.3266666666667 17.3933333333333 13.86 7.94 36.8333333333333
5225.26126306315 74.3333333333333 30.9733333333333 0 28.8266666666667 17.9933333333333 12.98 45.5066666666667 17.0466666666667 14.1933333333333 8.26 36.4733333333333
5250.26251312566 75.5466666666667 29.62 0 29.2066666666667 17.16 12.46 46.34 17.0666666666667 13.26 8.1 37.4066666666667
5275.26376318816 76.46 28.42 0.00666666666666667 29.4333333333333 16.3066666666667 12.1133333333333 47.0266666666667 16.98 12.4466666666667 8.18666666666667 38.0533333333333
5300.26501325066 75.38 28.82 0.02 28.92 16.5266666666667 12.2933333333333 46.46 16.8333333333333 12.9533333333333 8.21333333333333 37.2
5325.26626331317 74.8466666666667 28.9066666666667 0.0133333333333333 28.5 16.32 12.5866666666667 46.3466666666667 16.4866666666667 12.7533333333333 8.51333333333333 37.2466666666667
5350.26751337567 74.1133333333333 28.86 0.02 28.6133333333333 16.7533333333333 12.1066666666667 45.5 17.0533333333333 12.9933333333333 8.02666666666667 36.72
5375.26876343817 72.96 29.7066666666667 0 27.8866666666667 17.0933333333333 12.6133333333333 45.0733333333333 17.0666666666667 13.2 8.1 36.4666666666667
5400.27001350068 72.9533333333333 29.56 0.0133333333333333 27.4933333333333 16.5666666666667 12.9933333333333 45.46 16.9333333333333 13.1466666666667 8.23333333333333 36.38
5425.27126356318 72.0533333333333 29.9533333333333 0.0133333333333333 27.32 17.0133333333333 12.94 44.7333333333333 16.7 13.6666666666667 8.39333333333333 35.58
5450.27251362568 70.7466666666667 30.7933333333333 0.02 27.3266666666667 17.9533333333333 12.84 43.42 16.8533333333333 14.3866666666667 8.14666666666667 34.72
5475.27376368818 70.1466666666667 30.7933333333333 0 26.88 17.76 13.0333333333333 43.2666666666667 16.8666666666667 14.12 7.98666666666667 34.74
5500.27501375069 69.9266666666667 30.4666666666667 0.0133333333333333 26.8466666666667 17.76 12.7066666666667 43.08 16.5333333333333 13.8733333333333 8.14 34.8
5525.27626381319 69.0466666666667 31.2266666666667 0 26.4533333333333 18.24 12.9866666666667 42.5933333333333 16.1 14.26 8.50666666666667 34.4066666666667
5550.27751387569 67.84 32.1933333333333 0.00666666666666667 26.04 18.9 13.2933333333333 41.8 15.6333333333333 14.66 8.86666666666667 33.8733333333333
5575.2787639382 67.8266666666667 32.1333333333333 0.00666666666666667 26.4133333333333 19.2133333333333 12.92 41.4133333333333 15.78 14.7533333333333 8.72 33.7466666666667
5600.2800140007 66.5266666666667 33 0.0133333333333333 25.9333333333333 19.7533333333333 13.2466666666667 40.5933333333333 15.48 15.4066666666667 8.86666666666667 33.0933333333333
5625.2812640632 66.1666666666667 33.3 0 25.58 19.7133333333333 13.5866666666667 40.5866666666667 15.2333333333333 15.74 9.1 32.7266666666667
5650.28251412571 68.34 30.9933333333333 0 26.3533333333333 18.18 12.8133333333333 41.9866666666667 15.92 14.28 8.41333333333333 34.0533333333333
5675.28376418821 69.3533333333333 29.8266666666667 0.0133333333333333 27.0333333333333 17.7466666666667 12.08 42.32 16.3533333333333 13.7 7.92666666666667 34.5333333333333
5700.28501425071 69.5533333333333 29.1733333333333 0.00666666666666667 27.48 17.6533333333333 11.52 42.0733333333333 17.2266666666667 13.5266666666667 6.94 34.4733333333333
5725.28626431322 69.3266666666667 28.96 0.02 27.16 17.1866666666667 11.7733333333333 42.1666666666667 16.8666666666667 13.0533333333333 7.23333333333333 34.8333333333333
5750.28751437572 69.6133333333333 28.2333333333333 0.00666666666666667 27.5 17.0466666666667 11.1866666666667 42.1133333333333 16.8 12.88 7.2 34.9466666666667
5775.28876443822 69.9266666666667 27.54 0.0133333333333333 28.2466666666667 17.32 10.22 41.68 17.0466666666667 13.2266666666667 6.84 34.44
5800.29001450073 69.36 27.8266666666667 0.00666666666666667 28.44 17.9333333333333 9.89333333333333 40.92 17.3266666666667 14.0466666666667 6.50666666666667 33.4733333333333
5825.29126456323 67.9733333333333 29.0066666666667 0.02 28.1133333333333 18.88 10.1266666666667 39.86 17.3733333333333 15.0533333333333 6.46 32.4333333333333
5850.29251462573 66.8466666666667 29.3866666666667 0.02 27.86 19.08 10.3066666666667 38.9866666666667 17.2733333333333 15.3866666666667 6.56 31.5133333333333
5875.29376468823 66.6666666666667 29.3466666666667 0.00666666666666667 27.48 18.8133333333333 10.5333333333333 39.1866666666667 17.24 15.0333333333333 6.74666666666667 31.8
5900.29501475074 67.34 28.36 0.0133333333333333 28.0733333333333 18.5933333333333 9.76666666666667 39.2666666666667 17.86 14.7866666666667 6.3 31.9066666666667
5925.29626481324 66.8333333333333 28.52 0.0133333333333333 27.9733333333333 18.7733333333333 9.74666666666667 38.86 17.9666666666667 15.1266666666667 6.2 31.4133333333333
5950.29751487574 66.4666666666667 28.3333333333333 0.02 27.4933333333333 18.3333333333333 10 38.9733333333333 17.5133333333333 15.14 6.54 31.2666666666667
5975.29876493825 65.9133333333333 28.4533333333333 0.0133333333333333 27.04 18.2266666666667 10.2266666666667 38.8733333333333 17.0133333333333 15.2 6.92 31.0666666666667
6000.30001500075 65.9733333333333 27.94 0.00666666666666667 27.6333333333333 18.42 9.52 38.34 17.2533333333333 15.3133333333333 6.56666666666667 30.6133333333333
6025.30126506325 66.7266666666667 26.8933333333333 0.00666666666666667 28.04 17.9333333333333 8.96 38.6866666666667 17.2866666666667 14.94 6.38 30.8933333333333
6050.30251512576 65.9733333333333 27.5266666666667 0 27.4066666666667 17.9333333333333 9.59333333333333 38.5666666666667 17 15.02 6.66666666666667 30.8133333333333
6075.30376518826 65.82 27.4066666666667 0.0133333333333333 27.2466666666667 17.7533333333333 9.65333333333333 38.5733333333333 17.06 14.92 6.60666666666667 30.74
6100.30501525076 66.2066666666667 26.7933333333333 0 26.98 16.94 9.85333333333333 39.2266666666667 17.0266666666667 14.18 6.64 31.32
6125.30626531327 67.2733333333333 25.5 0.02 26.92 15.7266666666667 9.77333333333333 40.3533333333333 16.5866666666667 13.1333333333333 6.94 32.3133333333333
6150.30751537577 67.28 25.1533333333333 0 27.18 15.6666666666667 9.48666666666667 40.1 16.9933333333333 12.6466666666667 6.50666666666667 32.6866666666667
6175.30876543827 66.3 25.9 0.0133333333333333 26.9333333333333 16.1733333333333 9.72666666666666 39.3666666666667 16.9866666666667 13 6.50666666666667 32.28
6200.31001550078 66.0933333333333 25.5733333333333 0 26.26 15.3333333333333 10.24 39.8333333333333 16.5333333333333 12.4 6.8 32.7666666666667
6225.31126556328 65.2733333333333 26.2533333333333 0.00666666666666667 25.3533333333333 15.1066666666667 11.1466666666667 39.92 15.8866666666667 12.32 7.44666666666667 32.7066666666667
6250.31251562578 65.2666666666667 26.1866666666667 0.00666666666666667 25.5 15.2333333333333 10.9533333333333 39.7666666666667 15.7266666666667 12.6266666666667 7.60666666666667 32.3733333333333
6275.31376568828 64.3133333333333 26.6533333333333 0.00666666666666667 25.44 15.9066666666667 10.7466666666667 38.8733333333333 15.7933333333333 13.3666666666667 7.39333333333333 31.5866666666667
6300.31501575079 64.74 25.9266666666667 0 25.2933333333333 15.0533333333333 10.8733333333333 39.4466666666667 15.7 12.8866666666667 7.46666666666667 31.9466666666667
6325.31626581329 64.7666666666667 25.52 0.02 25.16 14.7 10.82 39.6066666666667 15.68 12.3733333333333 7.33333333333333 32.2666666666667
6350.31751587579 64.4733333333333 25.4066666666667 0.0133333333333333 25.1866666666667 14.76 10.6466666666667 39.2866666666667 16.0066666666667 12.5133333333333 6.99333333333333 31.8666666666667
6375.3187659383 65.0133333333333 24.6533333333333 0 25.7133333333333 14.5333333333333 10.12 39.3 16.24 12.2466666666667 6.76 31.92
6400.3200160008 65.3066666666667 24.2866666666667 0 25.7666666666667 14.22 10.0666666666667 39.54 16.06 11.8866666666667 6.94 32.2066666666667
6425.3212660633 64.08 25.3333333333333 0.00666666666666667 25.34 14.9266666666667 10.4066666666667 38.74 15.9 12.38 7.1 31.62
6450.32251612581 64.1933333333333 25.0933333333333 0.00666666666666667 24.9133333333333 14.34 10.7533333333333 39.28 15.68 11.76 7.32 32.1933333333333
6475.32376618831 65.3466666666667 23.66 0.02 25.1933333333333 13.1933333333333 10.4666666666667 40.1533333333333 15.6466666666667 10.8 7.35333333333333 32.9666666666667
6500.32501625081 65.8933333333333 22.6066666666667 0.0133333333333333 25.88 12.9866666666667 9.62 40.0133333333333 16.32 10.42 6.68 33.2
6525.32626631332 65.6066666666667 22.7266666666667 0 25.7866666666667 13.0133333333333 9.71333333333333 39.82 16.2533333333333 10.4666666666667 6.74666666666667 33.0333333333333
6550.32751637582 64.8866666666667 23.4 0.00666666666666667 25.66 13.6066666666667 9.79333333333333 39.2266666666667 15.92 10.96 7.08 32.54
6575.32876643832 63.9333333333333 23.8466666666667 0.02 25.4533333333333 13.9666666666667 9.88 38.48 15.86 11.02 7.14 32.38
6600.33001650083 64.3866666666667 23.2 0.00666666666666667 26.1266666666667 13.9933333333333 9.20666666666667 38.26 16.4533333333333 11.2066666666667 6.54666666666667 32.0466666666667
6625.33126656333 64.58 22.84 0.0133333333333333 26.3133333333333 13.8666666666667 8.97333333333333 38.2666666666667 16.3933333333333 11.0333333333333 6.56 32.1
6650.33251662583 64.0666666666667 22.88 0.0133333333333333 26.0866666666667 13.8666666666667 9.01333333333333 37.98 16.26 11 6.50666666666667 31.8466666666667
6675.33376668833 63.4333333333333 23.26 0.0133333333333333 25.2466666666667 13.5066666666667 9.75333333333333 38.1866666666667 15.84 10.66 6.82666666666667 32.0333333333333
6700.33501675084 63 23.4266666666667 0.00666666666666667 25.2133333333333 13.7133333333333 9.71333333333333 37.7866666666667 16.2066666666667 11.1866666666667 6.38666666666667 31.3133333333333
6725.33626681334 62.6866666666667 23.24 0.0133333333333333 25.3533333333333 13.8666666666667 9.37333333333333 37.3333333333333 16.2666666666667 11.5 6.23333333333333 30.7
6750.33751687584 63.7333333333333 21.9866666666667 0.00666666666666667 25.5066666666667 12.8266666666667 9.16 38.2266666666667 16.2666666666667 10.5066666666667 6.23333333333333 31.66
6775.33876693835 62.8466666666667 22.8 0 25.1 13.2333333333333 9.56666666666666 37.7466666666667 16.0866666666667 10.7666666666667 6.41333333333333 31.38
6800.34001700085 62.1666666666667 23.1066666666667 0.0133333333333333 25.0666666666667 13.5866666666667 9.52 37.1 16.1866666666667 11.0866666666667 6.31333333333333 30.9133333333333
6825.34126706335 62.0866666666667 23.06 0.00666666666666667 24.8866666666667 13.4666666666667 9.59333333333333 37.2 16.1266666666667 10.8133333333333 6.35333333333333 31.1866666666667
6850.34251712586 62.62 22.24 0.00666666666666667 24.5 12.5466666666667 9.69333333333333 38.12 16.2066666666667 9.92 6.12666666666667 32.08
6875.34376718836 63.0333333333333 21.8 0 24.02 11.6533333333333 10.1466666666667 39.0133333333333 15.8533333333333 9.25333333333333 6.48 32.7466666666667
6900.34501725086 62.8266666666667 22.0066666666667 0 23.8133333333333 11.6533333333333 10.3533333333333 39.0133333333333 15.58 9.32 6.75333333333333 32.68
6925.34626731337 62.64 21.9066666666667 0.02 23.8733333333333 11.7 10.2066666666667 38.7666666666667 15.3266666666667 9.23333333333333 6.92 32.5666666666667
6950.34751737587 61.38 22.7733333333333 0.0133333333333333 24.0266666666667 12.9 9.87333333333333 37.3533333333333 15.2666666666667 10.4066666666667 6.9 31.26
6975.34876743837 60.96 23.04 0 23.78 12.9866666666667 10.0533333333333 37.18 15.1133333333333 10.4666666666667 7.05333333333333 31.2
7000.35001750087 60.28 23.6866666666667 0.00666666666666667 23.3533333333333 13.2066666666667 10.48 36.9266666666667 14.7733333333333 10.64 7.39333333333333 30.9933333333333
7025.35126756338 58.8066666666667 25.0266666666667 0 23.1666666666667 14.36 10.6666666666667 35.64 14.5533333333333 11.54 7.61333333333333 29.96
7050.35251762588 59.0666666666667 24.6133333333333 0.00666666666666667 23.0866666666667 13.8666666666667 10.7466666666667 35.98 14.5333333333333 11.14 7.63333333333333 30.2066666666667
7075.35376768838 59.72 23.7266666666667 0.00666666666666667 23.6733333333333 13.5666666666667 10.16 36.0466666666667 14.7733333333333 10.9133333333333 7.39333333333333 30.2
7100.35501775089 58.4533333333333 24.88 0 23.04 14.0866666666667 10.7933333333333 35.4133333333333 14.3133333333333 11.5866666666667 7.85333333333333 29.4133333333333
7125.35626781339 59.18 23.82 0.02 23.36 13.3466666666667 10.4733333333333 35.82 14.3733333333333 10.6933333333333 7.79333333333333 29.9733333333333
7150.35751787589 59.2133333333333 23.54 0.00666666666666667 23.6933333333333 13.4 10.14 35.52 14.76 10.4066666666667 7.40666666666667 30.0133333333333
7175.3587679384 59.0933333333333 23.5133333333333 0 23.7466666666667 13.4866666666667 10.0266666666667 35.3466666666667 15.0466666666667 10.6933333333333 7.06 29.64
7200.3600180009 59.7866666666667 22.7133333333333 0 24.1266666666667 13.1733333333333 9.54 35.66 15.22 10.5066666666667 6.78 29.8266666666667
7225.3612680634 60.5866666666667 21.84 0.00666666666666667 24.4333333333333 12.68 9.16 36.1533333333333 15.44 10.28 6.56 30.0533333333333
7250.36251812591 61.5933333333333 20.6466666666667 0.00666666666666667 24.62 11.86 8.78666666666667 36.9733333333333 15.8266666666667 9.51333333333333 6.17333333333333 30.82
7275.36376818841 61.5666666666667 20.6 0 24.7533333333333 12.02 8.58 36.8133333333333 15.96 9.42 6.04 30.9133333333333
7300.36501825091 60.5933333333333 21.5533333333333 0.00666666666666667 24.7066666666667 12.9266666666667 8.62666666666667 35.8866666666667 16.04 10.0933333333333 5.96 30.22
7325.36626831342 59.5266666666667 22.4733333333333 0 24.34 13.48 8.99333333333333 35.1866666666667 15.9133333333333 10.7933333333333 6.08666666666667 29.3733333333333
7350.36751837592 59.5933333333333 22.22 0.0133333333333333 24.1933333333333 13.16 9.06 35.4 15.8133333333333 10.2266666666667 6.10666666666667 29.8333333333333
7375.36876843842 59.1933333333333 22.32 0.00666666666666667 24.1 13.2533333333333 9.06666666666667 35.0933333333333 15.9133333333333 10.3933333333333 5.92 29.6066666666667
7400.37001850092 59.2933333333333 21.78 0.02 24.7133333333333 13.6333333333333 8.14666666666667 34.58 16.5933333333333 10.9 4.93333333333333 28.98
7425.37126856343 60.18 20.7733333333333 0.00666666666666667 24.9533333333333 12.8933333333333 7.88 35.2266666666667 16.92 10.48 4.58 29.3533333333333
7450.37251862593 60.5 20.2666666666667 0.00666666666666667 24.9866666666667 12.4866666666667 7.78 35.5133333333333 16.94 10.6466666666667 4.49333333333333 29.1866666666667
7475.37376868843 59.7133333333333 20.7466666666667 0 24.4933333333333 12.78 7.96666666666667 35.22 16.5066666666667 11.1133333333333 4.62 28.72
7500.37501875094 58.82 21.4133333333333 0.0133333333333333 23.8933333333333 12.9933333333333 8.42 34.9266666666667 16.06 10.9733333333333 4.92 28.86
7525.37626881344 58.32 21.4733333333333 0.0133333333333333 23.48 12.92 8.55333333333333 34.84 15.52 10.66 5.18 29.1
7550.37751887594 57.8866666666667 21.4133333333333 0.00666666666666667 23.5466666666667 13.0866666666667 8.32666666666667 34.34 15.5866666666667 10.8933333333333 5.08 28.5333333333333
7575.37876893845 57.0333333333333 22.1333333333333 0 22.9533333333333 13.2533333333333 8.88 34.08 14.9533333333333 10.7733333333333 5.71333333333333 28.56
7600.38001900095 57.6666666666667 21.2666666666667 0.0133333333333333 23.0666666666667 12.7333333333333 8.53333333333333 34.6 15.32 10.2333333333333 5.18666666666667 29.1
7625.38126906345 57.9 20.9333333333333 0 23.5533333333333 12.9866666666667 7.94666666666667 34.3466666666667 15.8866666666667 10.4133333333333 4.61333333333333 28.92
7650.38251912596 57.2866666666667 21.4266666666667 0 23.4666666666667 13.3933333333333 8.03333333333333 33.82 16.0866666666667 10.7266666666667 4.41333333333333 28.4866666666667
7675.38376918846 57.2266666666667 21.44 0 23.1133333333333 13.0533333333333 8.38666666666667 34.1133333333333 15.78 10.54 4.72 28.6266666666667
7700.38501925096 57.5933333333333 20.8866666666667 0.0133333333333333 23.5533333333333 13.1266666666667 7.76 34.04 16.1 10.8333333333333 4.21333333333333 28.3333333333333
7725.38626931347 56.54 21.36 0.0133333333333333 22.9333333333333 13.4066666666667 7.95333333333333 33.6066666666667 15.46 11.24 4.54666666666667 27.7733333333333
7750.38751937597 56.1933333333333 21.24 0.00666666666666667 22.4733333333333 13.0466666666667 8.19333333333333 33.72 15.1866666666667 10.7133333333333 4.64666666666667 28.12
7775.38876943847 57.1533333333333 20.1533333333333 0.00666666666666667 22.6666666666667 12.18 7.97333333333333 34.4866666666667 15.18 9.96666666666667 4.62666666666667 28.8666666666667
7800.39001950097 57.36 19.6133333333333 0.0133333333333333 22.6133333333333 11.7666666666667 7.84666666666667 34.7466666666667 15.0133333333333 9.85333333333333 4.65333333333333 28.8266666666667
7825.39126956348 56.1266666666667 20.54 0 22.5266666666667 12.7333333333333 7.80666666666667 33.6 14.8466666666667 10.8133333333333 4.82 27.6866666666667
7850.39251962598 55.62 21.0466666666667 0 22.62 13.3333333333333 7.71333333333333 33 14.7266666666667 11.2133333333333 4.94 27.2866666666667
7875.39376968848 55.56 21.08 0 23.0866666666667 13.8333333333333 7.24666666666667 32.4733333333333 14.8866666666667 11.66 4.78 26.8133333333333
7900.39501975099 55.1066666666667 21.2733333333333 0.0133333333333333 22.4933333333333 13.5333333333333 7.74 32.6133333333333 14.6133333333333 11.3866666666667 5.05333333333333 26.9266666666667
7925.39626981349 54.6066666666667 21.56 0 22.36 13.7533333333333 7.80666666666667 32.2466666666667 14.8 11.5866666666667 4.86666666666667 26.58
7950.39751987599 54.4933333333333 21.6733333333333 0 22.3533333333333 13.86 7.81333333333333 32.14 14.7933333333333 11.5533333333333 4.87333333333333 26.6133333333333
7975.3987699385 54.2 21.9666666666667 0 22.4266666666667 14.2266666666667 7.74 31.7733333333333 14.7733333333333 11.7266666666667 4.89333333333333 26.44
8000.400020001 54.1533333333333 21.9333333333333 0.00666666666666667 22.1133333333333 13.88 8.05333333333333 32.04 14.4466666666667 11.6933333333333 5.22 26.3933333333333
8025.4012700635 54.0666666666667 21.8466666666667 0 21.7333333333333 13.5 8.34666666666667 32.3333333333333 14.3 11.5266666666667 5.28 26.4733333333333
8050.40252012601 53.48 22.2133333333333 0.00666666666666667 21.44 13.6533333333333 8.56 32.04 14.22 11.8866666666667 5.28 25.9733333333333
8075.40377018851 54.5866666666667 21.08 0 21.4 12.48 8.6 33.1866666666667 14.2733333333333 10.9666666666667 5.22666666666667 26.8666666666667
8100.40502025101 55.5066666666667 20.02 0.0133333333333333 21.66 11.82 8.2 33.8466666666667 14.3733333333333 10.4066666666667 5.03333333333333 27.4266666666667
8125.40627031352 55.28 19.8866666666667 0.00666666666666667 21.6866666666667 11.96 7.92666666666667 33.5933333333333 14.6533333333333 10.3733333333333 4.62666666666667 27.46
8150.40752037602 55.1466666666667 19.8533333333333 0 21.3666666666667 11.72 8.13333333333333 33.78 14.5266666666667 10.1866666666667 4.64 27.6466666666667
8175.40877043852 54.4933333333333 20.1733333333333 0.0133333333333333 21.1533333333333 12.16 8.01333333333333 33.34 14.4 10.3533333333333 4.74 27.48
8200.41002050103 54.1466666666667 20.32 0.00666666666666667 21.0733333333333 12.4266666666667 7.89333333333333 33.0733333333333 14.2733333333333 10.48 4.72666666666667 27.3533333333333
8225.41127056353 53.7933333333333 20.54 0 21.1533333333333 12.86 7.68 32.64 14.3866666666667 10.6733333333333 4.61333333333333 27.16
8250.41252062603 53.4 20.9333333333333 0 20.74 12.84 8.09333333333333 32.66 13.8866666666667 10.4866666666667 5.11333333333333 27.3466666666667
8275.41377068853 53.46 20.8733333333333 0 20.8133333333333 12.8533333333333 8.02 32.6466666666667 13.7666666666667 10.3333333333333 5.23333333333333 27.5
8300.41502075104 53.8466666666667 20.4866666666667 0 20.9266666666667 12.58 7.90666666666667 32.92 13.6266666666667 10.06 5.37333333333333 27.7733333333333
8325.41627081354 53.7133333333333 20.4133333333333 0.0133333333333333 21.14 12.72 7.69333333333333 32.5733333333333 13.76 10.18 5.24 27.6533333333333
8350.41752087604 53.9466666666667 19.86 0 21.24 12.2666666666667 7.59333333333333 32.7066666666667 13.5533333333333 9.91333333333333 5.44666666666667 27.7266666666667
8375.41877093855 52.8666666666667 20.4933333333333 0.02 21.0466666666667 12.86 7.63333333333333 31.82 13.3533333333333 10.5266666666667 5.49333333333333 26.9
8400.42002100105 52.1333333333333 20.9733333333333 0.00666666666666667 20.5666666666667 12.9333333333333 8.04 31.5666666666667 13.16 10.4 5.73333333333333 26.9333333333333
8425.42127106355 52.14 20.7266666666667 0.00666666666666667 20.4266666666667 12.6533333333333 8.07333333333333 31.7133333333333 13.2466666666667 9.85333333333333 5.75333333333333 27.3466666666667
8450.42252112606 52.3133333333333 20.4733333333333 0.00666666666666667 20.42 12.3933333333333 8.08 31.8933333333333 13.1933333333333 9.56 5.80666666666667 27.56
8475.42377118856 52.42 20 0.0133333333333333 19.9333333333333 11.5466666666667 8.45333333333333 32.4866666666667 12.7266666666667 8.76666666666667 6.16 28.1
8500.42502125106 51.8866666666667 20.32 0.00666666666666667 19.5933333333333 11.7066666666667 8.61333333333333 32.2933333333333 12.4933333333333 9.08 6.21333333333333 27.7533333333333
8525.42627131356 52.1466666666667 20.02 0 19.52 11.3733333333333 8.64666666666667 32.6266666666667 12.48 8.82 6.18666666666667 28.0133333333333
8550.42752137607 52 20.0066666666667 0 19.6133333333333 11.6133333333333 8.39333333333333 32.3866666666667 12.5733333333333 8.92666666666667 5.93333333333333 27.9066666666667
8575.42877143857 52.28 19.6133333333333 0.00666666666666667 20.1333333333333 11.7466666666667 7.86666666666667 32.1466666666667 12.3333333333333 9.07333333333333 6.16666666666667 27.6533333333333
8600.43002150108 52.8466666666667 18.9866666666667 0 20.56 11.5466666666667 7.44 32.2866666666667 12.7733333333333 8.95333333333333 5.72666666666667 27.7133333333333
8625.43127156358 53.16 18.6133333333333 0.00666666666666667 20.9133333333333 11.5266666666667 7.08666666666667 32.2466666666667 13.2466666666667 8.82 5.25333333333333 27.7866666666667
8650.43252162608 53.4866666666667 18.18 0 21.0133333333333 11.1933333333333 6.98666666666667 32.4733333333333 13.32 8.64666666666667 5.18 27.8533333333333
8675.43377168858 52.8066666666667 18.86 0 20.6666666666667 11.5266666666667 7.33333333333333 32.14 12.9333333333333 9.02666666666667 5.56666666666667 27.4733333333333
8700.43502175109 52.92 18.48 0.0133333333333333 20.8133333333333 11.44 7.04 32.1066666666667 13.1466666666667 9.20666666666667 5.20666666666667 27.1733333333333
8725.43627181359 53.2133333333333 17.9 0.00666666666666667 20.9333333333333 11.16 6.74 32.28 13.2666666666667 9.14 4.90666666666667 27.1333333333333
8750.43752187609 53.0066666666667 17.9933333333333 0 20.7 11.0266666666667 6.96666666666667 32.3066666666667 13.0333333333333 8.76666666666667 5.13333333333333 27.4
8775.4387719386 52.5733333333333 18.22 0.00666666666666667 20.52 11.08 7.14 32.0533333333333 12.88 8.67333333333333 5.28 27.2933333333333
8800.4400220011 51.44 18.72 0.02 19.36 10.68 8.04 32.08 12.0266666666667 8.44 5.97333333333333 27.28
8825.4412720636 50.3666666666667 19.0666666666667 0.02 18.4733333333333 10.3733333333333 8.69333333333333 31.8933333333333 11.7066666666667 8.20666666666667 6.29333333333333 27.2266666666667
8850.44252212611 51.1066666666667 18.2266666666667 0 18.92 9.98 8.24666666666667 32.1866666666667 11.9333333333333 7.96 6.06666666666667 27.3733333333333
8875.44377218861 50.4 18.9333333333333 0 19.14 10.9066666666667 8.02666666666667 31.26 12.0666666666667 8.90666666666667 5.93333333333333 26.4266666666667
8900.44502225111 49.7333333333333 19.5533333333333 0 18.6666666666667 11.0533333333333 8.5 31.0666666666667 11.8466666666667 8.96 6.15333333333333 26.3266666666667
8925.44627231361 49.92 19.2466666666667 0 18.8533333333333 10.9333333333333 8.31333333333333 31.0666666666667 12.4533333333333 8.82666666666667 5.54666666666667 26.34
8950.44752237612 50.0066666666667 19.16 0 19.4133333333333 11.4066666666667 7.75333333333333 30.5933333333333 12.8733333333333 8.99333333333333 5.12666666666667 26.1733333333333
8975.44877243862 49.9733333333333 19.1933333333333 0 19.48 11.5066666666667 7.68666666666667 30.4933333333333 12.8533333333333 8.87333333333333 5.14666666666667 26.2933333333333
9000.45002250113 50.0666666666667 18.8266666666667 0.0133333333333333 20.0266666666667 11.9466666666667 6.88 30.04 13.1066666666667 9.38 4.63333333333333 25.7733333333333
9025.45127256363 50.5533333333333 17.9866666666667 0 19.6666666666667 10.9466666666667 7.04 30.8866666666667 13.2266666666667 8.76666666666667 4.44 26.2333333333333
9050.45252262613 50.4666666666667 17.8866666666667 0.00666666666666667 19.5133333333333 10.7333333333333 7.15333333333333 30.9533333333333 13.4 8.54 4.26666666666667 26.3133333333333
9075.45377268863 50.1533333333333 18.18 0 19.36 10.8733333333333 7.30666666666667 30.7933333333333 13.4466666666667 8.54666666666667 4.22 26.2866666666667
9100.45502275114 49.8066666666667 18.5266666666667 0 18.7466666666667 10.6066666666667 7.92 31.06 13.02 8.36 4.64666666666667 26.4733333333333
9125.45627281364 49.3333333333333 19 0 18.14 10.4733333333333 8.52666666666667 31.1933333333333 12.2933333333333 8.24 5.37333333333333 26.5933333333333
9150.45752287614 47.8866666666667 20.4466666666667 0 17.7933333333333 11.5733333333333 8.87333333333333 30.0933333333333 11.94 8.93333333333333 5.72666666666667 25.9
9175.45877293865 47.7266666666667 20.4933333333333 0 17.84 11.6666666666667 8.82666666666667 29.8866666666667 11.9066666666667 9 5.76 25.72
9200.46002300115 48.0733333333333 20.0933333333333 0 18.0866666666667 11.5133333333333 8.58 29.9866666666667 12.1133333333333 8.84666666666667 5.55333333333333 25.82
9225.46127306365 47.92 20.1266666666667 0.00666666666666667 18.4466666666667 12.0133333333333 8.11333333333333 29.4733333333333 12.3266666666667 9.24 5.34 25.4133333333333
9250.46252312616 47.6733333333333 20.0333333333333 0.00666666666666667 18.3133333333333 11.8466666666667 8.18666666666667 29.36 12.1466666666667 8.98666666666667 5.52 25.3866666666667
9275.46377318866 47.9466666666667 19.72 0 18.4666666666667 11.6866666666667 8.03333333333333 29.48 12.3133333333333 9.14 5.35333333333333 25.1933333333333
9300.46502325116 47.82 19.8466666666667 0 18.4066666666667 11.7533333333333 8.09333333333333 29.4133333333333 12.3266666666667 9.48 5.34 24.8533333333333
9325.46627331367 47.9666666666667 19.7 0 18.88 12.08 7.62 29.0866666666667 12.2 9.82 5.46666666666667 24.5133333333333
9350.46752337617 47.7266666666667 19.94 0 19.0933333333333 12.5333333333333 7.40666666666667 28.6333333333333 12.26 10.2066666666667 5.40666666666667 24.1266666666667
9375.46877343867 47.8733333333333 19.7 0.00666666666666667 19.08 12.3733333333333 7.32666666666667 28.7933333333333 12.34 9.9 5.23333333333333 24.4333333333333
9400.47002350118 47.8 19.6133333333333 0.0133333333333333 18.5133333333333 11.88 7.73333333333333 29.2866666666667 11.7666666666667 9.61333333333334 5.67333333333333 24.72
9425.47127356368 48.1666666666667 18.9466666666667 0.00666666666666667 18.4866666666667 11.4866666666667 7.46 29.68 11.7533333333333 9.18666666666667 5.54 25.1466666666667
9450.47252362618 48.8666666666667 17.9666666666667 0 18.64 10.94 7.02666666666667 30.2266666666667 11.9733333333333 8.67333333333333 5.19333333333333 25.66
9475.47377368868 49.48 17.3066666666667 0.00666666666666667 18.4733333333333 10.16 7.14666666666667 31.0066666666667 12.16 7.98 5.00666666666667 26.3533333333333
9500.47502375119 48.9133333333333 17.7133333333333 0.00666666666666667 17.9133333333333 10.1266666666667 7.58666666666667 31 12.0333333333333 7.87333333333333 5.13333333333333 26.46
9525.47627381369 48.9266666666667 17.5266666666667 0.00666666666666667 18.0333333333333 10.06 7.46666666666667 30.8933333333333 11.84 7.89333333333333 5.32666666666667 26.3933333333333
9550.47752387619 48.1333333333333 18.1533333333333 0.00666666666666667 17.42 10.12 8.03333333333333 30.7133333333333 11.4066666666667 7.93333333333333 5.71333333333333 26.2333333333333
9575.4787739387 48.34 17.8266666666667 0 17.5333333333333 10.0266666666667 7.8 30.8066666666667 11.6533333333333 7.95333333333333 5.34666666666667 26.2133333333333
9600.4800240012 47.36 18.6333333333333 0.0133333333333333 17.1 10.56 8.07333333333333 30.26 11.4066666666667 8.34666666666667 5.43333333333333 25.8066666666667
9625.4812740637 47.1266666666667 18.7066666666667 0 17.48 11.02 7.68666666666667 29.6466666666667 11.4333333333333 8.70666666666667 5.4 25.2933333333333
9650.48252412621 47.1533333333333 18.4533333333333 0.00666666666666667 17.5266666666667 10.9466666666667 7.50666666666667 29.6266666666667 11.5266666666667 8.84666666666667 5.17333333333333 25.06
9675.48377418871 47.6733333333333 17.8266666666667 0 17.76 10.5866666666667 7.24 29.9133333333333 11.6333333333333 8.62666666666667 5.03333333333333 25.2066666666667
9700.48502425121 49.0466666666667 16.4133333333333 0.00666666666666667 18.2866666666667 9.7 6.71333333333333 30.76 12.0466666666667 7.99333333333333 4.62 25.8
9725.48627431372 48.56 16.7466666666667 0 18.0933333333333 9.86666666666667 6.88 30.4666666666667 11.9333333333333 8.16 4.70666666666667 25.5066666666667
9750.48752437622 48.0666666666667 16.8866666666667 0.00666666666666667 17.88 9.93333333333333 6.95333333333333 30.1866666666667 11.7266666666667 8.14 4.77333333333333 25.3933333333333
9775.48877443872 47.8466666666667 16.86 0 17.9133333333333 9.94 6.92 29.9333333333333 11.7466666666667 8.38 4.75333333333333 24.9933333333333
9800.49002450123 47.8066666666667 16.7933333333333 0.00666666666666667 17.7933333333333 9.82 6.97333333333333 30.0133333333333 11.54 8.34666666666667 4.96 24.9866666666667
9825.49127456373 47.5666666666667 16.9333333333333 0 17.8666666666667 10.1333333333333 6.8 29.7 11.6066666666667 8.52666666666667 4.89333333333333 24.8066666666667
9850.49252462623 47.1133333333333 17.2466666666667 0.00666666666666667 17.6666666666667 10.2466666666667 7 29.4466666666667 11.5066666666667 8.48666666666667 4.99333333333333 24.7066666666667
9875.49377468873 46.9466666666667 17.0866666666667 0.0133333333333333 17.2466666666667 9.8 7.28666666666667 29.7 11.1266666666667 8.3 5.24 24.7
9900.49502475124 46.6733333333333 17.16 0 17.6133333333333 10.2733333333333 6.88666666666667 29.06 11.4866666666667 8.67333333333333 4.84666666666667 24.16
9925.49627481374 45.2466666666667 18.5866666666667 0 17.0666666666667 11.1533333333333 7.43333333333333 28.18 11.16 9.32666666666667 5.17333333333333 23.5066666666667
9950.49752487624 43.9333333333333 19.9 0 16.2466666666667 11.6466666666667 8.25333333333334 27.6866666666667 10.4133333333333 9.82 5.92 23.0133333333333
9975.49877493875 44.0466666666667 19.7533333333333 0.00666666666666667 16.76 12.0466666666667 7.70666666666667 27.2866666666667 10.8933333333333 10.1866666666667 5.44 22.6466666666667
10000.5000250013 43.6733333333333 19.72 0.00666666666666667 16.8133333333333 12.34 7.38 26.86 11.1466666666667 10.34 5.04666666666667 22.36
10025.5012750638 43.74 19.4866666666667 0.00666666666666667 16.6666666666667 11.9866666666667 7.5 27.0733333333333 10.8933333333333 10.2933333333333 5.27333333333333 22.2666666666667
10050.5025251263 43.9133333333333 19.2533333333333 0 16.92 12.0066666666667 7.24666666666667 26.9933333333333 11.2333333333333 10.5466666666667 4.93333333333333 21.9533333333333
10075.5037751888 44.7333333333333 18.4333333333333 0 17.3866666666667 11.6533333333333 6.78 27.3466666666667 11.6733333333333 10.32 4.49333333333333 22.18
10100.5050252513 44.2266666666667 18.6533333333333 0.0133333333333333 16.3733333333333 10.86 7.79333333333333 27.8533333333333 10.8666666666667 9.68 5.3 22.5333333333333
10125.5062753138 44.9533333333333 17.88 0 16.32 10.0333333333333 7.84666666666667 28.6333333333333 10.7466666666667 9.03333333333333 5.42 23.1333333333333
10150.5075253763 44.7733333333333 18.0133333333333 0.00666666666666667 16.2333333333333 10.1266666666667 7.88666666666667 28.54 10.4733333333333 9.28 5.64666666666667 22.8866666666667
10175.5087754388 43.6533333333333 18.9333333333333 0.00666666666666667 15.7133333333333 10.6466666666667 8.28666666666667 27.94 10.0333333333333 9.56 5.96666666666667 22.6066666666667
10200.5100255013 43.4066666666667 19.0933333333333 0 15.4533333333333 10.5466666666667 8.54666666666667 27.9533333333333 9.95333333333333 9.22 6.04666666666667 22.9466666666667
10225.5112755638 44.06 18.44 0 15.8466666666667 10.2866666666667 8.15333333333333 28.2133333333333 10.1866666666667 8.95333333333333 5.81333333333333 23.2133333333333
10250.5125256263 44.32 18.18 0 16.1666666666667 10.3466666666667 7.83333333333333 28.1533333333333 10.8133333333333 8.97333333333333 5.18666666666667 23.1933333333333
10275.5137756888 44.24 18.1933333333333 0.00666666666666667 16.0066666666667 10.2 7.99333333333333 28.2333333333333 11.1 8.86666666666667 4.9 23.2333333333333
10300.5150257513 43.0666666666667 19.1666666666667 0.00666666666666667 15.64 10.9066666666667 8.26 27.4266666666667 10.84 9.51333333333333 5.06 22.4866666666667
10325.5162758138 42.22 19.88 0.00666666666666667 15.36 11.4066666666667 8.47333333333333 26.86 10.6 10.0466666666667 5.23333333333333 21.8866666666667
10350.5175258763 41.5866666666667 20.3066666666667 0 15.52 11.9933333333333 8.31333333333333 26.0666666666667 10.56 10.38 5.27333333333333 21.3466666666667
10375.5187759388 41.26 20.4533333333333 0.00666666666666667 15.2933333333333 11.9133333333333 8.54 25.9666666666667 10.3733333333333 10.1066666666667 5.46 21.44
10400.5200260013 41.0066666666667 20.66 0 15.3866666666667 12.2133333333333 8.44666666666667 25.62 10.3133333333333 10.2133333333333 5.52 21.2866666666667
10425.5212760638 40.82 20.8466666666667 0 15.4266666666667 12.44 8.40666666666667 25.3933333333333 10.2 10.44 5.63333333333333 21.06
10450.5225261263 40.9066666666667 20.6266666666667 0.00666666666666667 15.74 12.5333333333333 8.09333333333333 25.1666666666667 10.28 10.4533333333333 5.55333333333333 20.9133333333333
10475.5237761888 40.08 21.42 0 15.3733333333333 12.96 8.46 24.7066666666667 10.14 10.9133333333333 5.69333333333333 20.42
10500.5250262513 40.6533333333333 20.7066666666667 0 15.62 12.58 8.12666666666667 25.0333333333333 10.5333333333333 10.88 5.21333333333333 20.4
10525.5262763138 40.82 20.3466666666667 0 15.6066666666667 12.2866666666667 8.06 25.2133333333333 10.6733333333333 10.5533333333333 4.99333333333333 20.6133333333333
10550.5275263763 40.42 20.6733333333333 0.00666666666666667 15.2666666666667 12.2733333333333 8.4 25.1533333333333 10.3666666666667 10.64 5.3 20.4533333333333
10575.5287764388 40.8266666666667 20.0533333333333 0.00666666666666667 15.4066666666667 11.9133333333333 8.14 25.42 10.3333333333333 10.1066666666667 5.45333333333333 20.8933333333333
10600.5300265013 40.22 20.3866666666667 0.00666666666666667 15.2133333333333 12.1666666666667 8.22 25.0066666666667 9.89333333333333 10.3333333333333 5.87333333333333 20.5066666666667
10625.5312765638 39.3666666666667 20.8866666666667 0 15.0933333333333 12.7266666666667 8.16 24.2733333333333 9.87333333333333 10.8066666666667 5.79333333333333 19.86
10650.5325266263 40.0466666666667 20.12 0 15.2 12.1533333333333 7.96666666666667 24.8466666666667 9.86666666666667 10.1666666666667 5.8 20.5
10675.5337766888 39.4533333333333 20.56 0.0133333333333333 14.8666666666667 12.4 8.16 24.5866666666667 9.48666666666667 10.4 6.04 20.2533333333333
10700.5350267513 38.86 20.8066666666667 0 14.7 12.5066666666667 8.3 24.16 9.34 10.6266666666667 6.16 19.7066666666667
10725.5362768138 39.82 19.8333333333333 0.00666666666666667 14.8733333333333 11.72 8.11333333333333 24.9466666666667 9.44 9.81333333333333 6.06 20.52
10750.5375268763 40.3466666666667 19 0 15.04 11.2066666666667 7.79333333333333 25.3066666666667 9.9 9.37333333333333 5.6 20.84
10775.5387769388 39.9333333333333 19.0666666666667 0 14.8866666666667 11.2866666666667 7.78 25.0466666666667 9.72 9.45333333333333 5.61333333333333 20.7133333333333
10800.5400270014 39.1733333333333 19.6666666666667 0.0133333333333333 15.1466666666667 12.1466666666667 7.52 24.0266666666667 9.82 10.08 5.51333333333333 20.0866666666667
10825.5412770639 38.4333333333333 19.9733333333333 0.00666666666666667 14.6866666666667 12.2533333333333 7.72 23.7466666666667 9.65333333333333 10.1666666666667 5.55333333333333 20
10850.5425271264 37.96 20.2333333333333 0.00666666666666667 14.2733333333333 12.1733333333333 8.06 23.6866666666667 9.41333333333333 10.2133333333333 5.75333333333333 19.8133333333333
10875.5437771889 37.4 20.5133333333333 0.0133333333333333 13.92 12.2466666666667 8.26666666666667 23.48 9.32 10.52 5.73333333333333 19.48
10900.5450272514 37.7 19.8533333333333 0.00666666666666667 13.78 11.6333333333333 8.22 23.92 9.34 9.8 5.66 20.0866666666667
10925.5462773139 37.4333333333333 20.0666666666667 0 13.6133333333333 11.68 8.38666666666667 23.82 9.30666666666667 9.69333333333333 5.69333333333333 20.14
10950.5475273764 37.6333333333333 19.74 0.0133333333333333 12.9133333333333 10.78 8.96 24.72 9.04 9.04 5.83333333333333 20.7933333333333
10975.5487774389 37.5666666666667 19.6 0 12.6933333333333 10.6266666666667 8.97333333333333 24.8733333333333 8.81333333333333 9.12 5.85333333333333 20.7133333333333
11000.5500275014 37.7333333333333 19.4333333333333 0 12.6333333333333 10.4 9.03333333333333 25.1 8.75333333333333 9.06666666666667 5.91333333333333 20.7666666666667
11025.5512775639 38.44 18.5933333333333 0.00666666666666667 13.0733333333333 10 8.59333333333334 25.3666666666667 9.1 8.84666666666667 5.56666666666667 20.8533333333333
11050.5525276264 39.1866666666667 17.8133333333333 0 13.4933333333333 9.64 8.17333333333333 25.6933333333333 9.38 8.48666666666667 5.28666666666667 21.18
11075.5537776889 40.0466666666667 16.9266666666667 0.00666666666666667 13.94 9.2 7.72666666666667 26.1066666666667 9.46 8.18 5.20666666666667 21.46
11100.5550277514 39.5466666666667 17.0866666666667 0.00666666666666667 13.7866666666667 9.3 7.78666666666667 25.76 9.17333333333333 8.42666666666667 5.4 21.0733333333333
11125.5562778139 38.9666666666667 17.3133333333333 0 13.7266666666667 9.72666666666667 7.58666666666667 25.24 9.28666666666667 8.82 5.02666666666667 20.6466666666667
11150.5575278764 39.0933333333333 16.9066666666667 0 14.02 9.76 7.14666666666667 25.0733333333333 9.68666666666667 8.92666666666667 4.48 20.4066666666667
11175.5587779389 38.82 17.1466666666667 0.00666666666666667 14.2 10.18 6.96666666666667 24.62 9.84 9.14666666666667 4.32666666666667 20.1533333333333
11200.5600280014 39.0466666666667 16.7866666666667 0 14.4733333333333 10.0933333333333 6.69333333333333 24.5733333333333 10.0066666666667 8.92666666666667 4.16 20.24
11225.5612780639 39.7733333333333 15.9866666666667 0.00666666666666667 14.6933333333333 9.51333333333333 6.47333333333333 25.08 10.4266666666667 8.39333333333333 3.74 20.7
11250.5625281264 39.4733333333333 16.06 0.00666666666666667 14.44 9.46666666666667 6.59333333333333 25.0333333333333 10.2733333333333 8.48 3.76 20.52
11275.5637781889 39.94 15.56 0 14.7666666666667 9.32666666666667 6.23333333333333 25.1733333333333 10.54 8.48666666666667 3.46 20.5133333333333
11300.5650282514 39.9933333333333 15.5066666666667 0 14.9733333333333 9.48 6.02666666666667 25.02 10.54 8.48 3.46 20.52
11325.5662783139 38.6733333333333 16.8066666666667 0.00666666666666667 15.0266666666667 10.8333333333333 5.97333333333333 23.6466666666667 10.3866666666667 9.83333333333333 3.61333333333333 19.1466666666667
11350.5675283764 37.7733333333333 17.5066666666667 0.00666666666666667 15.0066666666667 11.5133333333333 5.99333333333333 22.7666666666667 10.34 10.5133333333333 3.66 18.2666666666667
11375.5687784389 37.5733333333333 17.5933333333333 0 15 11.5933333333333 6 22.5733333333333 10.3333333333333 10.54 3.66666666666667 18.1266666666667
11400.5700285014 37.02 17.9866666666667 0 14.7466666666667 11.7333333333333 6.25333333333333 22.2733333333333 10.18 10.5666666666667 3.82 18.1
11425.5712785639 36.1 18.7533333333333 0 14.0933333333333 11.9933333333333 6.76 22.0066666666667 9.94666666666667 10.7533333333333 3.90666666666667 17.9133333333333
11450.5725286264 37.2066666666667 17.6266666666667 0 14.46 11.2533333333333 6.37333333333333 22.7466666666667 10.2333333333333 9.92 3.6 18.7466666666667
11475.5737786889 37.4066666666667 17.4266666666667 0 14.5 11.0933333333333 6.33333333333333 22.9066666666667 10.1466666666667 9.80666666666667 3.68666666666667 18.86
11500.5750287514 37.7266666666667 17 0.00666666666666667 14.5066666666667 10.78 6.22 23.22 10.0066666666667 9.56666666666667 3.72 19.1
11525.5762788139 38.6666666666667 16 0 15.06 10.3933333333333 5.60666666666667 23.6066666666667 10.4333333333333 9.22666666666667 3.23333333333333 19.44
11550.5775288764 39.0866666666667 15.58 0 15.2933333333333 10.2066666666667 5.37333333333333 23.7933333333333 10.5666666666667 9.04 3.1 19.6266666666667
11575.5787789389 38.92 15.5866666666667 0.00666666666666667 15.32 10.24 5.34666666666667 23.6 10.7266666666667 9.23333333333333 2.94 19.2733333333333
11600.5800290015 39.5733333333333 14.9266666666667 0 15.34 9.6 5.32666666666667 24.2333333333333 10.48 8.35333333333333 3.18666666666667 20.1466666666667
11625.581279064 38.8733333333333 15.6266666666667 0 15.28 10.24 5.38666666666667 23.5933333333333 10.1133333333333 8.80666666666667 3.55333333333333 19.6933333333333
11650.5825291265 39.16 15.34 0 15.4466666666667 10.12 5.22 23.7133333333333 10.0933333333333 8.56666666666667 3.57333333333333 19.9333333333333
11675.583779189 39.1666666666667 15.3333333333333 0 14.9466666666667 9.61333333333333 5.72 24.22 9.8 8.11333333333333 3.86666666666667 20.3866666666667
11700.5850292515 39.5933333333333 14.9066666666667 0 15 9.24 5.66666666666667 24.5933333333333 10 8.06 3.66666666666667 20.44
11725.586279314 39.52 14.9333333333333 0.00666666666666667 14.8666666666667 9.18 5.75333333333333 24.6533333333333 9.72666666666667 7.90666666666667 3.89333333333333 20.5933333333333
11750.5875293765 39.82 14.5133333333333 0 14.6533333333333 8.66666666666667 5.84666666666667 25.1666666666667 9.48666666666667 7.30666666666667 4.01333333333333 21.1933333333333
11775.588779439 39.6066666666667 14.7266666666667 0 14.6 8.82666666666667 5.9 25.0066666666667 9.57333333333333 7.23333333333333 3.92666666666667 21.2666666666667
11800.5900295015 40.2 14.02 0.00666666666666667 14.94 8.46 5.56 25.26 9.74666666666667 6.89333333333333 3.75333333333333 21.4933333333333
11825.591279564 40.5266666666667 13.64 0 15.22 8.36 5.28 25.3066666666667 9.74666666666667 7.33333333333333 3.75333333333333 21
11850.5925296265 39.9666666666667 14.1333333333333 0 15.42 9.05333333333333 5.08 24.5466666666667 9.92 8.05333333333333 3.58 20.2133333333333
11875.593779689 39.1666666666667 14.8133333333333 0.00666666666666667 14.9266666666667 9.26 5.55333333333333 24.24 9.52666666666667 8.19333333333333 3.97333333333333 19.9733333333333
11900.5950297515 39.3933333333333 14.3866666666667 0.00666666666666667 14.6066666666667 8.71333333333333 5.67333333333333 24.7866666666667 9.46 7.71333333333333 3.98666666666667 20.4533333333333
11925.596279814 38.8133333333333 14.64 0.00666666666666667 14.2 8.79333333333333 5.84666666666667 24.6133333333333 9 7.79333333333333 4.21333333333333 20.28
11950.5975298765 38.2066666666667 15.02 0 14.38 9.40666666666667 5.61333333333333 23.8266666666667 8.93333333333333 8.28 4.23333333333333 19.62
11975.598779939 37.8466666666667 15.1533333333333 0 14.2533333333333 9.57333333333333 5.58 23.5933333333333 9.10666666666667 8.33333333333333 4.06 19.5
12000.6000300015 37.8733333333333 15.1266666666667 0 14.0933333333333 9.38666666666667 5.74 23.78 9.22 8.12666666666667 3.94666666666667 19.7066666666667
12025.601280064 37.3266666666667 15.6733333333333 0 13.6533333333333 9.49333333333333 6.18 23.6733333333333 9.10666666666667 8.44 4.06 19.3933333333333
12050.6025301265 37.8666666666667 15.08 0 14.28 9.58 5.5 23.5866666666667 9.51333333333333 8.62 3.6 19.2133333333333
12075.603780189 38.26 14.5733333333333 0 14.4533333333333 9.36 5.21333333333333 23.8066666666667 9.50666666666667 8.29333333333333 3.49333333333333 19.54
12100.6050302515 38.9866666666667 13.8466666666667 0 14.74 8.92 4.92666666666667 24.2466666666667 9.62666666666667 7.73333333333333 3.37333333333333 20.1
12125.606280314 37.6333333333333 15.2 0 14.6 10.1333333333333 5.06666666666667 23.0333333333333 9.38 8.63333333333333 3.62 19.2
12150.6075303765 36.7866666666667 16.0466666666667 0 14.2333333333333 10.6133333333333 5.43333333333333 22.5533333333333 8.9 8.96666666666667 4.1 18.8666666666667
12175.608780439 37.7466666666667 15.0866666666667 0 14.8533333333333 10.2733333333333 4.81333333333333 22.8933333333333 9.52 8.7 3.48 19.1333333333333
12200.6100305015 38.4266666666667 14.4066666666667 0 15.4533333333333 10.1933333333333 4.21333333333333 22.9733333333333 10.0533333333333 8.52666666666667 2.94666666666667 19.3066666666667
12225.611280564 38.8533333333333 13.8133333333333 0 15.2866666666667 9.6 4.21333333333333 23.5666666666667 10.1133333333333 8.08666666666667 2.88666666666667 19.7466666666667
12250.6125306265 39.28 13.3733333333333 0 15.4066666666667 9.29333333333333 4.08 23.8733333333333 10.3533333333333 8.06 2.63333333333333 19.7733333333333
12275.613780689 38.3133333333333 14.0733333333333 0.00666666666666667 14.8466666666667 9.58666666666667 4.48666666666667 23.4666666666667 10.1266666666667 8.12 2.70666666666667 19.6
12300.6150307515 37.64 14.6933333333333 0 14.1733333333333 9.53333333333333 5.16 23.4666666666667 9.64666666666667 8.03333333333333 3.18666666666667 19.6333333333333
12325.616280814 38.2666666666667 14.0466666666667 0.00666666666666667 14.3066666666667 9.02 5.02666666666667 23.96 9.78666666666667 7.62666666666667 3.04666666666667 20.02
12350.6175308765 38.1866666666667 13.82 0.00666666666666667 14.7466666666667 9.39333333333333 4.42666666666667 23.44 10.1133333333333 8.06 2.72 19.44
12375.618780939 37.64 14.3333333333333 0.00666666666666667 14.5866666666667 9.75333333333333 4.58 23.0533333333333 9.96666666666667 8.3 2.86666666666667 19.1733333333333
12400.6200310016 37.5933333333333 14.24 0 14.7133333333333 9.78666666666667 4.45333333333333 22.88 10.0466666666667 8.12666666666667 2.78666666666667 19.2066666666667
12425.6212810641 37.2133333333333 14.5666666666667 0.00666666666666667 14.76 10.2133333333333 4.35333333333333 22.4533333333333 10.0066666666667 8.41333333333333 2.77333333333333 18.92
12450.6225311266 37.1466666666667 14.4 0 14.76 10.28 4.12 22.3866666666667 10.0933333333333 8.71333333333333 2.45333333333333 18.62
12475.6237811891 37.1066666666667 14.3933333333333 0 14.6333333333333 10.1933333333333 4.2 22.4733333333333 9.96666666666667 8.82666666666667 2.53333333333333 18.5066666666667
12500.6250312516 36.6466666666667 14.8533333333333 0 14.4 10.42 4.43333333333333 22.2466666666667 9.97333333333333 9.04666666666667 2.52666666666667 18.2866666666667
12525.6262813141 36.4666666666667 14.88 0.00666666666666667 14.36 10.56 4.32 22.1066666666667 9.9 9.12 2.44666666666667 18.2133333333333
12550.6275313766 36.3666666666667 14.8466666666667 0.00666666666666667 14.1 10.28 4.56666666666667 22.2666666666667 9.61333333333333 8.79333333333333 2.72 18.42
12575.6287814391 36.44 14.7266666666667 0 13.9266666666667 9.98666666666667 4.74 22.5133333333333 9.59333333333333 8.72 2.74 18.4466666666667
12600.6300315016 36.3 14.8666666666667 0 14.1866666666667 10.3866666666667 4.48 22.1133333333333 9.58 9.22 2.75333333333333 17.9466666666667
12625.6312815641 36.3266666666667 14.7466666666667 0 14.1666666666667 10.34 4.40666666666667 22.16 9.7 8.98666666666667 2.63333333333333 18.18
12650.6325316266 35.4133333333333 15.5 0 13.7266666666667 10.7266666666667 4.77333333333333 21.6866666666667 9.64666666666667 9.22 2.68666666666667 17.9466666666667
12675.6337816891 34.22 16.48 0 13.0733333333333 11.0533333333333 5.42666666666667 21.1466666666667 9.27333333333333 9.08666666666667 3.06 17.9466666666667
12700.6350317516 34.5933333333333 15.9533333333333 0 13.1866666666667 10.64 5.31333333333333 21.4066666666667 9.11333333333333 8.64 3.22 18.24
12725.6362818141 33.96 16.3733333333333 0 13.3133333333333 11.1866666666667 5.18666666666667 20.6466666666667 9.11333333333333 9.27333333333333 3.22 17.3933333333333
12750.6375318766 34.32 16.0133333333333 0 13.6733333333333 11.1866666666667 4.82666666666667 20.6466666666667 9.2 9.4 3.13333333333333 17.2666666666667
12775.6387819391 34.86 15.4733333333333 0 13.76 10.7333333333333 4.74 21.1 9.04666666666667 9.14666666666667 3.28666666666667 17.52
12800.6400320016 34.7666666666667 15.5666666666667 0 13.5 10.5666666666667 5 21.2666666666667 8.7 8.9 3.63333333333333 17.7666666666667
12825.6412820641 34.5133333333333 15.78 0.00666666666666667 13.3066666666667 10.6266666666667 5.15333333333333 21.2066666666667 8.51333333333333 9.22 3.82 17.4466666666667
12850.6425321266 33.7 16.46 0.00666666666666667 13.2133333333333 11.3466666666667 5.11333333333333 20.4866666666667 8.66 9.95333333333333 3.66666666666667 16.7133333333333
12875.6437821891 33.4933333333333 16.3733333333333 0 13.02 11.2266666666667 5.14666666666667 20.4733333333333 8.67333333333333 9.75333333333333 3.49333333333333 16.78
12900.6450322516 33.9 15.9333333333333 0 13.36 11.1266666666667 4.80666666666667 20.54 9.02666666666667 9.50666666666667 3.14 16.9933333333333
12925.6462823141 34.46 15.3733333333333 0 13.5333333333333 10.74 4.63333333333333 20.9266666666667 9.20666666666667 9.19333333333333 2.96 17.3066666666667
12950.6475323766 35.1933333333333 14.64 0 13.5133333333333 9.98666666666667 4.65333333333333 21.68 9.12666666666667 8.61333333333333 3.04 17.8866666666667
12975.6487824391 34.9 14.68 0.0133333333333333 13.3133333333333 9.95333333333333 4.72666666666667 21.5866666666667 8.99333333333333 8.90666666666667 3.06 17.4666666666667
13000.6500325016 34.5133333333333 14.8066666666667 0 13.0866666666667 10.06 4.74666666666667 21.4266666666667 8.84 8.89333333333333 3.16 17.44
13025.6512825641 34.84 14.3266666666667 0 13.24 9.73333333333333 4.59333333333333 21.6 8.9 8.56666666666667 3.1 17.7666666666667
13050.6525326266 34.58 14.2733333333333 0 13.32 9.92666666666667 4.34666666666667 21.26 9.24 8.62666666666667 2.59333333333333 17.7066666666667
13075.6537826891 34.5266666666667 14.1666666666667 0 13.62 10.26 3.90666666666667 20.9066666666667 9.63333333333333 8.86 2.06 17.4733333333333
13100.6550327516 34.6866666666667 13.98 0 13.7866666666667 10.2666666666667 3.71333333333333 20.9 9.78666666666667 8.76666666666667 1.88 17.5666666666667
13125.6562828141 34.1733333333333 14.4933333333333 0 13.5866666666667 10.58 3.91333333333333 20.5866666666667 9.59333333333333 9 2.07333333333333 17.3333333333333
13150.6575328766 33.9133333333333 14.7533333333333 0 13.5066666666667 10.76 3.99333333333333 20.4066666666667 9.58666666666667 9.09333333333333 2.08 17.24
13175.6587829391 34.5733333333333 14.0933333333333 0 13.4266666666667 10.02 4.07333333333333 21.1466666666667 9.42666666666667 8.39333333333333 2.24 17.94
13200.6600330017 34.66 13.94 0.00666666666666667 13.4466666666667 9.88666666666667 4.05333333333333 21.2133333333333 9.38666666666667 8.51333333333333 2.28 17.7533333333333
13225.6612830642 33.5066666666667 14.9933333333333 0 13.54 11.0333333333333 3.96 19.9666666666667 9.24 9.53333333333333 2.42666666666667 16.6333333333333
13250.6625331267 33.06 15.44 0 12.96 10.9 4.54 20.1 8.7 9.5 2.96666666666667 16.6666666666667
13275.6637831892 33.44 15.06 0 12.6333333333333 10.1933333333333 4.86666666666667 20.8066666666667 8.3 8.78 3.36666666666667 17.3866666666667
13300.6650332517 33.04 15.46 0 13.14 11.1 4.36 19.9 8.65333333333333 9.56 3.01333333333333 16.6066666666667
13325.6662833142 32.68 15.6466666666667 0.0133333333333333 12.9666666666667 11.2533333333333 4.39333333333333 19.7133333333333 8.60666666666667 9.84 3.06 16.3266666666667
13350.6675333767 32.6866666666667 15.48 0 13.0866666666667 11.2333333333333 4.24666666666667 19.6 8.74666666666667 10.2733333333333 2.92 15.8933333333333
13375.6687834392 32.4933333333333 15.6733333333333 0 12.74 11.08 4.59333333333333 19.7533333333333 8.34666666666667 10.1133333333333 3.32 16.0533333333333
13400.6700335017 33.0933333333333 14.9733333333333 0 12.4733333333333 10.1133333333333 4.86 20.62 7.98 9.28 3.68666666666667 16.7866666666667
13425.6712835642 33.4933333333333 14.5066666666667 0 12.1933333333333 9.36666666666667 5.14 21.3 7.86 8.53333333333333 3.80666666666667 17.4666666666667
13450.6725336267 34.0866666666667 13.9133333333333 0 12.8666666666667 9.44666666666667 4.46666666666667 21.22 8.4 8.54 3.26666666666667 17.46
13475.6737836892 34.2866666666667 13.7133333333333 0 12.8266666666667 9.20666666666667 4.50666666666667 21.46 8.38 8.10666666666667 3.28666666666667 17.8933333333333
13500.6750337517 33.6333333333333 14.2 0.0133333333333333 12.8466666666667 9.73333333333333 4.46666666666667 20.7866666666667 8.40666666666667 8.65333333333333 3.24 17.2
13525.6762838142 33.4933333333333 14.0866666666667 0 12.9133333333333 9.92 4.16666666666667 20.58 8.41333333333333 8.75333333333333 3 17.08
13550.6775338767 33.7466666666667 13.5866666666667 0.00666666666666667 12.5533333333333 9.22666666666667 4.36 21.1933333333333 8.08 8.05333333333333 3.16666666666667 17.7
13575.6787839392 33.72 13.4466666666667 0 12.1733333333333 8.78666666666667 4.66 21.5466666666667 7.67333333333333 7.61333333333333 3.49333333333333 18.0533333333333
13600.6800340017 33.3933333333333 13.52 0.0133333333333333 12.06 8.85333333333333 4.66666666666667 21.3333333333333 7.56 7.68666666666667 3.5 17.8333333333333
13625.6812840642 33.8066666666667 13.0266666666667 0 12.2266666666667 8.58666666666667 4.44 21.58 7.72666666666667 7.42 3.27333333333333 18.08
13650.6825341267 33.74 13.0933333333333 0 12.1333333333333 8.56 4.53333333333333 21.6066666666667 7.86 7.34666666666667 3.14 18.1533333333333
13675.6837841892 33.76 13.0733333333333 0 11.8733333333333 8.28 4.79333333333333 21.8866666666667 8.02 6.94666666666667 2.98 18.5533333333333
13700.6850342517 33.36 13.4733333333333 0 11.5733333333333 8.38 5.09333333333333 21.7866666666667 8 7.11333333333333 3 18.3866666666667
13725.6862843142 32.84 13.9466666666667 0.00666666666666667 11.56 8.84 5.10666666666667 21.28 7.76666666666667 7.64 3.23333333333333 17.8133333333333
13750.6875343767 32.7266666666667 13.94 0 11.6933333333333 8.96666666666667 4.97333333333333 21.0333333333333 7.77333333333333 7.65333333333333 3.22666666666667 17.68
13775.6887844392 32.8666666666667 13.8 0 11.8466666666667 8.98 4.82 21.02 7.98666666666667 7.48 3.01333333333333 17.8533333333333
13800.6900345017 31.8533333333333 14.66 0 11.14 9.28666666666667 5.37333333333333 20.7133333333333 7.73333333333333 7.86 3.11333333333333 17.4733333333333
13825.6912845642 32.1533333333333 14.3466666666667 0 11.0733333333333 8.92 5.42666666666667 21.08 7.70666666666667 7.92 3.12666666666667 17.4133333333333
13850.6925346267 32.5666666666667 13.9333333333333 0 11.38 8.81333333333333 5.12 21.1866666666667 7.78 7.90666666666667 3.05333333333333 17.4266666666667
13875.6937846892 32.6 13.7733333333333 0 11.5533333333333 8.95333333333333 4.82 21.0466666666667 7.84666666666667 7.99333333333333 2.98666666666667 17.34
13900.6950347517 32.16 14.1733333333333 0 11.5 9.34 4.83333333333333 20.66 7.61333333333333 8.22666666666666 3.22 17.1066666666667
13925.6962848142 31.9466666666667 14.3866666666667 0 11.6133333333333 9.66666666666667 4.72 20.3333333333333 7.37333333333333 8.38666666666667 3.46 16.9466666666667
13950.6975348767 32.0866666666667 14.2466666666667 0 11.6333333333333 9.54666666666667 4.7 20.4533333333333 7.21333333333333 8.12666666666667 3.62 17.2066666666667
13975.6987849392 32.0466666666667 14.0266666666667 0.00666666666666667 11.5533333333333 9.36666666666667 4.66 20.4933333333333 7.19333333333333 7.91333333333333 3.64 17.28
14000.7000350018 31.98 14.02 0 11.3666666666667 9.22 4.8 20.6133333333333 7.13333333333333 7.72 3.7 17.4466666666667
14025.7012850643 32.4066666666667 13.5933333333333 0 11.0933333333333 8.52 5.07333333333333 21.3133333333333 6.74 7.16666666666667 4.09333333333333 18
14050.7025351268 33.0333333333333 12.9666666666667 0 11.12 7.92 5.04666666666667 21.9133333333333 6.62 6.75333333333333 4.21333333333333 18.4133333333333
14075.7037851893 33.16 12.84 0 11.2933333333333 7.96666666666667 4.87333333333333 21.8666666666667 6.78 6.8 4.05333333333333 18.3666666666667
14100.7050352518 33.24 12.76 0 11.1133333333333 7.70666666666667 5.05333333333333 22.1266666666667 6.82666666666667 6.59333333333333 4.00666666666667 18.5733333333333
14125.7062853143 32.9533333333333 12.8866666666667 0.00666666666666667 10.4933333333333 7.37333333333333 5.51333333333333 22.46 6.32666666666667 6.44 4.34666666666667 18.7266666666667
14150.7075353768 32.8933333333333 12.88 0.00666666666666667 10.4533333333333 7.39333333333333 5.48666666666667 22.44 6.48 6.52 4.24666666666667 18.6466666666667
14175.7087854393 32.9466666666667 12.72 0 10.6 7.48666666666667 5.23333333333333 22.3466666666667 6.93333333333333 6.41333333333333 3.9 18.7533333333333
14200.7100355018 32.4133333333333 13.2533333333333 0 10.4 7.82 5.43333333333333 22.0133333333333 6.73333333333333 6.62666666666667 4.1 18.54
14225.7112855643 31.5466666666667 14.12 0 9.95333333333333 8.24 5.88 21.5933333333333 6.28666666666667 6.76 4.54666666666667 18.4066666666667
14250.7125356268 31.3133333333333 14.3533333333333 0 9.84 8.36 5.99333333333333 21.4733333333333 6.45333333333333 6.86 4.38 18.3066666666667
14275.7137856893 31.24 14.3866666666667 0.00666666666666667 9.78666666666667 8.38 6.00666666666667 21.4533333333333 6.49333333333333 6.88 4.34 18.2866666666667
14300.7150357518 31.36 14.14 0 9.88 8.35333333333333 5.78666666666667 21.48 6.58 6.85333333333333 4.25333333333333 18.3133333333333
14325.7162858143 31.0533333333333 14.4466666666667 0 10.12 8.9 5.54666666666667 20.9333333333333 6.82 7.4 4.01333333333333 17.7666666666667
14350.7175358768 30.8666666666667 14.5933333333333 0 9.95333333333333 8.92 5.67333333333333 20.9133333333333 6.91333333333333 7.46 3.88 17.7066666666667
14375.7187859393 31.6 13.7333333333333 0 10.2 8.43333333333333 5.3 21.4 6.76 7.31333333333333 3.90666666666667 17.8533333333333
14400.7200360018 31.4266666666667 13.7266666666667 0.0133333333333333 10.2733333333333 8.62666666666667 5.1 21.1533333333333 6.96666666666667 7.70666666666667 3.7 17.46
14425.7212860643 30.7866666666667 14.2133333333333 0 10.06 8.94 5.27333333333333 20.7266666666667 7.06666666666667 7.88666666666667 3.6 17.28
14450.7225361268 30.5866666666667 14.3733333333333 0 9.94 9.02 5.35333333333333 20.6466666666667 7.11333333333333 7.85333333333333 3.55333333333333 17.3133333333333
14475.7237861893 31.0533333333333 13.78 0 10.08 8.69333333333333 5.08666666666667 20.9733333333333 7.24666666666667 7.67333333333333 3.42 17.4933333333333
14500.7250362518 31.1066666666667 13.7266666666667 0 10.62 9.18 4.54666666666667 20.4866666666667 7.62666666666667 8.04666666666667 3.04 17.12
14525.7262863143 31.54 13.2933333333333 0 11.0466666666667 9.17333333333333 4.12 20.4933333333333 8.04666666666667 8.00666666666667 2.62 17.16
14550.7275363768 32.3066666666667 12.46 0 11.4266666666667 8.72 3.74 20.88 8.42666666666667 7.72 2.24 17.4466666666667
14575.7287864393 32.6533333333333 12 0 11.4866666666667 8.33333333333333 3.66666666666667 21.1666666666667 8.48666666666667 7.13333333333333 2.16666666666667 18.0333333333333
14600.7300365018 31.9733333333333 12.4933333333333 0 11.18 8.67333333333333 3.82 20.7933333333333 8.18 7.21333333333333 2.32 17.92
14625.7312865643 32.08 12.2533333333333 0 11.0733333333333 8.32666666666667 3.92666666666667 21.0066666666667 7.96666666666667 6.82666666666667 2.53333333333333 18.1733333333333
14650.7325366268 31.8733333333333 12.46 0 11.2 8.66 3.8 20.6733333333333 8.03333333333333 7.22666666666667 2.46666666666667 17.7733333333333
14675.7337866893 32.0066666666667 12.1866666666667 0.00666666666666667 11.0266666666667 8.35333333333333 3.83333333333333 20.98 7.86 6.82666666666667 2.5 18.1733333333333
14700.7350367518 32.1133333333333 12.0533333333333 0 10.9533333333333 8.17333333333333 3.88 21.16 7.66666666666667 6.50666666666667 2.66666666666667 18.4933333333333
14725.7362868143 32.72 11.4466666666667 0 11.2066666666667 7.82 3.62666666666667 21.5133333333333 7.73333333333333 6.22666666666667 2.6 18.7733333333333
14750.7375368768 32.1466666666667 11.8666666666667 0.0133333333333333 11.1666666666667 8.2 3.66666666666667 20.98 7.66666666666667 6.44 2.66666666666667 18.5066666666667
14775.7387869393 31.08 12.3266666666667 0.00666666666666667 10.86 8.52666666666667 3.8 20.22 7.5 6.85333333333333 2.8 17.7266666666667
14800.7400370018 30.6066666666667 12.5266666666667 0 10.38 8.40666666666667 4.12 20.2266666666667 7.20666666666667 6.90666666666667 2.96 17.56
14825.7412870644 30.1533333333333 12.8466666666667 0 10.3933333333333 8.74 4.10666666666667 19.76 7.51333333333333 7.49333333333333 2.65333333333333 16.84
14850.7425371269 30.34 12.66 0 10.72 8.88 3.78 19.62 7.72666666666667 7.54 2.44 16.7933333333333
14875.7437871894 30.02 12.82 0.00666666666666667 10.44 8.76 4.06 19.58 7.41333333333333 7.22 2.75333333333333 17.1133333333333
14900.7450372519 29.4733333333333 13.36 0 10.0533333333333 8.91333333333333 4.44666666666667 19.42 7.20666666666667 7.24666666666667 2.96 17.0866666666667
14925.7462873144 29.68 13.1533333333333 0 10.38 9.03333333333333 4.12 19.3 7.38666666666667 7.36666666666667 2.78 16.9666666666667
14950.7475373769 30.4933333333333 12.34 0 10.6533333333333 8.49333333333333 3.84666666666667 19.84 7.67333333333333 6.72666666666667 2.49333333333333 17.6066666666667
14975.7487874394 31.0533333333333 11.78 0 10.56 7.84 3.94 20.4933333333333 7.46 6.07333333333333 2.70666666666667 18.26
15000.7500375019 30.7666666666667 12.0466666666667 0 10.3133333333333 7.86 4.18666666666667 20.4533333333333 7.28 6.03333333333333 2.88666666666667 18.28
15025.7512875644 30.4933333333333 11.9133333333333 0.0133333333333333 10.08 7.64 4.27333333333333 20.4133333333333 7.29333333333333 5.97333333333333 2.72666666666667 18.1933333333333
15050.7525376269 30.0066666666667 12.32 0.00666666666666667 9.84666666666667 7.84 4.48 20.16 7.04666666666667 6.17333333333333 2.95333333333333 17.9933333333333
15075.7537876894 29.5066666666667 12.5066666666667 0 9.30666666666667 7.64666666666667 4.86 20.2 6.64 6.00666666666667 3.36 18.0066666666667
15100.7550377519 29.22 12.78 0 9.03333333333333 7.64666666666667 5.13333333333333 20.1866666666667 6.52666666666667 6.02666666666667 3.47333333333333 17.9733333333333
15125.7562878144 29.8866666666667 12.1133333333333 0 9.39333333333333 7.34 4.77333333333333 20.4933333333333 6.72666666666667 5.84 3.27333333333333 18.16
15150.7575378769 30.5 11.5 0 9.53333333333333 6.86666666666667 4.63333333333333 20.9666666666667 6.91333333333333 5.36666666666667 3.08666666666667 18.6333333333333
15175.7587879394 29.8866666666667 12.1133333333333 0 9.26666666666667 7.21333333333333 4.9 20.62 6.93333333333333 5.71333333333333 3.06666666666667 18.2866666666667
15200.7600380019 30.26 11.74 0 9.36 6.93333333333333 4.80666666666667 20.9 7.02666666666667 5.44666666666667 2.97333333333333 18.5533333333333
15225.7612880644 30.56 11.44 0 9.67333333333333 6.94666666666667 4.49333333333333 20.8866666666667 7.34 5.54 2.66 18.46
15250.7625381269 30.7533333333333 11.2466666666667 0 9.92 7 4.24666666666667 20.8333333333333 7.58666666666667 5.61333333333333 2.41333333333333 18.3866666666667
15275.7637881894 30.7533333333333 11.2466666666667 0 9.92666666666667 7.00666666666667 4.24 20.8266666666667 7.59333333333333 5.73333333333333 2.40666666666667 18.2666666666667
15300.7650382519 31.4066666666667 10.5933333333333 0 10.2866666666667 6.71333333333333 3.88 21.12 7.66666666666667 5.54666666666667 2.33333333333333 18.4533333333333
15325.7662883144 31.0333333333333 10.8266666666667 0.00666666666666667 10.4866666666667 7.14666666666667 3.68 20.5466666666667 7.65333333333333 6.03333333333333 2.34666666666667 17.8266666666667
15350.7675383769 31.3333333333333 10.5 0 10.6066666666667 6.94 3.56 20.7266666666667 7.77333333333333 5.77333333333333 2.22666666666667 18.06
15375.7687884394 31.4866666666667 10.3466666666667 0 10.8133333333333 6.99333333333333 3.35333333333333 20.6733333333333 7.88 5.82666666666667 2.12 18.0066666666667
15400.7700385019 31.32 10.5133333333333 0 10.86 7.20666666666667 3.30666666666667 20.46 7.86 5.92 2.14 17.9133333333333
15425.7712885644 30.56 11.2733333333333 0 10.88 7.98666666666667 3.28666666666667 19.68 7.88 6.65333333333333 2.12 17.18
15450.7725386269 30.1333333333333 11.7 0 10.8666666666667 8.4 3.3 19.2666666666667 7.86666666666667 7.06666666666667 2.13333333333333 16.7666666666667
15475.7737886894 30.28 11.5533333333333 0 11.02 8.40666666666667 3.14666666666667 19.26 7.86 7.10666666666667 2.14 16.7266666666667
15500.7750387519 30.0066666666667 11.8266666666667 0 11.1133333333333 8.77333333333333 3.05333333333333 18.8933333333333 7.78 7.44666666666667 2.22 16.3866666666667
15525.7762888144 29.3933333333333 12.44 0 10.98 9.25333333333333 3.18666666666667 18.4133333333333 7.64 7.76666666666667 2.36 16.0666666666667
15550.7775388769 29.3666666666667 12.4666666666667 0 10.8466666666667 9.14666666666667 3.32 18.52 7.36 7.64666666666667 2.64 16.1866666666667
15575.7787889394 28.8066666666667 13.0266666666667 0 10.5666666666667 9.42666666666667 3.6 18.24 7.11333333333333 7.92666666666667 2.88666666666667 15.9066666666667
15600.7800390019 28.96 12.8733333333333 0 10.4333333333333 9.14 3.73333333333333 18.5266666666667 7.1 7.64 2.9 16.1933333333333
15625.7812890645 30.2266666666667 11.6066666666667 0 10.9933333333333 8.43333333333334 3.17333333333333 19.2333333333333 7.66 6.98 2.34 16.8533333333333
15650.782539127 29.9733333333333 11.86 0 10.7333333333333 8.42666666666667 3.43333333333333 19.24 7.51333333333333 6.92666666666667 2.48666666666667 16.9066666666667
15675.7837891895 28.9666666666667 12.8666666666667 0 10.34 9.04 3.82666666666667 18.6266666666667 7.32666666666667 7.54 2.67333333333333 16.2933333333333
15700.785039252 29.7066666666667 11.96 0 10.5533333333333 8.51333333333333 3.44666666666667 19.1533333333333 7.56 7.01333333333333 2.27333333333333 16.82
15725.7862893145 28.8333333333333 12.8333333333333 0 10.34 9.17333333333333 3.66 18.4933333333333 7.44666666666667 7.42 2.38666666666667 16.4133333333333
15750.787539377 27.94 13.7266666666667 0 10.0933333333333 9.82 3.90666666666667 17.8466666666667 7.09333333333333 7.94666666666667 2.74 15.8866666666667
15775.7887894395 27.9466666666667 13.72 0 10.3 10.02 3.7 17.6466666666667 7.3 8.12 2.53333333333333 15.7133333333333
15800.790039502 27.4866666666667 14.18 0 10.1733333333333 10.3533333333333 3.82666666666667 17.3133333333333 7.33333333333333 8.51333333333333 2.5 15.32
15825.7912895645 27.1466666666667 14.4933333333333 0 9.75333333333333 10.2466666666667 4.24666666666667 17.3933333333333 7.01333333333333 8.33333333333333 2.82 15.4733333333333
15850.792539627 26.4 15.1 0 9.41333333333333 10.5133333333333 4.58666666666667 16.9866666666667 6.72 8.44 3.11333333333333 15.2266666666667
15875.7937896895 26.38 15.12 0 9.64 10.76 4.36 16.74 6.82 8.54666666666667 3.01333333333333 15.12
15900.795039752 26.5333333333333 14.9666666666667 0 9.44666666666667 10.4133333333333 4.55333333333333 17.0866666666667 6.94 8.44 2.89333333333333 15.2266666666667
15925.7962898145 27.06 14.44 0 9.51333333333333 9.95333333333333 4.48666666666667 17.5466666666667 6.95333333333333 8.16 2.88 15.5066666666667
15950.797539877 27.3 14.2 0 9.62 9.82 4.38 17.68 6.95333333333333 8.28666666666667 2.88 15.38
15975.7987899395 28.6 12.9 0 9.72666666666667 8.62666666666667 4.27333333333333 18.8733333333333 7.06 7.22666666666667 2.77333333333333 16.44
16000.800040002 29.3466666666667 12.1533333333333 0 9.58 7.73333333333333 4.42 19.7666666666667 6.91333333333333 6.57333333333333 2.92 17.0933333333333
16025.8012900645 29.12 12.3466666666667 0.00666666666666667 9.51333333333333 7.86 4.48666666666667 19.6066666666667 6.84666666666667 6.64 2.98666666666667 17.0266666666667
16050.802540127 28.7266666666667 12.4866666666667 0.00666666666666667 9.48666666666667 7.97333333333333 4.51333333333333 19.24 6.82 6.64666666666667 3.01333333333333 16.9
16075.8037901895 28.6866666666667 12.48 0 9.4 7.88 4.6 19.2866666666667 6.83333333333333 6.54666666666667 3 16.9533333333333
16100.805040252 28.6066666666667 12.56 0 9.18 7.74 4.82 19.4266666666667 6.60666666666667 6.58666666666667 3.22666666666667 16.9133333333333
16125.8062903145 29.2533333333333 11.9133333333333 0 9.24 7.15333333333333 4.76 20.0133333333333 6.5 6.04666666666667 3.33333333333333 17.4533333333333
16150.807540377 29.3466666666667 11.82 0 9.2 7.02 4.8 20.1466666666667 6.53333333333333 5.97333333333333 3.3 17.5266666666667
16175.8087904395 28.7466666666667 12.3066666666667 0.00666666666666667 8.74 7.16 5.14666666666667 20.0066666666667 6.16666666666667 6.27333333333333 3.66666666666667 17.2266666666667
16200.810040502 27.98 13.02 0 8.67333333333333 7.86 5.16 19.3066666666667 6.08666666666667 7.02666666666667 3.74666666666667 16.4733333333333
16225.8112905645 28.1666666666667 12.8333333333333 0 8.80666666666667 7.80666666666667 5.02666666666667 19.36 6.12666666666667 6.97333333333333 3.70666666666667 16.5266666666667
16250.812540627 28.44 12.4866666666667 0.00666666666666667 9.14 7.86666666666667 4.62 19.3 6.46 6.98 3.3 16.52
16275.8137906895 28.8066666666667 11.8866666666667 0 8.88 7.1 4.78666666666667 19.9266666666667 6.38 6.26666666666667 3.28666666666667 17.0933333333333
16300.815040752 28.8266666666667 11.68 0.00666666666666667 8.84 6.85333333333333 4.82666666666667 19.9866666666667 6.5 6.12666666666667 3.16666666666667 17.0466666666667
16325.8162908145 28.78 11.72 0 8.77333333333333 6.82666666666667 4.89333333333333 20.0066666666667 6.44 6.06666666666667 3.22666666666667 17.1
16350.817540877 29.52 10.98 0 9.1 6.41333333333333 4.56666666666667 20.42 6.78666666666667 5.34666666666667 2.88 17.82
16375.8187909395 28.84 11.66 0 8.62 6.61333333333333 5.04666666666667 20.22 6.54 5.61333333333333 3.12666666666667 17.5533333333333
16400.8200410021 28.08 12.42 0 8.5 7.25333333333333 5.16666666666667 19.58 6.18 6.25333333333333 3.48666666666667 16.9133333333333
16425.8212910646 27.24 13.12 0.00666666666666667 8.64666666666667 8.1 5.02 18.5933333333333 6.03333333333333 7.06 3.63333333333333 15.9666666666667
16450.8225411271 26.8466666666667 13.4866666666667 0 8.56666666666667 8.38666666666667 5.1 18.28 6.06666666666667 7.22 3.6 15.78
16475.8237911896 27.2733333333333 13.06 0 8.58666666666667 7.98 5.08 18.6866666666667 6.33333333333333 6.78666666666667 3.33333333333333 16.2133333333333
16500.8250412521 27.1266666666667 13.2066666666667 0 8.51333333333333 8.05333333333333 5.15333333333333 18.6133333333333 6.46666666666667 6.79333333333333 3.2 16.2066666666667
16525.8262913146 27.9133333333333 12.2933333333333 0.00666666666666667 8.69333333333333 7.44666666666667 4.84666666666667 19.22 6.59333333333333 6.28666666666667 2.94666666666667 16.7133333333333
16550.8275413771 28.5733333333333 11.5933333333333 0 9.02 7.11333333333333 4.48 19.5533333333333 6.89333333333333 6.14666666666667 2.60666666666667 16.8533333333333
16575.8287914396 29.4866666666667 10.6733333333333 0 9.04 6.21333333333333 4.46 20.4466666666667 6.96666666666667 5.53333333333333 2.53333333333333 17.46
16600.8300415021 28.3733333333333 11.6266666666667 0 8.68666666666667 6.81333333333333 4.81333333333333 19.6866666666667 6.85333333333333 6.16666666666667 2.64666666666667 16.6666666666667
16625.8312915646 27.38 12.62 0 8.35333333333333 7.47333333333333 5.14666666666667 19.0266666666667 6.66666666666667 6.97333333333333 2.83333333333333 15.86
16650.8325416271 27.3066666666667 12.6933333333333 0 8.28666666666667 7.48 5.21333333333333 19.02 6.62 6.95333333333333 2.88 15.88
16675.8337916896 26.88 13.12 0 8.13333333333333 7.75333333333333 5.36666666666667 18.7466666666667 6.41333333333333 6.92 3.08666666666667 15.9133333333333
16700.8350417521 27.1333333333333 12.8666666666667 0 8.22666666666667 7.59333333333333 5.27333333333333 18.9066666666667 6.35333333333333 6.78 3.14666666666667 16.0533333333333
16725.8362918146 27.7666666666667 12.2333333333333 0 8.44666666666667 7.18 5.05333333333333 19.32 6.38666666666667 6.51333333333333 3.11333333333333 16.32
16750.8375418771 28.32 11.6533333333333 0.00666666666666667 8.84666666666667 7.02666666666667 4.62666666666667 19.4733333333333 6.64666666666667 6.43333333333333 2.85333333333333 16.4
16775.8387919396 28.24 11.3 0 8.87333333333333 6.97333333333333 4.32666666666667 19.3666666666667 6.38 6.47333333333333 2.98666666666667 16.2
16800.8400420021 27.3733333333333 12 0.00666666666666667 8.88666666666666 7.72 4.28 18.4866666666667 6.22 7.02 3.11333333333333 15.52
16825.8412920646 27.7 11.6333333333333 0 8.87333333333333 7.34 4.29333333333333 18.8266666666667 6.20666666666667 6.7 3.12666666666667 15.8
16850.8425421271 27.6066666666667 11.72 0 8.95333333333333 7.51333333333333 4.20666666666667 18.6533333333333 6.28666666666667 6.84666666666667 3.04 15.6533333333333
16875.8437921896 27.0733333333333 12.0933333333333 0 8.74666666666667 7.84 4.25333333333333 18.3266666666667 6.16 7.17333333333333 3.00666666666667 15.3266666666667
16900.8450422521 26.4 12.7666666666667 0 8.34666666666667 8.11333333333333 4.65333333333333 18.0533333333333 6 7.6 3.16666666666667 14.9
16925.8462923146 26.4466666666667 12.72 0 8.58666666666667 8.30666666666667 4.41333333333333 17.86 6.22 7.61333333333333 2.94666666666667 14.8866666666667
16950.8475423771 26.46 12.7066666666667 0 8.55333333333333 8.26 4.44666666666667 17.9066666666667 6.16 7.42666666666667 3.00666666666667 15.0733333333333
16975.8487924396 26.2733333333333 12.8066666666667 0 8.6 8.40666666666667 4.4 17.6733333333333 6.1 7.22666666666667 3.06666666666667 15.1866666666667
17000.8500425021 26.72 12.28 0 9 8.28 4 17.72 6.33333333333333 7.05333333333333 2.83333333333333 15.28
17025.8512925646 26.8733333333333 12.1266666666667 0 8.99333333333333 8.12 4.00666666666667 17.88 6.37333333333333 6.84 2.79333333333333 15.4933333333333
17050.8525426271 26.9866666666667 12.0133333333333 0 8.52666666666667 7.54 4.47333333333333 18.46 6.17333333333333 6.20666666666667 2.99333333333333 16.1266666666667
17075.8537926896 27.6333333333333 11.2533333333333 0 8.56666666666667 6.93333333333333 4.32 19.0666666666667 6.12666666666667 5.72 3.04 16.6133333333333
17100.8550427521 27.9066666666667 10.9266666666667 0 8.83333333333333 6.92666666666667 4 19.0733333333333 6.28666666666667 5.74 2.88 16.5933333333333
17125.8562928146 27.8933333333333 10.8733333333333 0.00666666666666667 9.18 7.28666666666667 3.58666666666667 18.7133333333333 6.42666666666667 5.95333333333333 2.74 16.38
17150.8575428771 27.9866666666667 10.68 0 8.44666666666667 6.46 4.22 19.54 6.02 5.54666666666667 3.14666666666667 16.7866666666667
17175.8587929396 27.7066666666667 10.96 0 8.16666666666667 6.46 4.5 19.54 5.83333333333333 5.62666666666667 3.33333333333333 16.7066666666667
17200.8600430022 27.6 10.8666666666667 0.00666666666666667 8.45333333333333 6.65333333333333 4.21333333333333 19.1466666666667 6.2 5.68 2.96666666666667 16.5733333333333
17225.8612930647 27.6533333333333 10.44 0.0133333333333333 8.75333333333333 6.52666666666667 3.91333333333333 18.9 6.48666666666667 5.44 2.68 16.4866666666667
17250.8625431272 28.0066666666667 9.86 0.00666666666666667 9.40666666666667 6.6 3.26 18.6 6.71333333333333 5.63333333333333 2.45333333333333 16.0666666666667
17275.8637931897 28.0866666666667 9.74666666666667 0 9.6 6.68 3.06666666666667 18.4866666666667 6.76666666666667 5.68 2.4 15.9866666666667
17300.8650432522 28.1466666666667 9.68666666666667 0 9.56666666666667 6.58666666666667 3.1 18.58 6.73333333333333 5.58666666666667 2.43333333333333 16.08
17325.8662933147 27.1533333333333 10.68 0 9.12666666666667 7.14 3.54 18.0266666666667 6.29333333333333 6.14 2.87333333333333 15.5266666666667
17350.8675433772 26.6 11.2333333333333 0 8.84 7.40666666666667 3.82666666666667 17.76 6.00666666666667 6.36666666666667 3.16 15.3
17375.8687934397 26.22 11.5733333333333 0 8.95333333333333 7.9 3.67333333333333 17.2666666666667 6.04 6.9 3.08666666666667 14.7666666666667
17400.8700435022 26.48 11.1866666666667 0 9.13333333333333 7.82 3.36666666666667 17.3466666666667 6.3 6.92 2.7 14.7466666666667
17425.8712935647 26.3133333333333 11.3333333333333 0 9.24666666666667 8.08 3.25333333333333 17.0666666666667 6.34666666666667 7.08666666666667 2.65333333333333 14.56
17450.8725436272 26.1466666666667 11.3266666666667 0.00666666666666667 9.34 8.16666666666667 3.16 16.8066666666667 6.34 7.27333333333333 2.66 14.2
17475.8737936897 26.1066666666667 11.0866666666667 0 9.45333333333333 8.04 3.04666666666667 16.6533333333333 6.45333333333333 7.32 2.54666666666667 14.0133333333333
17500.8750437522 26.2666666666667 10.9 0 9.38666666666667 7.78666666666667 3.11333333333333 16.88 6.38666666666667 7.12 2.61333333333333 14.2133333333333
17525.8762938147 26.3733333333333 10.7933333333333 0 9.57333333333333 7.86666666666667 2.92666666666667 16.8 6.57333333333333 7.2 2.42666666666667 14.1333333333333
17550.8775438772 26.5533333333333 10.6133333333333 0 9.66666666666667 7.78 2.83333333333333 16.8866666666667 6.78 7.06 2.22 14.2733333333333
17575.8787939397 26.0933333333333 11.02 0 9.38666666666667 7.90666666666667 3.11333333333333 16.7066666666667 6.61333333333333 7.22666666666667 2.38666666666667 14.0533333333333
17600.8800440022 25.2866666666667 11.7133333333333 0 9.07333333333333 8.28666666666667 3.42666666666667 16.2133333333333 6.5 7.45333333333333 2.5 13.7133333333333
17625.8812940647 25.1533333333333 11.8466666666667 0 9.02 8.36666666666667 3.48 16.1333333333333 6.48 7.6 2.52 13.5666666666667
17650.8825441272 24.76 12.1133333333333 0 8.77333333333333 8.38666666666666 3.72666666666667 15.9866666666667 6.27333333333333 7.72 2.72666666666667 13.32
17675.8837941897 24.88 11.9533333333333 0 8.98 8.43333333333333 3.52 15.9 6.46 7.76666666666667 2.54 13.2333333333333
17700.8850442522 24.7733333333333 12.06 0 9.37333333333333 8.93333333333333 3.12666666666667 15.4 6.87333333333333 7.91333333333333 2.12666666666667 13.0866666666667
17725.8862943147 24.44 12.24 0.00666666666666667 9.31333333333333 9.20666666666667 3.03333333333333 15.1266666666667 6.82666666666667 8 2.32666666666667 13
17750.8875443772 23.9866666666667 12.68 0 8.73333333333333 9.08 3.6 15.2533333333333 6.23333333333333 7.91333333333333 2.93333333333333 13.0866666666667
17775.8887944397 24.2133333333333 12.3133333333333 0.00666666666666667 8.64666666666667 8.62666666666667 3.68666666666667 15.5666666666667 6.24 7.46 2.92666666666667 13.4
17800.8900445022 24.28 12.22 0 8.73333333333333 8.62 3.6 15.5466666666667 6.33333333333333 7.64 2.83333333333333 13.1933333333333
17825.8912945647 24.8066666666667 11.6933333333333 0 9.19333333333333 8.55333333333333 3.14 15.6133333333333 6.69333333333333 7.56 2.47333333333333 13.2733333333333
17850.8925446272 24.5666666666667 11.9333333333333 0 9.19333333333333 8.79333333333333 3.14 15.3733333333333 6.90666666666667 7.62666666666667 2.26 13.2066666666667
17875.8937946897 24.9066666666667 11.5933333333333 0 9.11333333333333 8.37333333333333 3.22 15.7933333333333 6.94666666666667 7.20666666666667 2.22 13.6266666666667
17900.8950447522 24.5066666666667 11.9933333333333 0 8.76666666666667 8.42666666666667 3.56666666666667 15.74 6.6 7.18666666666667 2.56666666666667 13.6466666666667
17925.8962948147 24.2666666666667 12.2 0.00666666666666667 9.07333333333333 8.94 3.26 15.1933333333333 6.90666666666667 7.32 2.26 13.5133333333333
17950.8975448772 24.2733333333333 12.06 0 9 8.72666666666667 3.33333333333333 15.2733333333333 6.95333333333333 7.18666666666667 2.21333333333333 13.6466666666667
17975.8987949397 23.9266666666667 12.4066666666667 0 8.42666666666667 8.5 3.90666666666667 15.5 6.49333333333333 7.04 2.67333333333333 13.7933333333333
18000.9000450023 23.6266666666667 12.7066666666667 0 8.44 8.81333333333333 3.89333333333333 15.1866666666667 6.36666666666667 7.33333333333333 2.8 13.5
18025.9012950648 23.2666666666667 13.0666666666667 0 8.45333333333333 9.18666666666667 3.88 14.8133333333333 6.23333333333333 7.52 2.93333333333333 13.3133333333333
18050.9025451273 23.7266666666667 12.6066666666667 0 8.82 9.09333333333333 3.51333333333333 14.9066666666667 6.18666666666667 7.59333333333333 2.98 13.24
18075.9037951898 23.9733333333333 12.36 0 8.87333333333333 8.9 3.46 15.1 6.20666666666667 7.4 2.96 13.4333333333333
18100.9050452523 24.5266666666667 11.8066666666667 0 9.18 8.65333333333333 3.15333333333333 15.3466666666667 6.51333333333333 7.15333333333333 2.65333333333333 13.68
18125.9062953148 24.2466666666667 12.0866666666667 0 9.52 9.27333333333333 2.81333333333333 14.7266666666667 6.85333333333333 7.61333333333333 2.31333333333333 13.22
18150.9075453773 24.4066666666667 11.9266666666667 0 9.72666666666667 9.32 2.60666666666667 14.68 7.06 7.75333333333333 2.10666666666667 13.08
18175.9087954398 24.48 11.6933333333333 0 9.83333333333333 9.19333333333333 2.5 14.6466666666667 7.16666666666667 7.69333333333333 2 12.98
18200.9100455023 24.5333333333333 11.6333333333333 0 9.8 9.1 2.53333333333333 14.7333333333333 7.13333333333333 7.75333333333333 2.03333333333333 12.9133333333333
18225.9112955648 24.9933333333333 11.1733333333333 0 9.82666666666667 8.66666666666667 2.50666666666667 15.1666666666667 7.22 7.34 1.94666666666667 13.3266666666667
18250.9125456273 25.0866666666667 11.08 0 9.72666666666666 8.47333333333333 2.60666666666667 15.36 7.18666666666667 7.30666666666667 1.98 13.36
18275.9137956898 24.7333333333333 11.4333333333333 0 9.43333333333333 8.53333333333333 2.9 15.3 7.1 7.36666666666667 2.06666666666667 13.3
18300.9150457523 24.5533333333333 11.6133333333333 0 9.24666666666667 8.52666666666667 3.08666666666667 15.3066666666667 6.91333333333333 7.29333333333333 2.25333333333333 13.3733333333333
18325.9162958148 24.0666666666667 12.1 0 9.23333333333333 9 3.1 14.8333333333333 6.9 7.62666666666667 2.26666666666667 13.04
18350.9175458773 24.3 11.5 0.00666666666666667 9.06666666666667 8.4 3.1 15.2333333333333 6.73333333333333 7.25333333333333 2.26666666666667 13.2133333333333
18375.9187959398 23.48 12.1866666666667 0 8.43333333333333 8.45333333333333 3.73333333333333 15.0466666666667 6.1 7.45333333333333 2.9 12.88
18400.9200460023 22.9533333333333 12.7133333333333 0 8.23333333333333 8.78 3.93333333333333 14.72 6.00666666666667 7.52666666666667 2.99333333333333 12.8066666666667
18425.9212960648 22.82 12.8466666666667 0 8.08666666666667 8.76666666666667 4.08 14.7333333333333 5.95333333333333 7.43333333333333 3.04666666666667 12.9
18450.9225461273 22.7533333333333 12.9133333333333 0 7.77333333333333 8.52 4.39333333333333 14.98 5.82666666666667 7.29333333333333 3.17333333333333 13.04
18475.9237961898 23.1333333333333 12.5333333333333 0 7.86666666666667 8.23333333333333 4.3 15.2666666666667 5.86666666666667 7.20666666666667 3.13333333333333 13.1266666666667
18500.9250462523 23.9133333333333 11.7533333333333 0 8.53333333333333 8.12 3.63333333333333 15.38 6.37333333333333 7.12 2.62666666666667 13.2133333333333
18525.9262963148 24.16 11.5066666666667 0 8.5 7.84 3.66666666666667 15.66 6.33333333333333 6.84 2.66666666666667 13.4933333333333
18550.9275463773 24.04 11.6133333333333 0 8.26 7.72 3.89333333333333 15.78 6.08 6.62 2.90666666666667 13.7133333333333
18575.9287964398 24.24 11.26 0 8.54 7.8 3.46 15.7 6.04 6.63333333333333 2.79333333333333 13.7
18600.9300465023 24.14 11.36 0 8.66666666666667 8.02666666666667 3.33333333333333 15.4733333333333 6.16666666666667 6.84 2.66666666666667 13.4933333333333
18625.9312965648 24.2133333333333 11.2866666666667 0 8.77333333333333 8.06 3.22666666666667 15.44 6.28 6.74 2.55333333333333 13.5933333333333
18650.9325466273 24.5333333333333 10.8666666666667 0 8.74666666666667 7.71333333333333 3.15333333333333 15.7866666666667 6.54 6.62666666666667 2.19333333333333 13.7066666666667
18675.9337966898 24.64 10.6733333333333 0.0133333333333333 8.83333333333333 7.69333333333333 2.98 15.8066666666667 6.62666666666667 6.77333333333333 2.02 13.56
18700.9350467523 24.0466666666667 10.9533333333333 0 8.31333333333333 7.76666666666667 3.18666666666667 15.7333333333333 6.00666666666667 7.06666666666667 2.32666666666667 13.2666666666667
18725.9362968148 24.0333333333333 10.9666666666667 0 8.2 7.66666666666667 3.3 15.8333333333333 5.96666666666667 7.01333333333333 2.36666666666667 13.32
18750.9375468773 23.3933333333333 11.54 0.00666666666666667 7.96 8.06666666666667 3.47333333333333 15.4333333333333 5.74 7.42666666666667 2.52666666666667 12.9066666666667
18775.9387969398 23.3 11.5333333333333 0 7.84666666666667 8.04666666666667 3.48666666666667 15.4533333333333 5.66666666666667 7.52666666666667 2.5 12.8066666666667
18800.9400470024 24.1133333333333 10.72 0 8.16666666666667 7.55333333333333 3.16666666666667 15.9466666666667 5.8 7.05333333333333 2.36666666666667 13.28
18825.9412970649 23.76 10.9266666666667 0 8.13333333333333 7.72666666666667 3.2 15.6266666666667 5.79333333333333 7.22666666666667 2.37333333333333 13.1066666666667
18850.9425471274 23.5133333333333 11.1533333333333 0 8.03333333333333 7.85333333333333 3.3 15.48 5.76 7.35333333333333 2.40666666666667 12.98
18875.9437971899 24.5333333333333 10.0933333333333 0 7.95333333333333 6.71333333333333 3.38 16.58 5.87333333333333 6.35333333333333 2.29333333333333 13.94
18900.9450472524 25.18 9.32 0 8.44 6.42666666666667 2.89333333333333 16.74 6.27333333333333 6.26 1.89333333333333 13.9066666666667
18925.9462973149 25.1733333333333 9.22666666666667 0 8.62 6.51333333333333 2.71333333333333 16.5533333333333 6.48 6.24 1.68666666666667 13.8266666666667
18950.9475473774 24.5066666666667 9.82666666666667 0 8.42 6.91333333333333 2.91333333333333 16.0866666666667 6.42 6.52666666666667 1.74666666666667 13.4733333333333
18975.9487974399 23.9733333333333 10.2466666666667 0 7.95333333333333 6.86666666666667 3.38 16.02 5.95333333333333 6.36666666666667 2.21333333333333 13.6333333333333
19000.9500475024 23.8466666666667 10.32 0 7.90666666666667 6.89333333333333 3.42666666666667 15.94 6 6.39333333333333 2.16666666666667 13.6066666666667
19025.9512975649 24.1666666666667 10 0 7.96666666666667 6.63333333333333 3.36666666666667 16.2 6.13333333333333 6.13333333333333 2.03333333333333 13.8666666666667
19050.9525476274 23.9333333333333 10.1266666666667 0 7.72666666666667 6.62666666666667 3.5 16.2066666666667 6 6.26 2.16666666666667 13.74
19075.9537976899 23.7666666666667 10.2333333333333 0 7.6 6.66666666666667 3.56666666666667 16.1666666666667 5.94666666666667 6.17333333333333 2.22 13.8266666666667
19100.9550477524 24.2333333333333 9.65333333333333 0 7.42666666666667 6.02666666666667 3.62666666666667 16.8066666666667 5.86666666666667 5.61333333333333 2.3 14.3866666666667
19125.9562978149 24.72 9.11333333333333 0 7.64666666666667 5.76 3.35333333333333 17.0733333333333 6 5.42666666666667 2.16666666666667 14.5733333333333
19150.9575478774 24.6333333333333 9.2 0 7.56 5.76 3.44 17.0733333333333 5.94666666666667 5.42666666666667 2.22 14.5733333333333
19175.9587979399 24.8866666666667 8.94666666666667 0 7.38666666666667 5.33333333333333 3.61333333333333 17.5 5.70666666666667 5.16666666666667 2.46 14.8333333333333
19200.9600480024 25.04 8.79333333333333 0 7.89333333333333 5.68666666666667 3.10666666666667 17.1466666666667 5.92666666666667 5.42666666666667 2.24 14.5733333333333
19225.9612980649 24.9733333333333 8.86 0 8.06 5.92 2.94 16.9133333333333 6 5.5 2.16666666666667 14.5
19250.9625481274 25.2933333333333 8.54 0 8.25333333333333 5.79333333333333 2.74666666666667 17.04 5.95333333333333 5.26 2.21333333333333 14.74
19275.9637981899 25.7666666666667 8.06666666666667 0 8.31333333333333 5.38 2.68666666666667 17.4533333333333 5.81333333333333 4.71333333333333 2.35333333333333 15.2866666666667
19300.9650482524 24.8 8.89333333333333 0 7.62666666666667 5.66 3.23333333333333 17.1733333333333 5.45333333333333 4.99333333333333 2.57333333333333 15.0066666666667
19325.9662983149 24.2933333333333 9.37333333333333 0 7.18666666666667 5.72666666666667 3.64666666666667 17.1066666666667 5.18 5.06 2.82 14.94
19350.9675483774 23.7666666666667 9.9 0 7.16 6.22666666666667 3.67333333333333 16.6066666666667 5.16 5.40666666666667 2.84 14.5933333333333
19375.9687984399 24.1 9.54 0.00666666666666667 7.22666666666667 5.96 3.58 16.8733333333333 5.20666666666667 5.3 2.79333333333333 14.7
19400.9700485024 24.74 8.76 0 7.38 5.47333333333333 3.28666666666667 17.36 5.54666666666667 4.83333333333333 2.45333333333333 15.1666666666667
19425.9712985649 24.6933333333333 8.80666666666667 0 7.32 5.46 3.34666666666667 17.3733333333333 5.60666666666667 5.12666666666667 2.39333333333333 14.8733333333333
19450.9725486274 24.08 9.42 0 7.22666666666667 5.98 3.44 16.8533333333333 5.70666666666667 5.64666666666667 2.29333333333333 14.3533333333333
19475.9737986899 23.9066666666667 9.59333333333333 0 7.58 6.50666666666667 3.08666666666667 16.3266666666667 5.82666666666667 6.17333333333333 2.17333333333333 13.8266666666667
19500.9750487524 23.84 9.66 0 7.53333333333333 6.52666666666667 3.13333333333333 16.3066666666667 5.52666666666667 6.19333333333333 2.47333333333333 13.8066666666667
19525.9762988149 24.8866666666667 8.61333333333333 0 7.82666666666667 5.77333333333333 2.84 17.06 5.51333333333333 5.56 2.48666666666667 14.44
19550.9775488774 25.3133333333333 8.18666666666667 0 7.80666666666667 5.32666666666667 2.86 17.5066666666667 5.66666666666667 4.99333333333333 2.33333333333333 15.0066666666667
19575.9787989399 25.3933333333333 8.10666666666667 0 7.62666666666667 5.06666666666667 3.04 17.7666666666667 5.66666666666667 4.73333333333333 2.33333333333333 15.2666666666667
19600.9800490025 24.9533333333333 8.54666666666667 0 7.5 5.38 3.16666666666667 17.4533333333333 5.66666666666667 5.04666666666667 2.33333333333333 14.9533333333333
19625.981299065 24.9133333333333 8.54 0 7.45333333333333 5.37333333333333 3.16666666666667 17.46 5.66666666666667 4.74 2.33333333333333 15.26
19650.9825491275 24.94 8.39333333333333 0 7.24666666666667 5.14 3.25333333333333 17.6933333333333 5.58 4.58666666666667 2.42 15.4133333333333
19675.98379919 25.2066666666667 8.12666666666667 0 7.22666666666667 4.85333333333333 3.27333333333333 17.98 5.56 4.35333333333333 2.44 15.6466666666667
19700.9850492525 25.28 8.05333333333333 0 7.38 4.93333333333333 3.12 17.9 5.71333333333333 4.43333333333333 2.28666666666667 15.5666666666667
19725.986299315 25.6 7.65333333333333 0.00666666666666667 7.29333333333333 4.52666666666667 3.12666666666667 18.3066666666667 5.62666666666667 4.04666666666667 2.29333333333333 15.9533333333333
19750.9875493775 25.9133333333333 7.25333333333333 0 7.14 4.06 3.19333333333333 18.7733333333333 5.47333333333333 3.72666666666667 2.36 16.2733333333333
19775.98879944 26.4133333333333 6.75333333333333 0 7.60666666666667 4.02666666666667 2.72666666666667 18.8066666666667 5.8 3.61333333333333 2.03333333333333 16.3866666666667
19800.9900495025 26.4333333333333 6.71333333333333 0 7.78 4.16 2.55333333333333 18.6533333333333 6 3.66 1.83333333333333 16.32
19825.991299565 26.72 6.18666666666667 0 8.1 3.95333333333333 2.23333333333333 18.62 6.37333333333333 3.58666666666667 1.46 16.1533333333333
19850.9925496275 27.3 5.53333333333333 0 8.53333333333333 3.73333333333333 1.8 18.7666666666667 6.83333333333333 3.4 1 16.2666666666667
19875.99379969 27.1466666666667 5.55333333333333 0.00666666666666667 8.56 3.78 1.77333333333333 18.5866666666667 6.89333333333333 3.44666666666667 0.94 16.0866666666667
19900.9950497525 26.84 5.82666666666667 0 8.77333333333333 4.26666666666667 1.56 18.0666666666667 7.10666666666667 3.78 0.726666666666667 15.72
19925.996299815 25.8466666666667 6.82 0 8.43333333333333 4.92 1.9 17.4133333333333 6.72 4.46666666666667 1.11333333333333 15.0333333333333
19950.9975498775 25.46 7.20666666666667 0 8.32666666666667 5.2 2.00666666666667 17.1333333333333 6.44666666666667 4.86666666666667 1.38666666666667 14.6333333333333
19975.99879994 25.2692307692308 7.3974358974359 0 8.22435897435897 5.28846153846154 2.10897435897436 17.0448717948718 6.39102564102564 4.93589743589744 1.44230769230769 14.5641025641026
20001.0000500025 24.58 8.02 0.00666666666666667 8.10666666666667 5.79333333333333 2.22666666666667 16.4733333333333 6.33333333333333 5.44666666666667 1.5 13.9866666666667
20026.001300065 24.84 7.56 0.00666666666666667 7.97333333333333 5.3 2.26 16.8666666666667 6.16666666666667 4.96666666666667 1.56666666666667 14.3666666666667
20051.0025501275 24.8266666666667 7.50666666666667 0 8.04666666666667 5.38666666666667 2.12 16.78 6.05333333333333 5.05333333333333 1.61333333333333 14.28
20076.00380019 24.64 7.69333333333333 0 8.09333333333333 5.62 2.07333333333333 16.5466666666667 6.09333333333333 5.28666666666667 1.57333333333333 14.0466666666667
20101.0050502525 24 8.33333333333333 0 8.10666666666667 6.27333333333333 2.06 15.8933333333333 6.1 5.94 1.56666666666667 13.3933333333333
20126.006300315 24.36 7.91333333333333 0 8.32666666666667 6.07333333333333 1.84 16.0333333333333 6.32666666666667 5.74 1.34 13.5333333333333
20151.0075503775 24.12 8.04666666666667 0 8.32666666666667 6.20666666666667 1.84 15.7933333333333 6.32666666666667 5.75333333333333 1.34 13.4133333333333
20176.00880044 23.9 8.24666666666667 0.00666666666666667 8.3 6.38 1.86666666666667 15.6 6.28 5.88 1.38666666666667 13.2666666666667
20201.0100505025 23.6733333333333 8.32666666666667 0 8.3 6.46 1.86666666666667 15.3733333333333 6.13333333333333 5.89333333333333 1.53333333333333 13.1066666666667
20226.011300565 23.54 8.46 0 8.13333333333333 6.42666666666667 2.03333333333333 15.4066666666667 5.96666666666667 5.92666666666667 1.7 13.0733333333333
20251.0125506275 23.1466666666667 8.85333333333333 0 7.68 6.36666666666667 2.48666666666667 15.4666666666667 5.53333333333333 5.97333333333333 2.13333333333333 13.0266666666667
20276.01380069 22.5733333333333 9.26 0 7.18 6.44 2.82 15.3933333333333 5.33333333333333 6.10666666666667 2.16666666666667 12.8933333333333
20301.0150507525 22.2666666666667 9.56666666666667 0 6.98 6.54666666666667 3.02 15.2866666666667 5.31333333333333 6.21333333333333 2.18666666666667 12.7866666666667
20326.016300815 22.32 9.51333333333333 0 7.12666666666667 6.64 2.87333333333333 15.1933333333333 5.36 6.30666666666667 2.14 12.6933333333333
20351.0175508775 22.3333333333333 9.5 0 7.11333333333333 6.61333333333333 2.88666666666667 15.22 5.27333333333333 6.28 2.22666666666667 12.72
20376.01880094 21.9333333333333 9.9 0 6.95333333333333 6.85333333333333 3.04666666666667 14.98 4.95333333333333 6.52 2.54666666666667 12.48
20401.0200510026 21.4066666666667 10.4266666666667 0 6.96 7.38666666666667 3.04 14.4466666666667 4.86666666666667 6.99333333333333 2.63333333333333 12.0066666666667
20426.0213010651 20.8066666666667 11.0266666666667 0 6.86666666666667 7.89333333333333 3.13333333333333 13.94 4.7 7.24 2.8 11.76
20451.0225511276 20.7466666666667 11.0466666666667 0.00666666666666667 7.08 8.12666666666667 2.92 13.6666666666667 4.91333333333333 7.14666666666667 2.58666666666667 11.8133333333333
20476.0238011901 20.5333333333333 11.1333333333333 0 7.02 8.15333333333333 2.98 13.5133333333333 4.96 6.84 2.54 11.9933333333333
20501.0250512526 20.76 10.7866666666667 0.00666666666666667 7.07333333333333 7.86 2.92666666666667 13.6866666666667 5.09333333333333 6.61333333333333 2.40666666666667 12.22
20526.0263013151 20.7066666666667 10.7933333333333 0 6.92666666666667 7.72 3.07333333333333 13.78 5.09333333333333 6.38666666666667 2.40666666666667 12.4466666666667
20551.0275513776 20.7933333333333 10.7066666666667 0 6.91333333333333 7.62 3.08666666666667 13.88 5.08 6.28666666666667 2.42 12.5466666666667
20576.0288014401 20.4066666666667 11.0933333333333 0 6.83333333333333 7.92666666666667 3.16666666666667 13.5733333333333 5 6.62 2.5 12.2133333333333
20601.0300515026 20.24 11.26 0 6.82 8.08 3.18 13.42 4.98666666666667 6.91333333333333 2.51333333333333 11.92
20626.0313015651 20.3066666666667 11.1933333333333 0 6.84666666666667 8.04 3.15333333333333 13.46 5.01333333333333 6.87333333333333 2.48666666666667 11.96
20651.0325516276 20.56 10.92 0 6.83333333333333 7.75333333333333 3.16666666666667 13.7266666666667 5 6.58666666666667 2.5 12.2466666666667
20676.0338016901 20.64 10.6933333333333 0 6.70666666666667 7.4 3.29333333333333 13.9333333333333 4.92666666666667 6.23333333333333 2.57333333333333 12.6
20701.0350517526 20.7133333333333 10.62 0 6.66666666666667 7.28666666666667 3.33333333333333 14.0466666666667 4.83333333333333 6.12 2.66666666666667 12.7133333333333
20726.0363018151 21.14 10.1933333333333 0 6.86666666666667 7.06 3.13333333333333 14.2733333333333 5.12666666666667 5.89333333333333 2.37333333333333 12.94
20751.0375518776 21.6733333333333 9.66 0 7 6.66 3 14.6733333333333 5.33333333333333 5.49333333333333 2.16666666666667 13.34
20776.0388019401 21.52 9.81333333333333 0 7.15333333333333 6.96666666666667 2.84666666666667 14.3666666666667 5.35333333333333 5.8 2.14666666666667 13.0333333333333
20801.0400520026 21.8066666666667 9.52666666666667 0 7.30666666666667 6.83333333333333 2.69333333333333 14.5 5.45333333333333 5.66666666666667 2.04666666666667 13.1666666666667
20826.0413020651 21.8533333333333 9.48 0 7.31333333333333 6.79333333333333 2.68666666666667 14.54 5.47333333333333 5.62666666666667 2.02666666666667 13.2066666666667
20851.0425521276 22.2333333333333 9.1 0 7.33333333333333 6.43333333333333 2.66666666666667 14.9 5.5 5.26666666666667 2 13.5666666666667
20876.0438021901 22.5666666666667 8.76666666666667 0 7.35333333333333 6.12 2.64666666666667 15.2133333333333 5.52 4.96666666666667 1.98 13.8666666666667
20901.0450522526 22.36 8.97333333333333 0 7.32 6.29333333333333 2.68 15.04 5.48666666666667 5.37333333333333 2.01333333333333 13.46
20926.0463023151 21.5666666666667 9.67333333333333 0.00666666666666667 7.15333333333333 6.82666666666667 2.84666666666667 14.4133333333333 5.48666666666667 5.66666666666667 2.01333333333333 13.0733333333333
20951.0475523776 21.4933333333333 9.67333333333333 0 7.37333333333333 7.04666666666667 2.62666666666667 14.12 5.65333333333333 5.79333333333333 1.84666666666667 12.8733333333333
20976.0488024401 21.6533333333333 9.51333333333333 0 7.33333333333333 6.84666666666667 2.66666666666667 14.32 5.5 5.51333333333333 2 13.1533333333333
21001.0500525026 21.5066666666667 9.66 0 6.72666666666667 6.38666666666667 3.27333333333333 14.78 5.28 5.05333333333333 2.22 13.6133333333333
21026.0513025651 21.1466666666667 9.90666666666667 0 6.42 6.32666666666667 3.58 14.7266666666667 5.25333333333333 5.07333333333333 2.24666666666667 13.48
21051.0525526276 21.4866666666667 9.51333333333333 0 6.56 6.07333333333333 3.44 14.9266666666667 5.31333333333333 5 2.18666666666667 13.5
21076.0538026901 21.3733333333333 9.62666666666667 0 6.34666666666667 5.97333333333333 3.65333333333333 15.0266666666667 5.16666666666667 4.97333333333333 2.33333333333333 13.5266666666667
21101.0550527526 21.18 9.82 0 6.24 6.06 3.76 14.94 5.14 5.06 2.36 13.44
21126.0563028151 20.92 10.0066666666667 0 6.25333333333333 6.33333333333333 3.67333333333333 14.6666666666667 5.02666666666667 5.30666666666667 2.4 13.1933333333333
21151.0575528776 21.0333333333333 9.67333333333333 0.00666666666666667 6.24666666666667 6.08666666666667 3.58666666666667 14.7866666666667 4.86 4.87333333333333 2.47333333333333 13.6266666666667
21176.0588029401 20.5066666666667 10.1266666666667 0.00666666666666667 6.29333333333333 6.62 3.50666666666667 14.2133333333333 4.76666666666667 5.28666666666667 2.53333333333333 13.2133333333333
21201.0600530027 20.5333333333333 9.96666666666667 0 6.68666666666667 6.98666666666667 2.98 13.8466666666667 5.02 5.65333333333333 2.14666666666667 12.8466666666667
21226.0613030652 20.62 9.88 0 6.66666666666667 6.88 3 13.9533333333333 5 5.54666666666667 2.16666666666667 12.9533333333333
21251.0625531277 20.74 9.76 0 6.66666666666667 6.76 3 14.0733333333333 5 5.42666666666667 2.16666666666667 13.0733333333333
21276.0638031902 20.16 10.18 0 6.45333333333333 6.96666666666667 3.21333333333333 13.7066666666667 5 5.74666666666667 2.16666666666667 12.5933333333333
21301.0650532527 20.3266666666667 10.0066666666667 0 6.52666666666667 6.86666666666667 3.14 13.8 5 5.7 2.16666666666667 12.6333333333333
21326.0663033152 20.28 10.0533333333333 0 6.8 7.18666666666667 2.86666666666667 13.48 5 5.88 2.16666666666667 12.4533333333333
21351.0675533777 20.2333333333333 10.1 0 6.72666666666667 7.16 2.94 13.5066666666667 5.06 5.66 2.10666666666667 12.6733333333333
21376.0688034402 20.3333333333333 10 0 6.66666666666667 7 3 13.6666666666667 5 5.62666666666667 2.16666666666667 12.7066666666667
21401.0700535027 20.3466666666667 9.98666666666667 0 6.46666666666667 6.78666666666667 3.2 13.88 4.8 5.52 2.36666666666667 12.8133333333333
21426.0713035652 20.44 9.89333333333333 0 6.29333333333333 6.52 3.37333333333333 14.1466666666667 4.70666666666667 5.3 2.46 13.0333333333333
21451.0725536277 20.06 10.2733333333333 0 6.3 6.90666666666667 3.36666666666667 13.76 4.63333333333333 5.74 2.53333333333333 12.5933333333333
21476.0738036902 19.8 10.5333333333333 0 6.21333333333333 7.08 3.45333333333333 13.5866666666667 4.54666666666667 6.08666666666667 2.62 12.2466666666667
21501.0750537527 19.9066666666667 10.3266666666667 0.00666666666666667 6.32666666666667 7.08666666666667 3.24 13.58 4.6 6.36 2.56666666666667 11.9733333333333
21526.0763038152 19.7333333333333 10.3466666666667 0 6.22 7.15333333333333 3.19333333333333 13.5133333333333 4.7 6.45333333333333 2.38 11.88
21551.0775538777 19.4533333333333 10.5466666666667 0 6.08666666666667 7.3 3.24666666666667 13.3666666666667 4.58666666666667 6.44 2.41333333333333 11.8933333333333
21576.0788039402 19.8866666666667 10.1133333333333 0 6.29333333333333 7.07333333333333 3.04 13.5933333333333 4.79333333333333 6.16666666666667 2.20666666666667 12.1666666666667
21601.0800540027 20.44 9.56 0 6.59333333333333 6.82 2.74 13.8466666666667 5.06 5.82 1.94 12.5133333333333
21626.0813040652 20.2866666666667 9.71333333333333 0 6.5 6.88 2.83333333333333 13.7866666666667 5 5.88 2 12.4533333333333
21651.0825541277 20.5 9.49333333333333 0.00666666666666667 6.65333333333333 6.81333333333333 2.68 13.8466666666667 5.15333333333333 5.81333333333333 1.84666666666667 12.5133333333333
21676.0838041902 20.9 8.93333333333333 0 6.91333333333333 6.51333333333333 2.42 13.9866666666667 5.26 5.51333333333333 1.74 12.6533333333333
21701.0850542527 20.86 8.80666666666667 0.00666666666666667 6.94666666666667 6.44666666666667 2.36 13.9133333333333 5.28 5.44666666666667 1.72 12.58
21726.0863043152 20.4866666666667 9.01333333333333 0 6.76666666666667 6.61333333333333 2.4 13.72 5.16666666666667 5.61333333333333 1.83333333333333 12.3866666666667
21751.0875543777 20.2533333333333 9.21333333333333 0.00666666666666667 6.66666666666667 6.71333333333333 2.5 13.5866666666667 5.16666666666667 5.71333333333333 1.83333333333333 12.2533333333333
21776.0888044402 20.0733333333333 9.21333333333333 0.00666666666666667 6.92666666666667 6.97333333333333 2.24 13.1466666666667 5.35333333333333 5.97333333333333 1.64666666666667 11.8133333333333
21801.0900545027 20.0066666666667 9.04 0.00666666666666667 6.78 6.77333333333333 2.26666666666667 13.2266666666667 4.94666666666667 5.87333333333333 1.93333333333333 11.7933333333333
21826.0913045652 19.6333333333333 9.36666666666667 0 6.62 6.98666666666667 2.38 13.0133333333333 4.74 6.15333333333333 2.09333333333333 11.5133333333333
21851.0925546277 19.32 9.68 0 6.54666666666667 7.22666666666667 2.45333333333333 12.7733333333333 4.71333333333333 6.39333333333333 2.12 11.2733333333333
21876.0938046902 18.72 10.24 0 6.34 7.58 2.66 12.38 4.50666666666667 6.74666666666667 2.32666666666667 10.88
21901.0950547527 18.66 10.12 0 6.38666666666667 7.50666666666667 2.61333333333333 12.2733333333333 4.55333333333333 6.59333333333333 2.28 10.8533333333333
21926.0963048152 18.5333333333333 10.1333333333333 0 6.66 7.79333333333333 2.34 11.8733333333333 4.66666666666667 6.69333333333333 2.16666666666667 10.64
21951.0975548777 18.0666666666667 10.6 0 6.43333333333333 8.03333333333333 2.56666666666667 11.6333333333333 4.53333333333333 6.94 2.3 10.3933333333333
21976.0988049402 18.2466666666667 10.42 0 6.5 7.92 2.5 11.7466666666667 4.66666666666667 6.98 2.16666666666667 10.3533333333333
22001.1000550027 18.1533333333333 10.5133333333333 0 6.26666666666667 7.78 2.73333333333333 11.8866666666667 4.56666666666667 6.90666666666667 2.26666666666667 10.4266666666667
22026.1013050653 18.06 10.6066666666667 0 6.05333333333333 7.66 2.94666666666667 12.0066666666667 4.5 6.66 2.33333333333333 10.6733333333333
22051.1025551278 18.48 10.1866666666667 0 6.29333333333333 7.48 2.70666666666667 12.1866666666667 4.62666666666667 6.48 2.20666666666667 10.8533333333333
22076.1038051903 18.94 9.72666666666667 0 6.33333333333333 7.06 2.66666666666667 12.6066666666667 4.66666666666667 6.06 2.16666666666667 11.2733333333333
22101.1050552528 19.58 8.87333333333333 0.00666666666666667 6.23333333333333 6.32 2.55333333333333 13.3466666666667 4.56666666666667 5.43333333333333 2.10666666666667 11.9
22126.1063053153 19.9066666666667 8.42666666666667 0 6.56 6.32 2.10666666666667 13.3466666666667 4.89333333333333 5.58 1.77333333333333 11.7533333333333
22151.1075553778 20.1133333333333 8.22 0 6.99333333333333 6.54666666666667 1.67333333333333 13.12 5.32666666666667 5.88 1.34 11.4533333333333
22176.1088054403 19.7133333333333 8.62 0 7.16666666666667 7.12 1.5 12.5466666666667 5.5 6.45333333333333 1.16666666666667 10.88
22201.1100555028 19.96 8.37333333333333 0 7.28666666666667 6.99333333333333 1.38 12.6733333333333 5.62 6.32666666666667 1.04666666666667 11.0066666666667
22226.1113055653 20.4933333333333 7.84 0 7.34666666666667 6.52 1.32 13.1466666666667 5.68 5.85333333333333 0.986666666666667 11.48
22251.1125556278 20.44 7.76 0 7.14 6.23333333333333 1.52666666666667 13.3 5.5 5.56666666666667 1.16666666666667 11.6333333333333
22276.1138056903 20.4466666666667 7.72 0 6.94 5.99333333333333 1.72666666666667 13.5066666666667 5.44 5.32666666666667 1.22666666666667 11.84
22301.1150557528 20.5266666666667 7.64 0 6.68666666666667 5.66 1.98 13.84 5.18666666666667 4.99333333333333 1.48 12.1733333333333
22326.1163058153 20.4133333333333 7.75333333333333 0 6.51333333333333 5.6 2.15333333333333 13.9 5.08 4.94666666666667 1.58666666666667 12.22
22351.1175558778 20.5466666666667 7.62 0 6.42666666666667 5.38 2.24 14.12 5.06 4.86 1.60666666666667 12.3066666666667
22376.1188059403 19.9133333333333 8.25333333333333 0 6.19333333333333 5.78 2.47333333333333 13.72 5.04666666666667 5.22 1.62 11.9466666666667
22401.1200560028 19.4266666666667 8.74 0 5.67333333333333 5.74666666666667 2.99333333333333 13.7533333333333 4.67333333333333 5.2 1.99333333333333 11.9666666666667
22426.1213060653 19.5066666666667 8.58666666666667 0 5.76666666666667 5.68666666666667 2.9 13.74 4.76666666666667 4.94666666666667 1.9 12.1466666666667
22451.1225561278 19.56 8.44 0 5.92666666666667 5.7 2.74 13.6333333333333 5.00666666666667 4.86666666666667 1.66 12.1333333333333
22476.1238061903 19.64 8.36 0 5.97333333333333 5.66666666666667 2.69333333333333 13.6666666666667 5.21333333333333 4.83333333333333 1.45333333333333 12.1666666666667
22501.1250562528 20.38 7.62 0 6.45333333333333 5.40666666666667 2.21333333333333 13.9266666666667 5.33333333333333 4.57333333333333 1.33333333333333 12.4266666666667
22526.1263063153 20.4 7.6 0 6.52666666666667 5.46 2.14 13.8733333333333 5.19333333333333 4.53333333333333 1.47333333333333 12.4666666666667
22551.1275563778 19.8933333333333 8.10666666666667 0 6.14 5.58 2.52666666666667 13.7533333333333 4.78666666666667 4.74666666666667 1.88 12.2533333333333
22576.1288064403 19.72 8.28 0 6.02666666666667 5.64 2.64 13.6933333333333 4.64 4.80666666666667 2.02666666666667 12.1933333333333
22601.1300565028 19.4133333333333 8.43333333333334 0 5.75333333333333 5.52 2.91333333333333 13.66 4.57333333333333 4.76 2.09333333333333 12.0866666666667
22626.1313065653 19.7533333333333 8.08 0 5.94666666666667 5.36 2.72 13.8066666666667 4.38666666666667 4.69333333333333 2.28 12.14
22651.1325566278 19.64 8.19333333333333 0 6.05333333333333 5.58 2.61333333333333 13.5866666666667 4.38666666666667 4.95333333333333 2.28 11.88
22676.1338066903 19.72 8.11333333333333 0 6.27333333333333 5.72 2.39333333333333 13.4466666666667 4.60666666666667 5.22 2.06 11.6133333333333
22701.1350567528 19.1933333333333 8.64 0 6.22666666666667 6.2 2.44 12.9666666666667 4.56 5.7 2.10666666666667 11.1333333333333
22726.1363068153 19.3266666666667 8.50666666666667 0 6.18666666666667 6.02666666666667 2.48 13.14 4.66 5.52666666666667 2.00666666666667 11.3066666666667
22751.1375568778 19.6733333333333 8.16 0 5.99333333333333 5.48666666666667 2.67333333333333 13.68 4.66 4.98666666666667 2.00666666666667 11.8466666666667
22776.1388069403 19.4333333333333 8.4 0 5.8 5.53333333333333 2.86666666666667 13.6333333333333 4.54666666666667 4.71333333333333 2.12 12.12
22801.1400570028 19.3666666666667 8.46666666666667 0 5.89333333333333 5.69333333333333 2.77333333333333 13.4733333333333 4.63333333333333 4.83333333333333 2.03333333333333 12
22826.1413070654 19.36 8.47333333333333 0 5.88 5.68666666666667 2.78666666666667 13.48 4.54666666666667 4.68666666666667 2.12 12.1466666666667
22851.1425571279 19.3133333333333 8.52 0 5.84 5.69333333333333 2.82666666666667 13.4733333333333 4.50666666666667 4.84666666666667 2.16 11.9866666666667
22876.1438071904 19.46 8.37333333333333 0 5.78 5.48666666666667 2.88666666666667 13.68 4.48666666666667 4.82 2.18 12.0133333333333
22901.1450572529 19.7866666666667 8.04666666666667 0 5.82666666666667 5.20666666666667 2.84 13.96 4.33333333333333 4.54 2.33333333333333 12.2933333333333
22926.1463073154 20.4333333333333 7.4 0 6.29333333333333 5.02666666666667 2.37333333333333 14.14 4.62666666666667 4.50666666666667 2.04 12.3266666666667
22951.1475573779 20.92 6.91333333333333 0 6.33333333333333 4.58 2.33333333333333 14.5866666666667 4.66666666666667 4.08 2 12.7533333333333
22976.1488074404 21.1133333333333 6.72 0 6.36 4.41333333333333 2.30666666666667 14.7533333333333 4.69333333333333 3.91333333333333 1.97333333333333 12.92
23001.1500575029 21.4466666666667 6.32 0.00666666666666667 6.54 4.19333333333333 2.12666666666667 14.9066666666667 4.75333333333333 3.76 1.91333333333333 13.0733333333333
23026.1513075654 21.48 6.18666666666667 0 6.28 3.8 2.38666666666667 15.2 4.81333333333333 3.46666666666667 1.85333333333333 13.3666666666667
23051.1525576279 21.9666666666667 5.7 0 6.53333333333333 3.56666666666667 2.13333333333333 15.4333333333333 5.2 3.23333333333333 1.46666666666667 13.6
23076.1538076904 22.5333333333333 5.13333333333333 0 6.67333333333333 3.14 1.99333333333333 15.86 5.34 2.92 1.32666666666667 13.9133333333333
23101.1550577529 22.3733333333333 5.29333333333333 0 6.99333333333333 3.62 1.67333333333333 15.38 5.5 3.28666666666667 1.16666666666667 13.5466666666667
23126.1563078154 21.9066666666667 5.76 0 7.14 4.23333333333333 1.52666666666667 14.7666666666667 5.47333333333333 3.9 1.19333333333333 12.9333333333333
23151.1575578779 21.4466666666667 6.22 0 7.00666666666667 4.56 1.66 14.44 5.32666666666667 4.22666666666667 1.34 12.6066666666667
23176.1588079404 21.66 6.00666666666667 0 6.90666666666667 4.24666666666667 1.76 14.7533333333333 5.07333333333333 3.86 1.59333333333333 12.9733333333333
23201.1600580029 21.2 6.46666666666667 0 6.83333333333333 4.63333333333333 1.83333333333333 14.3666666666667 5 3.87333333333333 1.66666666666667 12.96
23226.1613080654 20.9866666666667 6.68 0 6.86 4.87333333333333 1.80666666666667 14.1266666666667 4.86666666666667 4.12666666666667 1.8 12.7066666666667
23251.1625581279 20.7666666666667 6.9 0 6.41333333333333 4.64666666666667 2.25333333333333 14.3533333333333 4.50666666666667 3.98 2.16 12.8533333333333
23276.1638081904 20.9 6.76666666666667 0 6.33333333333333 4.43333333333333 2.33333333333333 14.5666666666667 4.5 3.76666666666667 2.16666666666667 13.0666666666667
23301.1650582529 20.6866666666667 6.98 0 6.50666666666667 4.82 2.16 14.18 4.67333333333333 4.15333333333333 1.99333333333333 12.68
23326.1663083154 19.9 7.76666666666667 0 6.26 5.36 2.40666666666667 13.64 4.42666666666667 4.69333333333333 2.24 12.14
23351.1675583779 19.8133333333333 7.85333333333333 0 6.53333333333333 5.72 2.13333333333333 13.28 4.7 5.05333333333333 1.96666666666667 11.78
23376.1688084404 19.64 8.02666666666667 0 6.66 6.02 2.00666666666667 12.98 4.9 5.35333333333333 1.76666666666667 11.48
23401.1700585029 18.76 8.90666666666667 0 6.58 6.82 2.08666666666667 12.18 4.91333333333333 6.12666666666667 1.75333333333333 10.7066666666667
23426.1713085654 18.3133333333333 9.35333333333333 0 6.78 7.46666666666667 1.88666666666667 11.5333333333333 5.11333333333333 6.63333333333333 1.55333333333333 10.2
23451.1725586279 18.2866666666667 9.38 0 6.68666666666667 7.4 1.98 11.6 5.02 6.56666666666667 1.64666666666667 10.2666666666667
23476.1738086904 18.7466666666667 8.92 0 7.05333333333333 7.30666666666667 1.61333333333333 11.6933333333333 5.38666666666667 6.53333333333333 1.28 10.3
23501.1750587529 19.38 8.28666666666667 0 7.03333333333333 6.65333333333333 1.63333333333333 12.3466666666667 5.47333333333333 5.98666666666667 1.19333333333333 10.8466666666667
23526.1763088154 19.2333333333333 8.43333333333333 0 6.78 6.54666666666667 1.88666666666667 12.4533333333333 5.28 5.8 1.38666666666667 11.0333333333333
23551.1775588779 19.34 8.32666666666667 0 6.43333333333333 6.09333333333333 2.23333333333333 12.9066666666667 5.04 5.26 1.62666666666667 11.5733333333333
23576.1788089404 18.7533333333333 8.8 0 6.4 6.53333333333333 2.26666666666667 12.3533333333333 5.14 5.64 1.52666666666667 11.08
23601.1800590029 18.6066666666667 8.89333333333333 0 6.26 6.48666666666667 2.40666666666667 12.3466666666667 5.09333333333333 5.70666666666667 1.57333333333333 10.96
23626.1813090655 18.26 9.10666666666667 0 6.64666666666667 7.08666666666667 2.02 11.6133333333333 5.26 6.27333333333333 1.40666666666667 10.26
23651.182559128 18.4666666666667 8.86666666666667 0 6.79333333333333 6.99333333333333 1.87333333333333 11.6733333333333 5.29333333333333 6.02 1.37333333333333 10.48
23676.1838091905 17.96 9.20666666666667 0.00666666666666667 6.7 7.24 1.96666666666667 11.26 5.08666666666667 6.07333333333333 1.58 10.26
23701.185059253 18.0066666666667 9.16 0 6.84 7.33333333333333 1.82666666666667 11.1666666666667 5.17333333333333 6.16666666666667 1.49333333333333 10.1666666666667
23726.1863093155 18.28 8.88666666666666 0 6.91333333333333 7.13333333333333 1.75333333333333 11.3666666666667 5.24666666666667 5.96666666666667 1.42 10.3666666666667
23751.187559378 18.8 8.36666666666667 0 6.82 6.52 1.84666666666667 11.98 5.15333333333333 5.35333333333333 1.51333333333333 10.98
23776.1888094405 18.8733333333333 8.14 0 6.83333333333333 6.30666666666667 1.83333333333333 12.04 5.16666666666667 5.14 1.5 11.1933333333333
23801.190059503 19.2066666666667 7.79333333333333 0 6.78666666666667 5.91333333333333 1.88 12.42 5.12 4.74666666666667 1.54666666666667 11.5866666666667
23826.1913095655 19.1666666666667 7.83333333333333 0 6.57333333333333 5.74 2.09333333333333 12.5933333333333 5.01333333333333 4.57333333333333 1.65333333333333 11.76
23851.192559628 19.1466666666667 7.85333333333333 0 6.74666666666667 5.93333333333333 1.92 12.4 5.24666666666667 4.77333333333333 1.42 11.56
23876.1938096905 18.9066666666667 8.09333333333333 0 6.41333333333333 5.84 2.25333333333333 12.4933333333333 4.95333333333333 4.84 1.71333333333333 11.4933333333333
23901.195059753 18.7133333333333 8.28666666666667 0 6.14 5.76 2.52666666666667 12.5733333333333 4.83333333333333 4.76 1.83333333333333 11.5733333333333
23926.1963098155 18.6933333333333 8.16 0 5.73333333333333 5.37333333333333 2.78666666666667 12.96 4.71333333333333 4.45333333333333 1.95333333333333 11.88
23951.197559878 18.76 8.07333333333333 0 5.54 5.11333333333333 2.96 13.22 4.68 4.38666666666667 1.98666666666667 11.9466666666667
23976.1988099405 19.3866666666667 7.35333333333333 0.00666666666666667 5.74666666666667 4.6 2.75333333333333 13.64 4.86 4.20666666666667 1.80666666666667 12.0333333333333
24001.200060003 19.8733333333333 6.79333333333333 0 6.08 4.37333333333333 2.42 13.7933333333333 5.08 4.20666666666667 1.58666666666667 11.96
24026.2013100655 19.5133333333333 7.15333333333333 0 6.06 4.71333333333333 2.44 13.4533333333333 5 4.54666666666667 1.66666666666667 11.62
24051.202560128 19.2 7.46666666666667 0 6.09333333333333 5.06 2.40666666666667 13.1066666666667 4.92666666666667 4.89333333333333 1.74 11.2733333333333
24076.2038101905 19.2133333333333 7.45333333333333 0 6.12 5.07333333333333 2.38 13.0933333333333 4.95333333333333 4.82 1.71333333333333 11.3466666666667
24101.205060253 18.9466666666667 7.72 0 6.04 5.26 2.46 12.9066666666667 4.87333333333333 4.76 1.79333333333333 11.4066666666667
24126.2063103155 18.7466666666667 7.82666666666667 0.00666666666666667 6.13333333333333 5.46 2.36666666666667 12.6133333333333 4.96666666666667 4.96 1.7 11.1133333333333
24151.207560378 18.5733333333333 7.92666666666667 0 5.8 5.22666666666667 2.7 12.7733333333333 4.68 4.72666666666667 1.98666666666667 11.2733333333333
24176.2088104405 18.2466666666667 8.25333333333333 0 5.34666666666667 5.1 3.15333333333333 12.9 4.34666666666667 4.58 2.32 11.42
24201.210060503 18.4133333333333 8.08666666666667 0 5.33333333333333 4.92 3.16666666666667 13.08 4.33333333333333 4.42 2.33333333333333 11.58
24226.2113105655 18.8133333333333 7.68666666666667 0 5.60666666666667 4.79333333333333 2.89333333333333 13.2066666666667 4.45333333333333 4.29333333333333 2.21333333333333 11.7066666666667
24251.212560628 19.0533333333333 7.44666666666667 0 5.64666666666667 4.59333333333333 2.85333333333333 13.4066666666667 4.48 4.12666666666667 2.18666666666667 11.8733333333333
24276.2138106905 18.8866666666667 7.61333333333333 0 5.61333333333333 4.72666666666667 2.88666666666667 13.2733333333333 4.44666666666667 4.28666666666667 2.22 11.7133333333333
24301.215060753 18.9066666666667 7.59333333333333 0 6.02666666666667 5.12 2.47333333333333 12.88 4.69333333333333 4.58 1.97333333333333 11.42
24326.2163108155 18.96 7.54 0 6 5.04 2.5 12.96 4.66666666666667 4.43333333333333 2 11.5666666666667
24351.217560878 19.3666666666667 7.13333333333333 0 6.22666666666667 4.86 2.27333333333333 13.14 4.82666666666667 4.19333333333333 1.84 11.8066666666667
24376.2188109405 19.8466666666667 6.65333333333333 0 6.33333333333333 4.48666666666667 2.16666666666667 13.5133333333333 4.83333333333333 3.82 1.83333333333333 12.18
24401.220061003 19.64 6.86 0 6.19333333333333 4.55333333333333 2.30666666666667 13.4466666666667 4.83333333333333 3.86666666666667 1.83333333333333 12.1333333333333
24426.2213110656 19.2266666666667 7.27333333333333 0 5.92 4.69333333333333 2.58 13.3066666666667 4.63333333333333 3.98 2.03333333333333 12.02
24451.2225611281 18.36 8.14 0 5.43333333333333 5.07333333333333 3.06666666666667 12.9266666666667 4.26666666666667 4.54666666666667 2.4 11.4533333333333
24476.2238111906 18.2066666666667 8.29333333333333 0 5.20666666666667 5 3.29333333333333 13 4.04 4.5 2.62666666666667 11.5
24501.2250612531 18.4866666666667 8.01333333333333 0 5.33333333333333 4.84666666666667 3.16666666666667 13.1533333333333 4.16666666666667 4.44 2.5 11.56
24526.2263113156 18.3466666666667 8.15333333333333 0 5.33333333333333 4.98666666666667 3.16666666666667 13.0133333333333 4.16666666666667 4.74 2.5 11.26
24551.2275613781 18.5933333333333 7.90666666666667 0 5.44 4.84666666666667 3.06 13.1533333333333 4.16666666666667 4.68 2.5 11.32
24576.2288114406 19.0466666666667 7.45333333333333 0 5.68 4.63333333333333 2.82 13.3666666666667 4.18 4.44666666666667 2.48666666666667 11.5533333333333
24601.2300615031 19.4466666666667 7.05333333333333 0 6.10666666666667 4.66 2.39333333333333 13.34 4.60666666666667 4.38 2.06 11.62
24626.2313115656 19.7733333333333 6.72666666666667 0 6.14666666666667 4.37333333333333 2.35333333333333 13.6266666666667 4.64666666666667 4.20666666666667 2.02 11.7933333333333
24651.2325616281 19.44 6.92 0 5.85333333333333 4.41333333333333 2.50666666666667 13.5866666666667 4.35333333333333 4.08 2.17333333333333 11.92
24676.2338116906 19.3733333333333 6.96 0 5.97333333333333 4.6 2.36 13.4 4.47333333333333 4.26666666666667 2.02666666666667 11.7333333333333
24701.2350617531 19.0666666666667 7.26666666666667 0 6 4.93333333333333 2.33333333333333 13.0666666666667 4.5 4.6 2 11.4
24726.2363118156 18.94 7.24666666666667 0 5.66666666666667 4.72666666666667 2.52 13.2733333333333 4.26 4.39333333333333 2.24 11.6066666666667
24751.2375618781 19.3333333333333 6.83333333333333 0 5.81333333333333 4.48 2.35333333333333 13.52 4.31333333333333 4.1 2.18666666666667 11.9
24776.2388119406 19.5733333333333 6.59333333333333 0 5.83333333333333 4.26 2.33333333333333 13.74 4.33333333333333 3.92 2.16666666666667 12.08
24801.2400620031 19.5133333333333 6.65333333333333 0 5.92 4.40666666666667 2.24666666666667 13.5933333333333 4.5 4.16 2 11.84
24826.2413120656 19.4133333333333 6.75333333333333 0 5.83333333333333 4.42 2.33333333333333 13.58 4.5 4.21333333333333 2 11.7866666666667
24851.2425621281 19.18 6.98666666666667 0 5.91333333333333 4.73333333333333 2.25333333333333 13.2666666666667 4.65333333333333 4.26666666666667 1.84666666666667 11.7333333333333
24876.2438121906 19.4533333333333 6.71333333333333 0 5.62666666666667 4.17333333333333 2.54 13.8266666666667 4.62666666666667 3.69333333333333 1.87333333333333 12.3066666666667
24901.2450622531 19.3733333333333 6.79333333333333 0 5.48 4.10666666666667 2.68666666666667 13.8933333333333 4.48 3.77333333333333 2.02 12.2266666666667
24926.2463123156 19.1933333333333 6.97333333333333 0 5.47333333333333 4.28 2.69333333333333 13.72 4.47333333333333 3.94666666666667 2.02666666666667 12.0533333333333
24951.2475623781 19.3466666666667 6.82 0 5.5 4.15333333333333 2.66666666666667 13.8466666666667 4.5 3.82 2 12.18
24976.2488124406 19.2 6.96666666666667 0 5.44666666666667 4.24666666666667 2.72 13.7533333333333 4.44666666666667 3.80666666666667 2.05333333333333 12.1933333333333
25001.2500625031 19.3466666666667 6.65333333333334 0 5.64 4.12666666666667 2.52666666666667 13.7066666666667 4.64 3.69333333333333 1.86 12.14
25026.2513125656 19.4066666666667 6.59333333333333 0 5.52666666666667 3.95333333333333 2.64 13.88 4.52666666666667 3.75333333333333 1.97333333333333 12.08
25051.2525626281 19.1933333333333 6.67333333333333 0.00666666666666667 5.71333333333333 4.22 2.45333333333333 13.48 4.62666666666667 4.05333333333333 1.87333333333333 11.78
25076.2538126906 18.5 7.33333333333333 0 5.42 4.58666666666667 2.74666666666667 13.08 4.25333333333333 4.42 2.24666666666667 11.4133333333333
25101.2550627531 18.62 7.21333333333333 0 5.42 4.46666666666667 2.74666666666667 13.2 4.25333333333333 4.3 2.24666666666667 11.5333333333333
25126.2563128156 19.0333333333333 6.8 0 5.70666666666667 4.34 2.46 13.3266666666667 4.54 4.17333333333333 1.96 11.66
25151.2575628781 18.9133333333333 6.92 0 5.82 4.57333333333333 2.34666666666667 13.0933333333333 4.65333333333333 4.40666666666667 1.84666666666667 11.4266666666667
25176.2588129406 19.2933333333333 6.54 0 5.91333333333333 4.28666666666667 2.25333333333333 13.38 4.67333333333333 4.12 1.82666666666667 11.7133333333333
25201.2600630031 19.08 6.75333333333333 0 6.31333333333333 4.9 1.85333333333333 12.7666666666667 4.98 4.73333333333333 1.52 11.1
25226.2613130657 18.4466666666667 7.38666666666667 0 6.09333333333333 5.31333333333333 2.07333333333333 12.3533333333333 4.76 5.14666666666667 1.74 10.6866666666667
25251.2625631282 18.08 7.75333333333333 0 5.7 5.28666666666667 2.46666666666667 12.38 4.36666666666667 5.12 2.13333333333333 10.7133333333333
25276.2638131907 18.0733333333333 7.76 0 5.62666666666667 5.22 2.54 12.4466666666667 4.29333333333333 4.78666666666667 2.20666666666667 11.0466666666667
25301.2650632532 18.56 7.27333333333333 0 5.74 4.84666666666667 2.42666666666667 12.82 4.40666666666667 4.34666666666667 2.09333333333333 11.4866666666667
25326.2663133157 18.8533333333333 6.97333333333333 0 6.02 4.82666666666667 2.14666666666667 12.8333333333333 4.61333333333333 4.32666666666667 1.88666666666667 11.5
25351.2675633782 18.8333333333333 6.83333333333333 0 6 4.66666666666667 2.16666666666667 12.8333333333333 4.5 4.16666666666667 2 11.5
25376.2688134407 19.4533333333333 6.21333333333333 0 6.00666666666667 4.05333333333333 2.16 13.4466666666667 4.50666666666667 3.57333333333333 1.99333333333333 12.0933333333333
25401.2700635032 19.92 5.74666666666667 0 6.26666666666667 3.84666666666667 1.9 13.6533333333333 4.82 3.51333333333333 1.68 12.1533333333333
25426.2713135657 19.8 5.86666666666667 0 6.3 4 1.86666666666667 13.5 4.8 3.66666666666667 1.7 12
25451.2725636282 19.8133333333333 5.85333333333333 0 6.64666666666667 4.33333333333333 1.52 13.1666666666667 5.14666666666667 4 1.35333333333333 11.6666666666667
25476.2738136907 19.4666666666667 6.19333333333333 0 6.48 4.50666666666667 1.68666666666667 12.9866666666667 4.98 4.01333333333333 1.52 11.6466666666667
25501.2750637532 19.0466666666667 6.45333333333333 0 6.12 4.40666666666667 2.04666666666667 12.9266666666667 4.80666666666667 3.90666666666667 1.69333333333333 11.5933333333333
25526.2763138157 18.6266666666667 6.87333333333333 0 5.71333333333333 4.42 2.45333333333333 12.9133333333333 4.54666666666667 3.95333333333333 1.95333333333333 11.5466666666667
25551.2775638782 18.6066666666667 6.89333333333333 0 5.66666666666667 4.39333333333333 2.5 12.94 4.5 4.06 2 11.44
25576.2788139407 18.48 7.02 0 5.66666666666667 4.52 2.5 12.8133333333333 4.5 4.11333333333333 2 11.3866666666667
25601.2800640032 18.04 7.46 0 5.34666666666667 4.64 2.82 12.6933333333333 4.28 4.24666666666667 2.22 11.2533333333333
25626.2813140657 17.4866666666667 8.01333333333333 0 5.2 5.04666666666667 2.96666666666667 12.2866666666667 4.28666666666667 4.54666666666667 2.21333333333333 10.9533333333333
25651.2825641282 17.0666666666667 8.43333333333334 0 5.34666666666667 5.61333333333333 2.82 11.72 4.33333333333333 5.11333333333333 2.16666666666667 10.3866666666667
25676.2838141907 16.9133333333333 8.56 0 5.22666666666667 5.62 2.94 11.6866666666667 4.22666666666667 5.14666666666667 2.27333333333333 10.3266666666667
25701.2850642532 17.1866666666667 8.14666666666667 0 5.29333333333333 5.27333333333333 2.87333333333333 11.8933333333333 4.29333333333333 4.94 2.20666666666667 10.3933333333333
25726.2863143157 17.72 7.61333333333333 0 5.48666666666667 4.93333333333333 2.68 12.2333333333333 4.33333333333333 4.6 2.16666666666667 10.7333333333333
25751.2875643782 17.6933333333333 7.64 0 5.58666666666667 5.06 2.58 12.1066666666667 4.42 4.74666666666667 2.08 10.5866666666667
25776.2888144407 17.7866666666667 7.52 0 5.69333333333333 5.04666666666667 2.47333333333333 12.0933333333333 4.52666666666667 4.90666666666667 1.97333333333333 10.4266666666667
25801.2900645032 17.7733333333333 7.39333333333333 0 5.76 4.98666666666667 2.40666666666667 12.0133333333333 4.59333333333333 4.98666666666667 1.90666666666667 10.3466666666667
25826.2913145657 17.96 7.20666666666667 0 5.66666666666667 4.70666666666667 2.5 12.2933333333333 4.5 4.70666666666667 2 10.6266666666667
25851.2925646282 18.4933333333333 6.67333333333333 0 5.91333333333333 4.42 2.25333333333333 12.58 4.74666666666667 4.42 1.75333333333333 10.9133333333333
25876.2938146907 18.8466666666667 6.32 0 6.08 4.23333333333333 2.08666666666667 12.7666666666667 4.79333333333333 4.16 1.70666666666667 11.1733333333333
25901.2950647532 18.32 6.84666666666667 0 5.79333333333333 4.47333333333333 2.37333333333333 12.5266666666667 4.56 4.30666666666667 1.94 11.0266666666667
25926.2963148157 18.5733333333333 6.59333333333333 0 5.64666666666667 4.07333333333333 2.52 12.9266666666667 4.48 3.90666666666667 2.02 11.4266666666667
25951.2975648782 18.4733333333333 6.69333333333333 0 5.49333333333333 4.02 2.67333333333333 12.98 4.33333333333333 3.85333333333333 2.16666666666667 11.48
25976.2988149407 18.4733333333333 6.69333333333333 0 5.44666666666667 3.97333333333333 2.72 13.0266666666667 4.33333333333333 3.80666666666667 2.16666666666667 11.5266666666667
26001.3000650033 18.0066666666667 7.16 0 5.20666666666667 4.2 2.96 12.8 4.11333333333333 4.03333333333333 2.38666666666667 11.3
26026.3013150658 17.8133333333333 7.35333333333333 0 5.23333333333333 4.42 2.93333333333333 12.58 4.23333333333333 4.15333333333333 2.26666666666667 11.18
26051.3025651283 17.8866666666667 7.28 0 5.58666666666667 4.7 2.58 12.3 4.44666666666667 4.36666666666667 2.05333333333333 10.9666666666667
26076.3038151908 17.7 7.46666666666667 0 5.8 5.1 2.36666666666667 11.9 4.42 4.62 2.08 10.7133333333333
26101.3050652533 17.9933333333333 7.17333333333333 0 5.82666666666667 4.83333333333333 2.34 12.1666666666667 4.41333333333333 4.5 2.08666666666667 10.8333333333333
26126.3063153158 18.1266666666667 7.01333333333333 0 5.94 4.78666666666667 2.22666666666667 12.1866666666667 4.60666666666667 4.45333333333333 1.89333333333333 10.8533333333333
26151.3075653783 17.9533333333333 7.04666666666667 0 5.83333333333333 4.71333333333333 2.33333333333333 12.12 4.5 4.38 2 10.7866666666667
26176.3088154408 17.82 7.02666666666667 0.00666666666666667 5.76 4.62 2.40666666666667 12.06 4.32 4.28666666666667 2.18 10.7266666666667
26201.3100655033 18.54 6.29333333333333 0 5.92666666666667 4.05333333333333 2.24 12.6133333333333 4.42666666666667 3.72 2.07333333333333 11.28
26226.3113155658 18.2066666666667 6.62666666666667 0 6.04666666666667 4.50666666666667 2.12 12.16 4.54666666666667 4.17333333333333 1.95333333333333 10.8266666666667
26251.3125656283 17.9066666666667 6.92666666666667 0 6.04 4.8 2.12666666666667 11.8666666666667 4.54 4.46666666666667 1.96 10.5333333333333
26276.3138156908 18.0866666666667 6.74666666666667 0 6.07333333333333 4.65333333333333 2.09333333333333 12.0133333333333 4.72666666666667 4.42666666666667 1.77333333333333 10.5733333333333
26301.3150657533 18.4733333333333 6.36 0 6.12666666666667 4.32 2.04 12.3466666666667 4.83333333333333 4.15333333333333 1.66666666666667 10.8466666666667
26326.3163158158 18.2066666666667 6.62666666666667 0 5.86666666666667 4.32666666666667 2.3 12.34 4.7 4 1.8 11
26351.3175658783 18.7 6.13333333333333 0 5.98 3.94666666666667 2.18666666666667 12.72 4.66 3.61333333333333 1.84 11.3866666666667
26376.3188159408 18.8066666666667 6.02666666666667 0 5.85333333333333 3.71333333333333 2.31333333333333 12.9533333333333 4.52 3.38 1.98 11.62
26401.3200660033 19.06 5.77333333333333 0 5.94666666666667 3.55333333333333 2.22 13.1133333333333 4.62666666666667 3.22 1.87333333333333 11.78
26426.3213160658 18.5466666666667 6.28666666666667 0 5.83333333333333 3.95333333333333 2.33333333333333 12.7133333333333 4.5 3.62 2 11.38
26451.3225661283 18.58 6.25333333333333 0 6.27333333333333 4.36 1.89333333333333 12.3066666666667 4.8 4.08666666666667 1.7 10.9133333333333
26476.3238161908 18.62 6.05333333333333 0 6.23333333333333 4.28 1.77333333333333 12.3866666666667 4.73333333333333 4.26666666666667 1.60666666666667 10.7333333333333
26501.3250662533 18.82 5.84666666666667 0 6.25333333333333 4.1 1.74666666666667 12.5666666666667 4.75333333333333 4.1 1.58 10.9
26526.3263163158 18.7 5.96666666666667 0 6.38666666666667 4.35333333333333 1.61333333333333 12.3133333333333 4.88666666666667 4.21333333333333 1.44666666666667 10.7866666666667
26551.3275663783 17.9666666666667 6.31333333333333 0 6.18666666666667 4.64666666666667 1.66666666666667 11.78 4.72 4.48 1.46666666666667 10.28
26576.3288164408 16.9733333333333 7.19333333333333 0 5.9 5.26 1.93333333333333 11.0733333333333 4.56666666666667 5.06666666666667 1.6 9.6
26601.3300665033 16.48 7.68666666666667 0 5.83333333333333 5.68666666666667 2 10.6466666666667 4.5 5.40666666666667 1.66666666666667 9.26
26626.3313165658 16.3466666666667 7.82 0 5.7 5.68666666666667 2.13333333333333 10.6466666666667 4.44666666666667 5.48666666666667 1.72 9.18
26651.3325666283 16.14 8.02666666666667 0 5.83333333333333 6.02666666666667 2 10.3066666666667 4.5 5.69333333333333 1.66666666666667 8.97333333333333
26676.3338166908 16.16 8.00666666666667 0 5.91333333333333 6.08666666666667 1.92 10.2466666666667 4.5 5.75333333333333 1.66666666666667 8.91333333333333
26701.3350667533 16.3533333333333 7.81333333333333 0 5.75333333333333 5.73333333333333 2.08 10.6 4.42 5.4 1.74666666666667 9.26666666666667
26726.3363168158 16.3133333333333 7.85333333333333 0 5.82 5.84 2.01333333333333 10.4933333333333 4.56666666666667 5.50666666666667 1.6 9.16
26751.3375668783 16.5133333333333 7.65333333333333 0 5.76 5.58 2.07333333333333 10.7533333333333 4.42666666666667 5.24666666666667 1.74 9.42
26776.3388169408 16.52 7.64666666666667 0 5.66 5.47333333333333 2.17333333333333 10.86 4.33333333333333 5.02666666666667 1.83333333333333 9.64
26801.3400670034 15.92 8.24666666666667 0 5.48666666666667 5.9 2.34666666666667 10.4333333333333 4.44 5.4 1.72666666666667 9.26666666666667
26826.3413170659 15.4666666666667 8.7 0 5.34 6.20666666666667 2.49333333333333 10.1266666666667 4.34 5.70666666666667 1.82666666666667 8.96
26851.3425671284 15.1066666666667 9.06 0 5.17333333333333 6.4 2.66 9.93333333333333 4.17333333333333 5.93333333333333 1.99333333333333 8.73333333333333
26876.3438171909 14.9733333333333 9.19333333333333 0 4.98666666666667 6.34666666666667 2.84666666666667 9.98666666666667 3.98666666666667 5.95333333333333 2.18 8.71333333333333
26901.3450672534 14.9666666666667 9.2 0 4.92666666666667 6.29333333333333 2.90666666666667 10.04 3.96666666666667 5.79333333333333 2.2 8.87333333333333
26926.3463173159 14.7866666666667 9.26666666666667 0 4.63333333333333 6.06666666666667 3.2 10.1533333333333 3.71333333333333 5.68 2.45333333333333 8.87333333333333
26951.3475673784 15.2266666666667 8.77333333333333 0 4.58 5.52 3.25333333333333 10.6466666666667 3.62666666666667 5.18666666666667 2.54 9.31333333333333
26976.3488174409 15.5866666666667 8.41333333333333 0 4.62666666666667 5.20666666666667 3.20666666666667 10.96 3.62666666666667 4.87333333333333 2.54 9.62666666666667
27001.3500675034 16.3 7.56666666666667 0 4.84666666666667 4.58 2.98666666666667 11.4533333333333 3.85333333333333 4.24666666666667 2.31333333333333 10.12
27026.3513175659 16.8066666666667 6.99333333333333 0 5.22666666666667 4.38666666666667 2.60666666666667 11.58 4.26666666666667 4.05333333333333 1.9 10.2466666666667
27051.3525676284 16.6733333333333 6.99333333333333 0 5.49333333333333 4.65333333333333 2.34 11.18 4.49333333333333 4.17333333333333 1.67333333333333 9.99333333333333
27076.3538176909 16.48 7.18666666666667 0 5.56 4.91333333333333 2.27333333333333 10.92 4.48666666666667 4.41333333333333 1.68 9.75333333333333
27101.3550677534 16.62 7.04666666666667 0 5.88666666666667 5.1 1.94666666666667 10.7333333333333 4.62666666666667 4.6 1.54 9.56666666666667
27126.3563178159 16.9066666666667 6.76 0 6.22 5.14666666666667 1.61333333333333 10.6866666666667 4.88666666666667 4.64666666666667 1.28 9.52
27151.3575678784 16.9466666666667 6.72 0 6.31333333333333 5.2 1.52 10.6333333333333 4.98 4.7 1.18666666666667 9.46666666666667
27176.3588179409 17.04 6.62666666666667 0 6.16666666666667 4.96 1.66666666666667 10.8733333333333 4.83333333333333 4.51333333333333 1.33333333333333 9.65333333333333
27201.3600680034 17.4733333333333 6.19333333333333 0 6.14 4.5 1.69333333333333 11.3333333333333 4.87333333333333 4.16666666666667 1.29333333333333 10
27226.3613180659 17.4333333333333 6.23333333333333 0 6.09333333333333 4.49333333333333 1.74 11.34 5.19333333333333 4.16 0.973333333333333 10.0066666666667
27251.3625681284 17.3333333333333 6.33333333333333 0 5.93333333333333 4.43333333333333 1.9 11.4 5.11333333333333 4.1 1.05333333333333 10.0666666666667
27276.3638181909 16.9733333333333 6.69333333333333 0 5.52666666666667 4.38666666666667 2.30666666666667 11.4466666666667 4.69333333333333 4.05333333333333 1.47333333333333 10.1133333333333
27301.3650682534 16.6266666666667 7.04 0 5.42 4.62666666666667 2.41333333333333 11.2066666666667 4.62666666666667 4.29333333333333 1.54 9.87333333333333
27326.3663183159 16.2266666666667 7.44 0 5.16666666666667 4.77333333333333 2.66666666666667 11.06 4.5 4.47333333333333 1.66666666666667 9.69333333333333
27351.3675683784 16.3066666666667 7.21333333333333 0.00666666666666667 5.20666666666667 4.58666666666667 2.62666666666667 11.1 4.53333333333333 4.42 1.63333333333333 9.74666666666667
27376.3688184409 16.4 7.1 0 5.43333333333333 4.7 2.4 10.9666666666667 4.7 4.53333333333333 1.46666666666667 9.63333333333333
27401.3700685034 16.78 6.72 0 5.54 4.42666666666667 2.29333333333333 11.24 4.84666666666667 4.26 1.32 9.90666666666667
27426.3713185659 16.9933333333333 6.50666666666667 0 5.74666666666667 4.42 2.08666666666667 11.2466666666667 4.91333333333333 4.25333333333333 1.25333333333333 9.91333333333333
27451.3725686284 16.9133333333333 6.53333333333333 0 5.71333333333333 4.46666666666667 2.06666666666667 11.2 4.78 4.2 1.38666666666667 9.96666666666667
27476.3738186909 16.7866666666667 6.54666666666667 0 5.38 4.26 2.28666666666667 11.4066666666667 4.66666666666667 3.92666666666667 1.5 10.24
27501.3750687534 16.6266666666667 6.70666666666667 0 5.33333333333333 4.37333333333333 2.33333333333333 11.2933333333333 4.66666666666667 4.04 1.5 10.1266666666667
27526.3763188159 16.3266666666667 7.00666666666667 0 5.34666666666667 4.68666666666667 2.32 10.98 4.78666666666667 4.35333333333333 1.38 9.81333333333333
27551.3775688784 16.1066666666667 7.22666666666667 0 5.24666666666667 4.80666666666667 2.42 10.86 4.74666666666667 4.47333333333333 1.42 9.69333333333333
27576.3788189409 16.0266666666667 7.22 0 5.12 4.67333333333333 2.54666666666667 10.9066666666667 4.62 4.34 1.54666666666667 9.82666666666667
27601.3800690035 15.5066666666667 7.66 0 4.85333333333333 4.84666666666667 2.81333333333333 10.6533333333333 4.33333333333333 4.62 1.83333333333333 9.54666666666667
27626.381319066 15.54 7.62666666666667 0 5.20666666666667 5.16666666666667 2.46 10.3333333333333 4.5 5 1.66666666666667 9.16666666666667
27651.3825691285 15.6266666666667 7.54 0 5.31333333333333 5.18666666666667 2.35333333333333 10.3133333333333 4.48 4.96666666666667 1.68666666666667 9.2
27676.383819191 15.52 7.64666666666667 0 5.00666666666667 4.98666666666667 2.66 10.5133333333333 4.17333333333333 4.98666666666667 1.99333333333333 9.18
27701.3850692535 16.2266666666667 6.85333333333333 0.00666666666666667 5.14666666666667 4.33333333333333 2.52 11.08 4.31333333333333 4.33333333333333 1.85333333333333 9.83333333333333
27726.386319316 16.0933333333333 6.90666666666667 0 5.16666666666667 4.40666666666667 2.5 10.9266666666667 4.43333333333333 4.40666666666667 1.73333333333333 9.76
27751.3875693785 16.32 6.68 0 5.21333333333333 4.22666666666667 2.45333333333333 11.1066666666667 4.42 4.22666666666667 1.74666666666667 9.94
27776.388819441 16.5333333333333 6.46666666666667 0 5.32 4.12 2.34666666666667 11.2133333333333 4.48666666666667 4.12 1.68 10.0466666666667
27801.3900695035 16.4933333333333 6.50666666666667 0 5.05333333333333 3.89333333333333 2.61333333333333 11.44 4.38666666666667 3.89333333333333 1.78 10.2733333333333
27826.391319566 16.52 6.48 0 5.23333333333333 4.04666666666667 2.43333333333333 11.2866666666667 4.5 4.04666666666667 1.66666666666667 10.12
27851.3925696285 16.4933333333333 6.4 0.00666666666666667 5.33333333333333 4.06666666666667 2.33333333333333 11.16 4.5 4.06666666666667 1.66666666666667 9.99333333333333
27876.393819691 16.58 6.25333333333333 0 5.22666666666667 3.81333333333333 2.44 11.3533333333333 4.5 3.81333333333333 1.66666666666667 10.1866666666667
27901.3950697535 16.7933333333333 6.04 0 5.18 3.55333333333333 2.48666666666667 11.6133333333333 4.51333333333333 3.55333333333333 1.65333333333333 10.4466666666667
27926.396319816 16.42 6.41333333333333 0 4.98 3.72666666666667 2.68666666666667 11.44 4.31333333333333 3.72666666666667 1.85333333333333 10.2733333333333
27951.3975698785 16.1466666666667 6.68666666666667 0 4.76666666666667 3.78666666666667 2.9 11.38 4.16666666666667 3.78666666666667 2 10.2133333333333
27976.398819941 15.7466666666667 7.08666666666667 0 4.78 4.2 2.88666666666667 10.9666666666667 4.28 4.2 1.88666666666667 9.8
28001.4000700035 15.92 6.91333333333333 0 4.92 4.16666666666667 2.74666666666667 11 4.33333333333333 4.16666666666667 1.83333333333333 9.83333333333333
28026.401320066 16.0466666666667 6.78666666666667 0 5.18666666666667 4.30666666666667 2.48 10.86 4.52 4.19333333333333 1.64666666666667 9.80666666666667
28051.4025701285 15.9666666666667 6.74 0.00666666666666667 5.33333333333333 4.40666666666667 2.33333333333333 10.6333333333333 4.66666666666667 4.24 1.5 9.76
28076.403820191 15.9533333333333 6.71333333333333 0 5.33333333333333 4.38 2.33333333333333 10.62 4.66666666666667 4.34 1.5 9.66
28101.4050702535 15.8266666666667 6.84 0 5.43333333333333 4.60666666666667 2.23333333333333 10.3933333333333 4.76666666666667 4.60666666666667 1.4 9.39333333333333
28126.406320316 15.6533333333333 7.01333333333333 0 5.36 4.70666666666667 2.30666666666667 10.2933333333333 4.69333333333333 4.70666666666667 1.47333333333333 9.29333333333333
28151.4075703785 15.74 6.77333333333333 0 5.29333333333333 4.4 2.37333333333333 10.4466666666667 4.48666666666667 4.32666666666667 1.68 9.52
28176.408820441 15.3133333333333 7.18666666666667 0 5.02666666666667 4.54666666666667 2.64 10.2866666666667 4.19333333333333 4.22 1.97333333333333 9.61333333333333
28201.4100705035 15.02 7.48 0 4.84 4.65333333333333 2.82666666666667 10.18 4.00666666666667 4.32 2.16 9.51333333333333
28226.411320566 14.96 7.54 0 4.54 4.41333333333333 3.12666666666667 10.42 3.70666666666667 3.94 2.46 9.89333333333333
28251.4125706285 14.8133333333333 7.68666666666667 0 4.41333333333333 4.43333333333333 3.25333333333333 10.4 3.54666666666667 3.93333333333333 2.62 9.9
28276.413820691 14.6266666666667 7.87333333333333 0 4.23333333333333 4.44 3.43333333333333 10.3933333333333 3.23333333333333 3.94 2.93333333333333 9.89333333333333
28301.4150707535 14.6133333333333 7.88666666666667 0 4.22666666666667 4.44666666666667 3.44 10.3866666666667 3.22666666666667 3.94666666666667 2.94 9.88666666666667
28326.416320816 14.6066666666667 7.89333333333333 0 4.24666666666667 4.47333333333333 3.42 10.36 3.24666666666667 3.97333333333333 2.92 9.86
28351.4175708785 14.86 7.64 0 4.42 4.39333333333333 3.24666666666667 10.44 3.42 3.97333333333333 2.74666666666667 9.86
28376.418820941 15.26 7.22666666666667 0.00666666666666667 4.4 3.96 3.26666666666667 10.86 3.46666666666667 3.62666666666667 2.7 10.1933333333333
28401.4200710036 15.6866666666667 6.64666666666667 0 4.54666666666667 3.52666666666667 3.12 11.14 3.56 3.19333333333333 2.60666666666667 10.4733333333333
28426.4213210661 15.7333333333333 6.53333333333333 0 4.74 3.67333333333333 2.86 10.9933333333333 3.80666666666667 3.34 2.36 10.3266666666667
28451.4225711286 15.9866666666667 6.18 0 4.84666666666667 3.52666666666667 2.65333333333333 11.14 3.98666666666667 3.19333333333333 2.18 10.4733333333333
28476.4238211911 16.0666666666667 6.02666666666667 0 4.86666666666667 3.39333333333333 2.63333333333333 11.2 3.86666666666667 3.06 2.3 10.5333333333333
28501.4250712536 16.2733333333333 5.72666666666667 0 4.83333333333333 3.06 2.66666666666667 11.44 3.83333333333333 2.73333333333333 2.33333333333333 10.7666666666667
28526.4263213161 16.6333333333333 5.36666666666667 0 5.14666666666667 3.01333333333333 2.35333333333333 11.4866666666667 4.14666666666667 2.84666666666667 2.02 10.6533333333333
28551.4275713786 16.6066666666667 5.39333333333333 0 5.37333333333333 3.26666666666667 2.12666666666667 11.2333333333333 4.37333333333333 3.1 1.79333333333333 10.4
28576.4288214411 16.1733333333333 5.82666666666667 0 5.34 3.66666666666667 2.16 10.8333333333333 4.34 3.5 1.82666666666667 10
28601.4300715036 15.8666666666667 6.13333333333333 0 5.24 3.87333333333333 2.26 10.6266666666667 4.24 3.70666666666667 1.92666666666667 9.79333333333333
28626.4313215661 15.4866666666667 6.51333333333333 0 5.32 4.33333333333333 2.18 10.1666666666667 4.32 4.16666666666667 1.84666666666667 9.33333333333333
28651.4325716286 15.4866666666667 6.42666666666667 0.00666666666666667 5.1 4.11333333333333 2.31333333333333 10.3866666666667 4.18666666666667 3.91333333333333 1.98 9.58666666666667
28676.4338216911 15.62 6.21333333333333 0 5.09333333333333 3.97333333333333 2.24 10.5266666666667 4.26 3.64 1.90666666666667 9.86
28701.4350717536 15.1133333333333 6.72 0 5.16666666666667 4.55333333333333 2.16666666666667 9.94666666666667 4.33333333333333 4.22 1.83333333333333 9.28
28726.4363218161 14.6533333333333 7.18 0 5.05333333333333 4.9 2.28 9.6 4.22 4.56666666666667 1.94666666666667 8.93333333333333
28751.4375718786 14.2533333333333 7.58 0 4.83333333333333 5.08 2.5 9.42 4 4.74666666666667 2.16666666666667 8.75333333333333
28776.4388219411 14.6666666666667 7.16666666666667 0 4.90666666666667 4.74 2.42666666666667 9.76 4.07333333333333 4.40666666666667 2.09333333333333 9.09333333333333
28801.4400720036 15.2533333333333 6.58 0 4.84666666666667 4.09333333333333 2.48666666666667 10.4066666666667 4.01333333333333 3.76 2.15333333333333 9.74
28826.4413220661 15.16 6.67333333333333 0 4.50666666666667 3.84666666666667 2.82666666666667 10.6533333333333 3.67333333333333 3.51333333333333 2.49333333333333 9.98666666666667
28851.4425721286 15.3 6.53333333333333 0 4.53333333333333 3.73333333333333 2.8 10.7666666666667 3.68666666666667 3.42 2.48 10.08
28876.4438221911 15.4733333333333 6.32 0 4.56666666666667 3.59333333333333 2.72666666666667 10.9066666666667 3.56666666666667 3.42666666666667 2.56 10.0733333333333
28901.4450722536 15.3266666666667 6.25333333333333 0 4.73333333333333 3.82 2.43333333333333 10.5933333333333 3.73333333333333 3.65333333333333 2.26666666666667 9.76
28926.4463223161 14.9 6.6 0 4.5 3.93333333333333 2.66666666666667 10.4 3.5 3.76666666666667 2.5 9.56666666666667
28951.4475723786 14.8733333333333 6.62666666666667 0 4.5 3.96 2.66666666666667 10.3733333333333 3.5 3.79333333333333 2.5 9.54
28976.4488224411 15.0933333333333 6.24 0.00666666666666667 4.38666666666667 3.62666666666667 2.61333333333333 10.7066666666667 3.38666666666667 3.46 2.44666666666667 9.87333333333333
29001.4500725036 14.92 6.3 0.00666666666666667 4.20666666666667 3.62 2.68 10.7133333333333 3.32 3.45333333333333 2.51333333333333 9.88
29026.4513225661 15 6.12 0 4.34 3.62666666666667 2.49333333333333 10.66 3.50666666666667 3.39333333333333 2.32666666666667 9.89333333333333
29051.4525726286 15.0066666666667 5.99333333333333 0 4.71333333333333 3.87333333333333 2.12 10.2933333333333 3.88 3.54 1.95333333333333 9.62666666666667
29076.4538226911 15.1066666666667 5.89333333333333 0 4.83333333333333 3.89333333333333 2 10.2733333333333 4 3.56 1.83333333333333 9.60666666666667
29101.4550727536 15.3266666666667 5.64666666666667 0 4.94 3.75333333333333 1.89333333333333 10.3866666666667 4.10666666666667 3.42 1.72666666666667 9.72
29126.4563228161 15.0333333333333 5.8 0 4.93333333333333 3.9 1.9 10.1 4.1 3.56666666666667 1.73333333333333 9.43333333333333
29151.4575728786 15.0933333333333 5.65333333333333 0.00666666666666667 5.00666666666667 3.91333333333333 1.74 10.0866666666667 4.17333333333333 3.58 1.57333333333333 9.42
29176.4588229411 15.0266666666667 5.64 0 5.1 4.07333333333333 1.56666666666667 9.92666666666667 4.16 3.74 1.50666666666667 9.26
29201.4600730037 14.8733333333333 5.79333333333333 0 4.89333333333333 4.02 1.77333333333333 9.98 3.89333333333333 3.68666666666667 1.77333333333333 9.31333333333333
29226.4613230662 14.74 5.92666666666667 0 4.86666666666667 4.12666666666667 1.8 9.87333333333333 3.86666666666667 3.79333333333333 1.8 9.20666666666667
29251.4625731287 15.16 5.50666666666667 0 5.24666666666667 4.08666666666667 1.42 9.91333333333333 4.24666666666667 3.75333333333333 1.42 9.24666666666667
29276.4638231912 14.9333333333333 5.73333333333333 0 5.19333333333333 4.26 1.47333333333333 9.74 4.31333333333333 4.01333333333333 1.35333333333333 8.98666666666667
29301.4650732537 14.6666666666667 6 0 5 4.33333333333333 1.66666666666667 9.66666666666667 4.16666666666667 4 1.5 9
29326.4663233162 14.4466666666667 6.22 0 4.87333333333333 4.42666666666667 1.79333333333333 9.57333333333333 4.04 4.09333333333333 1.62666666666667 8.90666666666667
29351.4675733787 14.0533333333333 6.61333333333333 0 4.68666666666667 4.63333333333333 1.98 9.36666666666667 3.85333333333333 4.3 1.81333333333333 8.7
29376.4688234412 13.8666666666667 6.8 0 4.51333333333333 4.64666666666667 2.15333333333333 9.35333333333333 3.69333333333333 4.31333333333333 1.97333333333333 8.68666666666667
29401.4700735037 13.8466666666667 6.82 0 4.17333333333333 4.32666666666667 2.49333333333333 9.67333333333333 3.48 3.99333333333333 2.18666666666667 9.00666666666667
29426.4713235662 13.6933333333333 6.97333333333333 0 4.38666666666667 4.69333333333333 2.28 9.30666666666667 3.62666666666667 4.34 2.04 8.66
29451.4725736287 13.6266666666667 7.04 0 4.47333333333333 4.84666666666667 2.19333333333333 9.15333333333333 3.80666666666667 4.51333333333333 1.86 8.48666666666667
29476.4738236912 13.4 7.14 0.00666666666666667 4.26 4.86 2.28 9.14 3.59333333333333 4.52666666666667 1.94666666666667 8.47333333333333
29501.4750737537 13.2333333333333 7.26666666666667 0 4.17333333333333 4.94 2.32666666666667 9.06 3.50666666666667 4.60666666666667 1.99333333333333 8.39333333333333
29526.4763238162 13.3733333333333 7.12666666666667 0 4.31333333333333 4.94 2.18666666666667 9.06 3.55333333333333 4.60666666666667 1.94666666666667 8.39333333333333
29551.4775738787 13.5066666666667 6.99333333333333 0 4.68666666666667 5.18 1.81333333333333 8.82 3.85333333333333 4.84666666666667 1.64666666666667 8.15333333333333
29576.4788239412 13.06 7.44 0 4.61333333333333 5.55333333333333 1.88666666666667 8.44666666666667 3.78 5.22 1.72 7.78
29601.4800740037 12.9466666666667 7.55333333333333 0 4.37333333333333 5.42666666666667 2.12666666666667 8.57333333333333 3.54 5.08666666666667 1.96 7.91333333333333
29626.4813240662 13.14 7.36 0 4.54 5.4 1.96 8.6 3.70666666666667 4.9 1.79333333333333 8.1
29651.4825741287 13.5933333333333 6.90666666666667 0 4.66666666666667 5.07333333333333 1.83333333333333 8.92666666666667 3.83333333333333 4.57333333333333 1.66666666666667 8.42666666666667
29676.4838241912 13.7466666666667 6.75333333333333 0 4.65333333333333 4.90666666666667 1.84666666666667 9.09333333333333 3.91333333333333 4.38666666666667 1.58666666666667 8.61333333333333
29701.4850742537 13.6133333333333 6.88666666666667 0 4.64 5.02666666666667 1.86 8.97333333333333 3.80666666666667 4.36 1.69333333333333 8.64
29726.4863243162 13.5 7 0 4.66666666666667 5.16666666666667 1.83333333333333 8.83333333333333 3.83333333333333 4.5 1.66666666666667 8.5
29751.4875743787 13.9133333333333 6.58666666666667 0 4.81333333333333 4.9 1.68666666666667 9.1 3.98 4.23333333333333 1.52 8.76666666666667
29776.4888244412 14.42 6.08 0 4.73333333333333 4.31333333333333 1.76666666666667 9.68666666666667 3.9 3.67333333333333 1.6 9.32666666666667
29801.4900745037 14.7533333333333 5.74666666666667 0 4.54666666666667 3.79333333333333 1.95333333333333 10.2066666666667 3.71333333333333 3.29333333333333 1.78666666666667 9.70666666666667
29826.4913245662 14.9333333333333 5.56666666666667 0 4.58 3.64666666666667 1.92 10.3533333333333 3.74666666666667 3.14666666666667 1.75333333333333 9.85333333333333
29851.4925746287 15.4933333333333 5.00666666666667 0 4.69333333333333 3.2 1.80666666666667 10.8 3.89333333333333 2.76666666666667 1.60666666666667 10.2333333333333
29876.4938246912 15.5533333333333 4.94666666666667 0 4.84 3.28666666666667 1.66 10.7133333333333 4.17333333333333 2.95333333333333 1.32666666666667 10.0466666666667
29901.4950747537 15.22 5.28 0 4.59333333333333 3.37333333333333 1.90666666666667 10.6266666666667 4.04666666666667 3.07333333333333 1.45333333333333 9.92666666666667
29926.4963248162 15.2533333333333 5.24666666666667 0 4.62666666666667 3.37333333333333 1.87333333333333 10.6266666666667 3.98 3.20666666666667 1.52 9.79333333333333
29951.4975748787 15.1066666666667 5.39333333333333 0 4.6 3.49333333333333 1.9 10.5066666666667 4 3.32666666666667 1.5 9.67333333333333
29976.4988249412 14.84 5.59333333333333 0.00666666666666667 4.50666666666667 3.6 1.99333333333333 10.3333333333333 4 3.43333333333333 1.5 9.5
30001.5000750038 14.7266666666667 5.60666666666667 0 4.67333333333333 3.78 1.82666666666667 10.0533333333333 4.10666666666667 3.61333333333333 1.39333333333333 9.22
30026.5013250663 14.58 5.75333333333333 0 4.76666666666667 4.02 1.73333333333333 9.81333333333333 4 3.76 1.5 9.07333333333333
30051.5025751288 14.2733333333333 6.06 0 4.83333333333333 4.39333333333333 1.66666666666667 9.44 4 4.06 1.5 8.77333333333333
30076.5038251913 14.12 6.10666666666667 0 4.73333333333333 4.34 1.76666666666667 9.38666666666667 3.9 4.00666666666667 1.6 8.72
30101.5050752538 13.7333333333333 6.26666666666667 0 4.66666666666667 4.43333333333333 1.83333333333333 9.06666666666666 3.83333333333333 4.1 1.66666666666667 8.4
30126.5063253163 13.5733333333333 6.42666666666667 0 4.66666666666667 4.59333333333333 1.83333333333333 8.90666666666667 3.83333333333333 4.15333333333333 1.66666666666667 8.34666666666667
30151.5075753788 13.2133333333333 6.78666666666667 0 4.62 4.90666666666667 1.88 8.59333333333333 3.78666666666667 4.40666666666667 1.71333333333333 8.09333333333333
30176.5088254413 13.04 6.96 0 4.63333333333333 5.09333333333333 1.86666666666667 8.40666666666667 3.8 4.59333333333333 1.7 7.90666666666667
30201.5100755038 12.8733333333333 7.12666666666667 0 4.76666666666667 5.39333333333333 1.73333333333333 8.10666666666667 3.93333333333333 4.79333333333333 1.56666666666667 7.70666666666667
30226.5113255663 12.9933333333333 7.00666666666667 0 4.78 5.28666666666667 1.72 8.21333333333333 3.94666666666667 4.62 1.55333333333333 7.88
30251.5125756288 13.14 6.86 0 4.85333333333333 5.21333333333333 1.64666666666667 8.28666666666667 4.02 4.64666666666667 1.48 7.85333333333333
30276.5138256913 13.06 6.94 0 4.69333333333333 5.13333333333333 1.80666666666667 8.36666666666667 3.86 4.63333333333333 1.64 7.86666666666667
30301.5150757538 13.34 6.66 0 4.66666666666667 4.82666666666667 1.83333333333333 8.67333333333333 3.83333333333333 4.34 1.66666666666667 8.16
30326.5163258163 13.1733333333333 6.82666666666667 0 4.74 5.06666666666667 1.76 8.43333333333333 3.83333333333333 4.73333333333333 1.66666666666667 7.76666666666667
30351.5175758788 13.0733333333333 6.92666666666667 0 4.72666666666667 5.15333333333333 1.77333333333333 8.34666666666667 3.72666666666667 4.95333333333333 1.77333333333333 7.54666666666667
30376.5188259413 13.2066666666667 6.79333333333333 0 4.64 4.93333333333333 1.86 8.56666666666667 3.64 4.76666666666667 1.86 7.73333333333333
30401.5200760038 13.04 6.96 0 4.6 5.06 1.9 8.44 3.6 4.89333333333333 1.9 7.60666666666667
30426.5213260663 13.0666666666667 6.93333333333333 0 4.5 4.93333333333333 2 8.56666666666667 3.5 4.76666666666667 2 7.73333333333333
30451.5225761288 13.16 6.84 0 4.68 5.02 1.82 8.48 3.68 4.85333333333333 1.82 7.64666666666667
30476.5238261913 13.7266666666667 6.27333333333333 0 4.97333333333333 4.74666666666667 1.52666666666667 8.75333333333333 3.97333333333333 4.47333333333333 1.52666666666667 8.02666666666667
30501.5250762538 14.12 5.74666666666667 0 5.28 4.52666666666667 1.22 8.84 4.28 4.23333333333333 1.22 8.13333333333333
30526.5263263163 14.3333333333333 5.5 0 5.33333333333333 4.33333333333333 1.16666666666667 9 4.33333333333333 4.16666666666667 1.16666666666667 8.16666666666667
30551.5275763788 14.2 5.63333333333333 0 5.43333333333333 4.56666666666667 1.06666666666667 8.76666666666667 4.46666666666667 4.4 1.03333333333333 7.93333333333333
30576.5288264413 13.9666666666667 5.86666666666667 0 5.42666666666667 4.79333333333333 1.07333333333333 8.54 4.53333333333333 4.62666666666667 0.966666666666667 7.70666666666667
30601.5300765038 14.24 5.59333333333333 0 5.5 4.59333333333333 1 8.74 4.5 4.36 1 7.97333333333333
30626.5313265663 13.5466666666667 6.28666666666667 0 5.34666666666667 5.13333333333333 1.15333333333333 8.2 4.34666666666667 4.8 1.15333333333333 7.53333333333333
30651.5325766288 13.6733333333333 6.16 0 5.33333333333333 4.99333333333333 1.16666666666667 8.34 4.33333333333333 4.68666666666667 1.16666666666667 7.64666666666667
30676.5338266913 14.1866666666667 5.64666666666667 0 5.47333333333333 4.62 1.02666666666667 8.71333333333333 4.47333333333333 4.45333333333333 1.02666666666667 7.88
30701.5350767538 14.38 5.45333333333333 0 5.43333333333333 4.38666666666667 1.06666666666667 8.94666666666667 4.43333333333333 4.22 1.06666666666667 8.11333333333333
30726.5363268163 14.1666666666667 5.66666666666667 0 5.33333333333333 4.5 1.16666666666667 8.83333333333333 4.33333333333333 4.33333333333333 1.16666666666667 8
30751.5375768788 14.14 5.69333333333333 0 5.35333333333333 4.54666666666667 1.14666666666667 8.78666666666667 4.35333333333333 4.38 1.14666666666667 7.95333333333333
30776.5388269413 14.04 5.79333333333333 0 5.40666666666667 4.7 1.09333333333333 8.63333333333333 4.40666666666667 4.53333333333333 1.09333333333333 7.8
30801.5400770039 14.42 5.32666666666667 0 5.32 4.23333333333333 1.09333333333333 9.1 4.32 4.22666666666667 1.09333333333333 8.10666666666667
30826.5413270664 14.2733333333333 5.39333333333333 0 5.03333333333333 4.09333333333333 1.3 9.24 4.03333333333333 4.09333333333333 1.3 8.24
30851.5425771289 14.4666666666667 5.2 0 5.06666666666667 3.93333333333333 1.26666666666667 9.4 4.06666666666667 3.93333333333333 1.26666666666667 8.4
30876.5438271914 14.5666666666667 5.1 0 5.13333333333333 3.9 1.2 9.43333333333333 4.13333333333333 3.9 1.2 8.43333333333333
30901.5450772539 14.6133333333333 5.05333333333333 0 5.04 3.76 1.29333333333333 9.57333333333333 4.04 3.76 1.29333333333333 8.57333333333333
30926.5463273164 14.2466666666667 5.42 0 4.83333333333333 3.92 1.5 9.41333333333333 3.83333333333333 3.86666666666667 1.5 8.46666666666667
30951.5475773789 13.7933333333333 5.87333333333333 0 4.51333333333333 4.05333333333333 1.82 9.28 3.51333333333333 3.88666666666667 1.82 8.44666666666667
30976.5488274414 14.0666666666667 5.6 0 4.5 3.76666666666667 1.83333333333333 9.56666666666667 3.5 3.6 1.83333333333333 8.73333333333333
31001.5500775039 13.9333333333333 5.67333333333333 0 4.58 3.92 1.75333333333333 9.35333333333333 3.59333333333333 3.71333333333333 1.74 8.56
31026.5513275664 13.98 5.52 0 4.74 3.92666666666667 1.59333333333333 9.24 3.90666666666667 3.76 1.42666666666667 8.40666666666667
31051.5525776289 14.7466666666667 4.75333333333333 0 4.88666666666667 3.30666666666667 1.44666666666667 9.86 4.2 3.14 1.13333333333333 9.02666666666667
31076.5538276914 15.22 4.28 0 4.89333333333333 2.84 1.44 10.3266666666667 4.22666666666667 2.67333333333333 1.10666666666667 9.49333333333333
31101.5550777539 15.7133333333333 3.78666666666667 0 5.14666666666667 2.6 1.18666666666667 10.5666666666667 4.48 2.43333333333333 0.853333333333333 9.73333333333333
31126.5563278164 15.94 3.56 0 5.06 2.28666666666667 1.27333333333333 10.88 4.39333333333333 2.12 0.94 10.0466666666667
31151.5575778789 15.58 3.92 0 4.84666666666667 2.43333333333333 1.48666666666667 10.7333333333333 4.08666666666667 2.26666666666667 1.24666666666667 9.9
31176.5588279414 15.4533333333333 4.04666666666667 0 4.91333333333333 2.62666666666667 1.42 10.54 4.08 2.46 1.25333333333333 9.70666666666667
31201.5600780039 15.2866666666667 4.21333333333333 0 4.84 2.72 1.49333333333333 10.4466666666667 4.00666666666667 2.55333333333333 1.32666666666667 9.61333333333334
31226.5613280664 15.0533333333333 4.44666666666667 0 4.98 3.09333333333333 1.35333333333333 10.0733333333333 4.14666666666667 2.92666666666667 1.18666666666667 9.24
31251.5625781289 14.8733333333333 4.62666666666667 0 5.03333333333333 3.32666666666667 1.3 9.84 4.2 3.16 1.13333333333333 9.00666666666667
31276.5638281914 15.0066666666667 4.49333333333333 0 5.07333333333333 3.23333333333333 1.26 9.93333333333333 4.20666666666667 3.06666666666667 1.12666666666667 9.1
31301.5650782539 14.86 4.64 0 4.84666666666667 3.15333333333333 1.48666666666667 10.0133333333333 3.84666666666667 2.98666666666667 1.48666666666667 9.18
31326.5663283164 14.5133333333333 4.89333333333333 0 4.58666666666667 3.24 1.65333333333333 9.92666666666667 3.70666666666667 3.07333333333333 1.53333333333333 9.09333333333333
31351.5675783789 14.4866666666667 4.84666666666667 0 4.55333333333333 3.23333333333333 1.61333333333333 9.93333333333333 3.72 3.06666666666667 1.44666666666667 9.1
31376.5688284414 14.6666666666667 4.66666666666667 0 4.66666666666667 3.16666666666667 1.5 10 3.83333333333333 3 1.33333333333333 9.16666666666667
31401.5700785039 14.54 4.79333333333333 0 4.62666666666667 3.25333333333333 1.54 9.91333333333333 3.79333333333333 2.92 1.37333333333333 9.24666666666667
31426.5713285664 14.4 4.93333333333333 0 4.45333333333333 3.22 1.71333333333333 9.94666666666667 3.62 2.79333333333333 1.54666666666667 9.37333333333333
31451.5725786289 14.26 5.07333333333333 0 4.52666666666667 3.43333333333333 1.64 9.73333333333333 3.69333333333333 2.93333333333333 1.47333333333333 9.23333333333333
31476.5738286914 14.7266666666667 4.60666666666667 0 4.78 3.22 1.38666666666667 9.94666666666667 3.94666666666667 2.96 1.22 9.20666666666667
31501.5750787539 14.4666666666667 4.86666666666667 0 4.54 3.24 1.62666666666667 9.92666666666667 3.86666666666667 3.07333333333333 1.3 9.09333333333333
31526.5763288164 14.2333333333333 5.1 0 4.44666666666667 3.38 1.72 9.78666666666667 3.69333333333333 3.1 1.47333333333333 9.06666666666667
31551.5775788789 14.22 5.11333333333333 0 4.48 3.42666666666667 1.68666666666667 9.74 3.64666666666667 3.2 1.52 8.96666666666667
31576.5788289414 14.0066666666667 5.32666666666667 0 4.35333333333333 3.51333333333333 1.81333333333333 9.65333333333333 3.63333333333333 3.34666666666667 1.53333333333333 8.82
31601.580079004 13.7666666666667 5.56666666666667 0 4.3 3.7 1.86666666666667 9.46666666666667 3.63333333333333 3.53333333333333 1.53333333333333 8.63333333333333
31626.5813290665 13.8133333333333 5.52 0 4.18666666666667 3.54 1.98 9.62666666666667 3.52 3.37333333333333 1.64666666666667 8.79333333333333
31651.582579129 13.84 5.49333333333333 0 4.10666666666667 3.43333333333333 2.06 9.73333333333333 3.38 3.20666666666667 1.78666666666667 8.96
31676.5838291915 13.5866666666667 5.74666666666667 0 3.95333333333333 3.53333333333333 2.21333333333333 9.63333333333333 3.28666666666667 3.2 1.88 8.96666666666667
31701.585079254 14.2266666666667 5.10666666666667 0 4.1 3.04 2.06666666666667 10.1266666666667 3.43333333333333 2.70666666666667 1.73333333333333 9.46
31726.5863293165 14.2266666666667 5.10666666666667 0 3.98 2.92 2.18666666666667 10.2466666666667 3.31333333333333 2.58666666666667 1.85333333333333 9.58
31751.587579379 13.3066666666667 6.02666666666667 0 3.41333333333333 3.27333333333333 2.75333333333333 9.89333333333333 2.74666666666667 2.86 2.42 9.30666666666667
31776.5888294415 12.8533333333333 6.48 0 3.29333333333333 3.60666666666667 2.87333333333333 9.56 2.62666666666667 2.94666666666667 2.54 9.22
31801.590079504 12.8066666666667 6.52666666666667 0 3.20666666666667 3.56666666666667 2.96 9.6 2.53333333333333 2.9 2.63333333333333 9.26666666666667
31826.5913295665 13.14 6.19333333333333 0 3.34 3.36666666666667 2.82666666666667 9.8 2.50666666666667 2.7 2.66 9.46666666666667
31851.592579629 12.9666666666667 6.36666666666667 0 3.37333333333333 3.57333333333333 2.79333333333333 9.59333333333333 2.54 2.90666666666667 2.62666666666667 9.26
31876.5938296915 12.5066666666667 6.77333333333333 0.00666666666666667 3.55333333333333 4.16 2.61333333333333 8.95333333333333 2.72 3.49333333333333 2.44666666666667 8.62
31901.595079754 12.3733333333333 6.79333333333333 0 3.88666666666667 4.51333333333333 2.28 8.48666666666667 3.05333333333333 3.84666666666667 2.11333333333333 8.15333333333333
31926.5963298165 12.58 6.58666666666667 0 4.06666666666667 4.48666666666667 2.1 8.51333333333333 3.23333333333333 3.82 1.93333333333333 8.18
31951.597579879 12.86 6.30666666666667 0 4.17333333333333 4.31333333333333 1.99333333333333 8.68666666666667 3.42666666666667 3.64666666666667 1.74 8.35333333333333
31976.5988299415 12.4933333333333 6.67333333333333 0 4.04666666666667 4.55333333333333 2.12 8.44666666666667 3.38 3.88666666666667 1.78666666666667 8.11333333333334
32001.600080004 12.38 6.78666666666667 0 4.07333333333333 4.69333333333333 2.09333333333333 8.30666666666667 3.40666666666667 4.02666666666667 1.76 7.97333333333333
32026.6013300665 12.64 6.52666666666667 0 4.02 4.38 2.14666666666667 8.62 3.54 3.73333333333333 1.62666666666667 8.26666666666667
32051.602580129 12.7533333333333 6.41333333333333 0 4 4.24666666666667 2.16666666666667 8.75333333333333 3.66666666666667 3.74666666666667 1.5 8.25333333333333
32076.6038301915 13.3733333333333 5.79333333333333 0 3.96 3.58666666666667 2.20666666666667 9.41333333333333 3.62666666666667 3.08666666666667 1.54 8.91333333333333
32101.605080254 13.24 5.92666666666667 0 3.95333333333333 3.71333333333333 2.21333333333333 9.28666666666667 3.62 3.05333333333333 1.54666666666667 8.94666666666667
32126.6063303165 13.1133333333333 6.05333333333333 0 3.69333333333333 3.58 2.47333333333333 9.42 3.20666666666667 2.91333333333333 1.96 9.08666666666667
32151.607580379 13.4666666666667 5.7 0 3.65333333333333 3.18666666666667 2.51333333333333 9.81333333333333 3.13333333333333 2.52 2.03333333333333 9.48
32176.6088304415 14.0133333333333 5.15333333333333 0 3.66666666666667 2.65333333333333 2.5 10.3466666666667 3 1.98666666666667 2.16666666666667 10.0133333333333
32201.610080504 13.8333333333333 5.33333333333333 0 3.54666666666667 2.71333333333333 2.62 10.2866666666667 2.88 2.04666666666667 2.28666666666667 9.95333333333333
32226.6113305665 13.5333333333333 5.63333333333333 0 3.4 2.86666666666667 2.76666666666667 10.1333333333333 2.73333333333333 2.2 2.43333333333333 9.8
32251.612580629 13.72 5.44666666666667 0 3.60666666666667 2.88666666666667 2.56 10.1133333333333 2.94 2.22 2.22666666666667 9.78
32276.6138306915 13.8333333333333 5.33333333333333 0 3.88666666666667 3.05333333333333 2.28 9.94666666666667 3.22 2.55333333333333 1.94666666666667 9.44666666666667
32301.615080754 14.3866666666667 4.78 0 4.17333333333333 2.78666666666667 1.99333333333333 10.2133333333333 3.50666666666667 2.28666666666667 1.66 9.71333333333333
32326.6163308165 14.4733333333333 4.69333333333333 0 4.16666666666667 2.69333333333333 2 10.3066666666667 3.5 2.27333333333333 1.66666666666667 9.72666666666667
32351.617580879 14.4866666666667 4.63333333333333 0.00666666666666667 4.15333333333333 2.62 2.01333333333333 10.3333333333333 3.48666666666667 2.28666666666667 1.68 9.66666666666667
32376.6188309415 13.7133333333333 5.28666666666667 0 3.90666666666667 3.02666666666667 2.26 9.80666666666667 3.24 2.78666666666667 1.92666666666667 9.04666666666667
32401.6200810041 13.7866666666667 5.21333333333333 0 3.87333333333333 2.92 2.29333333333333 9.91333333333333 3.20666666666667 2.79333333333333 1.96 9.04
32426.6213310666 13.8733333333333 5.12666666666667 0 4.31333333333333 3.27333333333333 1.85333333333333 9.56 3.64666666666667 3.27333333333333 1.52 8.56
32451.6225811291 13.5066666666667 5.49333333333333 0 4.18666666666667 3.51333333333333 1.98 9.32 3.42666666666667 3.51333333333333 1.74 8.32
32476.6238311916 13.7866666666667 5.21333333333333 0 4.16666666666667 3.21333333333333 2 9.62 3.33333333333333 3.21333333333333 1.83333333333333 8.62
32501.6250812541 13.8533333333333 5.14666666666667 0 4.14666666666667 3.12666666666667 2.02 9.70666666666667 3.31333333333333 3.12666666666667 1.85333333333333 8.70666666666667
32526.6263313166 13.8666666666667 5.13333333333333 0 4.22 3.18666666666667 1.94666666666667 9.64666666666667 3.38666666666667 3.18666666666667 1.78 8.64666666666667
32551.6275813791 14.4133333333333 4.58666666666667 0 4.44 2.86 1.72666666666667 9.97333333333333 3.60666666666667 2.86 1.56 8.97333333333333
32576.6288314416 14.2866666666667 4.71333333333333 0 4.64666666666667 3.19333333333333 1.52 9.64 3.81333333333333 3.19333333333333 1.35333333333333 8.64
32601.6300815041 13.86 5.14 0 4.34666666666667 3.32 1.82 9.51333333333333 3.51333333333333 3.32 1.65333333333333 8.51333333333333
32626.6313315666 13.1866666666667 5.81333333333333 0 3.79333333333333 3.44 2.37333333333333 9.39333333333333 2.96 3.44 2.20666666666667 8.39333333333333
32651.6325816291 13.0933333333333 5.90666666666667 0 3.69333333333333 3.43333333333333 2.47333333333333 9.4 2.96 3.43333333333333 2.20666666666667 8.4
32676.6338316916 12.78 6.22 0 3.48666666666667 3.54 2.68 9.29333333333333 2.82 3.54 2.34666666666667 8.29333333333333
32701.6350817541 12.3133333333333 6.68666666666667 0 3.39333333333333 3.91333333333333 2.77333333333333 8.92 2.72666666666667 3.91333333333333 2.44 7.92
32726.6363318166 11.9266666666667 7.07333333333333 0 3.46666666666667 4.37333333333333 2.7 8.46 2.8 4.13333333333333 2.36666666666667 7.7
32751.6375818791 11.5 7.5 0 3.56 4.89333333333333 2.60666666666667 7.94 2.99333333333333 4.50666666666667 2.17333333333333 7.32666666666667
32776.6388319416 11.64 7.36 0 3.35333333333333 4.54666666666667 2.81333333333333 8.28666666666667 2.85333333333333 4.21333333333333 2.31333333333333 7.62
32801.6400820041 11.3733333333333 7.62666666666667 0 3.47333333333333 4.93333333333333 2.69333333333333 7.9 2.97333333333333 4.6 2.19333333333333 7.23333333333333
32826.6413320666 10.7733333333333 8.22666666666667 0 3.34 5.4 2.82666666666667 7.43333333333333 2.84 4.93333333333333 2.32666666666667 6.9
32851.6425821291 10.5866666666667 8.41333333333333 0 3.59333333333333 5.84 2.57333333333333 6.99333333333333 3.09333333333333 5.34 2.07333333333333 6.49333333333333
32876.6438321916 10.7266666666667 8.27333333333333 0 3.66666666666667 5.77333333333333 2.5 7.06 3.21333333333333 5.27333333333333 1.95333333333333 6.56
32901.6450822541 10.96 8.04 0 3.96 5.83333333333333 2.20666666666667 7 3.46 5.33333333333333 1.70666666666667 6.5
32926.6463323166 11.2133333333333 7.78666666666667 0 4 5.62 2.16666666666667 7.21333333333333 3.5 5.12 1.66666666666667 6.71333333333333
32951.6475823791 11.4666666666667 7.53333333333333 0 3.98 5.34666666666667 2.18666666666667 7.48666666666667 3.48 4.76666666666667 1.68666666666667 7.06666666666667
32976.6488324416 11.44 7.56 0 4.00666666666667 5.4 2.16 7.43333333333333 3.43333333333333 4.73333333333333 1.73333333333333 7.1
33001.6500825041 11.4866666666667 7.43333333333333 0 3.77333333333333 5.12 2.31333333333333 7.71333333333333 3.10666666666667 4.45333333333333 1.98 7.38
33026.6513325666 11.74 7.09333333333333 0 3.66666666666667 4.76 2.33333333333333 8.07333333333333 3 4.09333333333333 2 7.74
33051.6525826291 11.8466666666667 6.98666666666667 0 3.6 4.58666666666667 2.4 8.24666666666667 2.93333333333333 3.92 2.06666666666667 7.91333333333333
33076.6538326916 11.5933333333333 7.24 0 3.5 4.74 2.5 8.09333333333333 2.83333333333333 4.16 2.16666666666667 7.67333333333333
33101.6550827541 11.98 6.85333333333333 0 3.62 4.47333333333333 2.38 8.36 2.95333333333333 3.97333333333333 2.04666666666667 7.86
33126.6563328166 12.18 6.56 0 3.72666666666667 4.38 2.18 8.45333333333333 3.06 3.88 1.84666666666667 7.95333333333333
33151.6575828791 11.9666666666667 6.7 0 3.91333333333333 4.78 1.92 8.05333333333333 3.24666666666667 4.28 1.58666666666667 7.55333333333333
33176.6588329416 12.64 6.02666666666667 0 4.14 4.33333333333333 1.69333333333333 8.5 3.47333333333333 3.83333333333333 1.36 8
33201.6600830042 12.8733333333333 5.79333333333333 0 4.06 4.02 1.77333333333333 8.81333333333333 3.5 3.48 1.33333333333333 8.35333333333333
33226.6613330667 12.4666666666667 6.2 0 3.89333333333333 4.26 1.94 8.57333333333333 3.5 3.59333333333333 1.33333333333333 8.24
33251.6625831292 12.4466666666667 6.22 0 3.86666666666667 4.25333333333333 1.96666666666667 8.58 3.39333333333333 3.70666666666667 1.44 8.12666666666667
33276.6638331917 12.06 6.60666666666667 0 3.62666666666667 4.4 2.20666666666667 8.43333333333333 3.18666666666667 3.9 1.64666666666667 7.93333333333333
33301.6650832542 12.5466666666667 6.12 0 3.75333333333333 4.04 2.08 8.79333333333333 3.25333333333333 3.54 1.58 8.29333333333333
33326.6663333167 12.4266666666667 6.24 0 3.74666666666667 4.15333333333333 2.08666666666667 8.68 3.41333333333333 3.65333333333333 1.42 8.18
33351.6675833792 12.2533333333333 6.41333333333333 0 4.03333333333333 4.61333333333333 1.8 8.22 3.5 4.11333333333333 1.33333333333333 7.72
33376.6688334417 12.66 6.00666666666667 0 4.5 4.67333333333333 1.33333333333333 8.16 3.68666666666667 4.17333333333333 1.14666666666667 7.66
33401.6700835042 13.3133333333333 5.35333333333333 0 4.83333333333333 4.35333333333333 1 8.48 3.83333333333333 3.85333333333333 1 7.98
33426.6713335667 13.44 5.22666666666667 0 4.81333333333333 4.20666666666667 1.02 8.62666666666667 3.81333333333333 3.70666666666667 1.02 8.12666666666667
33451.6725836292 13.2533333333333 5.41333333333333 0 4.63333333333333 4.21333333333333 1.2 8.62 3.63333333333333 3.84 1.2 7.99333333333333
33476.6738336917 13.0066666666667 5.66 0 4.30666666666667 4.13333333333333 1.52666666666667 8.7 3.36666666666667 3.83333333333333 1.46666666666667 8
33501.6750837542 12.4266666666667 6.24 0 3.78 4.18666666666667 2.05333333333333 8.64666666666667 2.94666666666667 3.99333333333333 1.88666666666667 7.84
33526.6763338167 12 6.66666666666667 0 3.57333333333333 4.40666666666667 2.26 8.42666666666667 2.74666666666667 3.98666666666667 2.08666666666667 7.84666666666667
33551.6775838792 11.7066666666667 6.96 0 3.37333333333333 4.5 2.46 8.33333333333333 2.70666666666667 4 2.12666666666667 7.83333333333333
33576.6788339417 11.76 6.90666666666667 0 3.5 4.57333333333333 2.33333333333333 8.26 2.83333333333333 4.07333333333333 2 7.76
33601.6800840042 11.7133333333333 6.95333333333333 0 3.34666666666667 4.46666666666667 2.48666666666667 8.36666666666667 2.68 3.96666666666667 2.15333333333333 7.86666666666667
33626.6813340667 12.1866666666667 6.48 0 3.50666666666667 4.15333333333333 2.32666666666667 8.68 2.95333333333333 3.65333333333333 1.88 8.18
33651.6825841292 12.36 6.30666666666667 0 3.84666666666667 4.32 1.98666666666667 8.51333333333333 3.34666666666667 3.82 1.48666666666667 8.01333333333333
33676.6838341917 12.4466666666667 6.16 0 3.96 4.28666666666667 1.87333333333333 8.48666666666667 3.33333333333333 3.84666666666667 1.5 7.98666666666667
33701.6850842542 12.6333333333333 5.86666666666667 0 4.11333333333333 4.14666666666667 1.72 8.52 3.44666666666667 3.81333333333333 1.38666666666667 8.02
33726.6863343167 12.36 6.14 0 4 4.30666666666667 1.83333333333333 8.36 3.33333333333333 3.97333333333333 1.5 7.86
33751.6875843792 12.1066666666667 6.39333333333333 0 4.04666666666667 4.60666666666667 1.78666666666667 8.06 3.38 4.27333333333333 1.45333333333333 7.56
33776.6888344417 12.1333333333333 6.36666666666667 0 4.18666666666667 4.72 1.64666666666667 7.94666666666667 3.52 4.38666666666667 1.31333333333333 7.44666666666667
33801.6900845042 12.7066666666667 5.79333333333333 0 4.33333333333333 4.29333333333333 1.5 8.37333333333333 3.66666666666667 3.96 1.16666666666667 7.87333333333333
33826.6913345667 12.7866666666667 5.71333333333333 0 4.25333333333333 4.13333333333333 1.58 8.53333333333333 3.56666666666667 3.8 1.26666666666667 8.03333333333333
33851.6925846292 12.88 5.62 0 4.33333333333333 4.12 1.5 8.54666666666667 3.5 3.78666666666667 1.33333333333333 8.04666666666667
33876.6938346917 12.88 5.62 0 4.36 4.14666666666667 1.47333333333333 8.52 3.52666666666667 3.69333333333333 1.30666666666667 8.14
33901.6950847542 13.7066666666667 4.76 0.00666666666666667 4.73333333333333 3.66 1.1 8.97333333333333 3.9 3.3 0.933333333333333 8.5
33926.6963348167 13.4333333333333 4.9 0 4.48666666666667 3.55333333333333 1.34666666666667 8.94666666666667 3.65333333333333 3.22 1.18 8.44666666666667
33951.6975848792 12.8866666666667 5.44666666666667 0 4.07333333333333 3.68666666666667 1.76 8.81333333333333 3.24 3.35333333333333 1.59333333333333 8.31333333333333
33976.6988349417 12.7133333333333 5.62 0 4 3.78666666666667 1.83333333333333 8.71333333333333 3.16666666666667 3.45333333333333 1.66666666666667 8.21333333333333
34001.7000850043 12.3666666666667 5.96666666666667 0 4.02 4.15333333333333 1.81333333333333 8.34666666666667 3.32666666666667 3.82 1.50666666666667 7.84666666666667
34026.7013350668 12.3533333333333 5.98 0 4.00666666666667 4.15333333333333 1.82666666666667 8.34666666666667 3.34 3.74 1.49333333333333 7.92666666666667
34051.7025851293 12.0466666666667 6.28666666666667 0 4.05333333333333 4.50666666666667 1.78 7.99333333333333 3.38666666666667 4.00666666666667 1.44666666666667 7.66
34076.7038351918 11.7466666666667 6.58666666666667 0 3.93333333333333 4.68666666666667 1.9 7.81333333333333 3.26666666666667 4.18666666666667 1.56666666666667 7.48
34101.7050852543 11.46 6.87333333333333 0 3.72666666666667 4.76666666666667 2.10666666666667 7.73333333333333 3.06 4.26666666666667 1.77333333333333 7.4
34126.7063353168 11.7933333333333 6.54 0 3.59333333333333 4.3 2.24 8.2 2.92666666666667 4 1.90666666666667 7.66666666666667
34151.7075853793 12.0933333333333 6.24 0 3.66 4.06666666666667 2.17333333333333 8.43333333333333 2.99333333333333 3.9 1.84 7.76666666666667
34176.7088354418 12.3666666666667 5.96666666666667 0 3.73333333333333 3.86666666666667 2.1 8.63333333333333 3.15333333333333 3.7 1.68 7.96666666666667
34201.7100855043 12.1866666666667 6.09333333333333 0.00666666666666667 3.60666666666667 3.86666666666667 2.22666666666667 8.58 3.27333333333333 3.78 1.56 7.83333333333333
34226.7113355668 12.44 5.72666666666667 0 3.8 3.69333333333333 2.03333333333333 8.64 3.46666666666667 3.68 1.36666666666667 7.82
34251.7125856293 12.56 5.60666666666667 0 3.83333333333333 3.60666666666667 2 8.72666666666667 3.5 3.44 1.33333333333333 8.06
34276.7138356918 11.9533333333333 6.21333333333333 0 3.57333333333333 3.95333333333333 2.26 8.38 3.29333333333333 3.64666666666667 1.54 7.85333333333333
34301.7150857543 11.5933333333333 6.57333333333333 0 3.33333333333333 4.07333333333333 2.5 8.26 3.16666666666667 3.74 1.66666666666667 7.76
34326.7163358168 11.5466666666667 6.62 0 3.44666666666667 4.23333333333333 2.38666666666667 8.1 3.28 3.9 1.55333333333333 7.6
34351.7175858793 11.5466666666667 6.62 0 3.55333333333333 4.34 2.28 7.99333333333333 3.33333333333333 4.00666666666667 1.5 7.49333333333333
34376.7188359418 11.52 6.64666666666667 0 3.62 4.43333333333333 2.21333333333333 7.9 3.26 4.1 1.57333333333333 7.4
34401.7200860043 11.6933333333333 6.47333333333333 0 3.72666666666667 4.36666666666667 2.10666666666667 7.96666666666667 3.21333333333333 4.03333333333333 1.62 7.46666666666667
34426.7213360668 11.22 6.82666666666667 0.00666666666666667 3.55333333333333 4.54666666666667 2.28 7.66666666666667 2.88666666666667 4.22 1.94666666666667 7.16
34451.7225861293 11.2 6.8 0 3.50666666666667 4.47333333333333 2.32666666666667 7.69333333333333 2.84 4.30666666666667 1.99333333333333 7.02666666666667
34476.7238361918 11.5933333333333 6.40666666666667 0 3.79333333333333 4.36666666666667 2.04 7.8 3.11333333333333 4.2 1.72 7.13333333333333
34501.7250862543 12.2533333333333 5.74666666666667 0 4 3.91333333333333 1.83333333333333 8.25333333333333 3.16666666666667 3.72 1.66666666666667 7.61333333333333
34526.7263363168 12.3933333333333 5.60666666666667 0 4.16 3.93333333333333 1.67333333333333 8.23333333333333 3.16666666666667 3.6 1.66666666666667 7.73333333333333
34551.7275863793 12.64 5.36 0 4.14 3.66666666666667 1.69333333333333 8.5 3.14 3.33333333333333 1.69333333333333 8
34576.7288364418 12.3866666666667 5.61333333333333 0 4 3.78 1.83333333333333 8.38666666666667 3 3.44666666666667 1.83333333333333 7.88666666666667
34601.7300865043 11.98 6.02 0 4 4.18666666666667 1.83333333333333 7.98 3 3.85333333333333 1.83333333333333 7.48
34626.7313365668 11.72 6.28 0 3.82 4.26666666666667 2.01333333333333 7.9 2.86666666666667 3.93333333333333 1.96666666666667 7.4
34651.7325866293 11.7 6.3 0 3.83333333333333 4.3 2 7.86666666666667 3 3.96666666666667 1.83333333333333 7.36666666666667
34676.7338366918 11.6866666666667 6.31333333333333 0 3.83333333333333 4.31333333333333 2 7.85333333333333 3 3.98 1.83333333333333 7.35333333333333
34701.7350867543 11.8066666666667 6.19333333333333 0 3.94 4.3 1.89333333333333 7.86666666666667 3.10666666666667 3.96666666666667 1.72666666666667 7.36666666666667
34726.7363368168 11.5266666666667 6.47333333333333 0 3.87333333333333 4.51333333333333 1.96 7.65333333333333 3.16 4.04666666666667 1.67333333333333 7.28666666666667
34751.7375868793 10.5266666666667 7.47333333333333 0 3.55333333333333 5.19333333333333 2.28 6.97333333333333 2.88666666666667 4.66 1.94666666666667 6.67333333333333
34776.7388369418 10.0066666666667 7.99333333333334 0 3.18666666666667 5.34666666666667 2.64666666666667 6.82 2.56 4.68 2.27333333333333 6.65333333333333
34801.7400870043 10.1133333333333 7.88666666666667 0 2.92 4.97333333333333 2.91333333333333 7.19333333333333 2.4 4.30666666666667 2.43333333333333 7.02666666666667
34826.7413370669 10.58 7.42 0 2.9 4.48666666666667 2.93333333333333 7.68 2.23333333333333 3.82 2.6 7.51333333333333
34851.7425871294 10.5333333333333 7.46666666666667 0 2.78666666666667 4.42 3.04666666666667 7.74666666666667 2.12 3.75333333333333 2.71333333333333 7.58
34876.7438371919 10.6266666666667 7.37333333333333 0 2.84 4.38 2.99333333333333 7.78666666666667 2.17333333333333 3.71333333333333 2.66 7.62
34901.7450872544 11.0866666666667 6.91333333333333 0 3.32666666666667 4.40666666666667 2.50666666666667 7.76 2.5 3.64 2.33333333333333 7.69333333333333
34926.7463373169 10.9066666666667 7.09333333333333 0 3.36 4.62 2.47333333333333 7.54666666666667 2.52666666666667 3.78666666666667 2.30666666666667 7.54666666666667
34951.7475873794 11.3666666666667 6.63333333333333 0 3.72 4.52 2.11333333333333 7.64666666666667 2.75333333333333 3.68666666666667 2.08 7.64666666666667
34976.7488374419 11.6866666666667 6.31333333333333 0 3.83333333333333 4.31333333333333 2 7.85333333333333 2.83333333333333 3.74 2 7.59333333333333
35001.7500875044 11.8466666666667 6.15333333333333 0 3.83333333333333 4.15333333333333 2 8.01333333333333 2.83333333333333 3.65333333333333 2 7.68
35026.7513375669 12.08 5.92 0 3.92666666666667 4.01333333333333 1.90666666666667 8.15333333333333 2.92666666666667 3.51333333333333 1.90666666666667 7.82
35051.7525876294 12.2533333333333 5.74666666666667 0 3.89333333333333 3.80666666666667 1.94 8.36 2.89333333333333 3.30666666666667 1.94 8.02666666666667
35076.7538376919 12.5333333333333 5.46666666666667 0 4 3.63333333333333 1.83333333333333 8.53333333333333 3 3.13333333333333 1.83333333333333 8.2
35101.7550877544 12.6733333333333 5.32666666666667 0 4.14666666666667 3.64 1.68666666666667 8.52666666666667 3.14666666666667 3.14 1.68666666666667 8.19333333333333
35126.7563378169 12.8533333333333 5.14666666666667 0 4 3.31333333333333 1.83333333333333 8.85333333333333 3 2.90666666666667 1.83333333333333 8.42666666666667
35151.7575878794 12.6866666666667 5.31333333333333 0 4.04666666666667 3.52666666666667 1.78666666666667 8.64 3.04666666666667 3.19333333333333 1.78666666666667 8.14
35176.7588379419 12.2466666666667 5.7 0 3.98 3.84666666666667 1.85333333333333 8.26666666666667 3.06 3.51333333333333 1.77333333333333 7.76666666666667
35201.7600880044 12.7066666666667 5.12666666666667 0 4.2 3.49333333333333 1.63333333333333 8.50666666666667 3.38666666666667 3.26666666666667 1.44666666666667 7.9
35226.7613380669 12.76 5.07333333333333 0 3.85333333333333 3.09333333333333 1.98 8.90666666666667 3.18 2.92666666666667 1.65333333333333 8.24
35251.7625881294 12.9333333333333 4.9 0 4.16666666666667 3.23333333333333 1.66666666666667 8.76666666666667 3.33333333333333 3.06666666666667 1.5 8.1
35276.7638381919 12.76 5.07333333333333 0 4.16666666666667 3.40666666666667 1.66666666666667 8.59333333333333 3.33333333333333 3.24 1.5 7.92666666666667
35301.7650882544 12.4733333333333 5.36 0 4.14666666666667 3.67333333333333 1.68666666666667 8.32666666666667 3.46666666666667 3.50666666666667 1.36666666666667 7.66
35326.7663383169 12.3333333333333 5.5 0 4.13333333333333 3.8 1.7 8.2 3.48666666666667 3.63333333333333 1.34666666666667 7.53333333333333
35351.7675883794 11.9266666666667 5.90666666666667 0 4.15333333333333 4.22666666666667 1.68 7.77333333333333 3.48666666666667 4.06 1.34666666666667 7.10666666666667
35376.7688384419 12.0066666666667 5.82666666666667 0 4.32 4.31333333333333 1.51333333333333 7.68666666666667 3.65333333333333 4.13333333333333 1.18 7.03333333333333
35401.7700885044 11.96 5.87333333333333 0 4.34666666666667 4.38666666666667 1.48666666666667 7.61333333333333 3.68 4.05333333333333 1.15333333333333 7.11333333333333
35426.7713385669 11.9333333333333 5.73333333333333 0.00666666666666667 4.5 4.4 1.33333333333333 7.43333333333333 3.83333333333333 4.06666666666667 1 6.93333333333333
35451.7725886294 11.96 5.70666666666667 0 4.46666666666667 4.34 1.36666666666667 7.49333333333333 3.8 4.00666666666667 1.03333333333333 6.99333333333333
35476.7738386919 11.8933333333333 5.77333333333333 0 4.28 4.22 1.55333333333333 7.61333333333333 3.66666666666667 3.88666666666667 1.16666666666667 7.11333333333333
35501.7750887544 11.7333333333333 5.93333333333333 0 4.17333333333333 4.27333333333333 1.66 7.56 3.67333333333333 3.92666666666667 1.16 7.07333333333333
35526.7763388169 11.5133333333333 6.15333333333333 0 4.42 4.74 1.41333333333333 7.09333333333333 3.92 4.24 0.913333333333333 6.76
35551.7775888794 11.3 6.36666666666667 0 4.46 4.99333333333333 1.37333333333333 6.84 3.96 4.49333333333333 0.873333333333333 6.50666666666667
35576.7788389419 11.5333333333333 6.13333333333333 0 4.42666666666667 4.72666666666667 1.40666666666667 7.10666666666667 3.88666666666667 4.22666666666667 0.946666666666667 6.77333333333333
35601.7800890045 11.4866666666667 6.18 0 4.16666666666667 4.51333333333333 1.66666666666667 7.32 3.50666666666667 4.01333333333333 1.32666666666667 6.98666666666667
35626.781339067 11.7466666666667 5.92 0 4.12666666666667 4.21333333333333 1.70666666666667 7.62 3.62666666666667 3.71333333333333 1.20666666666667 7.28666666666667
35651.7825891295 12.0866666666667 5.58 0 4.32 4.06666666666667 1.51333333333333 7.76666666666667 3.66666666666667 3.56666666666667 1.16666666666667 7.43333333333333
35676.783839192 12.6533333333333 5.01333333333333 0 4.51333333333333 3.69333333333333 1.32 8.14 3.73333333333333 3.19333333333333 1.1 7.80666666666667
35701.7850892545 12.5 5.16666666666667 0 4.26666666666667 3.6 1.56666666666667 8.23333333333333 3.6 3.1 1.23333333333333 7.9
35726.786339317 12.5666666666667 5.1 0 3.88666666666667 3.15333333333333 1.94666666666667 8.68 3.22 2.68 1.61333333333333 8.32
35751.7875893795 12.42 5.24666666666667 0 3.72 3.13333333333333 2.11333333333333 8.7 3.05333333333333 2.93333333333333 1.78 8.06666666666667
35776.788839442 11.9066666666667 5.65333333333333 0 3.71333333333333 3.53333333333333 2.12 8.19333333333333 3.04666666666667 3.36666666666667 1.78666666666667 7.52666666666667
35801.7900895045 12.1533333333333 5.34666666666667 0 4.09333333333333 3.60666666666667 1.74 8.06 3.42666666666667 3.44 1.40666666666667 7.39333333333333
35826.791339567 11.74 5.76 0 4.25333333333333 4.18 1.58 7.48666666666667 3.58666666666667 4.01333333333333 1.24666666666667 6.82
35851.7925896295 11.86 5.64 0 4.46666666666667 4.27333333333333 1.36666666666667 7.39333333333333 3.8 4.06666666666667 1.03333333333333 6.76666666666667
35876.793839692 12.12 5.38 0 4.82666666666667 4.37333333333333 1.00666666666667 7.29333333333333 4.16 3.88666666666667 0.673333333333333 6.94666666666667
35901.7950897545 11.6933333333333 5.80666666666667 0 5.03333333333333 5.00666666666667 0.8 6.66 4.36666666666667 4.50666666666667 0.466666666666667 6.32666666666667
35926.796339817 11.4133333333333 6.08666666666667 0 5.01333333333333 5.26666666666667 0.82 6.4 4.34666666666667 4.76666666666667 0.486666666666667 6.06666666666667
35951.7975898795 11.64 5.86 0 4.99333333333333 5.02 0.84 6.64666666666667 4.32666666666667 4.52 0.506666666666667 6.31333333333333
35976.798839942 12.58 4.92 0 4.87333333333333 3.96 0.96 7.70666666666667 4.1 3.44666666666667 0.733333333333333 7.38666666666667
36001.8000900045 12.08 5.42 0 4.5 4.08666666666667 1.33333333333333 7.58 3.83333333333333 3.42 1 7.41333333333333
36026.801340067 12.1866666666667 5.31333333333333 0 4.44666666666667 3.92666666666667 1.38666666666667 7.74 3.78666666666667 3.26 1.04666666666667 7.57333333333333
36051.8025901295 12.2666666666667 5.23333333333333 0 4.48666666666667 3.88666666666667 1.34666666666667 7.78 3.82 3.22 1.01333333333333 7.61333333333333
36076.803840192 12.9466666666667 4.55333333333333 0 4.62666666666667 3.34666666666667 1.20666666666667 8.32 3.96 2.72 0.873333333333333 8.11333333333334
36101.8050902545 13.1733333333333 4.32666666666667 0 4.66666666666667 3.16 1.16666666666667 8.50666666666667 4 2.66 0.833333333333333 8.17333333333333
36126.806340317 13.0866666666667 4.41333333333333 0 4.75333333333333 3.33333333333333 1.08 8.33333333333333 4.08666666666667 2.83333333333333 0.746666666666667 8
36151.8075903795 12.92 4.58 0 4.83333333333333 3.58 1 8.08666666666667 4.16666666666667 3.08 0.666666666666667 7.75333333333333
36176.808840442 13.1133333333333 4.38 0.00666666666666667 4.80666666666667 3.35333333333333 1.02666666666667 8.30666666666667 4.13333333333333 3 0.7 7.82666666666667
36201.8100905045 12.92 4.41333333333333 0 4.83333333333333 3.41333333333333 1 8.08666666666667 4 3.08 0.833333333333333 7.58666666666667
36226.811340567 12.84 4.49333333333333 0 4.77333333333333 3.43333333333333 1.06 8.06666666666667 3.94 3.1 0.893333333333333 7.56666666666667
36251.8125906295 13.24 4.09333333333333 0 5 3.26 0.833333333333333 8.24 4.16666666666667 2.92666666666667 0.666666666666667 7.74
36276.813840692 13.32 4.01333333333333 0 5.1 3.28 0.733333333333333 8.22 4.26666666666667 2.94666666666667 0.566666666666667 7.72
36301.8150907545 13.7 3.63333333333333 0 5.23333333333333 3.03333333333333 0.6 8.46666666666667 4.29333333333333 2.7 0.54 7.96666666666667
36326.816340817 13.5666666666667 3.76666666666667 0 5.24666666666667 3.18 0.586666666666667 8.32 4.28 2.84666666666667 0.553333333333333 7.82
36351.8175908795 13.2866666666667 4.04666666666667 0 5.08 3.29333333333333 0.753333333333333 8.20666666666667 4.24666666666667 2.96 0.586666666666667 7.70666666666667
36376.818840942 13.1533333333333 4.18 0 4.84 3.18666666666667 0.993333333333333 8.31333333333333 4.16666666666667 2.85333333333333 0.666666666666667 7.81333333333333
36401.8200910045 13.3666666666667 3.96666666666667 0 4.84666666666667 2.98 0.986666666666667 8.52 4.16666666666667 2.64666666666667 0.666666666666667 8.02
36426.8213410671 13.4333333333333 3.9 0 5.12666666666667 3.19333333333333 0.706666666666667 8.30666666666667 4.16666666666667 2.86 0.666666666666667 7.80666666666667
36451.8225911296 13.2266666666667 4.10666666666667 0 5.06 3.33333333333333 0.773333333333333 8.16666666666667 4.06 3 0.773333333333333 7.66666666666667
36476.8238411921 12.8266666666667 4.5 0.00666666666666667 4.89333333333333 3.56 0.94 7.93333333333333 3.89333333333333 3.22666666666667 0.94 7.43333333333333
36501.8250912546 12.8333333333333 4.33333333333333 0 4.90666666666667 3.40666666666667 0.926666666666667 7.92666666666667 3.90666666666667 3.07333333333333 0.926666666666667 7.42666666666667
36526.8263413171 13.0866666666667 4.04 0.00666666666666667 4.92666666666667 3.13333333333333 0.906666666666667 8.16 4 2.83333333333333 0.833333333333333 7.62666666666667
36551.8275913796 13.36 3.64 0 5.08 2.88666666666667 0.753333333333333 8.28 4.24666666666667 2.72 0.586666666666667 7.61333333333333
36576.8288414421 13.66 3.34 0 5.16666666666667 2.67333333333333 0.666666666666667 8.49333333333333 4.33333333333333 2.50666666666667 0.5 7.82666666666667
36601.8300915046 13.6333333333333 3.36666666666667 0 5.16 2.69333333333333 0.673333333333333 8.47333333333333 4.32666666666667 2.52666666666667 0.506666666666667 7.80666666666667
36626.8313415671 13.66 3.34 0 5.16666666666667 2.67333333333333 0.666666666666667 8.49333333333333 4.33333333333333 2.50666666666667 0.5 7.82666666666667
36651.8325916296 13.36 3.64 0 5.07333333333333 2.88 0.76 8.28666666666667 4.18666666666667 2.60666666666667 0.646666666666667 7.72666666666667
36676.8338416921 13.04 3.96 0 4.8 2.92666666666667 1.03333333333333 8.24 3.96666666666667 2.59333333333333 0.866666666666667 7.74
36701.8350917546 13.04 3.96 0 4.79333333333333 2.92 1.04 8.24666666666667 3.96 2.58666666666667 0.873333333333333 7.74666666666667
36726.8363418171 12.9866666666667 4.01333333333333 0 5 3.18 0.833333333333333 7.98666666666667 4.16666666666667 2.84666666666667 0.666666666666667 7.48666666666667
36751.8375918796 12.8533333333333 4.14666666666667 0 4.86666666666667 3.18 0.966666666666667 7.98666666666667 4.03333333333333 2.84666666666667 0.8 7.48666666666667
36776.8388419421 13.0866666666667 3.91333333333333 0 5 3.08 0.833333333333333 8.08666666666667 4.16666666666667 2.74666666666667 0.666666666666667 7.58666666666667
36801.8400920046 13.2533333333333 3.74666666666667 0 5 2.91333333333333 0.833333333333333 8.25333333333333 4.16666666666667 2.7 0.666666666666667 7.63333333333333
36826.8413420671 13.2 3.8 0 4.81333333333333 2.78 1.02 8.38666666666667 4.08666666666667 2.61333333333333 0.746666666666667 7.72
36851.8425921296 12.8066666666667 4.19333333333333 0 4.68666666666667 3.04666666666667 1.14666666666667 8.12 4.11333333333333 2.88 0.72 7.45333333333333
36876.8438421921 12.98 4.02 0 4.60666666666667 2.79333333333333 1.22666666666667 8.37333333333333 4.04 2.62666666666667 0.793333333333333 7.70666666666667
36901.8450922546 12.9666666666667 4.03333333333333 0 4.5 2.7 1.33333333333333 8.46666666666667 3.83333333333333 2.53333333333333 1 7.8
36926.8463423171 13.0333333333333 3.96666666666667 0 4.57333333333333 2.70666666666667 1.26 8.46 3.90666666666667 2.68666666666667 0.926666666666667 7.64666666666667
36951.8475923796 13.5533333333333 3.44666666666667 0 4.76666666666667 2.38 1.06666666666667 8.78666666666667 4.1 2.38 0.733333333333333 7.95333333333333
36976.8488424421 13.5466666666667 3.45333333333333 0 4.75333333333333 2.37333333333333 1.08 8.79333333333333 4.06 2.37333333333333 0.773333333333333 7.96
37001.8500925046 13.3066666666667 3.69333333333333 0 4.83333333333333 2.69333333333333 1 8.47333333333333 4 2.69333333333333 0.833333333333333 7.64
37026.8513425671 12.7066666666667 4.29333333333333 0 4.77333333333333 3.23333333333333 1.06 7.93333333333333 3.94 3.23333333333333 0.893333333333333 7.1
37051.8525926296 12.6266666666667 4.37333333333333 0 4.66 3.2 1.17333333333333 7.96666666666667 3.82666666666667 3.2 1.00666666666667 7.13333333333333
37076.8538426921 12.32 4.68 0 4.66666666666667 3.51333333333333 1.16666666666667 7.65333333333333 3.83333333333333 3.51333333333333 1 6.82
37101.8550927546 12.7066666666667 4.22666666666667 0 4.86666666666667 3.26 0.966666666666667 7.84 4.03333333333333 3.26 0.8 7.00666666666667
37126.8563428171 12.98 3.85333333333333 0 4.96666666666667 2.98666666666667 0.866666666666667 8.01333333333333 4.13333333333333 2.98666666666667 0.7 7.18
37151.8575928796 13.3333333333333 3.5 0 4.94 2.60666666666667 0.893333333333333 8.39333333333333 4.10666666666667 2.60666666666667 0.726666666666667 7.56
37176.8588429421 12.8666666666667 3.96666666666667 0 4.65333333333333 2.78666666666667 1.18 8.21333333333333 3.82 2.78666666666667 1.01333333333333 7.38
37201.8600930047 12.18 4.65333333333333 0 4.5 3.32 1.33333333333333 7.68 3.66666666666667 3.32 1.16666666666667 6.84666666666667
37226.8613430672 11.7 5.03333333333333 0.00666666666666667 4.15333333333333 3.45333333333333 1.58 7.54666666666667 3.4 3.45333333333333 1.33333333333333 6.71333333333333
37251.8625931297 11.64 5.02666666666667 0 4 3.36 1.66666666666667 7.64 3.33333333333333 3.36 1.33333333333333 6.80666666666667
37276.8638431922 11.3466666666667 5.32 0 3.86 3.51333333333333 1.80666666666667 7.48666666666667 3.19333333333333 3.50666666666667 1.47333333333333 6.66
37301.8650932547 11.3866666666667 5.28 0 3.88666666666667 3.5 1.78 7.5 3.22 3.33333333333333 1.44666666666667 6.83333333333333
37326.8663433172 11.8066666666667 4.86 0 4.09333333333333 3.28666666666667 1.57333333333333 7.71333333333333 3.26666666666667 3.12 1.4 7.04666666666667
37351.8675933797 11.84 4.82666666666667 0 3.95333333333333 3.11333333333333 1.71333333333333 7.88666666666667 3.16666666666667 2.94666666666667 1.5 7.22
37376.8688434422 11.9 4.76666666666667 0 3.97333333333333 3.07333333333333 1.69333333333333 7.92666666666667 3.16 2.74666666666667 1.50666666666667 7.42
37401.8700935047 11.9066666666667 4.76 0 4.06666666666667 3.16 1.6 7.84 3.23333333333333 2.81333333333333 1.43333333333333 7.35333333333333
37426.8713435672 11.8466666666667 4.82 0 4.16666666666667 3.32 1.5 7.68 3.33333333333333 2.82 1.33333333333333 7.34666666666667
37451.8725936297 11.6266666666667 5.04 0 4.04666666666667 3.42 1.62 7.58 3.21333333333333 2.92 1.45333333333333 7.24666666666667
37476.8738436922 11.38 5.28666666666667 0 3.76 3.38 1.90666666666667 7.62 2.92666666666667 2.88 1.74 7.28666666666667
37501.8750937547 11.7866666666667 4.88 0 3.83333333333333 3.04666666666667 1.83333333333333 7.95333333333333 3 2.54666666666667 1.66666666666667 7.62
37526.8763438172 11.8866666666667 4.66666666666667 0 3.89333333333333 2.89333333333333 1.77333333333333 7.99333333333333 3.06 2.39333333333333 1.60666666666667 7.66
37551.8775938797 12.02 4.48 0 4.12666666666667 2.94 1.54 7.89333333333333 3.29333333333333 2.44 1.37333333333333 7.56
37576.8788439422 11.8733333333333 4.62666666666667 0 4.04 3 1.62666666666667 7.83333333333333 3.20666666666667 2.5 1.46 7.5
37601.8800940047 11.8733333333333 4.62666666666667 0 3.88 2.84 1.78666666666667 7.99333333333333 3.04666666666667 2.34 1.62 7.66
37626.8813440672 11.8266666666667 4.67333333333333 0 3.77333333333333 2.78 1.89333333333333 8.05333333333333 2.94 2.28 1.72666666666667 7.72
37651.8825941297 11.2 5.18666666666667 0 3.51333333333333 3.03333333333333 2.15333333333333 7.68666666666667 2.68 2.53333333333333 1.98666666666667 7.35333333333333
37676.8838441922 10.8866666666667 5.34 0 3.18 2.96 2.38 7.70666666666667 2.45333333333333 2.46 2.21333333333333 7.37333333333333
37701.8850942547 10.82 5.34666666666667 0 3.06666666666667 2.91333333333333 2.43333333333333 7.75333333333333 2.4 2.41333333333333 2.26666666666667 7.42
37726.8863443172 11.04 5.12666666666667 0 3.30666666666667 2.93333333333333 2.19333333333333 7.73333333333333 2.64 2.45333333333333 2.02666666666667 7.38
37751.8875943797 11.5533333333333 4.61333333333333 0 3.25333333333333 2.36666666666667 2.24666666666667 8.3 2.58666666666667 2.03333333333333 2.08 7.8
37776.8888444422 11.1533333333333 5.01333333333333 0 3.24666666666667 2.76 2.25333333333333 7.90666666666667 2.58 2.44 2.08666666666667 7.39333333333333
37801.8900945047 11.2733333333333 4.89333333333333 0 3.42666666666667 2.82 2.07333333333333 7.84666666666667 2.76 2.65333333333333 1.90666666666667 7.18
37826.8913445672 11.6933333333333 4.47333333333333 0 3.68666666666667 2.66 1.81333333333333 8.00666666666667 3.02 2.49333333333333 1.64666666666667 7.34
37851.8925946297 12.06 4.10666666666667 0 3.64 2.24666666666667 1.86 8.42 2.97333333333333 2.08 1.69333333333333 7.75333333333333
37876.8938446922 12.1066666666667 4.06 0 3.74666666666667 2.30666666666667 1.75333333333333 8.36 2.96 2.14 1.70666666666667 7.69333333333333
37901.8950947547 11.7 4.41333333333333 0 3.66666666666667 2.58 1.83333333333333 8.03333333333333 2.83333333333333 2.30666666666667 1.83333333333333 7.47333333333333
37926.8963448172 11.3466666666667 4.5 0.00666666666666667 3.66666666666667 2.66666666666667 1.83333333333333 7.68 2.83333333333333 2.33333333333333 1.83333333333333 7.18
37951.8975948797 11.1733333333333 4.66 0 3.6 2.76 1.9 7.57333333333333 2.83333333333333 2.43333333333333 1.83333333333333 7.06666666666667
37976.8988449422 10.74 5.04 0 3.29333333333333 2.88666666666667 2.15333333333333 7.44666666666667 2.62666666666667 2.72 1.98666666666667 6.78
38001.9000950047 10.8333333333333 4.83333333333333 0 3.58666666666667 3.08666666666667 1.74666666666667 7.24666666666667 2.92 2.92 1.58 6.58
38026.9013450673 10.7 4.96666666666667 0 3.79333333333333 3.42666666666667 1.54 6.90666666666667 3 3.26 1.5 6.24
38051.9025951298 10.8066666666667 4.86 0 4.12 3.64666666666667 1.21333333333333 6.68666666666667 3.28666666666667 3.48 1.21333333333333 6.02
38076.9038451923 10.4666666666667 5.2 0 4.00666666666667 3.87333333333333 1.32666666666667 6.46 3.17333333333333 3.70666666666667 1.32666666666667 5.79333333333333
38101.9050952548 9.93333333333333 5.73333333333333 0 3.21333333333333 3.61333333333333 2.12 6.72 2.58666666666667 3.44666666666667 1.91333333333333 6.05333333333333
38126.9063453173 10.06 5.60666666666667 0 3.26666666666667 3.54 2.06666666666667 6.79333333333333 2.76666666666667 3.37333333333333 1.73333333333333 6.12666666666667
38151.9075953798 10.6866666666667 4.98 0 3.33333333333333 2.98 2 7.35333333333333 2.83333333333333 2.81333333333333 1.66666666666667 6.68666666666667
38176.9088454423 10.5733333333333 5.09333333333333 0 3.33333333333333 3.09333333333333 2 7.24 2.83333333333333 2.8 1.66666666666667 6.7
38201.9100955048 10.7266666666667 4.94 0 3.45333333333333 3.06 1.88 7.27333333333333 2.89333333333333 2.72666666666667 1.60666666666667 6.77333333333333
38226.9113455673 10.6866666666667 4.98 0 3.4 3.04666666666667 1.93333333333333 7.28666666666667 2.73333333333333 2.65333333333333 1.76666666666667 6.84666666666667
38251.9125956298 10.7733333333333 4.89333333333333 0 3.36 2.92 1.97333333333333 7.41333333333333 2.69333333333333 2.42 1.80666666666667 7.08
38276.9138456923 10.84 4.82666666666667 0 3.5 2.99333333333333 1.83333333333333 7.34 2.83333333333333 2.49333333333333 1.66666666666667 7.00666666666667
38301.9150957548 10.7933333333333 4.87333333333333 0 3.64 3.18 1.69333333333333 7.15333333333333 2.97333333333333 2.59333333333333 1.52666666666667 6.90666666666667
38326.9163458173 10.8333333333333 4.83333333333333 0 3.75333333333333 3.25333333333333 1.58 7.08 3.08666666666667 2.58666666666667 1.41333333333333 6.91333333333333
38351.9175958798 10.6866666666667 4.98 0 3.98666666666667 3.63333333333333 1.34666666666667 6.7 3.24 2.96666666666667 1.26 6.53333333333333
38376.9188459423 10.8066666666667 4.86 0 4.11333333333333 3.64 1.22 6.69333333333333 3.28 2.97333333333333 1.22 6.52666666666667
38401.9200960048 10.9866666666667 4.68 0 4.24 3.58666666666667 1.09333333333333 6.74666666666667 3.40666666666667 3.08666666666667 1.09333333333333 6.41333333333333
38426.9213460673 11.04 4.62666666666667 0 4.12666666666667 3.42 1.20666666666667 6.91333333333333 3.5 2.92666666666667 1 6.57333333333333
38451.9225961298 11.2 4.38 0 4 3.04666666666667 1.33333333333333 7.2 3.5 2.71333333333333 1 6.7
38476.9238461923 11.2266666666667 4.27333333333333 0 4 2.94 1.33333333333333 7.22666666666667 3.5 2.59333333333333 1 6.74
38501.9250962548 11.04 4.46 0 4 3.12666666666667 1.33333333333333 7.04 3.5 2.59333333333333 1 6.74
38526.9263463173 10.6666666666667 4.83333333333333 0 4.1 3.6 1.23333333333333 6.56666666666667 3.6 2.93333333333333 0.9 6.4
38551.9275963798 10.46 5.04 0 4.09333333333333 3.8 1.24 6.36666666666667 3.59333333333333 3.18666666666667 0.906666666666667 6.14666666666667
38576.9288464423 10.5733333333333 4.92666666666667 0 4.26 3.85333333333333 1.07333333333333 6.31333333333333 3.76 3.18666666666667 0.74 6.14666666666667
38601.9300965048 10.6866666666667 4.81333333333333 0 4.33333333333333 3.81333333333333 1 6.35333333333333 3.83333333333333 3.14666666666667 0.666666666666667 6.18666666666667
38626.9313465673 10.9466666666667 4.55333333333333 0 4.33333333333333 3.55333333333333 1 6.61333333333333 3.83333333333333 3.01333333333333 0.666666666666667 6.32
38651.9325966298 11.28 4.22 0 4.19333333333333 3.08 1.14 7.08666666666667 3.69333333333333 2.58 0.806666666666667 6.75333333333333
38676.9338466923 11.64 3.86 0 4.22 2.74666666666667 1.11333333333333 7.42 3.72 2.24666666666667 0.78 7.08666666666667
38701.9350967548 11.4533333333333 4.04666666666667 0 4.16666666666667 2.88 1.16666666666667 7.28666666666667 3.66666666666667 2.38 0.833333333333333 6.95333333333333
38726.9363468173 11.3866666666667 4.11333333333333 0 3.98 2.76 1.35333333333333 7.40666666666667 3.54666666666667 2.26 0.953333333333333 7.07333333333333
38751.9375968798 11.0533333333333 4.44666666666667 0 3.94666666666667 3.06 1.38666666666667 7.10666666666667 3.45333333333333 2.56 1.04666666666667 6.77333333333333
38776.9388469424 11.1933333333333 4.30666666666667 0 3.92666666666667 2.9 1.40666666666667 7.26666666666667 3.42666666666667 2.5 1.07333333333333 6.83333333333333
38801.9400970049 11.3266666666667 4.17333333333333 0 4 2.84 1.33333333333333 7.32666666666667 3.5 2.50666666666667 1 6.82666666666667
38826.9413470674 11.2066666666667 4.29333333333333 0 3.88666666666667 2.84666666666667 1.44666666666667 7.32 3.5 2.51333333333333 1 6.82
38851.9425971299 11.2 4.3 0 3.92 2.88666666666667 1.41333333333333 7.28 3.58666666666667 2.5 0.913333333333333 6.83333333333333
38876.9438471924 10.8 4.7 0 3.84666666666667 3.21333333333333 1.48666666666667 6.95333333333333 3.51333333333333 2.64 0.986666666666667 6.69333333333333
38901.9450972549 10.8733333333333 4.62666666666667 0 3.66666666666667 2.96 1.66666666666667 7.20666666666667 3.33333333333333 2.56666666666667 1.16666666666667 6.76666666666667
38926.9463473174 11.0133333333333 4.48666666666667 0 3.80666666666667 2.96 1.52666666666667 7.20666666666667 3.47333333333333 2.62666666666667 1.02666666666667 6.70666666666667
38951.9475973799 11.1666666666667 4.33333333333333 0 3.83333333333333 2.83333333333333 1.5 7.33333333333333 3.5 2.5 1 6.83333333333333
38976.9488474424 11.28 4.22 0 3.83333333333333 2.72 1.5 7.44666666666667 3.5 2.38666666666667 1 6.94666666666667
39001.9500975049 11.52 3.98 0 4 2.64666666666667 1.33333333333333 7.52 3.63333333333333 2.30666666666667 0.866666666666667 7.02666666666667
39026.9513475674 11.68 3.82 0 4 2.48666666666667 1.33333333333333 7.68 3.66666666666667 2.15333333333333 0.833333333333333 7.18
39051.9525976299 11.7266666666667 3.77333333333333 0 4.07333333333333 2.51333333333333 1.26 7.65333333333333 3.74 2.18 0.76 7.15333333333333
39076.9538476924 11.6533333333333 3.84666666666667 0 4.16666666666667 2.68 1.16666666666667 7.48666666666667 3.83333333333333 2.34666666666667 0.666666666666667 6.98666666666667
39101.9550977549 10.9666666666667 4.39333333333333 0 4.16666666666667 3.22666666666667 1.16666666666667 6.8 3.83333333333333 2.81333333333333 0.666666666666667 6.38
39126.9563478174 10.4533333333333 4.88 0 4 3.54666666666667 1.33333333333333 6.45333333333333 3.66666666666667 3.21333333333333 0.833333333333333 5.95333333333333
39151.9575978799 10.5666666666667 4.76666666666667 0 4.14666666666667 3.58 1.18666666666667 6.42 3.81333333333333 3.24666666666667 0.686666666666667 5.92
39176.9588479424 10.0933333333333 5.24 0 3.86666666666667 3.77333333333333 1.46666666666667 6.22666666666667 3.53333333333333 3.44 0.966666666666667 5.72666666666667
39201.9600980049 9.96666666666667 5.36666666666667 0 3.67333333333333 3.70666666666667 1.66 6.29333333333333 3.34 3.27333333333333 1.16 5.89333333333333
39226.9613480674 9.87333333333333 5.46 0 3.76 3.88666666666667 1.57333333333333 6.11333333333333 3.42666666666667 3.38666666666667 1.07333333333333 5.78
39251.9625981299 10.0133333333333 5.32 0 3.75333333333333 3.74 1.58 6.26 3.42 3.33333333333333 1.08 5.83333333333333
39276.9638481924 10.34 4.99333333333333 0 3.71333333333333 3.37333333333333 1.62 6.62666666666667 3.38 3.04 1.12 6.12666666666667
39301.9650982549 10.2866666666667 5.04666666666667 0 3.74 3.45333333333333 1.59333333333333 6.54666666666667 3.33333333333333 3.12 1.16666666666667 6.04666666666667
39326.9663483174 10.1333333333333 5.2 0 3.79333333333333 3.66 1.54 6.34 3.29333333333333 3.2 1.20666666666667 5.96666666666667
39351.9675983799 10.4333333333333 4.89333333333333 0 3.66666666666667 3.23333333333333 1.66 6.76666666666667 3.16666666666667 2.71333333333333 1.33333333333333 6.45333333333333
39376.9688484424 10.3733333333333 4.79333333333333 0 3.64 3.26666666666667 1.52666666666667 6.73333333333333 3.14 2.68 1.36 6.48666666666667
39401.9700985049 9.96 5.20666666666667 0 3.40666666666667 3.44666666666667 1.76 6.55333333333333 2.90666666666667 2.94666666666667 1.59333333333333 6.22
39426.9713485674 9.82666666666667 5.34 0 3.33333333333333 3.50666666666667 1.83333333333333 6.49333333333333 2.83333333333333 3.00666666666667 1.66666666666667 6.16
39451.9725986299 10.16 5.00666666666667 0 3.35333333333333 3.19333333333333 1.81333333333333 6.80666666666667 2.85333333333333 2.69333333333333 1.64666666666667 6.47333333333333
39476.9738486924 10.8133333333333 4.35333333333333 0 3.46 2.64666666666667 1.70666666666667 7.35333333333333 2.96 2.26666666666667 1.54 6.9
39501.9750987549 10.9666666666667 4.2 0 3.5 2.53333333333333 1.66666666666667 7.46666666666667 3 2.2 1.5 6.96666666666667
39526.9763488174 11.1066666666667 4.02666666666667 0 3.58666666666667 2.44666666666667 1.58 7.52 3.04 2.11333333333333 1.46 7.02
39551.9775988799 11.2466666666667 3.75333333333333 0 3.79333333333333 2.38 1.37333333333333 7.45333333333333 3.12666666666667 2.04666666666667 1.37333333333333 6.95333333333333
39576.9788489424 10.8933333333333 4.10666666666667 0 3.66666666666667 2.60666666666667 1.5 7.22666666666667 3 2.27333333333333 1.5 6.72666666666667
39601.9800990049 10.9066666666667 4.09333333333333 0 3.66666666666667 2.59333333333333 1.5 7.24 3 2.26 1.5 6.74
39626.9813490675 10.82 4.18 0 3.66666666666667 2.68 1.5 7.15333333333333 3 2.34666666666667 1.5 6.65333333333333
39651.98259913 10.5266666666667 4.38666666666667 0 3.66 2.88 1.50666666666667 6.86666666666667 2.99333333333333 2.63333333333333 1.50666666666667 6.36666666666667
39676.9838491925 9.96 4.87333333333333 0 3.5 3.20666666666667 1.66666666666667 6.46 2.83333333333333 2.98 1.66666666666667 6.02
39701.985099255 9.89333333333333 4.94 0 3.32 3.09333333333333 1.84666666666667 6.57333333333333 2.65333333333333 2.76 1.84666666666667 6.24
39726.9863493175 10.0133333333333 4.8 0 3.14666666666667 2.8 2 6.86666666666667 2.5 2.46666666666667 2 6.53333333333333
39751.98759938 9.86666666666667 4.8 0 3.05333333333333 2.85333333333333 1.94666666666667 6.81333333333333 2.55333333333333 2.52 1.94666666666667 6.48
39776.9888494425 9.92666666666667 4.74 0 3.16666666666667 2.90666666666667 1.83333333333333 6.76 2.66666666666667 2.57333333333333 1.83333333333333 6.42666666666667
39801.990099505 10.18 4.48666666666667 0 3.16666666666667 2.65333333333333 1.83333333333333 7.01333333333333 2.66666666666667 2.32 1.83333333333333 6.68
39826.9913495675 10.44 4.22666666666667 0 3.32666666666667 2.55333333333333 1.67333333333333 7.11333333333333 2.82666666666667 2.22 1.67333333333333 6.78
39851.99259963 10.56 4.10666666666667 0 3.3 2.40666666666667 1.7 7.26 2.8 2.07333333333333 1.7 6.92666666666667
39876.9938496925 10.7133333333333 3.95333333333333 0 3.47333333333333 2.42666666666667 1.52666666666667 7.24 2.97333333333333 2.09333333333333 1.52666666666667 6.90666666666667
39901.995099755 10.8 3.81333333333333 0.00666666666666667 3.44666666666667 2.31333333333333 1.5 7.35333333333333 2.94666666666667 1.98 1.5 7.02
39926.9963498175 10.6933333333333 3.80666666666667 0 3.33333333333333 2.30666666666667 1.5 7.36 2.83333333333333 2.13333333333333 1.5 6.86666666666667
39951.99759988 10.5333333333333 3.96666666666667 0 3.32666666666667 2.46 1.50666666666667 7.20666666666667 2.82666666666667 2.29333333333333 1.50666666666667 6.70666666666667
39976.9988499425 11.0384615384615 3.46153846153846 0 3.33333333333333 1.96153846153846 1.5 7.7051282051282 2.83333333333333 1.79487179487179 1.5 7.2051282051282
40002.000100005 11 3.5 0 3.33333333333333 2 1.5 7.66666666666667 2.83333333333333 1.83333333333333 1.5 7.16666666666667
40027.0013500675 11.3066666666667 3.19333333333333 0 3.39333333333333 1.75333333333333 1.44 7.91333333333333 2.89333333333333 1.7 1.44 7.3
40052.00260013 10.78 3.56 0 3.43333333333333 2.32 1.24 7.34666666666667 2.93333333333333 2.15333333333333 1.24 6.84666666666667
40077.0038501925 10.6666666666667 3.66666666666667 0 3.57333333333333 2.57333333333333 1.09333333333333 7.09333333333333 3.07333333333333 2.40666666666667 1.09333333333333 6.59333333333333
40102.005100255 11.0066666666667 3.32666666666667 0 3.74 2.4 0.926666666666667 7.26666666666667 3.31333333333333 2.23333333333333 0.853333333333333 6.76666666666667
40127.0063503175 10.8733333333333 3.46 0 3.83333333333333 2.62666666666667 0.833333333333333 7.04 3.5 2.46 0.666666666666667 6.54
40152.00760038 11.04 3.29333333333333 0 3.87333333333333 2.5 0.793333333333333 7.16666666666667 3.54 2.33333333333333 0.626666666666667 6.66666666666667
40177.0088504425 11.0333333333333 3.3 0 3.8 2.43333333333333 0.866666666666667 7.23333333333333 3.46666666666667 2.26666666666667 0.7 6.73333333333333
40202.010100505 10.78 3.55333333333333 0 3.66666666666667 2.55333333333333 1 7.11333333333333 3.33333333333333 2.38666666666667 0.833333333333333 6.61333333333333
40227.0113505675 10.9133333333333 3.42 0 3.66666666666667 2.42 1 7.24666666666667 3.33333333333333 2.33333333333333 0.833333333333333 6.66666666666667
40252.01260063 11.0066666666667 3.32666666666667 0 3.58666666666667 2.24666666666667 1.08 7.42 3.25333333333333 2.24666666666667 0.913333333333333 6.75333333333333
40277.0138506925 10.2733333333333 4.06 0 3.30666666666667 2.7 1.36 6.96666666666667 2.97333333333333 2.7 1.19333333333333 6.3
40302.015100755 10.0333333333333 4.3 0 3.33333333333333 2.96666666666667 1.33333333333333 6.7 3 2.96666666666667 1.16666666666667 6.03333333333333
40327.0163508175 9.89333333333333 4.44 0 3.39333333333333 3.16666666666667 1.27333333333333 6.5 3.06 3.16666666666667 1.10666666666667 5.83333333333333
40352.01760088 9.70666666666667 4.62666666666667 0 3.5 3.46 1.16666666666667 6.20666666666667 3.16666666666667 3.46 1 5.54
40377.0188509426 9.79333333333333 4.54 0 3.46666666666667 3.34 1.2 6.32666666666667 3.13333333333333 3.34 1.03333333333333 5.66
40402.0201010051 9.37333333333333 4.96 0 3.16666666666667 3.46 1.5 6.20666666666667 2.83333333333333 3.43333333333333 1.33333333333333 5.56666666666667
40427.0213510676 9.16666666666667 5.16666666666667 0 3.31333333333333 3.81333333333333 1.35333333333333 5.85333333333333 2.98 3.64666666666667 1.18666666666667 5.35333333333333
40452.0226011301 9.41333333333333 4.92 0 3.46666666666667 3.72 1.2 5.94666666666667 3.13333333333333 3.55333333333333 1.03333333333333 5.44666666666667
40477.0238511926 10.0733333333333 4.26 0 3.66666666666667 3.26 1 6.40666666666667 3.33333333333333 3.14 0.833333333333333 5.86
40502.0251012551 10.5266666666667 3.80666666666667 0 3.66666666666667 2.80666666666667 1 6.86 3.33333333333333 2.80666666666667 0.833333333333333 6.19333333333333
40527.0263513176 10.5533333333333 3.78 0 3.66666666666667 2.78 1 6.88666666666667 3.33333333333333 2.78 0.833333333333333 6.22
40552.0276013801 10.6 3.73333333333333 0 3.64666666666667 2.71333333333333 1.02 6.95333333333333 3.31333333333333 2.71333333333333 0.853333333333333 6.28666666666667
40577.0288514426 10.9 3.43333333333333 0 3.52 2.28666666666667 1.14666666666667 7.38 3.18666666666667 2.28666666666667 0.98 6.71333333333333
40602.0301015051 10.98 3.35333333333333 0 3.54666666666667 2.23333333333333 1.12 7.43333333333333 3.21333333333333 2.23333333333333 0.953333333333333 6.76666666666667
40627.0313515676 11.0333333333333 3.3 0 3.54 2.17333333333333 1.12666666666667 7.49333333333333 3.20666666666667 2.17333333333333 0.96 6.82666666666667
40652.0326016301 11.6666666666667 2.66666666666667 0 3.83333333333333 1.83333333333333 0.833333333333333 7.83333333333333 3.5 1.83333333333333 0.666666666666667 7.16666666666667
40677.0338516926 11.4066666666667 2.92666666666667 0 3.56666666666667 1.82666666666667 1.1 7.84 3.23333333333333 1.82666666666667 0.933333333333333 7.17333333333333
40702.0351017551 11.1666666666667 3.16666666666667 0 3.5 2 1.16666666666667 7.66666666666667 3.16666666666667 2 1 7
40727.0363518176 11.18 3.15333333333333 0 3.59333333333333 2.08 1.07333333333333 7.58666666666667 3.26 2.08 0.906666666666667 6.92
40752.0376018801 11.56 2.77333333333333 0 3.78666666666667 1.89333333333333 0.88 7.77333333333333 3.45333333333333 1.89333333333333 0.713333333333333 7.10666666666667
40777.0388519426 11 3.33333333333333 0 3.54 2.20666666666667 1.12666666666667 7.46 3.20666666666667 2.20666666666667 0.96 6.79333333333333
40802.0401020051 10.62 3.59333333333333 0 3.46 2.50666666666667 1.08666666666667 7.16 3.12666666666667 2.50666666666667 0.92 6.49333333333333
40827.0413520676 10.3333333333333 3.83333333333333 0 3.44 2.77333333333333 1.06 6.89333333333333 3.10666666666667 2.77333333333333 0.893333333333333 6.22666666666667
40852.0426021301 10.2066666666667 3.96 0 3.25333333333333 2.71333333333333 1.24666666666667 6.95333333333333 2.92 2.71333333333333 1.08 6.28666666666667
40877.0438521926 10.8666666666667 3.3 0 3.46666666666667 2.26666666666667 1.03333333333333 7.4 3.12666666666667 2.26666666666667 0.873333333333333 6.73333333333333
40902.0451022551 11.26 2.90666666666667 0 3.66666666666667 2.07333333333333 0.833333333333333 7.59333333333333 3.16666666666667 2.07333333333333 0.833333333333333 6.92666666666667
40927.0463523176 11.22 2.94666666666667 0 3.66666666666667 2.11333333333333 0.833333333333333 7.55333333333333 3.16666666666667 2.11333333333333 0.833333333333333 6.88666666666667
40952.0476023801 10.7333333333333 3.36666666666667 0 3.6 2.53333333333333 0.833333333333333 7.13333333333333 3.1 2.48 0.833333333333333 6.52
40977.0488524426 10.5466666666667 3.45333333333333 0 3.37333333333333 2.49333333333333 0.96 7.17333333333333 2.87333333333333 2.42 0.96 6.58
41002.0501025051 10.46 3.54 0 3.16 2.36666666666667 1.17333333333333 7.3 2.72666666666667 2.36666666666667 1.10666666666667 6.63333333333333
41027.0513525676 10.46 3.54 0 2.95333333333333 2.16 1.38 7.50666666666667 2.62 2.16 1.21333333333333 6.84
41052.0526026301 10.78 3.22 0 3.15333333333333 2.04 1.18 7.62666666666667 2.82 2.02 1.01333333333333 6.98
41077.0538526926 10.6133333333333 3.38666666666667 0 3.16666666666667 2.22 1.16666666666667 7.44666666666667 2.83333333333333 2.05333333333333 1 6.94666666666667
41102.0551027551 10.7466666666667 3.25333333333333 0 3.22 2.14 1.11333333333333 7.52666666666667 2.88666666666667 1.97333333333333 0.946666666666667 7.02666666666667
41127.0563528176 10.72 3.24 0.00666666666666667 3.19333333333333 2.1 1.14 7.52666666666667 2.86 1.93333333333333 0.973333333333333 7.02666666666667
41152.0576028801 10.46 3.37333333333333 0 3.16666666666667 2.20666666666667 1.16666666666667 7.29333333333333 2.83333333333333 2.04 1 6.79333333333333
41177.0588529426 10.2666666666667 3.56666666666667 0 3.16666666666667 2.4 1.16666666666667 7.1 2.83333333333333 2.23333333333333 1 6.6
41202.0601030051 9.85333333333333 3.98 0 3.16666666666667 2.81333333333333 1.16666666666667 6.68666666666667 2.83333333333333 2.64666666666667 1 6.18666666666667
41227.0613530677 9.91333333333333 3.92 0 3.16666666666667 2.75333333333333 1.16666666666667 6.74666666666667 2.83333333333333 2.58666666666667 1 6.24666666666667
41252.0626031302 10.3666666666667 3.46666666666667 0 3.16666666666667 2.3 1.16666666666667 7.2 2.83333333333333 2.13333333333333 1 6.7
41277.0638531927 10.54 3.29333333333333 0 3.22666666666667 2.18666666666667 1.10666666666667 7.31333333333333 2.89333333333333 1.86 0.94 6.97333333333333
41302.0651032552 10.7466666666667 2.92666666666667 0 3.24666666666667 2 0.926666666666667 7.5 2.91333333333333 1.66666666666667 0.76 7.16666666666667
41327.0663533177 10.8733333333333 2.79333333333333 0 3.26666666666667 1.89333333333333 0.9 7.60666666666667 2.93333333333333 1.62666666666667 0.733333333333333 7.20666666666667
41352.0676033802 11.18 2.48666666666667 0 3.37333333333333 1.69333333333333 0.793333333333333 7.80666666666667 3.04 1.52666666666667 0.626666666666667 7.30666666666667
41377.0688534427 10.9333333333333 2.73333333333333 0 3.16666666666667 1.73333333333333 1 7.76666666666667 2.83333333333333 1.56666666666667 0.833333333333333 7.26666666666667
41402.0701035052 10.7666666666667 2.9 0 3.18 1.91333333333333 0.986666666666667 7.58666666666667 2.84666666666667 1.74666666666667 0.82 7.08666666666667
41427.0713535677 11.0266666666667 2.64 0 3.41333333333333 1.88666666666667 0.753333333333333 7.61333333333333 3.08 1.72 0.586666666666667 7.11333333333333
41452.0726036302 10.4533333333333 3.21333333333333 0 3.5 2.54666666666667 0.666666666666667 6.95333333333333 3.16666666666667 2.38 0.5 6.45333333333333
41477.0738536927 10.28 3.38666666666667 0 3.68 2.9 0.486666666666667 6.6 3.34666666666667 2.73333333333333 0.32 6.1
41502.0751037552 10.2066666666667 3.38 0.00666666666666667 3.83333333333333 3.04666666666667 0.333333333333333 6.37333333333333 3.5 2.88 0.166666666666667 5.87333333333333
41527.0763538177 9.76 3.74 0 3.72 3.29333333333333 0.446666666666667 6.04 3.38666666666667 3.12666666666667 0.28 5.54
41552.0776038802 9.48666666666667 4.01333333333333 0 3.52 3.36666666666667 0.646666666666667 5.96666666666667 3.16666666666667 3.2 0.5 5.46666666666667
41577.0788539427 9.60666666666667 3.89333333333333 0 3.76666666666667 3.49333333333333 0.4 5.84 3.26666666666667 3.32666666666667 0.4 5.34
41602.0801040052 9.50666666666667 3.86666666666667 0 3.65333333333333 3.35333333333333 0.513333333333333 5.85333333333333 3.15333333333333 3.18666666666667 0.513333333333333 5.35333333333333
41627.0813540677 8.98 4.35333333333333 0 3.19333333333333 3.38 0.973333333333333 5.78666666666667 2.83333333333333 3.21333333333333 0.833333333333333 5.28666666666667
41652.0826041302 8.84666666666667 4.48666666666667 0 3.16666666666667 3.48666666666667 1 5.68 2.83333333333333 3.32 0.833333333333333 5.18
41677.0838541927 8.68 4.65333333333333 0 3.14666666666667 3.63333333333333 1.02 5.53333333333333 2.81333333333333 3.46666666666667 0.853333333333333 5.03333333333333
41702.0851042552 8.48 4.85333333333333 0 2.98 3.66666666666667 1.18666666666667 5.5 2.64666666666667 3.5 1.02 5
41727.0863543177 8.34 4.99333333333333 0 2.83333333333333 3.66 1.33333333333333 5.50666666666667 2.5 3.49333333333333 1.16666666666667 5.00666666666667
41752.0876043802 8.04 5.29333333333333 0 2.67333333333333 3.8 1.49333333333333 5.36666666666667 2.40666666666667 3.60666666666667 1.26 4.89333333333333
41777.0888544427 7.9 5.43333333333333 0 2.54666666666667 3.81333333333333 1.62 5.35333333333333 2.47333333333333 3.48 1.19333333333333 5.02
41802.0901045052 7.72 5.61333333333333 0 2.48 3.92666666666667 1.68666666666667 5.24 2.40666666666667 3.59333333333333 1.26 4.90666666666667
41827.0913545677 7.69333333333333 5.64 0 2.28 3.75333333333333 1.88666666666667 5.41333333333333 2.11333333333333 3.32 1.55333333333333 5.18
41852.0926046302 7.73333333333333 5.6 0 2.33333333333333 3.76666666666667 1.83333333333333 5.4 2.16666666666667 3.26666666666667 1.5 5.23333333333333
41877.0938546927 8.03333333333333 5.3 0 2.50666666666667 3.64 1.66 5.52666666666667 2.34 3.26666666666667 1.32666666666667 5.23333333333333
41902.0951047552 8.10666666666667 5.22666666666667 0 2.5 3.56 1.66666666666667 5.60666666666667 2.33333333333333 3.22666666666667 1.33333333333333 5.27333333333333
41927.0963548177 7.75333333333333 5.58 0 2.40666666666667 3.82 1.76 5.34666666666667 2.24 3.48666666666667 1.42666666666667 5.01333333333333
41952.0976048802 7.45333333333333 5.88 0 2.28666666666667 4 1.88 5.16666666666667 2.12 3.66666666666667 1.54666666666667 4.83333333333333
41977.0988549427 7.34666666666667 5.98666666666667 0 2.28 4.1 1.88666666666667 5.06666666666667 2 3.76666666666667 1.66666666666667 4.73333333333333
42002.1001050053 7.73333333333333 5.6 0 2.38666666666667 3.82 1.78 5.34666666666667 2 3.48666666666667 1.66666666666667 5.01333333333333
42027.1013550678 7.92 5.41333333333333 0 2.59333333333333 3.84 1.57333333333333 5.32666666666667 2.09333333333333 3.50666666666667 1.57333333333333 4.99333333333333
42052.1026051303 8.22 5.11333333333333 0 2.68666666666667 3.63333333333333 1.48 5.53333333333333 2.18666666666667 3.3 1.48 5.2
42077.1038551928 8.4 4.93333333333333 0 2.72 3.48666666666667 1.44666666666667 5.68 2.22 3.15333333333333 1.44666666666667 5.34666666666667
42102.1051052553 8.20666666666667 5.12666666666667 0 2.63333333333333 3.59333333333333 1.53333333333333 5.57333333333333 2.16666666666667 3.26 1.5 5.24
42127.1063553178 7.88666666666667 5.44666666666667 0 2.5 3.78 1.66666666666667 5.38666666666667 2.16666666666667 3.45333333333333 1.5 5.04666666666667
42152.1076053803 7.97333333333333 5.36 0 2.45333333333333 3.64666666666667 1.71333333333333 5.52 2.19333333333333 3.48 1.47333333333333 5.02
42177.1088554428 8.3 5.03333333333333 0 2.5 3.36666666666667 1.66666666666667 5.8 2.33333333333333 3.2 1.33333333333333 5.3
42202.1101055053 8.53333333333333 4.8 0 2.5 3.13333333333333 1.66666666666667 6.03333333333333 2.33333333333333 2.96666666666667 1.33333333333333 5.53333333333333
42227.1113555678 8.43333333333334 4.9 0 2.5 3.23333333333333 1.66666666666667 5.93333333333333 2.33333333333333 3.06666666666667 1.33333333333333 5.43333333333333
42252.1126056303 8.17333333333333 5.16 0 2.5 3.49333333333333 1.66666666666667 5.67333333333333 2.33333333333333 3.32666666666667 1.33333333333333 5.17333333333333
42277.1138556928 8.43333333333333 4.9 0 2.64666666666667 3.38 1.52 5.78666666666667 2.48 3.21333333333333 1.18666666666667 5.28666666666667
42302.1151057553 8.93333333333333 4.4 0 2.82 3.05333333333333 1.34666666666667 6.11333333333333 2.65333333333333 3.05333333333333 1.01333333333333 5.44666666666667
42327.1163558178 8.79333333333333 4.54 0 2.97333333333333 3.34666666666667 1.19333333333333 5.82 2.80666666666667 3.34666666666667 0.86 5.15333333333333
42352.1176058803 8.66 4.66666666666667 0 2.74 3.24 1.42666666666667 5.92 2.57333333333333 3.24 1.09333333333333 5.25333333333333
42377.1188559428 8.74666666666667 4.42 0 2.65333333333333 2.90666666666667 1.51333333333333 6.09333333333333 2.48666666666667 2.90666666666667 1.18 5.42666666666667
42402.1201060053 8.53333333333333 4.63333333333333 0 2.69333333333333 3.16 1.47333333333333 5.84 2.52666666666667 3.00666666666667 1.14 5.32666666666667
42427.1213560678 8.48 4.68666666666667 0 2.84 3.36 1.32666666666667 5.64 2.67333333333333 3.16 0.993333333333333 5.17333333333333
42452.1226061303 8.02666666666667 5.14 0 2.71333333333333 3.68666666666667 1.45333333333333 5.31333333333333 2.54666666666667 3.40666666666667 1.12 4.92666666666667
42477.1238561928 7.94666666666667 5.22 0 2.66666666666667 3.72 1.5 5.28 2.5 3.55333333333333 1.16666666666667 4.78
42502.1251062553 8.1 5.06666666666667 0 2.83333333333333 3.73333333333333 1.33333333333333 5.26666666666667 2.66666666666667 3.56666666666667 1 4.76666666666667
42527.1263563178 8.44 4.72666666666667 0 2.83333333333333 3.39333333333333 1.33333333333333 5.60666666666667 2.66666666666667 3.22666666666667 1 5.10666666666667
42552.1276063803 8.86 4.30666666666667 0 2.94 3.08 1.22666666666667 5.92 2.77333333333333 2.91333333333333 0.893333333333333 5.42
42577.1288564428 8.44 4.72666666666667 0 2.74666666666667 3.30666666666667 1.42 5.69333333333333 2.58 3.00666666666667 1.08666666666667 5.32666666666667
42602.1301065053 8.52 4.64666666666667 0 2.83333333333333 3.31333333333333 1.33333333333333 5.68666666666667 2.66666666666667 2.98 1 5.35333333333333
42627.1313565678 8.71333333333333 4.45333333333333 0 2.84 3.12666666666667 1.32666666666667 5.87333333333333 2.67333333333333 2.79333333333333 0.993333333333333 5.54
42652.1326066303 8.43333333333333 4.73333333333333 0 2.79333333333333 3.36 1.37333333333333 5.64 2.66666666666667 3.02666666666667 1 5.30666666666667
42677.1338566928 8.48 4.68666666666667 0 2.74 3.26 1.42666666666667 5.74 2.74 2.92666666666667 0.926666666666667 5.40666666666667
42702.1351067553 8.95333333333333 4.21333333333333 0 2.83333333333333 2.88 1.33333333333333 6.12 2.83333333333333 2.59333333333333 0.833333333333333 5.74
42727.1363568178 9.28666666666667 3.88 0 2.76666666666667 2.48 1.4 6.52 2.76666666666667 2.31333333333333 0.9 6.02
42752.1376068803 8.66666666666667 4.46666666666667 0 2.34 2.64 1.82666666666667 6.32666666666667 2.34 2.47333333333333 1.32666666666667 5.82666666666667
42777.1388569428 8.63333333333333 4.36666666666667 0 2.50666666666667 2.70666666666667 1.66 6.12666666666667 2.35333333333333 2.54 1.31333333333333 5.62666666666667
42802.1401070053 9.24 3.76 0 2.91333333333333 2.50666666666667 1.25333333333333 6.32666666666667 2.74666666666667 2.34 0.92 5.82666666666667
42827.1413570679 9.08666666666667 3.91333333333333 0 3 2.74666666666667 1.16666666666667 6.08666666666667 2.83333333333333 2.58 0.833333333333333 5.58666666666667
42852.1426071304 8.73333333333333 4.26666666666667 0 3.04 3.14 1.12666666666667 5.69333333333333 2.83333333333333 2.97333333333333 0.833333333333333 5.19333333333333
42877.1438571929 8.96 4.04 0 3.06666666666667 2.94 1.1 5.89333333333333 2.73333333333333 2.77333333333333 0.933333333333333 5.39333333333333
42902.1451072554 8.81333333333333 4.18666666666667 0 3 3.02 1.16666666666667 5.81333333333333 2.66666666666667 2.85333333333333 1 5.31333333333333
42927.1463573179 8.58666666666667 4.41333333333333 0 3.08 3.32666666666667 1.08666666666667 5.50666666666667 2.74666666666667 3.16 0.92 5.00666666666667
42952.1476073804 8.57333333333333 4.42666666666667 0 2.98666666666667 3.24666666666667 1.18 5.58666666666667 2.78666666666667 3.08 0.88 5.08666666666667
42977.1488574429 8.56 4.44 0 2.83333333333333 3.10666666666667 1.33333333333333 5.72666666666667 2.66666666666667 2.94 1 5.22666666666667
43002.1501075054 8.34666666666667 4.65333333333333 0 2.83333333333333 3.32 1.33333333333333 5.51333333333333 2.66666666666667 3.00666666666667 1 5.16
43027.1513575679 8.56 4.44 0 2.89333333333333 3.16666666666667 1.27333333333333 5.66666666666667 2.72666666666667 2.83333333333333 0.94 5.33333333333333
43052.1526076304 8.49333333333333 4.50666666666667 0 2.96666666666667 3.30666666666667 1.2 5.52666666666667 2.8 2.97333333333333 0.866666666666667 5.19333333333333
43077.1538576929 9 4 0 2.72666666666667 2.56 1.44 6.27333333333333 2.48 2.25333333333333 1.18666666666667 5.91333333333333
43102.1551077554 9.27333333333333 3.72666666666667 0 2.76 2.32 1.40666666666667 6.51333333333333 2.42666666666667 2.26 1.24 5.90666666666667
43127.1563578179 9.38 3.62 0 2.83333333333333 2.28666666666667 1.33333333333333 6.54666666666667 2.5 2.28666666666667 1.16666666666667 5.88
43152.1576078804 9.36 3.64 0 2.85333333333333 2.32666666666667 1.31333333333333 6.50666666666667 2.52 2.32666666666667 1.14666666666667 5.84
43177.1588579429 9.06666666666667 3.93333333333333 0 2.98666666666667 2.75333333333333 1.18 6.08 2.65333333333333 2.60666666666667 1.01333333333333 5.56
43202.1601080054 9.08666666666667 3.91333333333333 0 2.96 2.70666666666667 1.20666666666667 6.12666666666667 2.62666666666667 2.54 1.04 5.62666666666667
43227.1613580679 8.95333333333333 4.04666666666667 0 3 2.88 1.16666666666667 5.95333333333333 2.66666666666667 2.71333333333333 1 5.45333333333333
43252.1626081304 8.88666666666667 4.11333333333333 0 3.02666666666667 2.97333333333333 1.14 5.86 2.69333333333333 2.80666666666667 0.973333333333333 5.36
43277.1638581929 9 4 0 2.62666666666667 2.46 1.54 6.37333333333333 2.29333333333333 2.29333333333333 1.37333333333333 5.87333333333333
43302.1651082554 8.5 4.5 0 2.33333333333333 2.66666666666667 1.83333333333333 6.16666666666667 2 2.54666666666667 1.66666666666667 5.62
43327.1663583179 8.07333333333333 4.92666666666667 0 1.96666666666667 2.72666666666667 2.2 6.10666666666667 1.63333333333333 2.72666666666667 2.03333333333333 5.44
43352.1676083804 8.18 4.82 0 2.05333333333333 2.70666666666667 2.11333333333333 6.12666666666667 1.72 2.70666666666667 1.94666666666667 5.46
43377.1688584429 8.63333333333333 4.36666666666667 0 2.19333333333333 2.39333333333333 1.97333333333333 6.44 1.86 2.39333333333333 1.80666666666667 5.77333333333333
43402.1701085054 8.75333333333333 4.24666666666667 0 2.34 2.42 1.82666666666667 6.41333333333333 2.00666666666667 2.42 1.66 5.74666666666667
43427.1713585679 8.95333333333333 4.04666666666667 0 2.57333333333333 2.45333333333333 1.59333333333333 6.38 2.24 2.34 1.42666666666667 5.82666666666667
43452.1726086304 8.88666666666667 4.11333333333333 0 2.5 2.44666666666667 1.66666666666667 6.38666666666667 2.16666666666667 2.28 1.5 5.88666666666667
43477.1738586929 8.88 4.12 0 2.38 2.33333333333333 1.78666666666667 6.5 2.04666666666667 2.16666666666667 1.62 6
43502.1751087554 8.53333333333333 4.46666666666667 0 2.33333333333333 2.63333333333333 1.83333333333333 6.2 2 2.37333333333333 1.66666666666667 5.79333333333333
43527.1763588179 8.3 4.7 0 2.36666666666667 2.9 1.8 5.93333333333333 2.03333333333333 2.56666666666667 1.63333333333333 5.6
43552.1776088804 8.20666666666667 4.79333333333333 0 2.33333333333333 2.96 1.83333333333333 5.87333333333333 2 2.62666666666667 1.66666666666667 5.54
43577.1788589429 8.48 4.52 0 2.44666666666667 2.8 1.72 6.03333333333333 2.11333333333333 2.46666666666667 1.55333333333333 5.7
43602.1801090055 8.44 4.39333333333333 0 2.38 2.77333333333333 1.62 6.06 2.04666666666667 2.44 1.45333333333333 5.72666666666667
43627.181359068 8.24 4.59333333333333 0 2.26 2.85333333333333 1.74 5.98 1.92666666666667 2.64666666666667 1.57333333333333 5.52
43652.1826091305 8.46666666666667 4.31333333333333 0 2.28666666666667 2.65333333333333 1.66 6.18 1.95333333333333 2.48666666666667 1.49333333333333 5.68
43677.183859193 8.51333333333333 3.98666666666667 0 2.27333333333333 2.42666666666667 1.56 6.24 1.93333333333333 2.26 1.4 5.74
43702.1851092555 8.41333333333333 3.94666666666667 0 2.32666666666667 2.44 1.50666666666667 6.08666666666667 1.99333333333333 2.27333333333333 1.34 5.58666666666667
43727.186359318 8.04 4.29333333333333 0 2.06 2.52 1.77333333333333 5.98 1.72666666666667 2.42 1.60666666666667 5.41333333333333
43752.1876093805 8.19333333333333 4.14 0 2.08 2.38666666666667 1.75333333333333 6.11333333333333 1.74666666666667 2.38666666666667 1.58666666666667 5.44666666666667
43777.188859443 7.88 4.45333333333333 0 2.04666666666667 2.66666666666667 1.78666666666667 5.83333333333333 1.71333333333333 2.66666666666667 1.62 5.16666666666667
43802.1901095055 8.08 4.25333333333333 0 2.28 2.7 1.55333333333333 5.8 1.94666666666667 2.7 1.38666666666667 5.13333333333333
43827.191359568 8.22666666666667 4.10666666666667 0 2.33333333333333 2.60666666666667 1.5 5.89333333333333 2 2.60666666666667 1.33333333333333 5.22666666666667
43852.1926096305 8.32 4.01333333333333 0 2.33333333333333 2.51333333333333 1.5 5.98666666666667 2 2.51333333333333 1.33333333333333 5.32
43877.193859693 8.22 4.11333333333333 0 2.33333333333333 2.61333333333333 1.5 5.88666666666667 2 2.61333333333333 1.33333333333333 5.22
43902.1951097555 8.58 3.75333333333333 0 2.48 2.4 1.35333333333333 6.1 2 2.37333333333333 1.33333333333333 5.46
43927.196359818 8.53333333333333 3.8 0 2.40666666666667 2.37333333333333 1.42666666666667 6.12666666666667 1.90666666666667 2.37333333333333 1.42666666666667 5.46
43952.1976098805 8.62666666666667 3.70666666666667 0 2.46 2.33333333333333 1.37333333333333 6.16666666666667 1.96 2.33333333333333 1.37333333333333 5.5
43977.198859943 8.58 3.68 0 2.30666666666667 2.22666666666667 1.45333333333333 6.27333333333333 2 2.22666666666667 1.33333333333333 5.60666666666667
44002.2001100055 8.26666666666667 3.9 0 2.16666666666667 2.4 1.5 6.1 2 2.4 1.33333333333333 5.43333333333333
44027.201360068 8.11333333333334 4.05333333333333 0 2.35333333333333 2.74 1.31333333333333 5.76 2.10666666666667 2.74 1.22666666666667 5.09333333333333
44052.2026101305 8.68 3.48666666666667 0 2.76666666666667 2.58666666666667 0.9 5.91333333333333 2.43333333333333 2.58666666666667 0.9 5.24666666666667
44077.203860193 8.58 3.58666666666667 0 2.84666666666667 2.76666666666667 0.82 5.73333333333333 2.51333333333333 2.76666666666667 0.82 5.06666666666667
44102.2051102555 8.56 3.60666666666667 0 2.83333333333333 2.77333333333333 0.833333333333333 5.72666666666667 2.5 2.77333333333333 0.833333333333333 5.06
44127.206360318 8.45333333333333 3.71333333333333 0 2.78666666666667 2.83333333333333 0.88 5.66666666666667 2.45333333333333 2.83333333333333 0.88 5
44152.2076103805 8.40666666666667 3.76 0 2.66666666666667 2.76 1 5.74 2.33333333333333 2.76 1 5.07333333333333
44177.208860443 8.46666666666667 3.7 0 2.62666666666667 2.66 1.04 5.84 2.31333333333333 2.66 1.02 5.17333333333333
44202.2101105055 8.16666666666667 4 0 2.46 2.79333333333333 1.20666666666667 5.70666666666667 2.29333333333333 2.79333333333333 1.04 5.04
44227.211360568 7.87333333333333 4.29333333333333 0 2.22 2.84666666666667 1.44666666666667 5.65333333333333 2.05333333333333 2.84666666666667 1.28 4.98666666666667
44252.2126106305 8.04666666666667 4.08 0 2.11333333333333 2.56666666666667 1.51333333333333 5.93333333333333 1.94666666666667 2.56666666666667 1.34666666666667 5.26666666666667
44277.213860693 7.74 4.26 0 2 2.76 1.5 5.74 1.83333333333333 2.76 1.33333333333333 5.07333333333333
44302.2151107555 8.04 3.96 0 2.07333333333333 2.53333333333333 1.42666666666667 5.96666666666667 1.90666666666667 2.53333333333333 1.26 5.3
44327.216360818 8.34 3.66 0 2.33333333333333 2.49333333333333 1.16666666666667 6.00666666666667 2 2.49333333333333 1.16666666666667 5.34
44352.2176108805 8.3 3.7 0 2.25333333333333 2.45333333333333 1.24666666666667 6.04666666666667 1.92 2.33333333333333 1.24666666666667 5.5
44377.218860943 8.14666666666667 3.80666666666667 0 2.33333333333333 2.68666666666667 1.12 5.81333333333333 2 2.52 1.12 5.31333333333333
44402.2201110055 7.8 4.03333333333333 0 2.19333333333333 2.89333333333333 1.14 5.60666666666667 1.86 2.72666666666667 1.14 5.10666666666667
44427.2213610681 7.57333333333333 4.26 0 2 2.92666666666667 1.33333333333333 5.57333333333333 1.66666666666667 2.76 1.33333333333333 5.07333333333333
44452.2226111306 7.83333333333333 4 0 2.16666666666667 2.83333333333333 1.16666666666667 5.66666666666667 1.83333333333333 2.66666666666667 1.16666666666667 5.16666666666667
44477.2238611931 8.27333333333333 3.56 0 2.24666666666667 2.47333333333333 1.08666666666667 6.02666666666667 1.91333333333333 2.46 1.08666666666667 5.37333333333333
44502.2251112556 8.55333333333333 3.28 0 2.33333333333333 2.28 1 6.22 2 2.28 1 5.55333333333333
44527.2263613181 8.5 3.33333333333333 0 2.33333333333333 2.33333333333333 1 6.16666666666667 2 2.33333333333333 1 5.5
44552.2276113806 8.34 3.49333333333333 0 2.20666666666667 2.36666666666667 1.12666666666667 6.13333333333333 1.87333333333333 2.36666666666667 1.12666666666667 5.46666666666667
44577.2288614431 8.12666666666667 3.70666666666667 0 2.29333333333333 2.66666666666667 1.04 5.83333333333333 1.96 2.66666666666667 1.04 5.16666666666667
44602.2301115056 8.3 3.53333333333333 0 2.4 2.6 0.933333333333333 5.9 2.06666666666667 2.6 0.933333333333333 5.23333333333333
44627.2313615681 8.02 3.81333333333333 0 2.33333333333333 2.81333333333333 1 5.68666666666667 2 2.81333333333333 1 5.02
44652.2326116306 7.80666666666667 4.02666666666667 0 2.47333333333333 3.16666666666667 0.86 5.33333333333333 2.14 3.16666666666667 0.86 4.66666666666667
44677.2338616931 7.99333333333333 3.84 0 2.5 3.00666666666667 0.833333333333333 5.49333333333333 2.16666666666667 3.00666666666667 0.833333333333333 4.82666666666667
44702.2351117556 8.08 3.75333333333333 0 2.43333333333333 2.85333333333333 0.9 5.64666666666667 2.1 2.85333333333333 0.9 4.98
44727.2363618181 7.88 3.95333333333333 0 2.33333333333333 2.95333333333333 1 5.54666666666667 2 2.93333333333333 1 4.9
44752.2376118806 7.83333333333333 4 0 2.33333333333333 3 1 5.5 2 3 1 4.83333333333333
44777.2388619431 8.13333333333333 3.7 0 2.55333333333333 2.92 0.78 5.58 2.22 2.92 0.78 4.91333333333333
44802.2401120056 8.36666666666667 3.46666666666667 0 2.7 2.83333333333333 0.633333333333333 5.66666666666667 2.36666666666667 2.83333333333333 0.633333333333333 5
44827.2413620681 8.21333333333333 3.62 0 2.66666666666667 2.95333333333333 0.666666666666667 5.54666666666667 2.33333333333333 2.95333333333333 0.666666666666667 4.88
44852.2426121306 8.16 3.67333333333333 0 2.66666666666667 3.00666666666667 0.666666666666667 5.49333333333333 2.33333333333333 3.00666666666667 0.666666666666667 4.82666666666667
44877.2438621931 8.12 3.71333333333333 0 2.66666666666667 3.04666666666667 0.666666666666667 5.45333333333333 2.33333333333333 3 0.666666666666667 4.83333333333333
44902.2451122556 8.22 3.61333333333333 0 2.89333333333333 3.17333333333333 0.44 5.32666666666667 2.56 3.00666666666667 0.44 4.82666666666667
44927.2463623181 8.12 3.71333333333333 0 2.88 3.26 0.453333333333333 5.24 2.54666666666667 3.09333333333333 0.453333333333333 4.74
44952.2476123806 8.02666666666667 3.80666666666667 0 2.83333333333333 3.30666666666667 0.5 5.19333333333333 2.5 3.1 0.5 4.73333333333333
44977.2488624431 7.76 4.07333333333333 0 2.95333333333333 3.69333333333333 0.38 4.80666666666667 2.62 3.28666666666667 0.38 4.54666666666667
45002.2501125056 7.68 4.15333333333333 0 3.01333333333333 3.83333333333333 0.32 4.66666666666667 2.68 3.33333333333333 0.32 4.5
45027.2513625681 7.81333333333333 4.02 0 3.14666666666667 3.83333333333333 0.186666666666667 4.66666666666667 2.81333333333333 3.33333333333333 0.186666666666667 4.5
45052.2526126306 7.82666666666667 4.00666666666667 0 3.16666666666667 3.84 0.166666666666667 4.66 2.83333333333333 3.34 0.166666666666667 4.49333333333333
45077.2538626931 7.57333333333333 4.26 0 3.16666666666667 4.09333333333333 0.166666666666667 4.40666666666667 2.83333333333333 3.59333333333333 0.166666666666667 4.24
45102.2551127556 7.64666666666667 4.18666666666667 0 3.16666666666667 4.02 0.166666666666667 4.48 2.83333333333333 3.66666666666667 0.166666666666667 4.16666666666667
45127.2563628181 7.74666666666667 4.08666666666667 0 3.16666666666667 3.92 0.166666666666667 4.58 2.83333333333333 3.58666666666667 0.166666666666667 4.24666666666667
45152.2576128806 7.75333333333333 4.08 0 3.02 3.76666666666667 0.313333333333333 4.73333333333333 2.68666666666667 3.49333333333333 0.313333333333333 4.34
45177.2588629431 7.90666666666667 3.92666666666667 0 3.16666666666667 3.76 0.166666666666667 4.74 2.83333333333333 3.42666666666667 0.166666666666667 4.40666666666667
45202.2601130057 8.24 3.59333333333333 0 3.06666666666667 3.32666666666667 0.266666666666667 5.17333333333333 2.73333333333333 2.99333333333333 0.266666666666667 4.84
45227.2613630682 8 3.83333333333333 0 3 3.5 0.333333333333333 5 2.66666666666667 3.01333333333333 0.333333333333333 4.82
45252.2626131307 8.06 3.77333333333333 0 3 3.44 0.333333333333333 5.06 2.66666666666667 2.94 0.333333333333333 4.89333333333333
45277.2638631932 7.92666666666667 3.90666666666667 0 3 3.57333333333333 0.333333333333333 4.92666666666667 2.66666666666667 3.07333333333333 0.333333333333333 4.76
45302.2651132557 8.14666666666667 3.68666666666667 0 3 3.35333333333333 0.333333333333333 5.14666666666667 2.66666666666667 2.85333333333333 0.333333333333333 4.98
45327.2663633182 8.19333333333333 3.64 0 2.84 3.14666666666667 0.493333333333333 5.35333333333333 2.62666666666667 2.64666666666667 0.373333333333333 5.18666666666667
45352.2676133807 8.26666666666667 3.56666666666667 0 2.76 2.99333333333333 0.573333333333333 5.50666666666667 2.59333333333333 2.5 0.406666666666667 5.33333333333333
45377.2688634432 8.22 3.61333333333333 0 2.50666666666667 2.78666666666667 0.826666666666667 5.71333333333333 2.34 2.45333333333333 0.66 5.38
45402.2701135057 8.4 3.43333333333333 0 2.33333333333333 2.43333333333333 1 6.06666666666667 2.16666666666667 2.1 0.833333333333333 5.73333333333333
45427.2713635682 8.08666666666667 3.74666666666667 0 2.25333333333333 2.66666666666667 1.08 5.83333333333333 2.08666666666667 2.33333333333333 0.913333333333333 5.5
45452.2726136307 8.05333333333333 3.78 0 2.16666666666667 2.61333333333333 1.16666666666667 5.88666666666667 2 2.28 1 5.55333333333333
45477.2738636932 8.26 3.57333333333333 0 2.26 2.5 1.07333333333333 6 2.09333333333333 2.16666666666667 0.906666666666667 5.66666666666667
45502.2751137557 8.18 3.6 0 2.06666666666667 2.33333333333333 1.26666666666667 6.11333333333333 1.9 2 1.1 5.78
45527.2763638182 8.25333333333333 3.41333333333333 0 2 2.08 1.33333333333333 6.25333333333333 1.83333333333333 1.74666666666667 1.16666666666667 5.92
45552.2776138807 7.85333333333333 3.66 0 2 2.32666666666667 1.33333333333333 5.85333333333333 1.83333333333333 1.99333333333333 1.16666666666667 5.52
45577.2788639432 7.89333333333333 3.60666666666667 0 2 2.27333333333333 1.33333333333333 5.89333333333333 1.83333333333333 1.94 1.16666666666667 5.56
45602.2801140057 7.76666666666667 3.73333333333333 0 1.93333333333333 2.33333333333333 1.4 5.83333333333333 1.76666666666667 2 1.23333333333333 5.5
45627.2813640682 7.72 3.78 0 1.88666666666667 2.33333333333333 1.44666666666667 5.83333333333333 1.72 2 1.28 5.5
45652.2826141307 7.82 3.56666666666667 0 1.99333333333333 2.22666666666667 1.34 5.82666666666667 1.82666666666667 1.75333333333333 1.17333333333333 5.63333333333333
45677.2838641932 8.18 3.15333333333333 0 2 1.82 1.33333333333333 6.18 1.83333333333333 1.46666666666667 1.16666666666667 5.86666666666667
45702.2851142557 8.33333333333333 3 0 2.04 1.70666666666667 1.29333333333333 6.29333333333333 1.86666666666667 1.37333333333333 1.13333333333333 5.96
45727.2863643182 8.41333333333333 2.92 0 2.2 1.78666666666667 1.13333333333333 6.21333333333333 1.86666666666667 1.42666666666667 1.13333333333333 5.90666666666667
45752.2876143807 8.2 3.06 0 2.33333333333333 2.06 1 5.86666666666667 2 1.63333333333333 1 5.7
45777.2888644432 7.99333333333333 3.17333333333333 0 2.32666666666667 2.16666666666667 1.00666666666667 5.66666666666667 2 1.83333333333333 1 5.5
45802.2901145057 7.79333333333333 3.37333333333333 0 2.12666666666667 2.16666666666667 1.20666666666667 5.66666666666667 1.96 1.83333333333333 1.04 5.5
45827.2913645682 7.80666666666667 3.36 0 2.01333333333333 2.04 1.32 5.79333333333333 1.83333333333333 1.70666666666667 1.16666666666667 5.62666666666667
45852.2926146307 7.98 3.18666666666667 0 2.14666666666667 2 1.18666666666667 5.83333333333333 1.81333333333333 1.66666666666667 1.18666666666667 5.66666666666667
45877.2938646932 8.02666666666667 3.14 0 2.06666666666667 1.87333333333333 1.26666666666667 5.96 1.73333333333333 1.54 1.26666666666667 5.79333333333333
45902.2951147557 8.21333333333333 2.95333333333333 0 2.26 1.88 1.07333333333333 5.95333333333333 1.92666666666667 1.54666666666667 1.07333333333333 5.78666666666667
45927.2963648182 8.1 3.06666666666667 0 2.5 2.23333333333333 0.833333333333333 5.6 2.16666666666667 1.9 0.833333333333333 5.43333333333333
45952.2976148807 8.12666666666667 3.04 0 2.64 2.34666666666667 0.693333333333333 5.48666666666667 2.30666666666667 2.01333333333333 0.693333333333333 5.32
45977.2988649432 8.06666666666667 3.1 0 2.66666666666667 2.43333333333333 0.666666666666667 5.4 2.33333333333333 2.1 0.666666666666667 5.23333333333333
46002.3001150058 7.78 3.26666666666667 0 2.56666666666667 2.5 0.766666666666667 5.21333333333333 2.23333333333333 2.16666666666667 0.766666666666667 5.04666666666667
46027.3013650683 7.66666666666667 3.33333333333333 0 2.5 2.5 0.833333333333333 5.16666666666667 2.16666666666667 2.16666666666667 0.833333333333333 5
46052.3026151308 7.74666666666667 3.25333333333333 0 2.5 2.42 0.833333333333333 5.24666666666667 2.16666666666667 2.08666666666667 0.833333333333333 5.08
46077.3038651933 7.6 3.4 0 2.5 2.56666666666667 0.833333333333333 5.1 2.16666666666667 2.23333333333333 0.833333333333333 4.93333333333333
46102.3051152558 7.42 3.58 0 2.5 2.74666666666667 0.833333333333333 4.92 2.16666666666667 2.41333333333333 0.833333333333333 4.75333333333333
46127.3063653183 7.58666666666667 3.41333333333333 0 2.5 2.58 0.833333333333333 5.08666666666667 2.16666666666667 2.24666666666667 0.833333333333333 4.92
46152.3076153808 7.52666666666667 3.47333333333333 0 2.53333333333333 2.67333333333333 0.8 4.99333333333333 2.2 2.34 0.8 4.82666666666667
46177.3088654433 7.49333333333333 3.50666666666667 0 2.66666666666667 2.84 0.666666666666667 4.82666666666667 2.33333333333333 2.50666666666667 0.666666666666667 4.66
46202.3101155058 7.32 3.68 0 2.61333333333333 2.96 0.72 4.70666666666667 2.28 2.62666666666667 0.72 4.54
46227.3113655683 7.24666666666667 3.75333333333333 0 2.58 3 0.753333333333333 4.66666666666667 2.24666666666667 2.66666666666667 0.753333333333333 4.5
46252.3126156308 7.17333333333333 3.82666666666667 0 2.66666666666667 3.16 0.666666666666667 4.50666666666667 2.33333333333333 2.82666666666667 0.666666666666667 4.34
46277.3138656933 7.00666666666667 3.99333333333333 0 2.50666666666667 3.16666666666667 0.826666666666667 4.5 2.17333333333333 2.83333333333333 0.826666666666667 4.33333333333333
46302.3151157558 6.74 4.26 0 2.37333333333333 3.3 0.96 4.36666666666667 2.04 2.96666666666667 0.96 4.2
46327.3163658183 6.78666666666667 4.21333333333333 0 2.45333333333333 3.33333333333333 0.88 4.33333333333333 2.12 3 0.88 4.16666666666667
46352.3176158808 6.88666666666667 4.11333333333333 0 2.60666666666667 3.38666666666667 0.726666666666667 4.28 2.27333333333333 3.05333333333333 0.726666666666667 4.11333333333333
46377.3188659433 7.32 3.68 0 2.66666666666667 3.01333333333333 0.666666666666667 4.65333333333333 2.33333333333333 2.68 0.666666666666667 4.48666666666667
46402.3201160058 7.52666666666667 3.47333333333333 0 2.60666666666667 2.74666666666667 0.726666666666667 4.92 2.27333333333333 2.41333333333333 0.726666666666667 4.75333333333333
46427.3213660683 7.06 3.82 0 2.21333333333333 2.82 1 4.84666666666667 1.88 2.58 1 4.58666666666667
46452.3226161308 7.11333333333333 3.72 0 2.14666666666667 2.7 1.02 4.96666666666667 1.83333333333333 2.53333333333333 1 4.63333333333333
46477.3238661933 7.11333333333333 3.72 0 2.19333333333333 2.74666666666667 0.973333333333333 4.92 2.02666666666667 2.58 0.806666666666667 4.58666666666667
46502.3251162558 7.04 3.79333333333333 0 2.40666666666667 3.03333333333333 0.76 4.63333333333333 2.16666666666667 2.86666666666667 0.666666666666667 4.3
46527.3263663183 6.9 3.93333333333333 0 2.39333333333333 3.16 0.773333333333333 4.50666666666667 2.16666666666667 2.99333333333333 0.666666666666667 4.17333333333333
46552.3276163808 7.01333333333333 3.82 0 2.33333333333333 2.98666666666667 0.833333333333333 4.68 2.16666666666667 2.92 0.666666666666667 4.24666666666667
46577.3288664433 6.98 3.85333333333333 0 2.18 2.86666666666667 0.986666666666667 4.8 2.01333333333333 2.86666666666667 0.82 4.3
46602.3301165058 6.83333333333333 4 0 2.16666666666667 3 1 4.66666666666667 2 3 0.833333333333333 4.16666666666667
46627.3313665683 6.78 4.05333333333333 0 2.04 2.92666666666667 1.12666666666667 4.74 1.87333333333333 2.92666666666667 0.96 4.24
46652.3326166308 6.58666666666667 4.24666666666667 0 1.89333333333333 2.97333333333333 1.27333333333333 4.69333333333333 1.72666666666667 2.97333333333333 1.10666666666667 4.19333333333333
46677.3338666933 6.52 4.31333333333333 0 1.93333333333333 3.08 1.23333333333333 4.58666666666667 1.76666666666667 2.97333333333333 1.06666666666667 4.19333333333333
46702.3351167558 6.75333333333333 4.08 0 2.10666666666667 3.02 1.06 4.64666666666667 1.91333333333333 2.85333333333333 0.92 4.31333333333333
46727.3363668183 6.83333333333333 4 0 2.16666666666667 3 1 4.66666666666667 1.83333333333333 2.83333333333333 1 4.33333333333333
46752.3376168808 6.96666666666667 3.86666666666667 0 2.16666666666667 2.86666666666667 1 4.8 1.83333333333333 2.7 1 4.46666666666667
46777.3388669433 6.94666666666667 3.88666666666667 0 2.17333333333333 2.89333333333333 0.993333333333334 4.77333333333333 1.84 2.72666666666667 0.993333333333334 4.44
46802.3401170059 6.97333333333333 3.86 0 2.15333333333333 2.84666666666667 1.01333333333333 4.82 1.82 2.68 1.01333333333333 4.48666666666667
46827.3413670684 6.88 3.95333333333333 0 1.94 2.72666666666667 1.22666666666667 4.94 1.60666666666667 2.56 1.22666666666667 4.60666666666667
46852.3426171309 6.83333333333333 4 0 2 2.83333333333333 1.16666666666667 4.83333333333333 1.66666666666667 2.66666666666667 1.16666666666667 4.5
46877.3438671934 6.54666666666667 4.28666666666667 0 1.84 2.96 1.32666666666667 4.70666666666667 1.66666666666667 2.79333333333333 1.16666666666667 4.37333333333333
46902.3451172559 6.39333333333333 4.36 0 1.83333333333333 3.02666666666667 1.33333333333333 4.56 1.66666666666667 2.86 1.16666666666667 4.22666666666667
46927.3463673184 6.60666666666667 4.06 0 1.89333333333333 2.78666666666667 1.27333333333333 4.71333333333333 1.74 2.62 1.09333333333333 4.38
46952.3476173809 7.17333333333333 3.49333333333333 0 1.81333333333333 2.14 1.35333333333333 5.36 1.7 1.97333333333333 1.13333333333333 5.02666666666667
46977.3488674434 7.63333333333333 3.03333333333333 0 2 1.86666666666667 1.16666666666667 5.63333333333333 1.66666666666667 1.7 1.16666666666667 5.3
47002.3501175059 7.76666666666667 2.9 0 2.1 1.83333333333333 1.06666666666667 5.66666666666667 1.76666666666667 1.66666666666667 1.06666666666667 5.33333333333333
47027.3513675684 7.37333333333333 3.29333333333333 0 2 2.12666666666667 1.16666666666667 5.37333333333333 1.66666666666667 1.96 1.16666666666667 5.04
47052.3526176309 7.26666666666667 3.36666666666667 0 1.96666666666667 2.16666666666667 1.2 5.3 1.63333333333333 2 1.2 4.96666666666667
47077.3538676934 7.28666666666667 3.21333333333333 0 2.22666666666667 2.27333333333333 0.94 5.06 1.89333333333333 2.10666666666667 0.94 4.72666666666667
47102.3551177559 7.57333333333333 2.92666666666667 0 2.33333333333333 2.09333333333333 0.833333333333333 5.24 2 1.92666666666667 0.833333333333333 4.90666666666667
47127.3563678184 7.66666666666667 2.83333333333333 0 2.64 2.30666666666667 0.526666666666667 5.02666666666667 2.30666666666667 2.14 0.526666666666667 4.69333333333333
47152.3576178809 7.46 3.04 0 2.76666666666667 2.64 0.4 4.69333333333333 2.43333333333333 2.47333333333333 0.4 4.36
47177.3588679434 7.41333333333333 3.08666666666667 0 2.61333333333333 2.53333333333333 0.553333333333333 4.8 2.28 2.36666666666667 0.553333333333333 4.46666666666667
47202.3601180059 7.24 3.26 0 2.5 2.59333333333333 0.666666666666667 4.74 2.16666666666667 2.42666666666667 0.666666666666667 4.40666666666667
47227.3613680684 7.24 3.26 0 2.5 2.59333333333333 0.666666666666667 4.74 2.16666666666667 2.42666666666667 0.666666666666667 4.40666666666667
47252.3626181309 7.03333333333333 3.46666666666667 0 2.5 2.8 0.666666666666667 4.53333333333333 2.16666666666667 2.63333333333333 0.666666666666667 4.2
47277.3638681934 6.78 3.72 0 2.36 2.91333333333333 0.806666666666667 4.42 2.02666666666667 2.74666666666667 0.806666666666667 4.08666666666667
47302.3651182559 6.84 3.66 0 2.16666666666667 2.66 1 4.67333333333333 1.83333333333333 2.49333333333333 1 4.34
47327.3663683184 6.96 3.54 0 2.22 2.59333333333333 0.946666666666667 4.74 1.88666666666667 2.42666666666667 0.946666666666667 4.40666666666667
47352.3676183809 6.8 3.7 0 2.34666666666667 2.88 0.82 4.45333333333333 2.01333333333333 2.71333333333333 0.82 4.12
47377.3688684434 6.60666666666667 3.89333333333333 0 2.33333333333333 3.06 0.833333333333333 4.27333333333333 2 2.89333333333333 0.833333333333333 3.94
47402.3701185059 6.27333333333333 4.22666666666667 0 2.04666666666667 3.10666666666667 1.12 4.22666666666667 1.71333333333333 2.94 1.12 3.89333333333333
47427.3713685684 6.47333333333333 4.02666666666667 0 2.09333333333333 2.95333333333333 1.07333333333333 4.38 1.76 2.78666666666667 1.07333333333333 4.04666666666667
47452.3726186309 6.74666666666667 3.75333333333333 0 2.19333333333333 2.78 0.973333333333333 4.55333333333333 1.86 2.61333333333333 0.973333333333333 4.22
47477.3738686934 6.66666666666667 3.83333333333333 0 2.16666666666667 2.83333333333333 1 4.5 1.83333333333333 2.66666666666667 1 4.16666666666667
47502.3751187559 6.78 3.72 0 2.16666666666667 2.72 1 4.61333333333333 1.83333333333333 2.55333333333333 1 4.28
47527.3763688184 6.8 3.7 0 2.16666666666667 2.7 1 4.63333333333333 1.83333333333333 2.53333333333333 1 4.3
47552.3776188809 6.83333333333333 3.66666666666667 0 2.16666666666667 2.66666666666667 1 4.66666666666667 1.83333333333333 2.5 1 4.33333333333333
47577.3788689434 6.98666666666667 3.51333333333333 0 2.16666666666667 2.51333333333333 1 4.82 1.83333333333333 2.34666666666667 1 4.48666666666667
47602.380119006 7.13333333333333 3.36666666666667 0 2.24666666666667 2.44666666666667 0.92 4.88666666666667 1.91333333333333 2.28 0.92 4.55333333333333
47627.3813690685 7.52 2.98 0 2.28 2.09333333333333 0.886666666666667 5.24 1.94666666666667 1.92666666666667 0.886666666666667 4.90666666666667
47652.382619131 7.66 2.84 0 2.39333333333333 2.06666666666667 0.773333333333333 5.26666666666667 2.06 1.9 0.773333333333333 4.93333333333333
47677.3838691935 7.66666666666667 2.83333333333333 0 2.5 2.16666666666667 0.666666666666667 5.16666666666667 2.16666666666667 2 0.666666666666667 4.83333333333333
47702.385119256 7.82 2.68 0 2.62666666666667 2.14 0.54 5.19333333333333 2.29333333333333 1.97333333333333 0.54 4.86
47727.3863693185 8.18 2.32 0 2.66666666666667 1.82 0.5 5.51333333333333 2.33333333333333 1.66666666666667 0.5 5.16666666666667
47752.387619381 8.22 2.28 0 2.66666666666667 1.78 0.5 5.55333333333333 2.33333333333333 1.78 0.5 5.05333333333333
47777.3888694435 8.01333333333333 2.48666666666667 0 2.66666666666667 1.98666666666667 0.5 5.34666666666667 2.33333333333333 1.98666666666667 0.5 4.84666666666667
47802.390119506 7.87333333333333 2.62666666666667 0 2.66666666666667 2.12666666666667 0.5 5.20666666666667 2.33333333333333 2.12666666666667 0.5 4.70666666666667
47827.3913695685 7.92666666666667 2.57333333333333 0 2.5 1.90666666666667 0.666666666666667 5.42666666666667 2.16666666666667 1.90666666666667 0.666666666666667 4.92666666666667
47852.392619631 7.78666666666667 2.71333333333333 0 2.56 2.10666666666667 0.606666666666667 5.22666666666667 2.22666666666667 2.10666666666667 0.606666666666667 4.72666666666667
47877.3938696935 7.44666666666667 3.05333333333333 0 2.66666666666667 2.55333333333333 0.5 4.78 2.33333333333333 2.55333333333333 0.5 4.28
47902.395119756 7.36 3.14 0 2.58666666666667 2.56 0.58 4.77333333333333 2.25333333333333 2.56 0.58 4.27333333333333
47927.3963698185 7.85333333333333 2.64666666666667 0 2.71333333333333 2.19333333333333 0.453333333333333 5.14 2.38 2.19333333333333 0.453333333333333 4.64
47952.397619881 7.92 2.58 0 2.83333333333333 2.24666666666667 0.333333333333333 5.08666666666667 2.5 2.16666666666667 0.333333333333333 4.66666666666667
47977.3988699435 7.89333333333333 2.60666666666667 0 2.83333333333333 2.27333333333333 0.333333333333333 5.06 2.5 2.10666666666667 0.333333333333333 4.72666666666667
48002.400120006 8.08 2.42 0 2.67333333333333 1.92666666666667 0.493333333333333 5.40666666666667 2.5 1.76666666666667 0.333333333333333 5.06666666666667
48027.4013700685 8.35333333333333 2.14666666666667 0 2.66666666666667 1.64666666666667 0.5 5.68666666666667 2.5 1.64666666666667 0.333333333333333 5.18666666666667
48052.402620131 8.47333333333333 1.96 0 2.80666666666667 1.6 0.36 5.66666666666667 2.64 1.6 0.193333333333333 5.16666666666667
48077.4038701935 8.34 1.99333333333333 0 2.72 1.54666666666667 0.446666666666667 5.62 2.55333333333333 1.54666666666667 0.28 5.12
48102.405120256 8.68666666666667 1.64666666666667 0 2.83333333333333 1.31333333333333 0.333333333333333 5.85333333333333 2.66666666666667 1.31333333333333 0.166666666666667 5.35333333333333
48127.4063703185 8.66666666666667 1.66666666666667 0 2.83333333333333 1.33333333333333 0.333333333333333 5.83333333333333 2.66666666666667 1.33333333333333 0.166666666666667 5.33333333333333
48152.407620381 8.50666666666667 1.82666666666667 0 2.83333333333333 1.49333333333333 0.333333333333333 5.67333333333333 2.66666666666667 1.49333333333333 0.166666666666667 5.17333333333333
48177.4088704435 8.39333333333333 1.94 0 2.83333333333333 1.60666666666667 0.333333333333333 5.56 2.66666666666667 1.5 0.166666666666667 5.16666666666667
48202.410120506 8.17333333333333 2.16 0 2.82 1.81333333333333 0.346666666666667 5.35333333333333 2.65333333333333 1.64666666666667 0.18 5.02
48227.4113705685 7.66666666666667 2.66666666666667 0 2.5 2 0.666666666666667 5.16666666666667 2.33333333333333 1.83333333333333 0.5 4.83333333333333
48252.412620631 7.35333333333333 2.98 0 2.4 2.21333333333333 0.766666666666667 4.95333333333333 2.22666666666667 1.95333333333333 0.606666666666667 4.71333333333333
48277.4138706935 7.27333333333333 3.06 0 2.45333333333333 2.34666666666667 0.713333333333333 4.82 2.16666666666667 2.01333333333333 0.666666666666667 4.65333333333333
48302.415120756 7.02666666666667 3.30666666666667 0 2.36 2.5 0.806666666666667 4.66666666666667 2.19333333333333 2.16666666666667 0.64 4.5
48327.4163708185 7.3 3.03333333333333 0 2.65333333333333 2.52 0.513333333333333 4.64666666666667 2.48666666666667 2.18666666666667 0.346666666666667 4.48
48352.417620881 7.22666666666667 3.10666666666667 0 2.56666666666667 2.50666666666667 0.6 4.66 2.4 2.17333333333333 0.433333333333333 4.49333333333333
48377.4188709435 7.26 3.07333333333333 0 2.66666666666667 2.57333333333333 0.5 4.59333333333333 2.5 2.24 0.333333333333333 4.42666666666667
48402.420121006 7.28 3.05333333333333 0 2.6 2.48666666666667 0.566666666666667 4.68 2.43333333333333 2.15333333333333 0.4 4.51333333333333
48427.4213710686 7.26666666666667 3.06666666666667 0 2.5 2.4 0.666666666666667 4.76666666666667 2.33333333333333 2.06666666666667 0.5 4.6
48452.4226211311 6.96 3.37333333333333 0 2.21333333333333 2.42 0.953333333333333 4.74666666666667 2.04666666666667 2.08666666666667 0.786666666666667 4.58
48477.4238711936 7 3.33333333333333 0 2.16666666666667 2.33333333333333 1 4.83333333333333 2 2 0.833333333333333 4.66666666666667
48502.4251212561 7.08 3.25333333333333 0 2.16666666666667 2.25333333333333 1 4.91333333333333 2 2.07333333333333 0.833333333333333 4.59333333333333
48527.4263713186 7.08 3.25333333333333 0 2.16666666666667 2.25333333333333 1 4.91333333333333 2 2.24666666666667 0.833333333333333 4.42
48552.4276213811 7.30666666666667 3.02666666666667 0 2.16666666666667 2.02666666666667 1 5.14 2 2.02666666666667 0.833333333333333 4.64
48577.4288714436 7.35333333333333 2.98 0 2.16666666666667 1.98 1 5.18666666666667 2 1.83333333333333 0.833333333333333 4.83333333333333
48602.4301215061 7.44 2.89333333333333 0 2.16666666666667 1.89333333333333 1 5.27333333333333 2 1.72666666666667 0.833333333333333 4.94
48627.4313715686 7.38666666666667 2.94666666666667 0 2.17333333333333 1.95333333333333 0.993333333333333 5.21333333333333 2 1.78666666666667 0.833333333333333 4.88
48652.4326216311 6.98 3.35333333333333 0 2.26 2.44666666666667 0.906666666666667 4.72 1.92666666666667 2.28 0.906666666666667 4.38666666666667
48677.4338716936 6.79333333333333 3.54 0 1.75333333333333 2.12666666666667 1.41333333333333 5.04 1.42 1.96 1.41333333333333 4.70666666666667
48702.4351217561 6.76 3.53333333333333 0 1.5 1.86666666666667 1.66666666666667 5.26 1.16666666666667 1.7 1.66666666666667 4.92666666666667
48727.4363718186 6.38666666666667 3.78 0 1.34 1.95333333333333 1.82666666666667 5.04666666666667 1.00666666666667 1.78666666666667 1.82666666666667 4.71333333333333
48752.4376218811 6.41333333333333 3.75333333333333 0 1.64 2.22666666666667 1.52666666666667 4.77333333333333 1.30666666666667 2.06 1.52666666666667 4.44
48777.4388719436 6.35333333333333 3.81333333333333 0 1.68666666666667 2.33333333333333 1.48 4.66666666666667 1.35333333333333 2.16666666666667 1.48 4.33333333333333
48802.4401220061 6.27333333333333 3.89333333333333 0 1.77333333333333 2.5 1.39333333333333 4.5 1.44 2.33333333333333 1.39333333333333 4.16666666666667
48827.4413720686 6.2 3.96666666666667 0 1.88 2.68 1.28666666666667 4.32 1.54666666666667 2.51333333333333 1.28666666666667 3.98666666666667
48852.4426221311 6.35333333333333 3.81333333333333 0 2.16666666666667 2.81333333333333 1 4.18666666666667 1.83333333333333 2.64666666666667 1 3.85333333333333
48877.4438721936 6.26 3.90666666666667 0 2.09333333333333 2.83333333333333 1.07333333333333 4.16666666666667 1.76 2.66666666666667 1.07333333333333 3.83333333333333
48902.4451222561 6.43333333333333 3.73333333333333 0 2.10666666666667 2.67333333333333 1.06 4.32666666666667 1.83333333333333 2.6 1 3.9
48927.4463723186 6.35333333333333 3.81333333333333 0 2 2.64666666666667 1.16666666666667 4.35333333333333 1.83333333333333 2.64666666666667 1 3.85333333333333
48952.4476223811 6.20666666666667 3.96 0 1.87333333333333 2.66666666666667 1.29333333333333 4.33333333333333 1.70666666666667 2.66666666666667 1.12666666666667 3.83333333333333
48977.4488724436 6.4 3.76666666666667 0 1.91333333333333 2.51333333333333 1.25333333333333 4.48666666666667 1.66666666666667 2.51333333333333 1.16666666666667 3.98666666666667
49002.4501225061 6.54666666666667 3.62 0 1.9 2.35333333333333 1.26666666666667 4.64666666666667 1.56666666666667 2.35333333333333 1.26666666666667 4.14666666666667
49027.4513725686 6.46 3.62666666666667 0 2.14666666666667 2.60666666666667 1.02 4.31333333333333 1.81333333333333 2.60666666666667 1.02 3.89333333333333
49052.4526226311 6.16666666666667 3.83333333333333 0 2.16666666666667 2.83333333333333 1 4 1.83333333333333 2.83333333333333 1 3.66666666666667
49077.4538726936 6.32666666666667 3.67333333333333 0 2.16666666666667 2.67333333333333 1 4.16 1.83333333333333 2.67333333333333 1 3.82666666666667
49102.4551227561 6.52 3.48 0 2.06 2.37333333333333 1.10666666666667 4.46 1.72666666666667 2.37333333333333 1.10666666666667 4.12666666666667
49127.4563728186 6.55333333333333 3.44666666666667 0 2 2.28 1.16666666666667 4.55333333333333 1.66666666666667 2.28 1.16666666666667 4.22
49152.4576228811 6.63333333333333 3.36666666666667 0 2.08666666666667 2.28666666666667 1.08 4.54666666666667 1.75333333333333 2.28666666666667 1.08 4.21333333333333
49177.4588729436 6.86666666666667 3.13333333333333 0 2.02 1.98666666666667 1.14666666666667 4.84666666666667 1.68666666666667 1.98666666666667 1.14666666666667 4.51333333333333
49202.4601230062 7.30666666666667 2.69333333333333 0 2.14 1.66666666666667 1.02666666666667 5.16666666666667 1.80666666666667 1.66666666666667 1.02666666666667 4.83333333333333
49227.4613730687 7.16666666666667 2.83333333333333 0 1.90666666666667 1.57333333333333 1.26 5.26 1.62 1.57333333333333 1.21333333333333 4.92666666666667
49252.4626231312 6.84 3.16 0 1.58 1.57333333333333 1.58666666666667 5.26 1.41333333333333 1.57333333333333 1.42 4.92666666666667
49277.4638731937 6.9 3.1 0 1.66666666666667 1.6 1.5 5.23333333333333 1.5 1.6 1.33333333333333 4.9
49302.4651232562 7.12666666666667 2.87333333333333 0 1.60666666666667 1.31333333333333 1.56 5.52 1.44 1.31333333333333 1.39333333333333 5.18666666666667
49327.4663733187 7.24666666666667 2.75333333333333 0 1.66666666666667 1.25333333333333 1.5 5.58 1.5 1.25333333333333 1.33333333333333 5.24666666666667
49352.4676233812 7.33333333333333 2.66666666666667 0 1.8 1.3 1.36666666666667 5.53333333333333 1.63333333333333 1.3 1.2 5.2
49377.4688734437 7.36666666666667 2.63333333333333 0 1.83333333333333 1.3 1.33333333333333 5.53333333333333 1.66666666666667 1.3 1.16666666666667 5.2
49402.4701235062 7.25333333333333 2.74666666666667 0 1.71333333333333 1.29333333333333 1.45333333333333 5.54 1.54666666666667 1.29333333333333 1.28666666666667 5.20666666666667
49427.4713735687 7.16 2.84 0 1.85333333333333 1.52666666666667 1.31333333333333 5.30666666666667 1.68666666666667 1.52666666666667 1.14666666666667 4.97333333333333
49452.4726236312 6.92666666666667 3.07333333333333 0 2.09333333333333 2 1.07333333333333 4.83333333333333 1.92666666666667 2 0.906666666666667 4.5
49477.4738736937 6.71333333333333 3.28666666666667 0 2.16666666666667 2.28666666666667 1 4.54666666666667 2 2.28666666666667 0.833333333333333 4.21333333333333
49502.4751237562 6.66 3.34 0 2.24666666666667 2.42 0.92 4.41333333333333 2.08 2.42 0.753333333333333 4.08
49527.4763738187 6.54 3.46 0 2.14 2.43333333333333 1.02666666666667 4.4 1.97333333333333 2.43333333333333 0.86 4.06666666666667
49552.4776238812 6.08666666666667 3.91333333333333 0 1.80666666666667 2.55333333333333 1.36 4.28 1.64 2.50666666666667 1.19333333333333 3.99333333333333
49577.4788739437 6.40666666666667 3.59333333333333 0 1.88666666666667 2.31333333333333 1.28 4.52 1.72 2.14666666666667 1.11333333333333 4.35333333333333
49602.4801240062 6.76 3.24 0 1.95333333333333 2.02666666666667 1.21333333333333 4.80666666666667 1.78666666666667 1.86 1.04666666666667 4.64
49627.4813740687 6.78666666666667 3.21333333333333 0 2.11333333333333 2.16 1.05333333333333 4.67333333333333 1.8 1.99333333333333 1.03333333333333 4.50666666666667
49652.4826241312 6.58 3.42 0 2 2.25333333333333 1.16666666666667 4.58 1.66666666666667 2.08666666666667 1.16666666666667 4.41333333333333
49677.4838741937 6.48666666666667 3.51333333333333 0 2.14 2.48666666666667 1.02666666666667 4.34666666666667 1.80666666666667 2.32 1.02666666666667 4.18
49702.4851242562 6.90666666666667 3.09333333333333 0 2.28 2.20666666666667 0.886666666666667 4.62666666666667 1.94666666666667 2.04 0.886666666666667 4.46
49727.4863743187 7 3 0 2.33333333333333 2.16666666666667 0.833333333333333 4.66666666666667 2 2 0.833333333333333 4.5
49752.4876243812 7.01333333333333 2.98666666666667 0 2.33333333333333 2.15333333333333 0.833333333333333 4.68 2 1.98666666666667 0.833333333333333 4.51333333333333
49777.4888744437 6.9 3.1 0 2.33333333333333 2.26666666666667 0.833333333333333 4.56666666666667 2 2.1 0.833333333333333 4.4
49802.4901245062 6.79333333333333 3.20666666666667 0 2.16666666666667 2.20666666666667 1 4.62666666666667 1.83333333333333 2.04 1 4.46
49827.4913745687 6.98666666666667 3.01333333333333 0 2.16666666666667 2.01333333333333 1 4.82 1.83333333333333 1.84666666666667 1 4.65333333333333
49852.4926246312 7.07333333333333 2.92666666666667 0 2.22 1.98 0.946666666666667 4.85333333333333 1.88666666666667 1.81333333333333 0.946666666666667 4.68666666666667
49877.4938746937 7.33333333333333 2.66666666666667 0 2.33333333333333 1.83333333333333 0.833333333333333 5 2 1.66666666666667 0.833333333333333 4.83333333333333
49902.4951247562 7.49333333333333 2.50666666666667 0 2.33333333333333 1.67333333333333 0.833333333333333 5.16 2 1.50666666666667 0.833333333333333 4.99333333333333
49927.4963748187 7.98 2.02 0 2.33333333333333 1.18666666666667 0.833333333333333 5.64666666666667 2 1.02 0.833333333333333 5.48
49952.4976248812 7.54666666666667 2.45333333333333 0 2.33333333333333 1.62 0.833333333333333 5.21333333333333 2 1.38666666666667 0.833333333333333 5.11333333333333
49977.4988749437 7.28 2.72 0 2.33333333333333 1.88666666666667 0.833333333333333 4.94666666666667 2 1.55333333333333 0.833333333333333 4.94666666666667
50002.5001250062 7.20666666666667 2.79333333333333 0 2.33333333333333 1.96 0.833333333333333 4.87333333333333 2 1.62666666666667 0.833333333333333 4.87333333333333
50027.5013750688 7.11333333333333 2.88666666666667 0 2.33333333333333 2.05333333333333 0.833333333333333 4.78 2 1.72 0.833333333333333 4.78
50052.5026251313 7.01333333333333 2.98666666666667 0 2.46 2.28 0.706666666666667 4.55333333333333 2.12666666666667 1.94666666666667 0.706666666666667 4.55333333333333
50077.5038751938 7.01333333333333 2.98666666666667 0 2.50666666666667 2.32666666666667 0.66 4.50666666666667 2.17333333333333 1.99333333333333 0.66 4.50666666666667
50102.5051252563 7.18666666666667 2.81333333333333 0 2.54 2.18666666666667 0.626666666666667 4.64666666666667 2.20666666666667 1.85333333333333 0.626666666666667 4.64666666666667
50127.5063753188 7.22666666666667 2.77333333333333 0 2.56 2.16666666666667 0.606666666666667 4.66666666666667 2.22666666666667 1.83333333333333 0.606666666666667 4.66666666666667
50152.5076253813 7.00666666666667 2.99333333333333 0 2.33333333333333 2.16 0.833333333333333 4.67333333333333 2 1.82666666666667 0.833333333333333 4.67333333333333
50177.5088754438 6.93333333333333 3.06666666666667 0 2.33333333333333 2.23333333333333 0.833333333333333 4.6 2 1.9 0.833333333333333 4.6
50202.5101255063 6.75333333333333 3.24666666666667 0 2.33333333333333 2.41333333333333 0.833333333333333 4.42 2 2.08 0.833333333333333 4.42
50227.5113755688 7.03333333333333 2.96666666666667 0 2.33333333333333 2.13333333333333 0.833333333333333 4.7 2 1.8 0.833333333333333 4.7
50252.5126256313 7.33333333333333 2.66666666666667 0 2.33333333333333 1.83333333333333 0.833333333333333 5 2 1.5 0.833333333333333 5
50277.5138756938 7.20666666666667 2.79333333333333 0 2.18666666666667 1.81333333333333 0.98 5.02 1.85333333333333 1.48 0.98 5.02
50302.5151257563 7.19333333333333 2.80666666666667 0 2.19333333333333 1.83333333333333 0.973333333333333 5 1.86 1.5 0.973333333333333 5
50327.5163758188 7.02666666666667 2.97333333333333 0 2.27333333333333 2.08 0.893333333333333 4.75333333333333 2 1.74666666666667 0.833333333333333 4.75333333333333
50352.5176258813 6.64666666666667 3.35333333333333 0 2.11333333333333 2.3 1.05333333333333 4.53333333333333 1.94666666666667 1.96666666666667 0.886666666666667 4.53333333333333
50377.5188759438 6.99333333333333 3.00666666666667 0 2.32666666666667 2.16666666666667 0.84 4.66666666666667 2.16 1.83333333333333 0.673333333333333 4.66666666666667
50402.5201260063 7.08 2.92 0 2.33333333333333 2.08666666666667 0.833333333333333 4.74666666666667 2.16666666666667 1.75333333333333 0.666666666666667 4.74666666666667
50427.5213760688 7.13333333333333 2.86666666666667 0 2.33333333333333 2.03333333333333 0.833333333333333 4.8 2.16666666666667 1.7 0.666666666666667 4.8
50452.5226261313 7.04 2.96 0 2.37333333333333 2.16666666666667 0.793333333333333 4.66666666666667 2.16666666666667 1.83333333333333 0.666666666666667 4.66666666666667
50477.5238761938 7.08666666666667 2.91333333333333 0 2.33333333333333 2.08 0.833333333333333 4.75333333333333 2.16666666666667 1.74666666666667 0.666666666666667 4.75333333333333
50502.5251262563 7.44666666666667 2.55333333333333 0 2.56666666666667 1.95333333333333 0.6 4.88 2.25333333333333 1.62 0.58 4.88
50527.5263763188 7.60666666666667 2.39333333333333 0 2.8 2.02666666666667 0.366666666666667 4.80666666666667 2.46666666666667 1.69333333333333 0.366666666666667 4.80666666666667
50552.5276263813 7.66666666666667 2.33333333333333 0 2.83333333333333 2 0.333333333333333 4.83333333333333 2.5 1.66666666666667 0.333333333333333 4.83333333333333
50577.5288764438 7.69333333333333 2.30666666666667 0 2.75333333333333 1.89333333333333 0.413333333333333 4.94 2.42 1.56 0.413333333333333 4.94
50602.5301265063 7.63333333333333 2.36666666666667 0 2.63333333333333 1.83333333333333 0.533333333333333 5 2.44666666666667 1.5 0.386666666666667 5
50627.5313765688 7.52 2.33333333333333 0 2.66666666666667 1.83333333333333 0.5 4.85333333333333 2.5 1.5 0.333333333333333 4.85333333333333
50652.5326266313 7.54 2.29333333333333 0 2.58666666666667 1.71333333333333 0.58 4.95333333333333 2.42 1.5 0.413333333333333 4.83333333333333
50677.5338766938 7.5 2.33333333333333 0 2.5 1.66666666666667 0.666666666666667 5 2.33333333333333 1.5 0.5 4.83333333333333
50702.5351267563 7.65333333333333 2.18 0 2.60666666666667 1.62 0.56 5.04666666666667 2.33333333333333 1.53333333333333 0.5 4.8
50727.5363768188 7.46666666666667 2.36666666666667 0 2.66666666666667 1.86666666666667 0.5 4.8 2.33333333333333 1.86666666666667 0.5 4.46666666666667
50752.5376268813 7.45333333333333 2.38 0 2.84666666666667 2.06 0.32 4.60666666666667 2.51333333333333 2.04 0.32 4.29333333333333
50777.5388769439 6.9 2.93333333333333 0 3 2.76666666666667 0.166666666666667 3.9 2.66666666666667 2.6 0.166666666666667 3.73333333333333
50802.5401270064 7.00666666666667 2.82666666666667 0 3 2.66 0.166666666666667 4.00666666666667 2.66666666666667 2.49333333333333 0.166666666666667 3.84
50827.5413770689 7.36666666666667 2.46666666666667 0 3 2.3 0.166666666666667 4.36666666666667 2.66666666666667 2.13333333333333 0.166666666666667 4.2
50852.5426271314 7.76666666666667 2.06666666666667 0 2.94 1.84 0.226666666666667 4.82666666666667 2.60666666666667 1.67333333333333 0.226666666666667 4.66
50877.5438771939 7.83333333333333 2 0 2.98666666666667 1.82 0.18 4.84666666666667 2.65333333333333 1.65333333333333 0.18 4.68
50902.5451272564 7.98 1.85333333333333 0 2.92666666666667 1.61333333333333 0.24 5.05333333333333 2.59333333333333 1.44666666666667 0.24 4.88666666666667
50927.5463773189 8.07333333333333 1.76 0 2.86 1.45333333333333 0.306666666666667 5.21333333333333 2.52666666666667 1.39333333333333 0.306666666666667 4.94
50952.5476273814 7.93333333333333 1.9 0 3 1.73333333333333 0.166666666666667 4.93333333333333 2.66666666666667 1.73333333333333 0.166666666666667 4.6
50977.5488774439 8.06666666666666 1.76666666666667 0 3 1.6 0.166666666666667 5.06666666666667 2.66666666666667 1.6 0.166666666666667 4.73333333333333
51002.5501275064 7.72666666666667 2.10666666666667 0 2.89333333333333 1.83333333333333 0.273333333333333 4.83333333333333 2.66666666666667 1.83333333333333 0.166666666666667 4.5
51027.5513775689 7.62 2.21333333333333 0 2.83333333333333 1.88 0.333333333333333 4.78666666666667 2.66666666666667 1.88 0.166666666666667 4.45333333333333
51052.5526276314 7.31333333333333 2.52 0 2.82 2.17333333333333 0.346666666666667 4.49333333333333 2.65333333333333 2.17333333333333 0.18 4.16
51077.5538776939 6.82666666666667 2.91333333333333 0 2.66 2.40666666666667 0.506666666666667 4.16666666666667 2.49333333333333 2.40666666666667 0.34 3.83333333333333
51102.5551277564 6.69333333333333 2.97333333333333 0 2.56666666666667 2.37333333333333 0.6 4.12666666666667 2.4 2.37333333333333 0.433333333333333 3.79333333333333
51127.5563778189 6.58666666666667 3.08 0 2.64666666666667 2.56 0.52 3.94 2.48 2.56 0.353333333333333 3.60666666666667
51152.5576278814 6.44 3.22666666666667 0 2.5 2.56 0.666666666666667 3.94 2.33333333333333 2.56 0.5 3.60666666666667
51177.5588779439 6.33333333333333 3.33333333333333 0 2.5 2.66666666666667 0.666666666666667 3.83333333333333 2.33333333333333 2.66666666666667 0.5 3.5
51202.5601280064 6.42666666666667 3.13333333333333 0 2.51333333333333 2.58666666666667 0.546666666666667 3.91333333333333 2.33333333333333 2.58666666666667 0.5 3.58
51227.5613780689 6.71333333333333 2.78666666666667 0 2.51333333333333 2.3 0.486666666666667 4.2 2.34666666666667 2.3 0.486666666666667 3.86666666666667
51252.5626281314 6.78 2.72 0 2.54666666666667 2.26666666666667 0.453333333333333 4.23333333333333 2.38 2.26666666666667 0.453333333333333 3.9
51277.5638781939 7.04 2.46 0 2.57333333333333 2.03333333333333 0.426666666666667 4.46666666666667 2.40666666666667 2.03333333333333 0.426666666666667 4.13333333333333
51302.5651282564 6.97333333333333 2.52666666666667 0 2.47333333333333 2 0.526666666666667 4.5 2.30666666666667 2 0.526666666666667 4.16666666666667
51327.5663783189 6.89333333333333 2.60666666666667 0 2.39333333333333 2 0.606666666666667 4.5 2.22666666666667 2 0.606666666666667 4.16666666666667
51352.5676283814 6.96666666666667 2.39333333333333 0 2.52666666666667 2.06 0.333333333333333 4.44 2.36 2.06 0.333333333333333 4.10666666666667
51377.5688784439 6.88666666666667 2.44666666666667 0 2.58666666666667 2.2 0.246666666666667 4.3 2.42 2.2 0.246666666666667 3.96666666666667
51402.5701285064 6.27333333333333 3.06 0 2.5 2.72666666666667 0.333333333333333 3.77333333333333 2.33333333333333 2.72666666666667 0.333333333333333 3.44
51427.5713785689 5.68666666666667 3.64666666666667 0 2.35333333333333 3.16666666666667 0.48 3.33333333333333 2.18666666666667 3.16666666666667 0.48 3
51452.5726286314 5.45333333333333 3.88 0 2.21333333333333 3.26 0.62 3.24 2.04666666666667 3.26 0.62 2.90666666666667
51477.5738786939 5.52666666666667 3.80666666666667 0 2.11333333333333 3.08666666666667 0.72 3.41333333333333 1.94666666666667 3.08666666666667 0.72 3.08
51502.5751287564 5.58 3.75333333333333 0 2.03333333333333 2.95333333333333 0.8 3.54666666666667 1.86666666666667 2.95333333333333 0.8 3.21333333333333
51527.5763788189 5.78666666666667 3.54666666666667 0 1.98 2.69333333333333 0.853333333333333 3.80666666666667 1.81333333333333 2.69333333333333 0.853333333333333 3.47333333333333
51552.5776288814 5.48666666666667 3.84666666666667 0 1.83333333333333 2.84666666666667 1 3.65333333333333 1.83333333333333 2.84666666666667 0.833333333333333 3.32
51577.5788789439 5.69333333333333 3.64 0 1.83333333333333 2.64 1 3.86 1.83333333333333 2.64 0.833333333333333 3.52666666666667
51602.5801290064 6.04666666666667 3.28666666666667 0 1.82 2.27333333333333 1.01333333333333 4.22666666666667 1.82 2.27333333333333 0.846666666666667 3.89333333333333
51627.581379069 5.76666666666667 3.56666666666667 0 1.66666666666667 2.4 1.16666666666667 4.1 1.66666666666667 2.4 1 3.76666666666667
51652.5826291315 5.7 3.63333333333333 0 1.66666666666667 2.46666666666667 1.16666666666667 4.03333333333333 1.66666666666667 2.46666666666667 1 3.7
51677.583879194 5.86 3.47333333333333 0 1.66666666666667 2.30666666666667 1.16666666666667 4.19333333333333 1.66666666666667 2.30666666666667 1 3.86
51702.5851292565 5.66 3.67333333333333 0 1.66666666666667 2.50666666666667 1.16666666666667 3.99333333333333 1.66666666666667 2.50666666666667 1 3.66
51727.586379319 6.24 3.09333333333333 0 1.8 2.06 1.03333333333333 4.44 1.8 2.06 0.866666666666667 4.10666666666667
51752.5876293815 6.38666666666667 2.84 0 1.72666666666667 1.84 1 4.66 1.72666666666667 1.84 0.833333333333333 4.32666666666667
51777.588879444 6.29333333333333 2.87333333333333 0 1.63333333333333 1.84 1.03333333333333 4.66 1.63333333333333 1.83333333333333 0.866666666666667 4.33333333333333
51802.5901295065 5.98666666666667 3.18 0 1.6 2.11333333333333 1.06666666666667 4.38666666666667 1.6 1.94666666666667 0.9 4.22
51827.591379569 5.85333333333333 3.22 0 1.61333333333333 2.26 0.96 4.24 1.48666666666667 2.09333333333333 0.92 4.07333333333333
51852.5926296315 5.51333333333333 3.48666666666667 0 1.39333333333333 2.38 1.10666666666667 4.12 1.22666666666667 2.21333333333333 1.10666666666667 3.95333333333333
51877.593879694 5.20666666666667 3.79333333333333 0 1.18666666666667 2.48 1.31333333333333 4.02 1.16666666666667 2.31333333333333 1.16666666666667 3.85333333333333
51902.5951297565 5.01333333333333 3.98666666666667 0 1.14666666666667 2.63333333333333 1.35333333333333 3.86666666666667 1.14666666666667 2.46666666666667 1.18666666666667 3.7
51927.596379819 4.72666666666667 4.21333333333333 0 1 2.71333333333333 1.5 3.72666666666667 1 2.54666666666667 1.33333333333333 3.56
51952.5976298815 4.61333333333333 4.22 0 1.03333333333333 2.75333333333333 1.46666666666667 3.58 1.03333333333333 2.58666666666667 1.3 3.41333333333333
51977.598879944 5.27333333333333 3.56 0 1.23333333333333 2.29333333333333 1.26666666666667 4.04 1.23333333333333 2.27333333333333 1.1 3.72666666666667
52002.6001300065 5.74 3.09333333333333 0 1.5 2.09333333333333 1 4.24 1.5 2.09333333333333 0.833333333333333 3.90666666666667
52027.601380069 5.83333333333333 3 0 1.5 2 1 4.33333333333333 1.5 2 0.833333333333333 4
52052.6026301315 5.83333333333333 3 0 1.5 2 1 4.33333333333333 1.5 2 0.833333333333333 4
52077.603880194 5.98666666666667 2.84666666666667 0 1.65333333333333 2 0.846666666666667 4.33333333333333 1.65333333333333 2 0.68 4
52102.6051302565 6 2.83333333333333 0 1.66666666666667 2 0.833333333333333 4.33333333333333 1.66666666666667 2 0.666666666666667 4
52127.606380319 6.12666666666667 2.70666666666667 0 1.75333333333333 1.96 0.746666666666667 4.37333333333333 1.66666666666667 1.96 0.666666666666667 4.04
52152.6076303815 6.32 2.51333333333333 0 1.83333333333333 1.84666666666667 0.666666666666667 4.48666666666667 1.66666666666667 1.84666666666667 0.666666666666667 4.15333333333333
52177.608880444 6.30666666666667 2.52666666666667 0 1.71333333333333 1.74 0.786666666666667 4.59333333333333 1.54666666666667 1.74 0.786666666666667 4.26
52202.6101305065 6.36666666666667 2.46666666666667 0 1.66666666666667 1.63333333333333 0.833333333333333 4.7 1.5 1.63333333333333 0.833333333333333 4.36666666666667
52227.611380569 6.36 2.47333333333333 0 1.54 1.51333333333333 0.96 4.82 1.37333333333333 1.51333333333333 0.96 4.48666666666667
52252.6126306315 6.21333333333333 2.62 0 1.54666666666667 1.66666666666667 0.953333333333333 4.66666666666667 1.38 1.66666666666667 0.953333333333333 4.33333333333333
52277.613880694 6 2.83333333333333 0 1.53333333333333 1.86666666666667 0.966666666666667 4.46666666666667 1.36666666666667 1.86666666666667 0.966666666666667 4.13333333333333
52302.6151307565 5.94 2.89333333333333 0 1.66666666666667 2.06 0.833333333333333 4.27333333333333 1.5 2.06 0.833333333333333 3.94
52327.616380819 5.98 2.85333333333333 0 1.62666666666667 1.98 0.873333333333333 4.35333333333333 1.46 1.98 0.873333333333333 4.02
52352.6176308815 6 2.83333333333333 0 1.5 1.83333333333333 1 4.5 1.33333333333333 1.83333333333333 1 4.16666666666667
52377.6188809441 5.96 2.87333333333333 0 1.5 1.87333333333333 1 4.46 1.33333333333333 1.87333333333333 1 4.12666666666667
52402.6201310066 5.92666666666667 2.90666666666667 0 1.58 1.98666666666667 0.92 4.34666666666667 1.41333333333333 1.98666666666667 0.92 4.01333333333333
52427.6213810691 5.8 3.03333333333333 0 1.57333333333333 2.10666666666667 0.926666666666667 4.22666666666667 1.40666666666667 2.10666666666667 0.926666666666667 3.89333333333333
52452.6226311316 5.66666666666667 3.16666666666667 0 1.5 2.16666666666667 1 4.16666666666667 1.33333333333333 2.16666666666667 1 3.83333333333333
52477.6238811941 5.56666666666667 3.26666666666667 0 1.5 2.26666666666667 1 4.06666666666667 1.33333333333333 2.26666666666667 1 3.73333333333333
52502.6251312566 5.66666666666667 3.16666666666667 0 1.5 2.16666666666667 1 4.16666666666667 1.33333333333333 2.16666666666667 1 3.83333333333333
52527.6263813191 5.58666666666667 3.24666666666667 0 1.64 2.38666666666667 0.86 3.94666666666667 1.47333333333333 2.38666666666667 0.86 3.61333333333333
52552.6276313816 5.29333333333333 3.54 0 1.66666666666667 2.70666666666667 0.833333333333333 3.62666666666667 1.5 2.70666666666667 0.833333333333333 3.29333333333333
52577.6288814441 5 3.83333333333333 0 1.66666666666667 3 0.833333333333333 3.33333333333333 1.5 3 0.833333333333333 3
52602.6301315066 5.16666666666667 3.54 0 1.66666666666667 2.70666666666667 0.833333333333333 3.5 1.5 2.70666666666667 0.833333333333333 3.16666666666667
52627.6313815691 5.34 3.32666666666667 0 1.66666666666667 2.49333333333333 0.833333333333333 3.67333333333333 1.5 2.38666666666667 0.833333333333333 3.44666666666667
52652.6326316316 5.56 3.10666666666667 0 1.66666666666667 2.27333333333333 0.833333333333333 3.89333333333333 1.5 2.10666666666667 0.833333333333333 3.72666666666667
52677.6338816941 5.79333333333333 2.87333333333333 0 1.79333333333333 2.16666666666667 0.706666666666667 4 1.62666666666667 2 0.706666666666667 3.83333333333333
52702.6351317566 5.89333333333333 2.77333333333333 0 1.90666666666667 2.18 0.593333333333333 3.98666666666667 1.74 2.01333333333333 0.593333333333333 3.82
52727.6363818191 6.09333333333333 2.57333333333333 0 2 2.07333333333333 0.5 4.09333333333333 1.83333333333333 1.90666666666667 0.5 3.92666666666667
52752.6376318816 6.37333333333333 2.29333333333333 0 1.84666666666667 1.64 0.653333333333333 4.52666666666667 1.68 1.47333333333333 0.653333333333333 4.36
52777.6388819441 6.27333333333333 2.39333333333333 0 1.83333333333333 1.72666666666667 0.666666666666667 4.44 1.66666666666667 1.56 0.666666666666667 4.27333333333333
52802.6401320066 6.06 2.60666666666667 0 1.79333333333333 1.9 0.706666666666667 4.26666666666667 1.62666666666667 1.73333333333333 0.706666666666667 4.1
52827.6413820691 5.99333333333333 2.67333333333333 0 1.89333333333333 2.06666666666667 0.606666666666667 4.1 1.72666666666667 2 0.606666666666667 3.83333333333333
52852.6426321316 5.98 2.68666666666667 0 2 2.18666666666667 0.5 3.98 1.83333333333333 2.02666666666667 0.5 3.80666666666667
52877.6438821941 5.97333333333333 2.69333333333333 0 1.92666666666667 2.12 0.573333333333333 4.04666666666667 1.76 1.95333333333333 0.573333333333333 3.88
52902.6451322566 6.14 2.52666666666667 0 1.83333333333333 1.86 0.666666666666667 4.30666666666667 1.66666666666667 1.69333333333333 0.666666666666667 4.14
52927.6463823191 6.12 2.54666666666667 0 1.69333333333333 1.74 0.806666666666667 4.42666666666667 1.52666666666667 1.57333333333333 0.806666666666667 4.26
52952.6476323816 5.76 2.90666666666667 0 1.62666666666667 2.03333333333333 0.873333333333333 4.13333333333333 1.46 1.86666666666667 0.873333333333333 3.96666666666667
52977.6488824441 5.62666666666667 3.04 0 1.52 2.06 0.98 4.10666666666667 1.35333333333333 1.89333333333333 0.98 3.94
53002.6501325066 5.64 3.02666666666667 0 1.56 2.08666666666667 0.94 4.08 1.39333333333333 1.92 0.94 3.91333333333333
53027.6513825691 5.28 3.38666666666667 0 1.45333333333333 2.34 1.04666666666667 3.82666666666667 1.28666666666667 2.17333333333333 1.04666666666667 3.66
53052.6526326316 5.42666666666667 3.24 0 1.5 2.24 1 3.92666666666667 1.33333333333333 2.07333333333333 1 3.76
53077.6538826941 5.46 3.20666666666667 0 1.51333333333333 2.22 0.986666666666667 3.94666666666667 1.34666666666667 2.05333333333333 0.986666666666667 3.78
53102.6551327566 5.29333333333333 3.37333333333333 0 1.5 2.37333333333333 1 3.79333333333333 1.33333333333333 2.20666666666667 1 3.62666666666667
53127.6563828191 5.28666666666667 3.38 0 1.6 2.48 0.9 3.68666666666667 1.43333333333333 2.31333333333333 0.9 3.52
53152.6576328816 5.33333333333333 3.33333333333333 0 1.66666666666667 2.5 0.833333333333333 3.66666666666667 1.5 2.33333333333333 0.833333333333333 3.5
53177.6588829441 5.24666666666667 3.42 0 1.52666666666667 2.44666666666667 0.973333333333333 3.72 1.36 2.28 0.973333333333333 3.55333333333333
53202.6601330066 5.38 3.28666666666667 0 1.46666666666667 2.25333333333333 1.03333333333333 3.91333333333333 1.3 2.08666666666667 1.03333333333333 3.74666666666667
53227.6613830692 5.6 3.06666666666667 0 1.83333333333333 2.4 0.666666666666667 3.76666666666667 1.66666666666667 2.23333333333333 0.666666666666667 3.6
53252.6626331317 5.79333333333333 2.87333333333333 0 1.83333333333333 2.20666666666667 0.666666666666667 3.96 1.66666666666667 2.04 0.666666666666667 3.79333333333333
53277.6638831942 5.8 2.86666666666667 0 1.72 2.08666666666667 0.78 4.08 1.55333333333333 1.92 0.78 3.91333333333333
53302.6651332567 5.82 2.84666666666667 0 1.66666666666667 2.01333333333333 0.833333333333333 4.15333333333333 1.5 1.84666666666667 0.833333333333333 3.98666666666667
53327.6663833192 5.73333333333333 2.93333333333333 0 1.66666666666667 2.1 0.833333333333333 4.06666666666667 1.5 1.93333333333333 0.833333333333333 3.9
53352.6676333817 5.94 2.72666666666667 0 1.92666666666667 2.15333333333333 0.573333333333333 4.01333333333333 1.76 1.98666666666667 0.573333333333333 3.84666666666667
53377.6688834442 6 2.66666666666667 0 2 2.16666666666667 0.5 4 1.83333333333333 2 0.5 3.83333333333333
53402.6701335067 5.80666666666667 2.86 0 1.74666666666667 2.10666666666667 0.753333333333333 4.06 1.58 1.94 0.753333333333333 3.89333333333333
53427.6713835692 5.79333333333333 2.87333333333333 0 1.62666666666667 2 0.873333333333333 4.16666666666667 1.5 1.83333333333333 0.833333333333333 4
53452.6726336317 6.21333333333333 2.45333333333333 0 1.82 1.77333333333333 0.68 4.39333333333333 1.65333333333333 1.60666666666667 0.68 4.22666666666667
53477.6738836942 6.48 2.18666666666667 0 1.83333333333333 1.52 0.666666666666667 4.64666666666667 1.66666666666667 1.35333333333333 0.666666666666667 4.48
53502.6751337567 6.60666666666667 2.06 0 1.83333333333333 1.39333333333333 0.666666666666667 4.77333333333333 1.66666666666667 1.22666666666667 0.666666666666667 4.60666666666667
53527.6763838192 6.26 2.40666666666667 0 1.92666666666667 1.83333333333333 0.573333333333333 4.33333333333333 1.76 1.66666666666667 0.573333333333333 4.16666666666667
53552.6776338817 6.25333333333333 2.41333333333333 0 2 1.91333333333333 0.5 4.25333333333333 1.83333333333333 1.74666666666667 0.5 4.08666666666667
53577.6788839442 6.29333333333333 2.37333333333333 0 1.99333333333333 1.86666666666667 0.506666666666667 4.3 1.83333333333333 1.7 0.5 4.13333333333333
53602.6801340067 6.18666666666667 2.48 0 1.85333333333333 1.83333333333333 0.646666666666667 4.33333333333333 1.78 1.66666666666667 0.553333333333333 4.16666666666667
53627.6813840692 6.39333333333333 2.27333333333333 0 2.04 1.81333333333333 0.46 4.35333333333333 1.87333333333333 1.64666666666667 0.46 4.18666666666667
53652.6826341317 6.54666666666667 2.12 0 2.09333333333333 1.71333333333333 0.406666666666667 4.45333333333333 1.92666666666667 1.54666666666667 0.406666666666667 4.28666666666667
53677.6838841942 6.66666666666667 2 0 2 1.5 0.5 4.66666666666667 1.83333333333333 1.5 0.5 4.33333333333333
53702.6851342567 6.5 2.16666666666667 0 1.97333333333333 1.64 0.526666666666667 4.52666666666667 1.80666666666667 1.64 0.526666666666667 4.19333333333333
53727.6863843192 5.97333333333333 2.69333333333333 0 1.71333333333333 1.90666666666667 0.786666666666667 4.26 1.54666666666667 1.90666666666667 0.786666666666667 3.92666666666667
53752.6876343817 5.62 3.04666666666667 0 1.54 2.08666666666667 0.96 4.08 1.37333333333333 2.08666666666667 0.96 3.74666666666667
53777.6888844442 5.3 3.36666666666667 0 1.33333333333333 2.2 1.16666666666667 3.96666666666667 1.16666666666667 2.2 1.16666666666667 3.63333333333333
53802.6901345067 5.26666666666667 3.4 0 1.43333333333333 2.33333333333333 1.06666666666667 3.83333333333333 1.26666666666667 2.33333333333333 1.06666666666667 3.5
53827.6913845692 5.60666666666667 3.06 0 1.62666666666667 2.18666666666667 0.873333333333333 3.98 1.46 2.18 0.873333333333333 3.65333333333333
53852.6926346317 5.66666666666667 3 0 1.66666666666667 2.16666666666667 0.833333333333333 4 1.5 2 0.833333333333333 3.83333333333333
53877.6938846942 5.8 2.86666666666667 0 1.66666666666667 2.03333333333333 0.833333333333333 4.13333333333333 1.5 1.86666666666667 0.833333333333333 3.96666666666667
53902.6951347567 5.89333333333333 2.77333333333333 0 1.66666666666667 1.94 0.833333333333333 4.22666666666667 1.5 1.77333333333333 0.833333333333333 4.06
53927.6963848192 5.92 2.74666666666667 0 1.61333333333333 1.86 0.886666666666667 4.30666666666667 1.44666666666667 1.8 0.886666666666667 4.03333333333333
53952.6976348817 6.16666666666667 2.5 0 1.5 1.5 1 4.66666666666667 1.33333333333333 1.5 1 4.33333333333333
53977.6988849443 6.12 2.54666666666667 0 1.5 1.54666666666667 1 4.62 1.33333333333333 1.54666666666667 1 4.28666666666667
54002.7001350068 6.44666666666667 2.22 0 1.5 1.22 1 4.94666666666667 1.33333333333333 1.22 1 4.61333333333333
54027.7013850693 6.27333333333333 2.39333333333333 0 1.5 1.39333333333333 1 4.77333333333333 1.33333333333333 1.39333333333333 1 4.44
54052.7026351318 6.44 2.22666666666667 0 1.5 1.22666666666667 1 4.94 1.33333333333333 1.22666666666667 1 4.60666666666667
54077.7038851943 6.53333333333333 2.13333333333333 0 1.64 1.27333333333333 0.86 4.89333333333333 1.47333333333333 1.27333333333333 0.86 4.56
54102.7051352568 6.66666666666667 2 0 1.66666666666667 1.16666666666667 0.833333333333333 5 1.5 1.16666666666667 0.833333333333333 4.66666666666667
54127.7063853193 6.66666666666667 2 0 1.66666666666667 1.16666666666667 0.833333333333333 5 1.5 1.16666666666667 0.833333333333333 4.66666666666667
54152.7076353818 6.64666666666667 2.02 0 1.66666666666667 1.18666666666667 0.833333333333333 4.98 1.5 1.18666666666667 0.833333333333333 4.64666666666667
54177.7088854443 6.93333333333333 1.73333333333333 0 1.66666666666667 0.9 0.833333333333333 5.26666666666667 1.5 0.9 0.833333333333333 4.93333333333333
54202.7101355068 6.78 1.88666666666667 0 1.54 0.926666666666667 0.96 5.24 1.37333333333333 0.926666666666667 0.96 4.90666666666667
54227.7113855693 6.79333333333333 1.87333333333333 0 1.63333333333333 1.00666666666667 0.866666666666667 5.16 1.46666666666667 1.00666666666667 0.866666666666667 4.82666666666667
54252.7126356318 6.91333333333333 1.75333333333333 0 1.9 1.15333333333333 0.6 5.01333333333333 1.73333333333333 1.15333333333333 0.6 4.68
54277.7138856943 6.97333333333333 1.69333333333333 0 2 1.19333333333333 0.5 4.97333333333333 1.83333333333333 1.19333333333333 0.5 4.64
54302.7151357568 6.84666666666667 1.82 0 2.16666666666667 1.48666666666667 0.333333333333333 4.68 2 1.48666666666667 0.333333333333333 4.34666666666667
54327.7163858193 6.75333333333333 1.91333333333333 0 2.16666666666667 1.58 0.333333333333333 4.58666666666667 2 1.58 0.333333333333333 4.25333333333333
54352.7176358818 6.63333333333333 2.03333333333333 0 2.16666666666667 1.7 0.333333333333333 4.46666666666667 2 1.7 0.333333333333333 4.13333333333333
54377.7188859443 6.54 2.12666666666667 0 2.16666666666667 1.79333333333333 0.333333333333333 4.37333333333333 2 1.79333333333333 0.333333333333333 4.04
54402.7201360068 6.56 2.10666666666667 0 2.20666666666667 1.81333333333333 0.293333333333333 4.35333333333333 2.04 1.81333333333333 0.293333333333333 4.02
54427.7213860693 6.68666666666667 1.98 0 2.33333333333333 1.81333333333333 0.166666666666667 4.35333333333333 2.16666666666667 1.81333333333333 0.166666666666667 4.02
54452.7226361318 6.79333333333333 1.87333333333333 0 2.33333333333333 1.70666666666667 0.166666666666667 4.46 2.16666666666667 1.70666666666667 0.166666666666667 4.12666666666667
54477.7238861943 6.94666666666667 1.72 0 2.33333333333333 1.55333333333333 0.166666666666667 4.61333333333333 2.16666666666667 1.55333333333333 0.166666666666667 4.28
54502.7251362568 7.25333333333333 1.41333333333333 0 2.33333333333333 1.24666666666667 0.166666666666667 4.92 2.16666666666667 1.24666666666667 0.166666666666667 4.58666666666667
54527.7263863193 7.16666666666667 1.5 0 2.33333333333333 1.33333333333333 0.166666666666667 4.83333333333333 2.16666666666667 1.33333333333333 0.166666666666667 4.5
54552.7276363818 7.02666666666667 1.64 0 2.33333333333333 1.47333333333333 0.166666666666667 4.69333333333333 2.16666666666667 1.47333333333333 0.166666666666667 4.36
54577.7288864443 6.83333333333333 1.83333333333333 0 2.16666666666667 1.5 0.333333333333333 4.66666666666667 2 1.5 0.333333333333333 4.33333333333333
54602.7301365068 7.12 1.54666666666667 0 2.13333333333333 1.18 0.366666666666667 4.98666666666667 1.96666666666667 1.18 0.366666666666667 4.65333333333333
54627.7313865693 7.02 1.64666666666667 0 1.84666666666667 0.993333333333333 0.653333333333333 5.17333333333333 1.68 0.993333333333333 0.653333333333333 4.84
54652.7326366318 7.03333333333333 1.63333333333333 0 1.74666666666667 0.88 0.753333333333333 5.28666666666667 1.58 0.88 0.753333333333333 4.95333333333333
54677.7338866943 6.93333333333333 1.73333333333333 0 1.8 1.03333333333333 0.7 5.13333333333333 1.63333333333333 1.03333333333333 0.7 4.8
54702.7351367568 6.94666666666667 1.62 0 1.75333333333333 0.873333333333333 0.746666666666667 5.19333333333333 1.58666666666667 0.873333333333333 0.746666666666667 4.86
54727.7363868193 6.62666666666667 1.87333333333333 0 1.46666666666667 0.84 1.03333333333333 5.16 1.3 0.84 1.03333333333333 4.82666666666667
54752.7376368818 6.33333333333333 2.16666666666667 0 1.33333333333333 1 1.16666666666667 5 1.16666666666667 1 1.16666666666667 4.66666666666667
54777.7388869443 6.37333333333333 2.12666666666667 0 1.37333333333333 1 1.12666666666667 5 1.20666666666667 1 1.12666666666667 4.66666666666667
54802.7401370068 6.05333333333333 2.44666666666667 0 1.22666666666667 1.17333333333333 1.27333333333333 4.82666666666667 1.06 1.17333333333333 1.27333333333333 4.49333333333333
54827.7413870694 5.63333333333333 2.86666666666667 0 1.16666666666667 1.53333333333333 1.33333333333333 4.46666666666667 1 1.53333333333333 1.33333333333333 4.13333333333333
54852.7426371319 5.43333333333333 3.06666666666667 0 1.18666666666667 1.75333333333333 1.31333333333333 4.24666666666667 1.02 1.75333333333333 1.31333333333333 3.91333333333333
54877.7438871944 5.7 2.8 0 1.53333333333333 1.83333333333333 0.966666666666667 4.16666666666667 1.36666666666667 1.83333333333333 0.966666666666667 3.83333333333333
54902.7451372569 5.51333333333333 2.98666666666667 0 1.51333333333333 2 0.986666666666667 4 1.34666666666667 2 0.986666666666667 3.66666666666667
54927.7463873194 5.9 2.6 0 1.77333333333333 1.87333333333333 0.726666666666667 4.12666666666667 1.60666666666667 1.87333333333333 0.726666666666667 3.79333333333333
54952.7476373819 6.13333333333333 2.36666666666667 0 1.83333333333333 1.7 0.666666666666667 4.3 1.66666666666667 1.7 0.666666666666667 3.96666666666667
54977.7488874444 6.16666666666667 2.33333333333333 0 1.83333333333333 1.66666666666667 0.666666666666667 4.33333333333333 1.66666666666667 1.66666666666667 0.666666666666667 4
55002.7501375069 6 2.33333333333333 0 1.83333333333333 1.83333333333333 0.5 4.16666666666667 1.66666666666667 1.83333333333333 0.5 3.83333333333333
55027.7513875694 6.16 2.17333333333333 0 1.83333333333333 1.67333333333333 0.5 4.32666666666667 1.66666666666667 1.67333333333333 0.5 3.99333333333333
55052.7526376319 6.06666666666667 2.26666666666667 0 1.83333333333333 1.76666666666667 0.5 4.23333333333333 1.66666666666667 1.76666666666667 0.5 3.9
55077.7538876944 5.98666666666667 2.34666666666667 0 1.83333333333333 1.84666666666667 0.5 4.15333333333333 1.66666666666667 1.81333333333333 0.5 3.85333333333333
55102.7551377569 5.88666666666667 2.44666666666667 0 1.83333333333333 1.94666666666667 0.5 4.05333333333333 1.66666666666667 1.78 0.5 3.88666666666667
55127.7563878194 5.45333333333333 2.83333333333333 0 1.7 2.2 0.633333333333333 3.75333333333333 1.53333333333333 2.03333333333333 0.633333333333333 3.58666666666667
55152.7576378819 5.5 2.66666666666667 0 1.72666666666667 2.06 0.606666666666667 3.77333333333333 1.56 1.89333333333333 0.606666666666667 3.60666666666667
55177.7588879444 5.29333333333333 2.87333333333333 0 1.83333333333333 2.37333333333333 0.5 3.46 1.66666666666667 2.20666666666667 0.5 3.29333333333333
55202.7601380069 5.44 2.72666666666667 0 2 2.39333333333333 0.333333333333333 3.44 1.83333333333333 2.22666666666667 0.333333333333333 3.27333333333333
55227.7613880694 5.19333333333333 2.97333333333333 0 1.93333333333333 2.57333333333333 0.4 3.26 1.76666666666667 2.40666666666667 0.4 3.09333333333333
55252.7626381319 5.07333333333333 3.09333333333333 0 1.83333333333333 2.59333333333333 0.5 3.24 1.66666666666667 2.42666666666667 0.5 3.07333333333333
55277.7638881944 5.31333333333333 2.85333333333333 0 1.74666666666667 2.26666666666667 0.586666666666667 3.56666666666667 1.73333333333333 2.1 0.433333333333333 3.4
55302.7651382569 5.16666666666667 3 0 1.83333333333333 2.5 0.5 3.33333333333333 1.83333333333333 2.33333333333333 0.333333333333333 3.16666666666667
55327.7663883194 5.18666666666667 2.98 0 1.74666666666667 2.39333333333333 0.586666666666667 3.44 1.74666666666667 2.22666666666667 0.42 3.27333333333333
55352.7676383819 5.16666666666667 3 0 1.66666666666667 2.33333333333333 0.666666666666667 3.5 1.66666666666667 2.16666666666667 0.5 3.33333333333333
55377.7688884444 5.27333333333333 2.89333333333333 0 1.64 2.2 0.693333333333333 3.63333333333333 1.64 2.16666666666667 0.526666666666667 3.33333333333333
55402.7701385069 5.11333333333333 3.05333333333333 0 1.5 2.22 0.833333333333333 3.61333333333333 1.5 2.13333333333333 0.666666666666667 3.36666666666667
55427.7713885694 5.39333333333333 2.77333333333333 0 1.56 2 0.773333333333333 3.83333333333333 1.56 1.83333333333333 0.606666666666667 3.66666666666667
55452.7726386319 5.54666666666667 2.62 0 1.66666666666667 1.95333333333333 0.666666666666667 3.88 1.66666666666667 1.78666666666667 0.5 3.71333333333333
55477.7738886944 6.04666666666667 2.12 0 1.62666666666667 1.41333333333333 0.706666666666667 4.42 1.62666666666667 1.24666666666667 0.54 4.25333333333333
55502.7751387569 6.28666666666667 1.88 0 1.62 1.16666666666667 0.713333333333333 4.66666666666667 1.5 1 0.666666666666667 4.5
55527.7763888194 6.24 1.92666666666667 0 1.66666666666667 1.26 0.666666666666667 4.57333333333333 1.5 1.09333333333333 0.666666666666667 4.40666666666667
55552.7776388819 6.08 2.08666666666667 0 1.66666666666667 1.42 0.666666666666667 4.41333333333333 1.5 1.28 0.666666666666667 4.22
55577.7788889444 6.12666666666667 2.04 0 1.61333333333333 1.32 0.72 4.51333333333333 1.44666666666667 1.32 0.72 4.18
55602.780139007 6.24 1.92666666666667 0 1.54666666666667 1.14 0.786666666666667 4.69333333333333 1.38 1.14 0.786666666666667 4.36
55627.7813890695 6.65333333333333 1.51333333333333 0 1.82 1 0.513333333333333 4.83333333333333 1.65333333333333 1 0.513333333333333 4.5
55652.782639132 6.64 1.52666666666667 0 1.83333333333333 1.02666666666667 0.5 4.80666666666667 1.66666666666667 1.02666666666667 0.5 4.47333333333333
55677.7838891945 6.47333333333333 1.69333333333333 0 1.83333333333333 1.19333333333333 0.5 4.64 1.66666666666667 1.19333333333333 0.5 4.30666666666667
55702.785139257 6.16 2.00666666666667 0 1.83333333333333 1.50666666666667 0.5 4.32666666666667 1.66666666666667 1.50666666666667 0.5 3.99333333333333
55727.7863893195 6 2.16666666666667 0 1.83333333333333 1.66666666666667 0.5 4.16666666666667 1.66666666666667 1.66666666666667 0.5 3.83333333333333
55752.787639382 6.09333333333333 2.07333333333333 0 1.83333333333333 1.57333333333333 0.5 4.26 1.66666666666667 1.57333333333333 0.5 3.92666666666667
55777.7888894445 6.08 2.08666666666667 0 1.86 1.61333333333333 0.473333333333333 4.22 1.69333333333333 1.61333333333333 0.473333333333333 3.88666666666667
55802.790139507 5.98666666666667 2.18 0 1.83333333333333 1.68 0.5 4.15333333333333 1.66666666666667 1.68 0.5 3.82
55827.7913895695 5.78666666666667 2.38 0 1.83333333333333 1.88 0.5 3.95333333333333 1.66666666666667 1.88 0.5 3.62
55852.792639632 6.04 2.12666666666667 0 1.88666666666667 1.68 0.446666666666667 4.15333333333333 1.72 1.68 0.446666666666667 3.82
55877.7938896945 6.15333333333333 2.01333333333333 0 1.91333333333333 1.59333333333333 0.42 4.24 1.74666666666667 1.59333333333333 0.42 3.90666666666667
55902.795139757 6.30666666666667 1.86 0 1.84666666666667 1.37333333333333 0.486666666666667 4.46 1.68 1.37333333333333 0.486666666666667 4.12666666666667
55927.7963898195 6.42 1.74666666666667 0 2 1.41333333333333 0.333333333333333 4.42 1.83333333333333 1.41333333333333 0.333333333333333 4.08666666666667
55952.797639882 6.46 1.70666666666667 0 1.92 1.29333333333333 0.413333333333333 4.54 1.75333333333333 1.29333333333333 0.413333333333333 4.20666666666667
55977.7988899445 6.32 1.84666666666667 0 1.83333333333333 1.34666666666667 0.5 4.48666666666667 1.66666666666667 1.34666666666667 0.5 4.15333333333333
56002.800140007 6.42 1.74666666666667 0 1.92 1.33333333333333 0.413333333333333 4.5 1.75333333333333 1.33333333333333 0.413333333333333 4.16666666666667
56027.8013900695 6.32 1.84666666666667 0 1.75333333333333 1.26666666666667 0.58 4.56666666666667 1.58666666666667 1.26666666666667 0.58 4.23333333333333
56052.802640132 6.36 1.80666666666667 0 1.64 1.11333333333333 0.693333333333333 4.72 1.47333333333333 1.01333333333333 0.693333333333333 4.48666666666667
56077.8038901945 6.47333333333333 1.69333333333333 0 1.66666666666667 1.02666666666667 0.666666666666667 4.80666666666667 1.5 1 0.666666666666667 4.5
56102.805140257 6.40666666666667 1.76 0 1.52666666666667 0.953333333333333 0.806666666666667 4.88 1.36 0.953333333333333 0.806666666666667 4.54666666666667
56127.8063903195 6.06666666666667 2.1 0 1.36 1.12666666666667 0.973333333333333 4.70666666666667 1.19333333333333 1.12666666666667 0.973333333333333 4.37333333333333
56152.807640382 6.09333333333333 2.07333333333333 0 1.33333333333333 1.07333333333333 1 4.76 1.16666666666667 1 1 4.5
56177.8088904445 6.06 2.10666666666667 0 1.33333333333333 1.10666666666667 1 4.72666666666667 1.16666666666667 0.94 1 4.56
56202.810140507 5.72 2.44666666666667 0 1.33333333333333 1.44666666666667 1 4.38666666666667 1.16666666666667 1.28 1 4.22
56227.8113905695 5.66666666666667 2.5 0 1.33333333333333 1.5 1 4.33333333333333 1.16666666666667 1.33333333333333 1 4.16666666666667
56252.812640632 5.66666666666667 2.5 0 1.33333333333333 1.5 1 4.33333333333333 1.16666666666667 1.33333333333333 1 4.16666666666667
56277.8138906945 5.77333333333333 2.39333333333333 0 1.44 1.5 0.893333333333333 4.33333333333333 1.27333333333333 1.33333333333333 0.893333333333333 4.16666666666667
56302.815140757 5.83333333333333 2.33333333333333 0 1.5 1.5 0.833333333333333 4.33333333333333 1.33333333333333 1.33333333333333 0.833333333333333 4.16666666666667
56327.8163908195 5.83333333333333 2.33333333333333 0 1.5 1.5 0.833333333333333 4.33333333333333 1.33333333333333 1.33333333333333 0.833333333333333 4.16666666666667
56352.817640882 5.64 2.52666666666667 0 1.48666666666667 1.68 0.846666666666667 4.15333333333333 1.32 1.51333333333333 0.846666666666667 3.98666666666667
56377.8188909445 5.32 2.84666666666667 0 1.5 2.01333333333333 0.833333333333333 3.82 1.33333333333333 1.84666666666667 0.833333333333333 3.65333333333333
56402.820141007 5.24 2.92666666666667 0 1.5 2.09333333333333 0.833333333333333 3.74 1.33333333333333 1.92666666666667 0.833333333333333 3.57333333333333
56427.8213910696 4.94666666666667 3.22 0 1.12666666666667 2.01333333333333 1.20666666666667 3.82 0.96 1.84666666666667 1.20666666666667 3.65333333333333
56452.8226411321 4.71333333333333 3.45333333333333 0 1.12 2.24 1.21333333333333 3.59333333333333 0.953333333333333 2.07333333333333 1.21333333333333 3.42666666666667
56477.8238911946 4.29333333333333 3.87333333333333 0 1 2.54 1.33333333333333 3.29333333333333 0.833333333333333 2.37333333333333 1.33333333333333 3.12666666666667
56502.8251412571 4.87333333333333 3.29333333333333 0 1.27333333333333 2.23333333333333 1.06 3.6 1.10666666666667 2.06666666666667 1.06 3.43333333333333
56527.8263913196 5.08 3.08666666666667 0 1.39333333333333 2.14666666666667 0.94 3.68666666666667 1.22666666666667 1.98 0.94 3.52
56552.8276413821 5.22 2.94666666666667 0 1.5 2.11333333333333 0.833333333333333 3.72 1.33333333333333 1.94666666666667 0.833333333333333 3.55333333333333
56577.8288914446 5.35333333333333 2.81333333333333 0 1.50666666666667 1.98666666666667 0.826666666666667 3.84666666666667 1.34 1.82 0.826666666666667 3.68
56602.8301415071 5.18 2.98666666666667 0 1.44666666666667 2.1 0.886666666666667 3.73333333333333 1.28 1.93333333333333 0.886666666666667 3.56666666666667
56627.8313915696 5.39333333333333 2.77333333333333 0 1.45333333333333 1.89333333333333 0.88 3.94 1.28666666666667 1.72666666666667 0.88 3.77333333333333
56652.8326416321 5.49333333333333 2.67333333333333 0 1.5 1.84 0.833333333333333 3.99333333333333 1.33333333333333 1.67333333333333 0.833333333333333 3.82666666666667
56677.8338916946 5.6 2.56666666666667 0 1.5 1.73333333333333 0.833333333333333 4.1 1.33333333333333 1.5 0.833333333333333 4
56702.8351417571 5.85333333333333 2.31333333333333 0 1.6 1.58 0.733333333333333 4.25333333333333 1.43333333333333 1.24666666666667 0.733333333333333 4.25333333333333
56727.8363918196 6.02666666666667 2.14 0 1.76666666666667 1.57333333333333 0.566666666666667 4.26 1.6 1.24 0.566666666666667 4.26
56752.8376418821 6 2.16666666666667 0 1.5 1.33333333333333 0.833333333333333 4.5 1.33333333333333 1.16666666666667 0.833333333333333 4.33333333333333
56777.8388919446 6.23333333333333 1.93333333333333 0 1.61333333333333 1.21333333333333 0.72 4.62 1.44666666666667 1.04666666666667 0.72 4.45333333333333
56802.8401420071 6.37333333333333 1.79333333333333 0 1.70666666666667 1.16666666666667 0.626666666666667 4.66666666666667 1.54 1 0.626666666666667 4.5
56827.8413920696 6.41333333333333 1.75333333333333 0 1.83333333333333 1.25333333333333 0.5 4.58 1.66666666666667 1.08666666666667 0.5 4.41333333333333
56852.8426421321 6.33333333333333 1.83333333333333 0 1.83333333333333 1.33333333333333 0.5 4.5 1.66666666666667 1.16666666666667 0.5 4.33333333333333
56877.8438921946 6.20666666666667 1.96 0 1.83333333333333 1.46 0.5 4.37333333333333 1.66666666666667 1.29333333333333 0.5 4.20666666666667
56902.8451422571 6.16666666666667 2 0 1.83333333333333 1.5 0.5 4.33333333333333 1.66666666666667 1.33333333333333 0.5 4.16666666666667
56927.8463923196 6.16666666666667 2 0 1.83333333333333 1.5 0.5 4.33333333333333 1.66666666666667 1.33333333333333 0.5 4.16666666666667
56952.8476423821 6.21333333333333 1.95333333333333 0 1.8 1.42 0.533333333333333 4.41333333333333 1.63333333333333 1.33333333333333 0.533333333333333 4.16666666666667
56977.8488924446 6.67333333333333 1.49333333333333 0 1.73333333333333 0.893333333333333 0.6 4.94 1.56666666666667 0.893333333333333 0.6 4.60666666666667
57002.8501425071 6.75333333333333 1.33333333333333 0 1.68666666666667 0.766666666666667 0.566666666666667 5.06666666666667 1.52 0.766666666666667 0.566666666666667 4.73333333333333
57027.8513925696 6.83333333333333 1.16666666666667 0 1.65333333333333 0.653333333333333 0.513333333333333 5.18 1.48666666666667 0.653333333333333 0.513333333333333 4.84666666666667
57052.8526426321 6.66666666666667 1.33333333333333 0 1.5 0.666666666666667 0.666666666666667 5.16666666666667 1.33333333333333 0.666666666666667 0.666666666666667 4.83333333333333
57077.8538926946 6.55333333333333 1.44666666666667 0 1.5 0.78 0.666666666666667 5.05333333333333 1.33333333333333 0.78 0.666666666666667 4.72
57102.8551427571 6.39333333333333 1.60666666666667 0 1.4 0.84 0.766666666666667 4.99333333333333 1.23333333333333 0.84 0.766666666666667 4.66
57127.8563928196 6.16 1.84 0 1.37333333333333 1.04666666666667 0.793333333333333 4.78666666666667 1.20666666666667 1.04666666666667 0.793333333333333 4.45333333333333
57152.8576428821 6.27333333333333 1.72666666666667 0 1.66666666666667 1.22666666666667 0.5 4.60666666666667 1.5 1.22666666666667 0.5 4.27333333333333
57177.8588929446 6.16666666666667 1.83333333333333 0 1.66666666666667 1.33333333333333 0.5 4.5 1.5 1.33333333333333 0.5 4.16666666666667
57202.8601430072 6.14666666666667 1.85333333333333 0 1.64666666666667 1.33333333333333 0.52 4.5 1.48 1.33333333333333 0.52 4.16666666666667
57227.8613930697 6.16666666666667 1.83333333333333 0 1.41333333333333 1.08 0.753333333333333 4.75333333333333 1.24666666666667 1.08 0.753333333333333 4.42
57252.8626431322 6.01333333333333 1.91333333333333 0 1.18 0.926666666666667 0.986666666666667 4.83333333333333 1.01333333333333 0.926666666666667 0.986666666666667 4.5
57277.8638931947 5.78 2.05333333333333 0 1.16666666666667 1.05333333333333 1 4.61333333333333 1 1.05333333333333 1 4.28
57302.8651432572 5.66666666666667 2.16666666666667 0 1.16666666666667 1.16666666666667 1 4.5 1 1.16666666666667 1 4.16666666666667
57327.8663933197 5.72666666666667 2.10666666666667 0 1.16666666666667 1.10666666666667 1 4.56 1 1.10666666666667 1 4.22666666666667
57352.8676433822 5.30666666666667 2.52666666666667 0 0.893333333333333 1.25333333333333 1.27333333333333 4.41333333333333 0.726666666666667 1.25333333333333 1.27333333333333 4.08
57377.8688934447 4.96666666666667 2.86666666666667 0 0.833333333333333 1.53333333333333 1.33333333333333 4.13333333333333 0.666666666666667 1.53333333333333 1.33333333333333 3.8
57402.8701435072 4.51333333333333 3.32 0 0.833333333333333 1.98666666666667 1.33333333333333 3.68 0.666666666666667 1.98666666666667 1.33333333333333 3.34666666666667
57427.8713935697 4.59333333333333 3.24 0 0.926666666666667 2 1.24 3.66666666666667 0.76 2 1.24 3.33333333333333
57452.8726436322 4.66666666666667 3.16666666666667 0 1 2 1.16666666666667 3.66666666666667 0.833333333333333 2 1.16666666666667 3.33333333333333
57477.8738936947 4.55333333333333 3.28 0 1 2.11333333333333 1.16666666666667 3.55333333333333 0.833333333333333 2.11333333333333 1.16666666666667 3.22
57502.8751437572 4.68666666666667 3.14666666666667 0 1.08 2.06 1.08666666666667 3.60666666666667 0.913333333333333 2.06 1.08666666666667 3.27333333333333
57527.8763938197 4.84666666666667 2.98666666666667 0 1.18 2 0.986666666666667 3.66666666666667 1.01333333333333 2 0.986666666666667 3.33333333333333
57552.8776438822 5.14666666666667 2.68666666666667 0 1.33333333333333 1.85333333333333 0.833333333333333 3.81333333333333 1.16666666666667 1.85333333333333 0.833333333333333 3.48
57577.8788939447 5.24 2.59333333333333 0 1.46 1.88666666666667 0.706666666666667 3.78 1.29333333333333 1.88666666666667 0.706666666666667 3.44666666666667
57602.8801440072 5.13333333333333 2.7 0 1.34 1.87333333333333 0.826666666666667 3.79333333333333 1.17333333333333 1.87333333333333 0.826666666666667 3.46
57627.8813940697 5.11333333333333 2.72 0 1.33333333333333 1.88666666666667 0.833333333333333 3.78 1.16666666666667 1.88666666666667 0.833333333333333 3.44666666666667
57652.8826441322 5 2.83333333333333 0 1.33333333333333 2 0.833333333333333 3.66666666666667 1.16666666666667 2 0.833333333333333 3.33333333333333
57677.8838941947 4.76666666666667 3.06666666666667 0 1.33333333333333 2.23333333333333 0.833333333333333 3.43333333333333 1.16666666666667 2.23333333333333 0.833333333333333 3.1
57702.8851442572 4.96666666666667 2.86666666666667 0 1.48 2.18 0.686666666666667 3.48666666666667 1.31333333333333 2.18 0.686666666666667 3.15333333333333
57727.8863943197 4.79333333333333 3.04 0 1.52666666666667 2.4 0.64 3.26666666666667 1.36 2.4 0.64 2.93333333333333
57752.8876443822 4.97333333333333 2.86 0 1.66666666666667 2.36 0.5 3.30666666666667 1.5 2.36 0.5 2.97333333333333
57777.8888944447 5.12666666666667 2.70666666666667 0 1.59333333333333 2.13333333333333 0.573333333333333 3.53333333333333 1.42666666666667 2.02666666666667 0.573333333333333 3.30666666666667
57802.8901445072 5.08666666666667 2.74666666666667 0 1.5 2.08 0.666666666666667 3.58666666666667 1.33333333333333 1.91333333333333 0.666666666666667 3.42
57827.8913945697 5.15333333333333 2.68 0 1.48666666666667 2 0.68 3.66666666666667 1.32 1.83333333333333 0.68 3.5
57852.8926446322 4.96 2.87333333333333 0 1.37333333333333 2.08 0.793333333333333 3.58666666666667 1.20666666666667 1.91333333333333 0.793333333333333 3.42
57877.8938946947 5.06666666666667 2.76666666666667 0 1.66 2.26 0.506666666666667 3.40666666666667 1.49333333333333 2.09333333333333 0.506666666666667 3.24
57902.8951447572 4.64 3.19333333333333 0 1.46 2.48666666666667 0.706666666666667 3.18 1.29333333333333 2.32 0.706666666666667 3.01333333333333
57927.8963948197 4.56666666666667 3.26 0 1.32666666666667 2.42666666666667 0.833333333333333 3.24 1.16666666666667 2.26 0.833333333333333 3.07333333333333
57952.8976448822 4.61333333333333 3.05333333333333 0 1.16666666666667 2.22 0.833333333333333 3.44666666666667 1.16666666666667 2.05333333333333 0.833333333333333 3.28
57977.8988949447 4.76 2.90666666666667 0 1.16666666666667 2.07333333333333 0.833333333333333 3.59333333333333 1.16666666666667 1.90666666666667 0.833333333333333 3.42666666666667
58002.9001450073 4.66 3.00666666666667 0 1.16666666666667 2.17333333333333 0.833333333333333 3.49333333333333 1.16666666666667 1.92666666666667 0.833333333333333 3.40666666666667
58027.9013950698 4.5 3.16666666666667 0 1.16666666666667 2.33333333333333 0.833333333333333 3.33333333333333 1.16666666666667 2 0.833333333333333 3.33333333333333
58052.9026451323 4.64666666666667 3.02 0 1.16666666666667 2.18666666666667 0.833333333333333 3.48 1.16666666666667 1.85333333333333 0.833333333333333 3.48
58077.9038951948 4.76666666666667 2.9 0 1.15333333333333 2.05333333333333 0.846666666666667 3.61333333333333 1.15333333333333 1.72 0.846666666666667 3.61333333333333
58102.9051452573 4.68666666666667 2.98 0 1.16666666666667 2.14666666666667 0.833333333333333 3.52 1.16666666666667 1.81333333333333 0.833333333333333 3.52
58127.9063953198 4.93333333333333 2.73333333333333 0 1.26666666666667 2 0.733333333333333 3.66666666666667 1.26666666666667 1.66666666666667 0.733333333333333 3.66666666666667
58152.9076453823 5.13333333333333 2.53333333333333 0 1.46666666666667 2 0.533333333333333 3.66666666666667 1.46666666666667 1.66666666666667 0.533333333333333 3.66666666666667
58177.9088954448 5.38666666666667 2.28 0 1.5 1.78 0.5 3.88666666666667 1.5 1.51333333333333 0.5 3.82
58202.9101455073 5.48 2.18666666666667 0 1.45333333333333 1.64 0.546666666666667 4.02666666666667 1.45333333333333 1.5 0.546666666666667 3.83333333333333
58227.9113955698 5.46666666666667 2.2 0 1.33333333333333 1.53333333333333 0.666666666666667 4.13333333333333 1.33333333333333 1.53333333333333 0.666666666666667 3.8
58252.9126456323 5.22666666666667 2.44 0 1.33333333333333 1.77333333333333 0.666666666666667 3.89333333333333 1.33333333333333 1.77333333333333 0.666666666666667 3.56
58277.9138956948 4.83333333333333 2.83333333333333 0 1.10666666666667 1.94 0.893333333333333 3.72666666666667 1.10666666666667 1.94 0.893333333333333 3.39333333333333
58302.9151457573 5.08 2.58666666666667 0 1.09333333333333 1.68 0.906666666666667 3.98666666666667 1.09333333333333 1.68 0.906666666666667 3.65333333333333
58327.9163958198 5.19333333333333 2.47333333333333 0 1.31333333333333 1.78666666666667 0.686666666666667 3.88 1.31333333333333 1.78666666666667 0.686666666666667 3.54666666666667
58352.9176458823 5.24 2.42666666666667 0 1.33333333333333 1.76 0.666666666666667 3.90666666666667 1.33333333333333 1.76 0.666666666666667 3.57333333333333
58377.9188959448 5.17333333333333 2.49333333333333 0 1.33333333333333 1.82666666666667 0.666666666666667 3.84 1.33333333333333 1.82666666666667 0.666666666666667 3.50666666666667
58402.9201460073 5.16666666666667 2.5 0 1.33333333333333 1.83333333333333 0.666666666666667 3.83333333333333 1.33333333333333 1.83333333333333 0.666666666666667 3.5
58427.9213960698 5.2 2.46666666666667 0 1.33333333333333 1.8 0.666666666666667 3.86666666666667 1.33333333333333 1.8 0.666666666666667 3.53333333333333
58452.9226461323 5.20666666666667 2.46 0 1.33333333333333 1.79333333333333 0.666666666666667 3.87333333333333 1.33333333333333 1.79333333333333 0.666666666666667 3.54
58477.9238961948 5.33333333333333 2.33333333333333 0 1.33333333333333 1.66666666666667 0.666666666666667 4 1.33333333333333 1.66666666666667 0.666666666666667 3.66666666666667
58502.9251462573 5.39333333333333 2.27333333333333 0 1.42 1.69333333333333 0.58 3.97333333333333 1.42 1.69333333333333 0.58 3.64
58527.9263963198 5.21333333333333 2.45333333333333 0 1.5 1.95333333333333 0.5 3.71333333333333 1.5 1.95333333333333 0.5 3.38
58552.9276463823 5.38 2.28666666666667 0 1.5 1.78666666666667 0.5 3.88 1.5 1.78666666666667 0.5 3.54666666666667
58577.9288964448 4.99333333333333 2.67333333333333 0 1.45333333333333 2.12666666666667 0.546666666666667 3.54 1.45333333333333 2.06 0.546666666666667 3.27333333333333
58602.9301465073 4.96666666666667 2.7 0 1.52 2.22 0.48 3.44666666666667 1.52 2.05333333333333 0.48 3.28
58627.9313965698 5.28666666666667 2.38 0 1.76666666666667 2.14666666666667 0.233333333333333 3.52 1.76666666666667 1.98 0.233333333333333 3.35333333333333
58652.9326466323 5.46 2.13333333333333 0 1.83333333333333 1.96666666666667 0.166666666666667 3.62666666666667 1.83333333333333 1.83333333333333 0.166666666666667 3.42666666666667
58677.9338966948 5.42 2.08 0 1.77333333333333 1.85333333333333 0.226666666666667 3.64666666666667 1.77333333333333 1.85333333333333 0.226666666666667 3.31333333333333
58702.9351467573 5.28666666666667 2.21333333333333 0 1.66666666666667 1.88 0.333333333333333 3.62 1.66666666666667 1.88 0.333333333333333 3.28666666666667
58727.9363968198 5.27333333333333 2.22666666666667 0 1.66666666666667 1.89333333333333 0.333333333333333 3.60666666666667 1.66666666666667 1.89333333333333 0.333333333333333 3.27333333333333
58752.9376468823 5.42666666666667 2.07333333333333 0 1.76 1.83333333333333 0.24 3.66666666666667 1.76 1.83333333333333 0.24 3.33333333333333
58777.9388969448 5.58 1.92 0 1.59333333333333 1.51333333333333 0.406666666666667 3.98666666666667 1.59333333333333 1.51333333333333 0.406666666666667 3.65333333333333
58802.9401470074 5.88666666666667 1.61333333333333 0 1.52666666666667 1.14 0.473333333333333 4.36 1.52666666666667 1.14 0.473333333333333 4.02666666666667
58827.9413970699 5.90666666666667 1.59333333333333 0 1.66666666666667 1.26 0.333333333333333 4.24 1.66666666666667 1.26 0.333333333333333 3.90666666666667
58852.9426471324 5.83333333333333 1.66666666666667 0 1.66666666666667 1.33333333333333 0.333333333333333 4.16666666666667 1.66666666666667 1.33333333333333 0.333333333333333 3.83333333333333
58877.9438971949 5.78 1.72 0 1.61333333333333 1.33333333333333 0.386666666666667 4.16666666666667 1.61333333333333 1.33333333333333 0.386666666666667 3.83333333333333
58902.9451472574 5.66666666666667 1.83333333333333 0 1.5 1.33333333333333 0.5 4.16666666666667 1.5 1.33333333333333 0.5 3.83333333333333
58927.9463973199 5.49333333333333 2.00666666666667 0 1.48 1.48666666666667 0.52 4.01333333333333 1.48 1.48666666666667 0.52 3.68
58952.9476473824 5.28666666666667 2.21333333333333 0 1.33333333333333 1.54666666666667 0.666666666666667 3.95333333333333 1.33333333333333 1.54666666666667 0.666666666666667 3.62
58977.9488974449 5.14 2.36 0 1.33333333333333 1.69333333333333 0.666666666666667 3.80666666666667 1.33333333333333 1.69333333333333 0.666666666666667 3.47333333333333
59002.9501475074 5.17333333333333 2.32666666666667 0 1.33333333333333 1.66 0.666666666666667 3.84 1.33333333333333 1.5 0.666666666666667 3.66666666666667
59027.9513975699 5.14666666666667 2.35333333333333 0 1.33333333333333 1.68666666666667 0.666666666666667 3.81333333333333 1.33333333333333 1.52 0.666666666666667 3.64666666666667
59052.9526476324 5.00666666666667 2.49333333333333 0 1.17333333333333 1.66666666666667 0.826666666666667 3.83333333333333 1.17333333333333 1.5 0.826666666666667 3.66666666666667
59077.9538976949 5.00666666666667 2.49333333333333 0 1.17333333333333 1.66666666666667 0.826666666666667 3.83333333333333 1.17333333333333 1.5 0.826666666666667 3.66666666666667
59102.9551477574 5.21333333333333 2.28666666666667 0 1.45333333333333 1.74 0.546666666666667 3.76 1.45333333333333 1.57333333333333 0.546666666666667 3.59333333333333
59127.9563978199 5.27333333333333 2.22666666666667 0 1.44 1.66666666666667 0.56 3.83333333333333 1.44 1.5 0.56 3.66666666666667
59152.9576478824 5.60666666666667 1.89333333333333 0 1.44666666666667 1.34 0.553333333333333 4.16 1.44666666666667 1.22666666666667 0.553333333333333 3.94
59177.9588979449 5.44 2.06 0 1.5 1.56 0.5 3.94 1.5 1.56 0.5 3.60666666666667
59202.9601480074 5.19333333333333 2.30666666666667 0 1.33333333333333 1.64 0.666666666666667 3.86 1.33333333333333 1.64 0.666666666666667 3.52666666666667
59227.9613980699 5.33333333333333 2.16666666666667 0 1.33333333333333 1.5 0.666666666666667 4 1.33333333333333 1.5 0.666666666666667 3.66666666666667
59252.9626481324 5.14666666666667 2.35333333333333 0 1.33333333333333 1.68666666666667 0.666666666666667 3.81333333333333 1.33333333333333 1.68666666666667 0.666666666666667 3.48
59277.9638981949 5 2.5 0 1.33333333333333 1.83333333333333 0.666666666666667 3.66666666666667 1.33333333333333 1.83333333333333 0.666666666666667 3.33333333333333
59302.9651482574 5.02 2.48 0 1.33333333333333 1.81333333333333 0.666666666666667 3.68666666666667 1.33333333333333 1.81333333333333 0.666666666666667 3.35333333333333
59327.9663983199 5.16666666666667 2.33333333333333 0 1.33333333333333 1.66666666666667 0.666666666666667 3.83333333333333 1.33333333333333 1.66666666666667 0.666666666666667 3.5
59352.9676483824 5.36 2.14 0 1.5 1.64 0.5 3.86 1.5 1.64 0.5 3.52666666666667
59377.9688984449 5.46666666666667 2.03333333333333 0 1.5 1.53333333333333 0.5 3.96666666666667 1.5 1.53333333333333 0.5 3.63333333333333
59402.9701485074 5.2 2.3 0 1.36666666666667 1.66666666666667 0.633333333333333 3.83333333333333 1.36666666666667 1.66666666666667 0.633333333333333 3.5
59427.9713985699 5.10666666666667 2.39333333333333 0 1.22 1.61333333333333 0.78 3.88666666666667 1.22 1.61333333333333 0.78 3.55333333333333
59452.9726486324 5.02 2.48 0 1.04 1.52 0.96 3.98 1.04 1.52 0.96 3.64666666666667
59477.9738986949 5.00666666666667 2.49333333333333 0 1.16666666666667 1.66 0.833333333333333 3.84 1.16666666666667 1.66 0.833333333333333 3.50666666666667
59502.9751487574 5.11333333333333 2.38666666666667 0 1.24666666666667 1.63333333333333 0.753333333333333 3.86666666666667 1.24666666666667 1.63333333333333 0.753333333333333 3.53333333333333
59527.9763988199 5.12666666666667 2.37333333333333 0 1.33333333333333 1.70666666666667 0.666666666666667 3.79333333333333 1.33333333333333 1.64 0.666666666666667 3.52666666666667
59552.9776488824 5 2.5 0 1.33333333333333 1.83333333333333 0.666666666666667 3.66666666666667 1.33333333333333 1.66666666666667 0.666666666666667 3.5
59577.9788989449 5 2.5 0 1.33333333333333 1.83333333333333 0.666666666666667 3.66666666666667 1.33333333333333 1.66666666666667 0.666666666666667 3.5
59602.9801490075 5.05333333333333 2.44666666666667 0 1.32 1.76666666666667 0.68 3.73333333333333 1.32 1.6 0.68 3.56666666666667
59627.98139907 4.67333333333333 2.82666666666667 0 1.16666666666667 1.99333333333333 0.833333333333333 3.50666666666667 1.16666666666667 1.82666666666667 0.833333333333333 3.34
59652.9826491325 4.50666666666667 2.99333333333333 0 1.00666666666667 2 0.993333333333333 3.5 1.00666666666667 1.83333333333333 0.993333333333333 3.33333333333333
59677.983899195 4.58666666666667 2.91333333333333 0 0.933333333333333 1.84666666666667 1.06666666666667 3.65333333333333 0.933333333333333 1.8 1.06666666666667 3.36666666666667
59702.9851492575 4.54 2.96 0 0.833333333333333 1.79333333333333 1.16666666666667 3.70666666666667 0.833333333333333 1.79333333333333 1.16666666666667 3.37333333333333
59727.98639932 4.26 3.24 0 0.773333333333333 2.01333333333333 1.22666666666667 3.48666666666667 0.773333333333333 2.01333333333333 1.22666666666667 3.15333333333333
59752.9876493825 4.09333333333333 3.40666666666667 0 0.593333333333333 2 1.40666666666667 3.5 0.593333333333333 2 1.40666666666667 3.16666666666667
59777.988899445 3.94 3.56 0 0.58 2.14 1.42 3.36 0.58 2.14 1.42 3.02666666666667
59802.9901495075 4.14666666666667 3.35333333333333 0 0.813333333333333 2.16666666666667 1.18666666666667 3.33333333333333 0.813333333333333 2.16666666666667 1.18666666666667 3
59827.99139957 4.39333333333333 3.10666666666667 0 1.01333333333333 2.12 0.986666666666667 3.38 1.01333333333333 2.12 0.986666666666667 3.04666666666667
59852.9926496325 4.88666666666667 2.61333333333333 0 1.16666666666667 1.78 0.833333333333333 3.72 1.16666666666667 1.78 0.833333333333333 3.38666666666667
59877.993899695 5.23333333333333 2.26666666666667 0 1.27333333333333 1.54 0.726666666666667 3.96 1.27333333333333 1.54 0.726666666666667 3.62666666666667
59902.9951497575 5.5 2 0 1.33333333333333 1.33333333333333 0.666666666666667 4.16666666666667 1.33333333333333 1.33333333333333 0.666666666666667 3.83333333333333
59927.99639982 5.5 2 0 1.33333333333333 1.33333333333333 0.666666666666667 4.16666666666667 1.33333333333333 1.33333333333333 0.666666666666667 3.83333333333333
59952.9976498825 5.34 2.16 0 1.33333333333333 1.49333333333333 0.666666666666667 4.00666666666667 1.33333333333333 1.49333333333333 0.666666666666667 3.67333333333333
59977.998899945 5.3974358974359 2.1025641025641 0 1.5 1.6025641025641 0.5 3.8974358974359 1.5 1.6025641025641 0.5 3.56410256410256
60003.0001500075 5.15333333333333 2.34666666666667 0 1.42666666666667 1.77333333333333 0.573333333333333 3.72666666666667 1.42666666666667 1.69333333333333 0.573333333333333 3.47333333333333
60028.00140007 4.9 2.6 0 1.33333333333333 1.93333333333333 0.666666666666667 3.56666666666667 1.33333333333333 1.76666666666667 0.666666666666667 3.4
60053.0026501325 5.04666666666667 2.45333333333333 0 1.5 1.95333333333333 0.5 3.54666666666667 1.5 1.78666666666667 0.5 3.38
60078.003900195 5.05333333333333 2.44666666666667 0 1.5 1.94666666666667 0.5 3.55333333333333 1.5 1.78 0.5 3.38666666666667
60103.0051502575 5.11333333333333 2.33333333333333 0 1.5 1.83333333333333 0.5 3.61333333333333 1.5 1.66666666666667 0.5 3.44666666666667
60128.00640032 5 2.33333333333333 0 1.5 1.83333333333333 0.5 3.5 1.5 1.66666666666667 0.5 3.33333333333333
60153.0076503825 5 2.33333333333333 0 1.5 1.83333333333333 0.5 3.5 1.5 1.66666666666667 0.5 3.33333333333333
60178.008900445 5.12 2.21333333333333 0 1.59333333333333 1.80666666666667 0.406666666666667 3.52666666666667 1.59333333333333 1.64 0.406666666666667 3.36
60203.0101505075 5.3 2.03333333333333 0 1.63333333333333 1.66666666666667 0.366666666666667 3.66666666666667 1.63333333333333 1.5 0.366666666666667 3.5
60228.01140057 5.31333333333333 2.02 0 1.66666666666667 1.68666666666667 0.333333333333333 3.64666666666667 1.66666666666667 1.52 0.333333333333333 3.48
60253.0126506325 5.3 2.03333333333333 0 1.63333333333333 1.66666666666667 0.366666666666667 3.66666666666667 1.63333333333333 1.5 0.366666666666667 3.5
60278.013900695 5.31333333333333 2.02 0 1.6 1.62 0.4 3.71333333333333 1.6 1.5 0.4 3.5
60303.0151507575 5.26 2.07333333333333 0 1.42666666666667 1.5 0.573333333333333 3.83333333333333 1.42666666666667 1.5 0.573333333333333 3.5
60328.01640082 5.37333333333333 1.96 0 1.43333333333333 1.39333333333333 0.566666666666667 3.94 1.43333333333333 1.39333333333333 0.566666666666667 3.60666666666667
60353.0176508825 5.64 1.69333333333333 0 1.5 1.19333333333333 0.5 4.14 1.5 1.19333333333333 0.5 3.80666666666667
60378.018900945 5.60666666666667 1.72666666666667 0 1.5 1.22666666666667 0.5 4.10666666666667 1.5 1.22666666666667 0.5 3.77333333333333
60403.0201510075 5.66666666666667 1.66666666666667 0 1.5 1.16666666666667 0.5 4.16666666666667 1.5 1.16666666666667 0.5 3.83333333333333
60428.0214010701 5.49333333333333 1.84 0 1.44666666666667 1.28666666666667 0.553333333333333 4.04666666666667 1.44666666666667 1.22666666666667 0.553333333333333 3.77333333333333
60453.0226511326 5.26 2.07333333333333 0 1.33333333333333 1.40666666666667 0.666666666666667 3.92666666666667 1.33333333333333 1.24 0.666666666666667 3.76
60478.0239011951 5.3 2.03333333333333 0 1.17333333333333 1.20666666666667 0.826666666666667 4.12666666666667 1.17333333333333 1.04 0.826666666666667 3.96
60503.0251512576 5.3 2.03333333333333 0 1.16666666666667 1.2 0.833333333333333 4.13333333333333 1.16666666666667 1.03333333333333 0.833333333333333 3.96666666666667
60528.0264013201 5.19333333333333 2.14 0 1.16666666666667 1.30666666666667 0.833333333333333 4.02666666666667 1.16666666666667 1.14 0.833333333333333 3.86
60553.0276513826 5.31333333333333 2.02 0 1.16666666666667 1.18666666666667 0.833333333333333 4.14666666666667 1.16666666666667 1.02 0.833333333333333 3.98
60578.0289014451 5.2 2.13333333333333 0 1.16666666666667 1.3 0.833333333333333 4.03333333333333 1.16666666666667 1.13333333333333 0.833333333333333 3.86666666666667
60603.0301515076 5.28 2.05333333333333 0 1.05333333333333 1.10666666666667 0.946666666666667 4.22666666666667 1.05333333333333 0.94 0.946666666666667 4.06
60628.0314015701 4.79333333333333 2.54 0 0.746666666666667 1.28666666666667 1.25333333333333 4.04666666666667 0.746666666666667 1.12 1.25333333333333 3.88
60653.0326516326 4.84 2.49333333333333 0 0.833333333333333 1.32666666666667 1.16666666666667 4.00666666666667 0.833333333333333 1.16 1.16666666666667 3.84
60678.0339016951 5.19333333333333 2.14 0 1.02666666666667 1.16666666666667 0.973333333333333 4.16666666666667 1.02666666666667 1 0.973333333333333 4
60703.0351517576 5.3 2.03333333333333 0 1.16666666666667 1.2 0.833333333333333 4.13333333333333 1.16666666666667 1.03333333333333 0.833333333333333 3.96666666666667
60728.0364018201 5.09333333333333 2.10666666666667 0 1.16666666666667 1.27333333333333 0.833333333333333 3.92666666666667 1.16666666666667 1.10666666666667 0.833333333333333 3.76
60753.0376518826 4.83333333333333 2.16666666666667 0 1.16666666666667 1.33333333333333 0.833333333333333 3.66666666666667 1.16666666666667 1.16666666666667 0.833333333333333 3.5
60778.0389019451 4.86666666666667 2.13333333333333 0 1.16666666666667 1.3 0.833333333333333 3.7 1.16666666666667 1.13333333333333 0.833333333333333 3.53333333333333
60803.0401520076 4.87333333333333 2.12666666666667 0 1.28 1.40666666666667 0.72 3.59333333333333 1.28 1.24 0.72 3.42666666666667
60828.0414020701 4.98 2.02 0 1.31333333333333 1.33333333333333 0.686666666666667 3.66666666666667 1.31333333333333 1.16666666666667 0.686666666666667 3.5
60853.0426521326 5.12 1.88 0 1.32 1.2 0.68 3.8 1.32 1.03333333333333 0.68 3.63333333333333
60878.0439021951 5.16666666666667 1.83333333333333 0 1.33333333333333 1.16666666666667 0.666666666666667 3.83333333333333 1.33333333333333 1 0.666666666666667 3.66666666666667
60903.0451522576 5.24 1.74 0 1.33333333333333 1.07333333333333 0.666666666666667 3.90666666666667 1.33333333333333 0.906666666666667 0.666666666666667 3.74
60928.0464023201 5.5 1.33333333333333 0 1.5 0.833333333333333 0.5 4 1.5 0.666666666666667 0.5 3.83333333333333
60953.0476523826 5.39333333333333 1.44 0 1.5 0.94 0.5 3.89333333333333 1.5 0.74 0.5 3.76
60978.0489024451 5.32666666666667 1.50666666666667 0 1.35333333333333 0.86 0.646666666666667 3.97333333333333 1.35333333333333 0.526666666666667 0.646666666666667 3.97333333333333
61003.0501525076 5.37333333333333 1.46 0 1.33333333333333 0.793333333333333 0.666666666666667 4.04 1.33333333333333 0.46 0.666666666666667 4.04
61028.0514025701 5.26666666666667 1.56666666666667 0 1.28 0.846666666666667 0.72 3.98666666666667 1.28 0.513333333333333 0.72 3.98666666666667
61053.0526526326 5 1.83333333333333 0 1.16666666666667 1 0.833333333333333 3.83333333333333 1.16666666666667 0.666666666666667 0.833333333333333 3.83333333333333
61078.0539026951 4.89333333333333 1.94 0 1.16666666666667 1.10666666666667 0.833333333333333 3.72666666666667 1.16666666666667 0.773333333333333 0.833333333333333 3.72666666666667
61103.0551527576 4.86666666666667 1.96666666666667 0 1.30666666666667 1.27333333333333 0.693333333333333 3.56 1.30666666666667 0.94 0.693333333333333 3.56
61128.0564028201 4.85333333333333 1.98 0 1.33333333333333 1.31333333333333 0.666666666666667 3.52 1.33333333333333 0.98 0.666666666666667 3.52
61153.0576528826 5 1.83333333333333 0 1.33333333333333 1.16666666666667 0.666666666666667 3.66666666666667 1.33333333333333 0.833333333333333 0.666666666666667 3.66666666666667
61178.0589029451 5.05333333333333 1.78 0 1.33333333333333 1.11333333333333 0.666666666666667 3.72 1.33333333333333 0.8 0.666666666666667 3.7
61203.0601530077 5.24 1.59333333333333 0 1.24 0.833333333333333 0.76 4 1.24 0.666666666666667 0.76 3.83333333333333
61228.0614030702 5.31333333333333 1.52 0 1.16666666666667 0.686666666666667 0.833333333333333 4.14666666666667 1.16666666666667 0.666666666666667 0.833333333333333 3.83333333333333
61253.0626531327 5.22 1.61333333333333 0 1.16666666666667 0.78 0.833333333333333 4.05333333333333 1.16666666666667 0.78 0.833333333333333 3.72
61278.0639031952 5.12 1.71333333333333 0 1.16666666666667 0.88 0.833333333333333 3.95333333333333 1.16666666666667 0.753333333333333 0.833333333333333 3.74666666666667
61303.0651532577 5.04666666666667 1.78666666666667 0 1.04666666666667 0.833333333333333 0.953333333333333 4 1.04666666666667 0.666666666666667 0.953333333333333 3.83333333333333
61328.0664033202 4.8 2.03333333333333 0 1.06666666666667 1.1 0.933333333333333 3.73333333333333 1.06666666666667 0.933333333333333 0.933333333333333 3.56666666666667
61353.0676533827 5.1 1.73333333333333 0 1.28666666666667 1.02 0.713333333333333 3.81333333333333 1.28666666666667 0.853333333333333 0.713333333333333 3.64666666666667
61378.0689034452 4.93333333333333 1.9 0 1.27333333333333 1.17333333333333 0.726666666666667 3.66 1.27333333333333 1.09333333333333 0.726666666666667 3.40666666666667
61403.0701535077 4.41333333333333 2.34 0.00666666666666667 1.16666666666667 1.58666666666667 0.753333333333333 3.24666666666667 1.16666666666667 1.58666666666667 0.753333333333333 2.91333333333333
61428.0714035702 3.94 2.72666666666667 0 1.16666666666667 2.06 0.666666666666667 2.77333333333333 1.16666666666667 2.06 0.666666666666667 2.44
61453.0726536327 3.87333333333333 2.79333333333333 0 1.16666666666667 2.12666666666667 0.666666666666667 2.70666666666667 1.16666666666667 2.12666666666667 0.666666666666667 2.37333333333333
61478.0739036952 3.83333333333333 2.83333333333333 0 1.16666666666667 2.16666666666667 0.666666666666667 2.66666666666667 1.16666666666667 2.16666666666667 0.666666666666667 2.33333333333333
61503.0751537577 3.83333333333333 2.83333333333333 0 1.16666666666667 2.16666666666667 0.666666666666667 2.66666666666667 1.16666666666667 2.16666666666667 0.666666666666667 2.33333333333333
61528.0764038202 3.88666666666667 2.78 0 1.16666666666667 2.11333333333333 0.666666666666667 2.72 1.16666666666667 2.11333333333333 0.666666666666667 2.38666666666667
61553.0776538827 4.04 2.62666666666667 0 1.16666666666667 1.96 0.666666666666667 2.87333333333333 1.16666666666667 1.96 0.666666666666667 2.54
61578.0789039452 4.13333333333333 2.53333333333333 0 1.16666666666667 1.86666666666667 0.666666666666667 2.96666666666667 1.16666666666667 1.77333333333333 0.666666666666667 2.72666666666667
61603.0801540077 4.28666666666667 2.38 0 1.16666666666667 1.71333333333333 0.666666666666667 3.12 1.16666666666667 1.54666666666667 0.666666666666667 2.95333333333333
61628.0814040702 4.42666666666667 2.24 0 1.16666666666667 1.57333333333333 0.666666666666667 3.26 1.16666666666667 1.40666666666667 0.666666666666667 3.09333333333333
61653.0826541327 4.45333333333333 2.21333333333333 0 1.28666666666667 1.66666666666667 0.546666666666667 3.16666666666667 1.28666666666667 1.5 0.546666666666667 3
61678.0839041952 4.46 2.20666666666667 0 1.24666666666667 1.62 0.586666666666667 3.21333333333333 1.24666666666667 1.45333333333333 0.586666666666667 3.04666666666667
61703.0851542577 4.55333333333333 2.11333333333333 0 1.05333333333333 1.33333333333333 0.78 3.5 1.05333333333333 1.16666666666667 0.78 3.33333333333333
61728.0864043202 4.5 2.16666666666667 0 0.866666666666667 1.2 0.966666666666667 3.63333333333333 0.866666666666667 1.03333333333333 0.966666666666667 3.46666666666667
61753.0876543827 4.74666666666667 1.92 0 0.933333333333333 1.02 0.9 3.81333333333333 0.933333333333333 0.853333333333333 0.9 3.64666666666667
61778.0889044452 4.74 1.92666666666667 0 0.913333333333333 1.00666666666667 0.92 3.82666666666667 0.913333333333333 0.84 0.92 3.66
61803.0901545077 4.60666666666667 2.06 0 0.873333333333333 1.1 0.96 3.73333333333333 0.873333333333333 0.933333333333333 0.96 3.56666666666667
61828.0914045702 4.80666666666667 1.86 0 1 1.02666666666667 0.833333333333333 3.80666666666667 1 0.86 0.833333333333333 3.64
61853.0926546327 5.09333333333333 1.57333333333333 0 0.993333333333333 0.733333333333333 0.84 4.1 0.993333333333333 0.566666666666667 0.84 3.93333333333333
61878.0939046952 5.10666666666667 1.56 0 0.94 0.666666666666667 0.893333333333333 4.16666666666667 0.94 0.5 0.893333333333333 4
61903.0951547577 5.12 1.54666666666667 0 1 0.713333333333333 0.833333333333333 4.12 1 0.546666666666667 0.833333333333333 3.95333333333333
61928.0964048202 5 1.66666666666667 0 1 0.833333333333333 0.833333333333333 4 1 0.666666666666667 0.833333333333333 3.83333333333333
61953.0976548827 4.91333333333333 1.75333333333333 0 1.08 1 0.753333333333333 3.83333333333333 1.08 0.833333333333333 0.753333333333333 3.66666666666667
61978.0989049452 4.86 1.80666666666667 0 1.16666666666667 1.14 0.666666666666667 3.69333333333333 1.16666666666667 0.973333333333333 0.666666666666667 3.52666666666667
62003.1001550077 4.83333333333333 1.83333333333333 0 1.16666666666667 1.16666666666667 0.666666666666667 3.66666666666667 1.16666666666667 1 0.666666666666667 3.5
62028.1014050703 4.69333333333333 1.97333333333333 0 1.16666666666667 1.30666666666667 0.666666666666667 3.52666666666667 1.16666666666667 1.14 0.666666666666667 3.36
62053.1026551328 4.62 2.04666666666667 0 1.17333333333333 1.38666666666667 0.66 3.44666666666667 1.17333333333333 1.22 0.66 3.28
62078.1039051953 4.66666666666667 2 0 1.33333333333333 1.5 0.5 3.33333333333333 1.33333333333333 1.33333333333333 0.5 3.16666666666667
62103.1051552578 4.56666666666667 2.1 0 1.33333333333333 1.6 0.5 3.23333333333333 1.33333333333333 1.43333333333333 0.5 3.06666666666667
62128.1064053203 4.36 2.30666666666667 0 1.33333333333333 1.80666666666667 0.5 3.02666666666667 1.33333333333333 1.64 0.5 2.86
62153.1076553828 4.29333333333333 2.37333333333333 0 1.33333333333333 1.87333333333333 0.5 2.96 1.33333333333333 1.70666666666667 0.5 2.79333333333333
62178.1089054453 4.21333333333333 2.45333333333333 0 1.33333333333333 1.95333333333333 0.5 2.88 1.33333333333333 1.78666666666667 0.5 2.71333333333333
62203.1101555078 4.33333333333333 2.33333333333333 0 1.33333333333333 1.83333333333333 0.5 3 1.33333333333333 1.66666666666667 0.5 2.83333333333333
62228.1114055703 4.33333333333333 2.33333333333333 0 1.33333333333333 1.83333333333333 0.5 3 1.33333333333333 1.66666666666667 0.5 2.83333333333333
62253.1126556328 4.19333333333333 2.47333333333333 0 1.33333333333333 1.97333333333333 0.5 2.86 1.33333333333333 1.80666666666667 0.5 2.69333333333333
62278.1139056953 4.16666666666667 2.5 0 1.33333333333333 2 0.5 2.83333333333333 1.33333333333333 1.83333333333333 0.5 2.66666666666667
62303.1151557578 4.13333333333333 2.53333333333333 0 1.33333333333333 2.03333333333333 0.5 2.8 1.33333333333333 1.92 0.5 2.58
62328.1164058203 4.28 2.38666666666667 0 1.44 1.99333333333333 0.393333333333333 2.84 1.44 1.99333333333333 0.393333333333333 2.50666666666667
62353.1176558828 4.44 2.22666666666667 0 1.5 1.89333333333333 0.333333333333333 2.94 1.5 1.89333333333333 0.333333333333333 2.60666666666667
62378.1189059453 4.66 2.00666666666667 0 1.5 1.67333333333333 0.333333333333333 3.16 1.5 1.67333333333333 0.333333333333333 2.82666666666667
62403.1201560078 4.74 1.92666666666667 0 1.37333333333333 1.46666666666667 0.46 3.36666666666667 1.37333333333333 1.46666666666667 0.46 3.03333333333333
62428.1214060703 4.66666666666667 2 0 1.33333333333333 1.5 0.5 3.33333333333333 1.33333333333333 1.5 0.5 3
62453.1226561328 4.51333333333333 2.15333333333333 0 1.18 1.5 0.653333333333333 3.33333333333333 1.18 1.5 0.653333333333333 3
62478.1239061953 4.5 2.16666666666667 0 1.16666666666667 1.5 0.666666666666667 3.33333333333333 1.16666666666667 1.5 0.666666666666667 3
62503.1251562578 4.49333333333333 2.17333333333333 0 1.16666666666667 1.50666666666667 0.666666666666667 3.32666666666667 1.16666666666667 1.5 0.666666666666667 3
62528.1264063203 4.45333333333333 2.21333333333333 0 1.16666666666667 1.54666666666667 0.666666666666667 3.28666666666667 1.16666666666667 1.38 0.666666666666667 3.12
62553.1276563828 4.24666666666667 2.42 0 1.07333333333333 1.66 0.76 3.17333333333333 1.07333333333333 1.49333333333333 0.76 3.00666666666667
62578.1289064453 4.06666666666667 2.6 0 1.06666666666667 1.83333333333333 0.766666666666667 3 1.06666666666667 1.66666666666667 0.766666666666667 2.83333333333333
62603.1301565078 3.88666666666667 2.78 0 0.886666666666667 1.83333333333333 0.946666666666667 3 0.886666666666667 1.66666666666667 0.946666666666667 2.83333333333333
62628.1314065703 3.83333333333333 2.83333333333333 0 0.833333333333333 1.83333333333333 1 3 0.833333333333333 1.66666666666667 1 2.83333333333333
62653.1326566328 3.7 2.96666666666667 0 0.746666666666667 1.88 1.08666666666667 2.95333333333333 0.746666666666667 1.71333333333333 1.08666666666667 2.78666666666667
62678.1339066953 3.56 3.01333333333333 0 0.573333333333333 1.84666666666667 1.16666666666667 2.98666666666667 0.573333333333333 1.68 1.16666666666667 2.82
62703.1351567578 3.54 2.96 0 0.5 1.79333333333333 1.16666666666667 3.04 0.5 1.62666666666667 1.16666666666667 2.87333333333333
62728.1364068203 3.77333333333333 2.72666666666667 0 0.5 1.56 1.16666666666667 3.27333333333333 0.5 1.39333333333333 1.16666666666667 3.10666666666667
62753.1376568828 3.74666666666667 2.75333333333333 0 0.5 1.58666666666667 1.16666666666667 3.24666666666667 0.5 1.42 1.16666666666667 3.08
62778.1389069453 3.74 2.76 0 0.653333333333333 1.74666666666667 1.01333333333333 3.08666666666667 0.653333333333333 1.58 1.01333333333333 2.92
62803.1401570079 3.76666666666667 2.73333333333333 0 0.753333333333333 1.82 0.913333333333333 3.01333333333333 0.753333333333333 1.65333333333333 0.913333333333333 2.84666666666667
62828.1414070704 3.73333333333333 2.76666666666667 0 0.833333333333333 1.93333333333333 0.833333333333333 2.9 0.833333333333333 1.76666666666667 0.833333333333333 2.73333333333333
62853.1426571329 3.84 2.66 0 0.833333333333333 1.82666666666667 0.833333333333333 3.00666666666667 0.833333333333333 1.66 0.833333333333333 2.84
62878.1439071954 3.86 2.64 0 0.833333333333333 1.80666666666667 0.833333333333333 3.02666666666667 0.833333333333333 1.66666666666667 0.833333333333333 2.83333333333333
62903.1451572579 3.87333333333333 2.62666666666667 0 0.833333333333333 1.79333333333333 0.833333333333333 3.04 0.833333333333333 1.79333333333333 0.833333333333333 2.70666666666667
62928.1464073204 4.32666666666667 2.17333333333333 0 0.926666666666667 1.43333333333333 0.74 3.4 0.926666666666667 1.43333333333333 0.74 3.06666666666667
62953.1476573829 4.59333333333333 1.90666666666667 0 0.953333333333333 1.19333333333333 0.713333333333333 3.64 0.953333333333333 1.19333333333333 0.713333333333333 3.30666666666667
62978.1489074454 4.33333333333333 2.16666666666667 0 0.833333333333333 1.33333333333333 0.833333333333333 3.5 0.833333333333333 1.33333333333333 0.833333333333333 3.16666666666667
63003.1501575079 4.52 1.98 0 0.786666666666667 1.1 0.88 3.73333333333333 0.786666666666667 1.00666666666667 0.88 3.49333333333333
63028.1514075704 4.5 2 0 0.666666666666667 1 1 3.83333333333333 0.666666666666667 0.833333333333333 1 3.66666666666667
63053.1526576329 4.62666666666667 1.87333333333333 0 0.793333333333333 1 0.873333333333333 3.83333333333333 0.793333333333333 0.833333333333333 0.873333333333333 3.66666666666667
63078.1539076954 4.78666666666667 1.71333333333333 0 1 1.04666666666667 0.666666666666667 3.78666666666667 1 0.88 0.666666666666667 3.62
63103.1551577579 4.76666666666667 1.73333333333333 0 1.1 1.16666666666667 0.566666666666667 3.66666666666667 1.1 1 0.566666666666667 3.5
63128.1564078204 4.78 1.72 0 1.16666666666667 1.22 0.5 3.61333333333333 1.16666666666667 1.05333333333333 0.5 3.44666666666667
63153.1576578829 4.79333333333333 1.70666666666667 0 1.29333333333333 1.33333333333333 0.373333333333333 3.5 1.29333333333333 1.16666666666667 0.373333333333333 3.33333333333333
63178.1589079454 4.94 1.56 0 1.44 1.33333333333333 0.226666666666667 3.5 1.44 1.16666666666667 0.226666666666667 3.33333333333333
63203.1601580079 5 1.5 0 1.5 1.33333333333333 0.166666666666667 3.5 1.5 1.16666666666667 0.166666666666667 3.33333333333333
63228.1614080704 4.88666666666667 1.61333333333333 0 1.5 1.44666666666667 0.166666666666667 3.38666666666667 1.5 1.28 0.166666666666667 3.22
63253.1626581329 4.5 2 0 1.22666666666667 1.56 0.44 3.27333333333333 1.22666666666667 1.39333333333333 0.44 3.10666666666667
63278.1639081954 4.33333333333333 2.16666666666667 0 1.16666666666667 1.66666666666667 0.5 3.16666666666667 1.16666666666667 1.5 0.5 3
63303.1651582579 4.28 2.22 0 1.16666666666667 1.72 0.5 3.11333333333333 1.16666666666667 1.55333333333333 0.5 2.94666666666667
63328.1664083204 4 2.5 0 1.16666666666667 2 0.5 2.83333333333333 1.16666666666667 1.83333333333333 0.5 2.66666666666667
63353.1676583829 4 2.5 0 1.16666666666667 2 0.5 2.83333333333333 1.16666666666667 1.83333333333333 0.5 2.66666666666667
63378.1689084454 4.17333333333333 2.32666666666667 0 1.16666666666667 1.82666666666667 0.5 3.00666666666667 1.16666666666667 1.66 0.5 2.84
63403.1701585079 4.3 2.2 0 1.16666666666667 1.7 0.5 3.13333333333333 1.16666666666667 1.53333333333333 0.5 2.96666666666667
63428.1714085704 4.33333333333333 2.16666666666667 0 1.16666666666667 1.66666666666667 0.5 3.16666666666667 1.16666666666667 1.5 0.5 3
63453.1726586329 4.40666666666667 2.09333333333333 0 1.16666666666667 1.59333333333333 0.5 3.24 1.16666666666667 1.42666666666667 0.5 3.07333333333333
63478.1739086954 4.47333333333333 2.02666666666667 0 1.16666666666667 1.52666666666667 0.5 3.30666666666667 1.16666666666667 1.36 0.5 3.14
63503.1751587579 4.44 2.06 0 1.16666666666667 1.56 0.5 3.27333333333333 1.16666666666667 1.39333333333333 0.5 3.10666666666667
63528.1764088204 4.46666666666667 2.03333333333333 0 1.16666666666667 1.53333333333333 0.5 3.3 1.16666666666667 1.36666666666667 0.5 3.13333333333333
63553.1776588829 4.52 1.98 0 1.16666666666667 1.48 0.5 3.35333333333333 1.16666666666667 1.31333333333333 0.5 3.18666666666667
63578.1789089454 4.78666666666667 1.71333333333333 0 1.28666666666667 1.33333333333333 0.38 3.5 1.28666666666667 1.16666666666667 0.38 3.33333333333333
63603.1801590079 4.78 1.72 0 1.28 1.33333333333333 0.386666666666667 3.5 1.28 1.16666666666667 0.386666666666667 3.33333333333333
63628.1814090705 4.89333333333333 1.60666666666667 0 1.16666666666667 1.10666666666667 0.5 3.72666666666667 1.16666666666667 0.94 0.5 3.56
63653.182659133 5 1.5 0 1.16666666666667 1 0.5 3.83333333333333 1.16666666666667 0.833333333333333 0.5 3.66666666666667
63678.1839091955 4.86 1.64 0 1.16666666666667 1.14 0.5 3.69333333333333 1.16666666666667 0.973333333333333 0.5 3.52666666666667
63703.185159258 4.67333333333333 1.82666666666667 0 1.12666666666667 1.28666666666667 0.54 3.54666666666667 1.12666666666667 1.12 0.54 3.38
63728.1864093205 4.25333333333333 2.24666666666667 0 1 1.58 0.666666666666667 3.25333333333333 1 1.33333333333333 0.666666666666667 3.16666666666667
63753.187659383 4 2.5 0 1 1.83333333333333 0.666666666666667 3 1 1.5 0.666666666666667 3
63778.1889094455 3.85333333333333 2.64666666666667 0 1 1.98 0.666666666666667 2.85333333333333 1 1.64666666666667 0.666666666666667 2.85333333333333
63803.190159508 3.66666666666667 2.83333333333333 0 1 2.16666666666667 0.666666666666667 2.66666666666667 1 1.83333333333333 0.666666666666667 2.66666666666667
63828.1914095705 3.91333333333333 2.58666666666667 0 1.11333333333333 2.03333333333333 0.553333333333333 2.8 1.11333333333333 1.7 0.553333333333333 2.8
63853.192659633 4.16666666666667 2.33333333333333 0 1.16666666666667 1.83333333333333 0.5 3 1.16666666666667 1.5 0.5 3
63878.1939096955 4.16666666666667 2.33333333333333 0 1.16666666666667 1.83333333333333 0.5 3 1.16666666666667 1.5 0.5 3
63903.195159758 4.06666666666667 2.43333333333333 0 1.21333333333333 1.98 0.453333333333333 2.85333333333333 1.21333333333333 1.64666666666667 0.453333333333333 2.85333333333333
63928.1964098205 4.20666666666667 2.29333333333333 0 1.33333333333333 1.96 0.333333333333333 2.87333333333333 1.33333333333333 1.79333333333333 0.333333333333333 2.70666666666667
63953.197659883 4.31333333333333 2.18666666666667 0 1.33333333333333 1.85333333333333 0.333333333333333 2.98 1.33333333333333 1.68666666666667 0.333333333333333 2.81333333333333
63978.1989099455 4.18 2.32 0 1.33333333333333 1.98666666666667 0.333333333333333 2.84666666666667 1.33333333333333 1.82 0.333333333333333 2.68
64003.200160008 4.39333333333333 2.10666666666667 0 1.33333333333333 1.77333333333333 0.333333333333333 3.06 1.33333333333333 1.60666666666667 0.333333333333333 2.89333333333333
64028.2014100705 4.5 2 0 1.33333333333333 1.66666666666667 0.333333333333333 3.16666666666667 1.33333333333333 1.5 0.333333333333333 3
64053.202660133 4.2 2.3 0 1.16666666666667 1.8 0.5 3.03333333333333 1.16666666666667 1.5 0.5 3
64078.2039101955 4.08666666666667 2.41333333333333 0 1.16666666666667 1.91333333333333 0.5 2.92 1.16666666666667 1.58 0.5 2.92
64103.205160258 4.08 2.42 0 1.16666666666667 1.92 0.5 2.91333333333333 1.16666666666667 1.66666666666667 0.5 2.83333333333333
64128.2064103205 4.28 2.22 0 1.16666666666667 1.72 0.5 3.11333333333333 1.16666666666667 1.55333333333333 0.5 2.94666666666667
64153.207660383 4.66 1.84 0 1.3 1.47333333333333 0.366666666666667 3.36 1.3 1.37333333333333 0.366666666666667 3.12666666666667
64178.2089104455 4.45333333333333 2.04666666666667 0 1.16666666666667 1.54666666666667 0.5 3.28666666666667 1.16666666666667 1.54666666666667 0.5 2.95333333333333
64203.210160508 4.32 2.18 0 1.08666666666667 1.6 0.58 3.23333333333333 1.08666666666667 1.6 0.58 2.9
64228.2114105705 4.02666666666667 2.47333333333333 0 1 1.80666666666667 0.666666666666667 3.02666666666667 1 1.80666666666667 0.666666666666667 2.69333333333333
64253.212660633 3.80666666666667 2.69333333333333 0 1 2.02666666666667 0.666666666666667 2.80666666666667 1 2.02666666666667 0.666666666666667 2.47333333333333
64278.2139106955 4.12 2.38 0 1.28666666666667 2 0.38 2.83333333333333 1.28666666666667 2 0.38 2.5
64303.215160758 4.55333333333333 1.90666666666667 0 1.33333333333333 1.57333333333333 0.333333333333333 3.22 1.33333333333333 1.57333333333333 0.333333333333333 2.88666666666667
64328.2164108205 4.64 1.69333333333333 0 1.19333333333333 1.22 0.473333333333333 3.44666666666667 1.19333333333333 1.22 0.473333333333333 3.11333333333333
64353.217660883 4.59333333333333 1.74 0 1.01333333333333 1.08666666666667 0.653333333333333 3.58 1.01333333333333 1.08666666666667 0.653333333333333 3.24666666666667
64378.2189109456 4.84 1.49333333333333 0 1.16666666666667 0.993333333333333 0.5 3.67333333333333 1.16666666666667 0.993333333333333 0.5 3.34
64403.2201610081 4.85333333333333 1.48 0 1.16666666666667 0.98 0.5 3.68666666666667 1.16666666666667 0.98 0.5 3.35333333333333
64428.2214110706 4.68 1.65333333333333 0 1.24 1.22666666666667 0.426666666666667 3.44 1.24 1.22666666666667 0.426666666666667 3.10666666666667
64453.2226611331 4.80666666666667 1.52666666666667 0 1.33333333333333 1.19333333333333 0.333333333333333 3.47333333333333 1.33333333333333 1.19333333333333 0.333333333333333 3.14
64478.2239111956 4.90666666666667 1.42666666666667 0 1.33333333333333 1.09333333333333 0.333333333333333 3.57333333333333 1.33333333333333 1.09333333333333 0.333333333333333 3.24
64503.2251612581 5.14666666666667 1.18666666666667 0 1.48 1 0.186666666666667 3.66666666666667 1.48 1 0.186666666666667 3.33333333333333
64528.2264113206 5.3 1.03333333333333 0 1.48 0.846666666666667 0.186666666666667 3.82 1.48 0.846666666666667 0.186666666666667 3.48666666666667
64553.2276613831 5.32666666666667 1.00666666666667 0 1.33333333333333 0.673333333333333 0.333333333333333 3.99333333333333 1.33333333333333 0.673333333333333 0.333333333333333 3.66
64578.2289114456 5.29333333333333 1.04 0 1.33333333333333 0.706666666666667 0.333333333333333 3.96 1.33333333333333 0.706666666666667 0.333333333333333 3.62666666666667
64603.2301615081 5.44 0.893333333333333 0 1.46666666666667 0.693333333333333 0.2 3.97333333333333 1.46666666666667 0.693333333333333 0.2 3.64
64628.2314115706 5.08666666666667 1.24666666666667 0 1.22666666666667 0.806666666666667 0.44 3.86 1.22666666666667 0.666666666666667 0.44 3.66666666666667
64653.2326616331 4.96 1.37333333333333 0 1.12666666666667 0.833333333333333 0.54 3.83333333333333 1.12666666666667 0.666666666666667 0.54 3.66666666666667
64678.2339116956 4.85333333333333 1.48 0 1.02 0.833333333333333 0.646666666666667 3.83333333333333 1.02 0.666666666666667 0.646666666666667 3.66666666666667
64703.2351617581 5 1.33333333333333 0 1.16666666666667 0.833333333333333 0.5 3.83333333333333 1.16666666666667 0.666666666666667 0.5 3.66666666666667
64728.2364118206 5.02666666666667 1.30666666666667 0 1.14666666666667 0.786666666666667 0.52 3.88 1.14666666666667 0.62 0.52 3.71333333333333
64753.2376618831 5.16666666666667 1.16666666666667 0 1.16666666666667 0.666666666666667 0.5 4 1.16666666666667 0.5 0.5 3.83333333333333
64778.2389119456 5.19333333333333 1.14 0 1.16666666666667 0.64 0.5 4.02666666666667 1.16666666666667 0.473333333333333 0.5 3.86
64803.2401620081 5.16666666666667 1.16666666666667 0 1.16666666666667 0.666666666666667 0.5 4 1.16666666666667 0.5 0.5 3.83333333333333
64828.2414120706 5.1 1.23333333333333 0 1.16666666666667 0.733333333333333 0.5 3.93333333333333 1.16666666666667 0.566666666666667 0.5 3.76666666666667
64853.2426621331 5.09333333333333 1.24 0 1.16666666666667 0.74 0.5 3.92666666666667 1.16666666666667 0.573333333333333 0.5 3.76
64878.2439121956 5.09333333333333 1.24 0 1.16666666666667 0.74 0.5 3.92666666666667 1.16666666666667 0.573333333333333 0.5 3.76
64903.2451622581 5 1.33333333333333 0 1.16666666666667 0.833333333333333 0.5 3.83333333333333 1.16666666666667 0.666666666666667 0.5 3.66666666666667
64928.2464123206 4.87333333333333 1.46 0 1.16666666666667 0.96 0.5 3.70666666666667 1.16666666666667 0.793333333333333 0.5 3.54
64953.2476623831 4.76666666666667 1.56666666666667 0 1.27333333333333 1.17333333333333 0.393333333333333 3.49333333333333 1.27333333333333 1.00666666666667 0.393333333333333 3.32666666666667
64978.2489124456 4.60666666666667 1.72666666666667 0 1.25333333333333 1.31333333333333 0.413333333333333 3.35333333333333 1.25333333333333 1.14666666666667 0.413333333333333 3.18666666666667
65003.2501625081 4.47333333333333 1.86 0 1.16666666666667 1.36 0.5 3.30666666666667 1.16666666666667 1.19333333333333 0.5 3.14
65028.2514125706 4.44 1.89333333333333 0 1.10666666666667 1.33333333333333 0.56 3.33333333333333 1.10666666666667 1.16666666666667 0.56 3.16666666666667
65053.2526626331 4.58 1.75333333333333 0 1 1.08666666666667 0.666666666666667 3.58 1 0.966666666666667 0.666666666666667 3.36666666666667
65078.2539126956 4.88666666666667 1.44666666666667 0 1.05333333333333 0.833333333333333 0.613333333333333 3.83333333333333 1.05333333333333 0.833333333333333 0.613333333333333 3.5
65103.2551627581 5.22666666666667 1.10666666666667 0 1.24 0.68 0.426666666666667 3.98666666666667 1.24 0.68 0.426666666666667 3.65333333333333
65128.2564128206 5.33333333333333 1 0 1.33333333333333 0.666666666666667 0.333333333333333 4 1.33333333333333 0.666666666666667 0.333333333333333 3.66666666666667
65153.2576628831 5.44 0.893333333333333 0 1.33333333333333 0.56 0.333333333333333 4.10666666666667 1.33333333333333 0.56 0.333333333333333 3.77333333333333
65178.2589129456 5.31333333333333 1.02 0 1.33333333333333 0.686666666666667 0.333333333333333 3.98 1.33333333333333 0.686666666666667 0.333333333333333 3.64666666666667
65203.2601630081 5.05333333333333 1.28 0 1.33333333333333 0.946666666666667 0.333333333333333 3.72 1.33333333333333 0.946666666666667 0.333333333333333 3.38666666666667
65228.2614130707 5.04 1.29333333333333 0 1.33333333333333 0.96 0.333333333333333 3.70666666666667 1.33333333333333 0.833333333333333 0.333333333333333 3.5
65253.2626631332 4.9 1.28 0 1.33333333333333 0.946666666666667 0.333333333333333 3.56666666666667 1.33333333333333 0.78 0.333333333333333 3.4
65278.2639131957 5 1.16666666666667 0 1.33333333333333 0.833333333333333 0.333333333333333 3.66666666666667 1.33333333333333 0.666666666666667 0.333333333333333 3.5
65303.2651632582 4.88666666666667 1.28 0 1.33333333333333 0.946666666666667 0.333333333333333 3.55333333333333 1.33333333333333 0.666666666666667 0.333333333333333 3.5
65328.2664133207 4.73333333333333 1.43333333333333 0 1.33333333333333 1.1 0.333333333333333 3.4 1.33333333333333 0.766666666666667 0.333333333333333 3.4
65353.2676633832 4.66666666666667 1.5 0 1.33333333333333 1.16666666666667 0.333333333333333 3.33333333333333 1.33333333333333 0.833333333333333 0.333333333333333 3.33333333333333
65378.2689134457 4.54666666666667 1.5 0 1.33333333333333 1.16666666666667 0.333333333333333 3.21333333333333 1.33333333333333 0.833333333333333 0.333333333333333 3.21333333333333
65403.2701635082 4.47333333333333 1.52666666666667 0 1.33333333333333 1.19333333333333 0.333333333333333 3.14 1.33333333333333 0.873333333333333 0.333333333333333 3.12666666666667
65428.2714135707 4.5 1.5 0 1.33333333333333 1.16666666666667 0.333333333333333 3.16666666666667 1.33333333333333 1 0.333333333333333 3
65453.2726636332 4.44 1.56 0 1.27333333333333 1.16666666666667 0.393333333333333 3.16666666666667 1.27333333333333 1 0.393333333333333 3
65478.2739136957 4.42 1.58 0 1.12666666666667 1.04 0.54 3.29333333333333 1.12666666666667 0.873333333333333 0.54 3.12666666666667
65503.2751637582 4.16666666666667 1.83333333333333 0 1 1.16666666666667 0.666666666666667 3.16666666666667 1 1 0.666666666666667 3
65528.2764138207 4.16666666666667 1.83333333333333 0 1 1.16666666666667 0.666666666666667 3.16666666666667 1 1 0.666666666666667 3
65553.2776638832 4.16666666666667 1.83333333333333 0 1 1.16666666666667 0.666666666666667 3.16666666666667 1 1 0.666666666666667 3
65578.2789139457 3.98666666666667 2.01333333333333 0 1 1.34666666666667 0.666666666666667 2.98666666666667 1 1.18 0.666666666666667 2.82
65603.2801640082 3.94666666666667 2.05333333333333 0 1.03333333333333 1.42 0.633333333333333 2.91333333333333 1.03333333333333 1.25333333333333 0.633333333333333 2.74666666666667
65628.2814140707 4.33333333333333 1.66666666666667 0 1.16666666666667 1.16666666666667 0.5 3.16666666666667 1.16666666666667 1 0.5 3
65653.2826641332 4.52666666666667 1.47333333333333 0 1.22 1.02666666666667 0.446666666666667 3.30666666666667 1.22 0.86 0.446666666666667 3.14
65678.2839141957 4.55333333333333 1.44666666666667 0 1.38 1.16 0.286666666666667 3.17333333333333 1.38 0.993333333333333 0.286666666666667 3.00666666666667
65703.2851642582 4.42 1.58 0 1.33333333333333 1.24666666666667 0.333333333333333 3.08666666666667 1.33333333333333 1.08 0.333333333333333 2.92
65728.2864143207 4.50666666666667 1.49333333333333 0 1.17333333333333 1 0.493333333333333 3.33333333333333 1.17333333333333 0.833333333333333 0.493333333333333 3.16666666666667
[truncated: 1,134,906 more chars]
