# Supplementary material for: Interplay between structural hierarchy and exciton diffusion in artificial light harvesting
Source: Nat Commun. 2019 Oct 10;10:4615. doi: 10.1038/s41467-019-12345-9 (PMC6787233; doi:10.1038/s41467-019-12345-9)
Supplement: Supplementary file 4 — Supplementary Software 1 [file 41467_2019_12345_MOESM4_ESM.zip › Demo/xaxis_0-500ps_25fs_steps.txt]

0 0
25.0012500625031 0
50.0025001250063 0
75.0037501875094 0
100.005000250013 0
125.006250312516 0
150.007500375019 0
175.008750437522 0
200.010000500025 0
225.011250562528 0
250.012500625031 0
275.013750687534 0
300.015000750038 0
325.016250812541 0
350.017500875044 0
375.018750937547 0
400.02000100005 0
425.021251062553 0
450.022501125056 0
475.023751187559 0
500.025001250062 0
525.026251312566 0
550.027501375069 0
575.028751437572 0
600.030001500075 0
625.031251562578 0
650.032501625081 0
675.033751687584 0
700.035001750088 0
725.036251812591 0
750.037501875094 0
775.038751937597 0
800.0400020001 0
825.041252062603 0
850.042502125106 0
875.043752187609 0
900.045002250112 0
925.046252312616 0
950.047502375119 0
975.048752437622 0
1000.05000250012 0
1025.05125256263 0
1050.05250262513 0
1075.05375268763 0
1100.05500275014 0
1125.05625281264 0
1150.05750287514 0
1175.05875293765 0
1200.06000300015 0
1225.06125306265 0
1250.06250312516 0
1275.06375318766 0
1300.06500325016 0
1325.06625331267 0
1350.06750337517 0
1375.06875343767 0
1400.07000350018 0
1425.07125356268 0
1450.07250362518 0
1475.07375368768 0
1500.07500375019 0
1525.07625381269 0
1550.07750387519 0
1575.0787539377 0
1600.0800040002 0
1625.0812540627 0
1650.08250412521 0
1675.08375418771 0
1700.08500425021 0
1725.08625431272 0
1750.08750437522 0
1775.08875443772 0
1800.09000450022 0
1825.09125456273 0
1850.09250462523 0
1875.09375468773 0
1900.09500475024 0
1925.09625481274 0
1950.09750487524 0
1975.09875493775 0
2000.10000500025 0
2025.10125506275 0
2050.10250512526 0
2075.10375518776 0
2100.10500525026 0
2125.10625531277 0
2150.10750537527 0
2175.10875543777 0
2200.11000550027 0
2225.11125556278 0
2250.11250562528 0
2275.11375568778 0
2300.11500575029 0
2325.11625581279 0
2350.11750587529 0
2375.1187559378 0
2400.1200060003 0
2425.1212560628 0
2450.12250612531 0
2475.12375618781 0
2500.12500625031 0
2525.12625631282 0
2550.12750637532 0
2575.12875643782 0
2600.13000650033 0
2625.13125656283 0
2650.13250662533 0
2675.13375668783 0
2700.13500675034 0
2725.13625681284 0
2750.13750687534 0
2775.13875693785 0
2800.14000700035 0
2825.14125706285 0
2850.14250712536 0
2875.14375718786 0
2900.14500725036 0
2925.14625731287 0
2950.14750737537 0
2975.14875743787 0
3000.15000750038 0
3025.15125756288 0
3050.15250762538 0
3075.15375768788 0
3100.15500775039 0
3125.15625781289 0
3150.15750787539 0
3175.1587579379 0
3200.1600080004 0
3225.1612580629 0
3250.16250812541 0
3275.16375818791 0
3300.16500825041 0
3325.16625831292 0
3350.16750837542 0
3375.16875843792 0
3400.17000850043 0
3425.17125856293 0
3450.17250862543 0
3475.17375868793 0
3500.17500875044 0
3525.17625881294 0
3550.17750887544 0
3575.17875893795 0
3600.18000900045 0
3625.18125906295 0
3650.18250912546 0
3675.18375918796 0
3700.18500925046 0
3725.18625931297 0
3750.18750937547 0
3775.18875943797 0
3800.19000950047 0
3825.19125956298 0
3850.19250962548 0
3875.19375968798 0
3900.19500975049 0
3925.19625981299 0
3950.19750987549 0
3975.198759938 0
4000.2000100005 0
4025.201260063 0
4050.20251012551 0
4075.20376018801 0
4100.20501025051 0
4125.20626031302 0
4150.20751037552 0
4175.20876043802 0
4200.21001050052 0
4225.21126056303 0
4250.21251062553 0
4275.21376068803 0
4300.21501075054 0
4325.21626081304 0
4350.21751087554 0
4375.21876093805 0
4400.22001100055 0
4425.22126106305 0
4450.22251112556 0
4475.22376118806 0
4500.22501125056 0
4525.22626131307 0
4550.22751137557 0
4575.22876143807 0
4600.23001150057 0
4625.23126156308 0
4650.23251162558 0
4675.23376168808 0
4700.23501175059 0
4725.23626181309 0
4750.23751187559 0
4775.2387619381 0
4800.2400120006 0
4825.2412620631 0
4850.24251212561 0
4875.24376218811 0
4900.24501225061 0
4925.24626231312 0
4950.24751237562 0
4975.24876243812 0
5000.25001250063 0
5025.25126256313 0
5050.25251262563 0
5075.25376268813 0
5100.25501275064 0
5125.25626281314 0
5150.25751287564 0
5175.25876293815 0
5200.26001300065 0
5225.26126306315 0
5250.26251312566 0
5275.26376318816 0
5300.26501325066 0
5325.26626331317 0
5350.26751337567 0
5375.26876343817 0
5400.27001350068 0
5425.27126356318 0
5450.27251362568 0
5475.27376368818 0
5500.27501375069 0
5525.27626381319 0
5550.27751387569 0
5575.2787639382 0
5600.2800140007 0
5625.2812640632 0
5650.28251412571 0
5675.28376418821 0
5700.28501425071 0
5725.28626431322 0
5750.28751437572 0
5775.28876443822 0
5800.29001450073 0
5825.29126456323 0
5850.29251462573 0
5875.29376468823 0
5900.29501475074 0
5925.29626481324 0
5950.29751487574 0
5975.29876493825 0
6000.30001500075 0
6025.30126506325 0
6050.30251512576 0
6075.30376518826 0
6100.30501525076 0
6125.30626531327 0
6150.30751537577 0
6175.30876543827 0
6200.31001550078 0
6225.31126556328 0
6250.31251562578 0
6275.31376568828 0
6300.31501575079 0
6325.31626581329 0
6350.31751587579 0
6375.3187659383 0
6400.3200160008 0
6425.3212660633 0
6450.32251612581 0
6475.32376618831 0
6500.32501625081 0
6525.32626631332 0
6550.32751637582 0
6575.32876643832 0
6600.33001650083 0
6625.33126656333 0
6650.33251662583 0
6675.33376668833 0
6700.33501675084 0
6725.33626681334 0
6750.33751687584 0
6775.33876693835 0
6800.34001700085 0
6825.34126706335 0
6850.34251712586 0
6875.34376718836 0
6900.34501725086 0
6925.34626731337 0
6950.34751737587 0
6975.34876743837 0
7000.35001750087 0
7025.35126756338 0
7050.35251762588 0
7075.35376768838 0
7100.35501775089 0
7125.35626781339 0
7150.35751787589 0
7175.3587679384 0
7200.3600180009 0
7225.3612680634 0
7250.36251812591 0
7275.36376818841 0
7300.36501825091 0
7325.36626831342 0
7350.36751837592 0
7375.36876843842 0
7400.37001850092 0
7425.37126856343 0
7450.37251862593 0
7475.37376868843 0
7500.37501875094 0
7525.37626881344 0
7550.37751887594 0
7575.37876893845 0
7600.38001900095 0
7625.38126906345 0
7650.38251912596 0
7675.38376918846 0
7700.38501925096 0
7725.38626931347 0
7750.38751937597 0
7775.38876943847 0
7800.39001950097 0
7825.39126956348 0
7850.39251962598 0
7875.39376968848 0
7900.39501975099 0
7925.39626981349 0
7950.39751987599 0
7975.3987699385 0
8000.400020001 0
8025.4012700635 0
8050.40252012601 0
8075.40377018851 0
8100.40502025101 0
8125.40627031352 0
8150.40752037602 0
8175.40877043852 0
8200.41002050103 0
8225.41127056353 0
8250.41252062603 0
8275.41377068853 0
8300.41502075104 0
8325.41627081354 0
8350.41752087604 0
8375.41877093855 0
8400.42002100105 0
8425.42127106355 0
8450.42252112606 0
8475.42377118856 0
8500.42502125106 0
8525.42627131356 0
8550.42752137607 0
8575.42877143857 0
8600.43002150108 0
8625.43127156358 0
8650.43252162608 0
8675.43377168858 0
8700.43502175109 0
8725.43627181359 0
8750.43752187609 0
8775.4387719386 0
8800.4400220011 0
8825.4412720636 0
8850.44252212611 0
8875.44377218861 0
8900.44502225111 0
8925.44627231361 0
8950.44752237612 0
8975.44877243862 0
9000.45002250113 0
9025.45127256363 0
9050.45252262613 0
9075.45377268863 0
9100.45502275114 0
9125.45627281364 0
9150.45752287614 0
9175.45877293865 0
9200.46002300115 0
9225.46127306365 0
9250.46252312616 0
9275.46377318866 0
9300.46502325116 0
9325.46627331367 0
9350.46752337617 0
9375.46877343867 0
9400.47002350118 0
9425.47127356368 0
9450.47252362618 0
9475.47377368868 0
9500.47502375119 0
9525.47627381369 0
9550.47752387619 0
9575.4787739387 0
9600.4800240012 0
9625.4812740637 0
9650.48252412621 0
9675.48377418871 0
9700.48502425121 0
9725.48627431372 0
9750.48752437622 0
9775.48877443872 0
9800.49002450123 0
9825.49127456373 0
9850.49252462623 0
9875.49377468873 0
9900.49502475124 0
9925.49627481374 0
9950.49752487624 0
9975.49877493875 0
10000.5000250013 0
10025.5012750638 0
10050.5025251263 0
10075.5037751888 0
10100.5050252513 0
10125.5062753138 0
10150.5075253763 0
10175.5087754388 0
10200.5100255013 0
10225.5112755638 0
10250.5125256263 0
10275.5137756888 0
10300.5150257513 0
10325.5162758138 0
10350.5175258763 0
10375.5187759388 0
10400.5200260013 0
10425.5212760638 0
10450.5225261263 0
10475.5237761888 0
10500.5250262513 0
10525.5262763138 0
10550.5275263763 0
10575.5287764388 0
10600.5300265013 0
10625.5312765638 0
10650.5325266263 0
10675.5337766888 0
10700.5350267513 0
10725.5362768138 0
10750.5375268763 0
10775.5387769388 0
10800.5400270014 0
10825.5412770639 0
10850.5425271264 0
10875.5437771889 0
10900.5450272514 0
10925.5462773139 0
10950.5475273764 0
10975.5487774389 0
11000.5500275014 0
11025.5512775639 0
11050.5525276264 0
11075.5537776889 0
11100.5550277514 0
11125.5562778139 0
11150.5575278764 0
11175.5587779389 0
11200.5600280014 0
11225.5612780639 0
11250.5625281264 0
11275.5637781889 0
11300.5650282514 0
11325.5662783139 0
11350.5675283764 0
11375.5687784389 0
11400.5700285014 0
11425.5712785639 0
11450.5725286264 0
11475.5737786889 0
11500.5750287514 0
11525.5762788139 0
11550.5775288764 0
11575.5787789389 0
11600.5800290015 0
11625.581279064 0
11650.5825291265 0
11675.583779189 0
11700.5850292515 0
11725.586279314 0
11750.5875293765 0
11775.588779439 0
11800.5900295015 0
11825.591279564 0
11850.5925296265 0
11875.593779689 0
11900.5950297515 0
11925.596279814 0
11950.5975298765 0
11975.598779939 0
12000.6000300015 0
12025.601280064 0
12050.6025301265 0
12075.603780189 0
12100.6050302515 0
12125.606280314 0
12150.6075303765 0
12175.608780439 0
12200.6100305015 0
12225.611280564 0
12250.6125306265 0
12275.613780689 0
12300.6150307515 0
12325.616280814 0
12350.6175308765 0
12375.618780939 0
12400.6200310016 0
12425.6212810641 0
12450.6225311266 0
12475.6237811891 0
12500.6250312516 0
12525.6262813141 0
12550.6275313766 0
12575.6287814391 0
12600.6300315016 0
12625.6312815641 0
12650.6325316266 0
12675.6337816891 0
12700.6350317516 0
12725.6362818141 0
12750.6375318766 0
12775.6387819391 0
12800.6400320016 0
12825.6412820641 0
12850.6425321266 0
12875.6437821891 0
12900.6450322516 0
12925.6462823141 0
12950.6475323766 0
12975.6487824391 0
13000.6500325016 0
13025.6512825641 0
13050.6525326266 0
13075.6537826891 0
13100.6550327516 0
13125.6562828141 0
13150.6575328766 0
13175.6587829391 0
13200.6600330017 0
13225.6612830642 0
13250.6625331267 0
13275.6637831892 0
13300.6650332517 0
13325.6662833142 0
13350.6675333767 0
13375.6687834392 0
13400.6700335017 0
13425.6712835642 0
13450.6725336267 0
13475.6737836892 0
13500.6750337517 0
13525.6762838142 0
13550.6775338767 0
13575.6787839392 0
13600.6800340017 0
13625.6812840642 0
13650.6825341267 0
13675.6837841892 0
13700.6850342517 0
13725.6862843142 0
13750.6875343767 0
13775.6887844392 0
13800.6900345017 0
13825.6912845642 0
13850.6925346267 0
13875.6937846892 0
13900.6950347517 0
13925.6962848142 0
13950.6975348767 0
13975.6987849392 0
14000.7000350018 0
14025.7012850643 0
14050.7025351268 0
14075.7037851893 0
14100.7050352518 0
14125.7062853143 0
14150.7075353768 0
14175.7087854393 0
14200.7100355018 0
14225.7112855643 0
14250.7125356268 0
14275.7137856893 0
14300.7150357518 0
14325.7162858143 0
14350.7175358768 0
14375.7187859393 0
14400.7200360018 0
14425.7212860643 0
14450.7225361268 0
14475.7237861893 0
14500.7250362518 0
14525.7262863143 0
14550.7275363768 0
14575.7287864393 0
14600.7300365018 0
14625.7312865643 0
14650.7325366268 0
14675.7337866893 0
14700.7350367518 0
14725.7362868143 0
14750.7375368768 0
14775.7387869393 0
14800.7400370018 0
14825.7412870644 0
14850.7425371269 0
14875.7437871894 0
14900.7450372519 0
14925.7462873144 0
14950.7475373769 0
14975.7487874394 0
15000.7500375019 0
15025.7512875644 0
15050.7525376269 0
15075.7537876894 0
15100.7550377519 0
15125.7562878144 0
15150.7575378769 0
15175.7587879394 0
15200.7600380019 0
15225.7612880644 0
15250.7625381269 0
15275.7637881894 0
15300.7650382519 0
15325.7662883144 0
15350.7675383769 0
15375.7687884394 0
15400.7700385019 0
15425.7712885644 0
15450.7725386269 0
15475.7737886894 0
15500.7750387519 0
15525.7762888144 0
15550.7775388769 0
15575.7787889394 0
15600.7800390019 0
15625.7812890645 0
15650.782539127 0
15675.7837891895 0
15700.785039252 0
15725.7862893145 0
15750.787539377 0
15775.7887894395 0
15800.790039502 0
15825.7912895645 0
15850.792539627 0
15875.7937896895 0
15900.795039752 0
15925.7962898145 0
15950.797539877 0
15975.7987899395 0
16000.800040002 0
16025.8012900645 0
16050.802540127 0
16075.8037901895 0
16100.805040252 0
16125.8062903145 0
16150.807540377 0
16175.8087904395 0
16200.810040502 0
16225.8112905645 0
16250.812540627 0
16275.8137906895 0
16300.815040752 0
16325.8162908145 0
16350.817540877 0
16375.8187909395 0
16400.8200410021 0
16425.8212910646 0
16450.8225411271 0
16475.8237911896 0
16500.8250412521 0
16525.8262913146 0
16550.8275413771 0
16575.8287914396 0
16600.8300415021 0
16625.8312915646 0
16650.8325416271 0
16675.8337916896 0
16700.8350417521 0
16725.8362918146 0
16750.8375418771 0
16775.8387919396 0
16800.8400420021 0
16825.8412920646 0
16850.8425421271 0
16875.8437921896 0
16900.8450422521 0
16925.8462923146 0
16950.8475423771 0
16975.8487924396 0
17000.8500425021 0
17025.8512925646 0
17050.8525426271 0
17075.8537926896 0
17100.8550427521 0
17125.8562928146 0
17150.8575428771 0
17175.8587929396 0
17200.8600430022 0
17225.8612930647 0
17250.8625431272 0
17275.8637931897 0
17300.8650432522 0
17325.8662933147 0
17350.8675433772 0
17375.8687934397 0
17400.8700435022 0
17425.8712935647 0
17450.8725436272 0
17475.8737936897 0
17500.8750437522 0
17525.8762938147 0
17550.8775438772 0
17575.8787939397 0
17600.8800440022 0
17625.8812940647 0
17650.8825441272 0
17675.8837941897 0
17700.8850442522 0
17725.8862943147 0
17750.8875443772 0
17775.8887944397 0
17800.8900445022 0
17825.8912945647 0
17850.8925446272 0
17875.8937946897 0
17900.8950447522 0
17925.8962948147 0
17950.8975448772 0
17975.8987949397 0
18000.9000450023 0
18025.9012950648 0
18050.9025451273 0
18075.9037951898 0
18100.9050452523 0
18125.9062953148 0
18150.9075453773 0
18175.9087954398 0
18200.9100455023 0
18225.9112955648 0
18250.9125456273 0
18275.9137956898 0
18300.9150457523 0
18325.9162958148 0
18350.9175458773 0
18375.9187959398 0
18400.9200460023 0
18425.9212960648 0
18450.9225461273 0
18475.9237961898 0
18500.9250462523 0
18525.9262963148 0
18550.9275463773 0
18575.9287964398 0
18600.9300465023 0
18625.9312965648 0
18650.9325466273 0
18675.9337966898 0
18700.9350467523 0
18725.9362968148 0
18750.9375468773 0
18775.9387969398 0
18800.9400470024 0
18825.9412970649 0
18850.9425471274 0
18875.9437971899 0
18900.9450472524 0
18925.9462973149 0
18950.9475473774 0
18975.9487974399 0
19000.9500475024 0
19025.9512975649 0
19050.9525476274 0
19075.9537976899 0
19100.9550477524 0
19125.9562978149 0
19150.9575478774 0
19175.9587979399 0
19200.9600480024 0
19225.9612980649 0
19250.9625481274 0
19275.9637981899 0
19300.9650482524 0
19325.9662983149 0
19350.9675483774 0
19375.9687984399 0
19400.9700485024 0
19425.9712985649 0
19450.9725486274 0
19475.9737986899 0
19500.9750487524 0
19525.9762988149 0
19550.9775488774 0
19575.9787989399 0
19600.9800490025 0
19625.981299065 0
19650.9825491275 0
19675.98379919 0
19700.9850492525 0
19725.986299315 0
19750.9875493775 0
19775.98879944 0
19800.9900495025 0
19825.991299565 0
19850.9925496275 0
19875.99379969 0
19900.9950497525 0
19925.996299815 0
19950.9975498775 0
19975.99879994 0
20001.0000500025 0
20026.001300065 0
20051.0025501275 0
20076.00380019 0
20101.0050502525 0
20126.006300315 0
20151.0075503775 0
20176.00880044 0
20201.0100505025 0
20226.011300565 0
20251.0125506275 0
20276.01380069 0
20301.0150507525 0
20326.016300815 0
20351.0175508775 0
20376.01880094 0
20401.0200510026 0
20426.0213010651 0
20451.0225511276 0
20476.0238011901 0
20501.0250512526 0
20526.0263013151 0
20551.0275513776 0
20576.0288014401 0
20601.0300515026 0
20626.0313015651 0
20651.0325516276 0
20676.0338016901 0
20701.0350517526 0
20726.0363018151 0
20751.0375518776 0
20776.0388019401 0
20801.0400520026 0
20826.0413020651 0
20851.0425521276 0
20876.0438021901 0
20901.0450522526 0
20926.0463023151 0
20951.0475523776 0
20976.0488024401 0
21001.0500525026 0
21026.0513025651 0
21051.0525526276 0
21076.0538026901 0
21101.0550527526 0
21126.0563028151 0
21151.0575528776 0
21176.0588029401 0
21201.0600530027 0
21226.0613030652 0
21251.0625531277 0
21276.0638031902 0
21301.0650532527 0
21326.0663033152 0
21351.0675533777 0
21376.0688034402 0
21401.0700535027 0
21426.0713035652 0
21451.0725536277 0
21476.0738036902 0
21501.0750537527 0
21526.0763038152 0
21551.0775538777 0
21576.0788039402 0
21601.0800540027 0
21626.0813040652 0
21651.0825541277 0
21676.0838041902 0
21701.0850542527 0
21726.0863043152 0
21751.0875543777 0
21776.0888044402 0
21801.0900545027 0
21826.0913045652 0
21851.0925546277 0
21876.0938046902 0
21901.0950547527 0
21926.0963048152 0
21951.0975548777 0
21976.0988049402 0
22001.1000550027 0
22026.1013050653 0
22051.1025551278 0
22076.1038051903 0
22101.1050552528 0
22126.1063053153 0
22151.1075553778 0
22176.1088054403 0
22201.1100555028 0
22226.1113055653 0
22251.1125556278 0
22276.1138056903 0
22301.1150557528 0
22326.1163058153 0
22351.1175558778 0
22376.1188059403 0
22401.1200560028 0
22426.1213060653 0
22451.1225561278 0
22476.1238061903 0
22501.1250562528 0
22526.1263063153 0
22551.1275563778 0
22576.1288064403 0
22601.1300565028 0
22626.1313065653 0
22651.1325566278 0
22676.1338066903 0
22701.1350567528 0
22726.1363068153 0
22751.1375568778 0
22776.1388069403 0
22801.1400570028 0
22826.1413070654 0
22851.1425571279 0
22876.1438071904 0
22901.1450572529 0
22926.1463073154 0
22951.1475573779 0
22976.1488074404 0
23001.1500575029 0
23026.1513075654 0
23051.1525576279 0
23076.1538076904 0
23101.1550577529 0
23126.1563078154 0
23151.1575578779 0
23176.1588079404 0
23201.1600580029 0
23226.1613080654 0
23251.1625581279 0
23276.1638081904 0
23301.1650582529 0
23326.1663083154 0
23351.1675583779 0
23376.1688084404 0
23401.1700585029 0
23426.1713085654 0
23451.1725586279 0
23476.1738086904 0
23501.1750587529 0
23526.1763088154 0
23551.1775588779 0
23576.1788089404 0
23601.1800590029 0
23626.1813090655 0
23651.182559128 0
23676.1838091905 0
23701.185059253 0
23726.1863093155 0
23751.187559378 0
23776.1888094405 0
23801.190059503 0
23826.1913095655 0
23851.192559628 0
23876.1938096905 0
23901.195059753 0
23926.1963098155 0
23951.197559878 0
23976.1988099405 0
24001.200060003 0
24026.2013100655 0
24051.202560128 0
24076.2038101905 0
24101.205060253 0
24126.2063103155 0
24151.207560378 0
24176.2088104405 0
24201.210060503 0
24226.2113105655 0
24251.212560628 0
24276.2138106905 0
24301.215060753 0
24326.2163108155 0
24351.217560878 0
24376.2188109405 0
24401.220061003 0
24426.2213110656 0
24451.2225611281 0
24476.2238111906 0
24501.2250612531 0
24526.2263113156 0
24551.2275613781 0
24576.2288114406 0
24601.2300615031 0
24626.2313115656 0
24651.2325616281 0
24676.2338116906 0
24701.2350617531 0
24726.2363118156 0
24751.2375618781 0
24776.2388119406 0
24801.2400620031 0
24826.2413120656 0
24851.2425621281 0
24876.2438121906 0
24901.2450622531 0
24926.2463123156 0
24951.2475623781 0
24976.2488124406 0
25001.2500625031 0
25026.2513125656 0
25051.2525626281 0
25076.2538126906 0
25101.2550627531 0
25126.2563128156 0
25151.2575628781 0
25176.2588129406 0
25201.2600630031 0
25226.2613130657 0
25251.2625631282 0
25276.2638131907 0
25301.2650632532 0
25326.2663133157 0
25351.2675633782 0
25376.2688134407 0
25401.2700635032 0
25426.2713135657 0
25451.2725636282 0
25476.2738136907 0
25501.2750637532 0
25526.2763138157 0
25551.2775638782 0
25576.2788139407 0
25601.2800640032 0
25626.2813140657 0
25651.2825641282 0
25676.2838141907 0
25701.2850642532 0
25726.2863143157 0
25751.2875643782 0
25776.2888144407 0
25801.2900645032 0
25826.2913145657 0
25851.2925646282 0
25876.2938146907 0
25901.2950647532 0
25926.2963148157 0
25951.2975648782 0
25976.2988149407 0
26001.3000650033 0
26026.3013150658 0
26051.3025651283 0
26076.3038151908 0
26101.3050652533 0
26126.3063153158 0
26151.3075653783 0
26176.3088154408 0
26201.3100655033 0
26226.3113155658 0
26251.3125656283 0
26276.3138156908 0
26301.3150657533 0
26326.3163158158 0
26351.3175658783 0
26376.3188159408 0
26401.3200660033 0
26426.3213160658 0
26451.3225661283 0
26476.3238161908 0
26501.3250662533 0
26526.3263163158 0
26551.3275663783 0
26576.3288164408 0
26601.3300665033 0
26626.3313165658 0
26651.3325666283 0
26676.3338166908 0
26701.3350667533 0
26726.3363168158 0
26751.3375668783 0
26776.3388169408 0
26801.3400670034 0
26826.3413170659 0
26851.3425671284 0
26876.3438171909 0
26901.3450672534 0
26926.3463173159 0
26951.3475673784 0
26976.3488174409 0
27001.3500675034 0
27026.3513175659 0
27051.3525676284 0
27076.3538176909 0
27101.3550677534 0
27126.3563178159 0
27151.3575678784 0
27176.3588179409 0
27201.3600680034 0
27226.3613180659 0
27251.3625681284 0
27276.3638181909 0
27301.3650682534 0
27326.3663183159 0
27351.3675683784 0
27376.3688184409 0
27401.3700685034 0
27426.3713185659 0
27451.3725686284 0
27476.3738186909 0
27501.3750687534 0
27526.3763188159 0
27551.3775688784 0
27576.3788189409 0
27601.3800690035 0
27626.381319066 0
27651.3825691285 0
27676.383819191 0
27701.3850692535 0
27726.386319316 0
27751.3875693785 0
27776.388819441 0
27801.3900695035 0
27826.391319566 0
27851.3925696285 0
27876.393819691 0
27901.3950697535 0
27926.396319816 0
27951.3975698785 0
27976.398819941 0
28001.4000700035 0
28026.401320066 0
28051.4025701285 0
28076.403820191 0
28101.4050702535 0
28126.406320316 0
28151.4075703785 0
28176.408820441 0
28201.4100705035 0
28226.411320566 0
28251.4125706285 0
28276.413820691 0
28301.4150707535 0
28326.416320816 0
28351.4175708785 0
28376.418820941 0
28401.4200710036 0
28426.4213210661 0
28451.4225711286 0
28476.4238211911 0
28501.4250712536 0
28526.4263213161 0
28551.4275713786 0
28576.4288214411 0
28601.4300715036 0
28626.4313215661 0
28651.4325716286 0
28676.4338216911 0
28701.4350717536 0
28726.4363218161 0
28751.4375718786 0
28776.4388219411 0
28801.4400720036 0
28826.4413220661 0
28851.4425721286 0
28876.4438221911 0
28901.4450722536 0
28926.4463223161 0
28951.4475723786 0
28976.4488224411 0
29001.4500725036 0
29026.4513225661 0
29051.4525726286 0
29076.4538226911 0
29101.4550727536 0
29126.4563228161 0
29151.4575728786 0
29176.4588229411 0
29201.4600730037 0
29226.4613230662 0
29251.4625731287 0
29276.4638231912 0
29301.4650732537 0
29326.4663233162 0
29351.4675733787 0
29376.4688234412 0
29401.4700735037 0
29426.4713235662 0
29451.4725736287 0
29476.4738236912 0
29501.4750737537 0
29526.4763238162 0
29551.4775738787 0
29576.4788239412 0
29601.4800740037 0
29626.4813240662 0
29651.4825741287 0
29676.4838241912 0
29701.4850742537 0
29726.4863243162 0
29751.4875743787 0
29776.4888244412 0
29801.4900745037 0
29826.4913245662 0
29851.4925746287 0
29876.4938246912 0
29901.4950747537 0
29926.4963248162 0
29951.4975748787 0
29976.4988249412 0
30001.5000750038 0
30026.5013250663 0
30051.5025751288 0
30076.5038251913 0
30101.5050752538 0
30126.5063253163 0
30151.5075753788 0
30176.5088254413 0
30201.5100755038 0
30226.5113255663 0
30251.5125756288 0
30276.5138256913 0
30301.5150757538 0
30326.5163258163 0
30351.5175758788 0
30376.5188259413 0
30401.5200760038 0
30426.5213260663 0
30451.5225761288 0
30476.5238261913 0
30501.5250762538 0
30526.5263263163 0
30551.5275763788 0
30576.5288264413 0
30601.5300765038 0
30626.5313265663 0
30651.5325766288 0
30676.5338266913 0
30701.5350767538 0
30726.5363268163 0
30751.5375768788 0
30776.5388269413 0
30801.5400770039 0
30826.5413270664 0
30851.5425771289 0
30876.5438271914 0
30901.5450772539 0
30926.5463273164 0
30951.5475773789 0
30976.5488274414 0
31001.5500775039 0
31026.5513275664 0
31051.5525776289 0
31076.5538276914 0
31101.5550777539 0
31126.5563278164 0
31151.5575778789 0
31176.5588279414 0
31201.5600780039 0
31226.5613280664 0
31251.5625781289 0
31276.5638281914 0
31301.5650782539 0
31326.5663283164 0
31351.5675783789 0
31376.5688284414 0
31401.5700785039 0
31426.5713285664 0
31451.5725786289 0
31476.5738286914 0
31501.5750787539 0
31526.5763288164 0
31551.5775788789 0
31576.5788289414 0
31601.580079004 0
31626.5813290665 0
31651.582579129 0
31676.5838291915 0
31701.585079254 0
31726.5863293165 0
31751.587579379 0
31776.5888294415 0
31801.590079504 0
31826.5913295665 0
31851.592579629 0
31876.5938296915 0
31901.595079754 0
31926.5963298165 0
31951.597579879 0
31976.5988299415 0
32001.600080004 0
32026.6013300665 0
32051.602580129 0
32076.6038301915 0
32101.605080254 0
32126.6063303165 0
32151.607580379 0
32176.6088304415 0
32201.610080504 0
32226.6113305665 0
32251.612580629 0
32276.6138306915 0
32301.615080754 0
32326.6163308165 0
32351.617580879 0
32376.6188309415 0
32401.6200810041 0
32426.6213310666 0
32451.6225811291 0
32476.6238311916 0
32501.6250812541 0
32526.6263313166 0
32551.6275813791 0
32576.6288314416 0
32601.6300815041 0
32626.6313315666 0
32651.6325816291 0
32676.6338316916 0
32701.6350817541 0
32726.6363318166 0
32751.6375818791 0
32776.6388319416 0
32801.6400820041 0
32826.6413320666 0
32851.6425821291 0
32876.6438321916 0
32901.6450822541 0
32926.6463323166 0
32951.6475823791 0
32976.6488324416 0
33001.6500825041 0
33026.6513325666 0
33051.6525826291 0
33076.6538326916 0
33101.6550827541 0
33126.6563328166 0
33151.6575828791 0
33176.6588329416 0
33201.6600830042 0
33226.6613330667 0
33251.6625831292 0
33276.6638331917 0
33301.6650832542 0
33326.6663333167 0
33351.6675833792 0
33376.6688334417 0
33401.6700835042 0
33426.6713335667 0
33451.6725836292 0
33476.6738336917 0
33501.6750837542 0
33526.6763338167 0
33551.6775838792 0
33576.6788339417 0
33601.6800840042 0
33626.6813340667 0
33651.6825841292 0
33676.6838341917 0
33701.6850842542 0
33726.6863343167 0
33751.6875843792 0
33776.6888344417 0
33801.6900845042 0
33826.6913345667 0
33851.6925846292 0
33876.6938346917 0
33901.6950847542 0
33926.6963348167 0
33951.6975848792 0
33976.6988349417 0
34001.7000850043 0
34026.7013350668 0
34051.7025851293 0
34076.7038351918 0
34101.7050852543 0
34126.7063353168 0
34151.7075853793 0
34176.7088354418 0
34201.7100855043 0
34226.7113355668 0
34251.7125856293 0
34276.7138356918 0
34301.7150857543 0
34326.7163358168 0
34351.7175858793 0
34376.7188359418 0
34401.7200860043 0
34426.7213360668 0
34451.7225861293 0
34476.7238361918 0
34501.7250862543 0
34526.7263363168 0
34551.7275863793 0
34576.7288364418 0
34601.7300865043 0
34626.7313365668 0
34651.7325866293 0
34676.7338366918 0
34701.7350867543 0
34726.7363368168 0
34751.7375868793 0
34776.7388369418 0
34801.7400870043 0
34826.7413370669 0
34851.7425871294 0
34876.7438371919 0
34901.7450872544 0
34926.7463373169 0
34951.7475873794 0
34976.7488374419 0
35001.7500875044 0
35026.7513375669 0
35051.7525876294 0
35076.7538376919 0
35101.7550877544 0
35126.7563378169 0
35151.7575878794 0
35176.7588379419 0
35201.7600880044 0
35226.7613380669 0
35251.7625881294 0
35276.7638381919 0
35301.7650882544 0
35326.7663383169 0
35351.7675883794 0
35376.7688384419 0
35401.7700885044 0
35426.7713385669 0
35451.7725886294 0
35476.7738386919 0
35501.7750887544 0
35526.7763388169 0
35551.7775888794 0
35576.7788389419 0
35601.7800890045 0
35626.781339067 0
35651.7825891295 0
35676.783839192 0
35701.7850892545 0
35726.786339317 0
35751.7875893795 0
35776.788839442 0
35801.7900895045 0
35826.791339567 0
35851.7925896295 0
35876.793839692 0
35901.7950897545 0
35926.796339817 0
35951.7975898795 0
35976.798839942 0
36001.8000900045 0
36026.801340067 0
36051.8025901295 0
36076.803840192 0
36101.8050902545 0
36126.806340317 0
36151.8075903795 0
36176.808840442 0
36201.8100905045 0
36226.811340567 0
36251.8125906295 0
36276.813840692 0
36301.8150907545 0
36326.816340817 0
36351.8175908795 0
36376.818840942 0
36401.8200910045 0
36426.8213410671 0
36451.8225911296 0
36476.8238411921 0
36501.8250912546 0
36526.8263413171 0
36551.8275913796 0
36576.8288414421 0
36601.8300915046 0
36626.8313415671 0
36651.8325916296 0
36676.8338416921 0
36701.8350917546 0
36726.8363418171 0
36751.8375918796 0
36776.8388419421 0
36801.8400920046 0
36826.8413420671 0
36851.8425921296 0
36876.8438421921 0
36901.8450922546 0
36926.8463423171 0
36951.8475923796 0
36976.8488424421 0
37001.8500925046 0
37026.8513425671 0
37051.8525926296 0
37076.8538426921 0
37101.8550927546 0
37126.8563428171 0
37151.8575928796 0
37176.8588429421 0
37201.8600930047 0
37226.8613430672 0
37251.8625931297 0
37276.8638431922 0
37301.8650932547 0
37326.8663433172 0
37351.8675933797 0
37376.8688434422 0
37401.8700935047 0
37426.8713435672 0
37451.8725936297 0
37476.8738436922 0
37501.8750937547 0
37526.8763438172 0
37551.8775938797 0
37576.8788439422 0
37601.8800940047 0
37626.8813440672 0
37651.8825941297 0
37676.8838441922 0
37701.8850942547 0
37726.8863443172 0
37751.8875943797 0
37776.8888444422 0
37801.8900945047 0
37826.8913445672 0
37851.8925946297 0
37876.8938446922 0
37901.8950947547 0
37926.8963448172 0
37951.8975948797 0
37976.8988449422 0
38001.9000950047 0
38026.9013450673 0
38051.9025951298 0
38076.9038451923 0
38101.9050952548 0
38126.9063453173 0
38151.9075953798 0
38176.9088454423 0
38201.9100955048 0
38226.9113455673 0
38251.9125956298 0
38276.9138456923 0
38301.9150957548 0
38326.9163458173 0
38351.9175958798 0
38376.9188459423 0
38401.9200960048 0
38426.9213460673 0
38451.9225961298 0
38476.9238461923 0
38501.9250962548 0
38526.9263463173 0
38551.9275963798 0
38576.9288464423 0
38601.9300965048 0
38626.9313465673 0
38651.9325966298 0
38676.9338466923 0
38701.9350967548 0
38726.9363468173 0
38751.9375968798 0
38776.9388469424 0
38801.9400970049 0
38826.9413470674 0
38851.9425971299 0
38876.9438471924 0
38901.9450972549 0
38926.9463473174 0
38951.9475973799 0
38976.9488474424 0
39001.9500975049 0
39026.9513475674 0
39051.9525976299 0
39076.9538476924 0
39101.9550977549 0
39126.9563478174 0
39151.9575978799 0
39176.9588479424 0
39201.9600980049 0
39226.9613480674 0
39251.9625981299 0
39276.9638481924 0
39301.9650982549 0
39326.9663483174 0
39351.9675983799 0
39376.9688484424 0
39401.9700985049 0
39426.9713485674 0
39451.9725986299 0
39476.9738486924 0
39501.9750987549 0
39526.9763488174 0
39551.9775988799 0
39576.9788489424 0
39601.9800990049 0
39626.9813490675 0
39651.98259913 0
39676.9838491925 0
39701.985099255 0
39726.9863493175 0
39751.98759938 0
39776.9888494425 0
39801.990099505 0
39826.9913495675 0
39851.99259963 0
39876.9938496925 0
39901.995099755 0
39926.9963498175 0
39951.99759988 0
39976.9988499425 0
40002.000100005 0
40027.0013500675 0
40052.00260013 0
40077.0038501925 0
40102.005100255 0
40127.0063503175 0
40152.00760038 0
40177.0088504425 0
40202.010100505 0
40227.0113505675 0
40252.01260063 0
40277.0138506925 0
40302.015100755 0
40327.0163508175 0
40352.01760088 0
40377.0188509426 0
40402.0201010051 0
40427.0213510676 0
40452.0226011301 0
40477.0238511926 0
40502.0251012551 0
40527.0263513176 0
40552.0276013801 0
40577.0288514426 0
40602.0301015051 0
40627.0313515676 0
40652.0326016301 0
40677.0338516926 0
40702.0351017551 0
40727.0363518176 0
40752.0376018801 0
40777.0388519426 0
40802.0401020051 0
40827.0413520676 0
40852.0426021301 0
40877.0438521926 0
40902.0451022551 0
40927.0463523176 0
40952.0476023801 0
40977.0488524426 0
41002.0501025051 0
41027.0513525676 0
41052.0526026301 0
41077.0538526926 0
41102.0551027551 0
41127.0563528176 0
41152.0576028801 0
41177.0588529426 0
41202.0601030051 0
41227.0613530677 0
41252.0626031302 0
41277.0638531927 0
41302.0651032552 0
41327.0663533177 0
41352.0676033802 0
41377.0688534427 0
41402.0701035052 0
41427.0713535677 0
41452.0726036302 0
41477.0738536927 0
41502.0751037552 0
41527.0763538177 0
41552.0776038802 0
41577.0788539427 0
41602.0801040052 0
41627.0813540677 0
41652.0826041302 0
41677.0838541927 0
41702.0851042552 0
41727.0863543177 0
41752.0876043802 0
41777.0888544427 0
41802.0901045052 0
41827.0913545677 0
41852.0926046302 0
41877.0938546927 0
41902.0951047552 0
41927.0963548177 0
41952.0976048802 0
41977.0988549427 0
42002.1001050053 0
42027.1013550678 0
42052.1026051303 0
42077.1038551928 0
42102.1051052553 0
42127.1063553178 0
42152.1076053803 0
42177.1088554428 0
42202.1101055053 0
42227.1113555678 0
42252.1126056303 0
42277.1138556928 0
42302.1151057553 0
42327.1163558178 0
42352.1176058803 0
42377.1188559428 0
42402.1201060053 0
42427.1213560678 0
42452.1226061303 0
42477.1238561928 0
42502.1251062553 0
42527.1263563178 0
42552.1276063803 0
42577.1288564428 0
42602.1301065053 0
42627.1313565678 0
42652.1326066303 0
42677.1338566928 0
42702.1351067553 0
42727.1363568178 0
42752.1376068803 0
42777.1388569428 0
42802.1401070053 0
42827.1413570679 0
42852.1426071304 0
42877.1438571929 0
42902.1451072554 0
42927.1463573179 0
42952.1476073804 0
42977.1488574429 0
43002.1501075054 0
43027.1513575679 0
43052.1526076304 0
43077.1538576929 0
43102.1551077554 0
43127.1563578179 0
43152.1576078804 0
43177.1588579429 0
43202.1601080054 0
43227.1613580679 0
43252.1626081304 0
43277.1638581929 0
43302.1651082554 0
43327.1663583179 0
43352.1676083804 0
43377.1688584429 0
43402.1701085054 0
43427.1713585679 0
43452.1726086304 0
43477.1738586929 0
43502.1751087554 0
43527.1763588179 0
43552.1776088804 0
43577.1788589429 0
43602.1801090055 0
43627.181359068 0
43652.1826091305 0
43677.183859193 0
43702.1851092555 0
43727.186359318 0
43752.1876093805 0
43777.188859443 0
43802.1901095055 0
43827.191359568 0
43852.1926096305 0
43877.193859693 0
43902.1951097555 0
43927.196359818 0
43952.1976098805 0
43977.198859943 0
44002.2001100055 0
44027.201360068 0
44052.2026101305 0
44077.203860193 0
44102.2051102555 0
44127.206360318 0
44152.2076103805 0
44177.208860443 0
44202.2101105055 0
44227.211360568 0
44252.2126106305 0
44277.213860693 0
44302.2151107555 0
44327.216360818 0
44352.2176108805 0
44377.218860943 0
44402.2201110055 0
44427.2213610681 0
44452.2226111306 0
44477.2238611931 0
44502.2251112556 0
44527.2263613181 0
44552.2276113806 0
44577.2288614431 0
44602.2301115056 0
44627.2313615681 0
44652.2326116306 0
44677.2338616931 0
44702.2351117556 0
44727.2363618181 0
44752.2376118806 0
44777.2388619431 0
44802.2401120056 0
44827.2413620681 0
44852.2426121306 0
44877.2438621931 0
44902.2451122556 0
44927.2463623181 0
44952.2476123806 0
44977.2488624431 0
45002.2501125056 0
45027.2513625681 0
45052.2526126306 0
45077.2538626931 0
45102.2551127556 0
45127.2563628181 0
45152.2576128806 0
45177.2588629431 0
45202.2601130057 0
45227.2613630682 0
45252.2626131307 0
45277.2638631932 0
45302.2651132557 0
45327.2663633182 0
45352.2676133807 0
45377.2688634432 0
45402.2701135057 0
45427.2713635682 0
45452.2726136307 0
45477.2738636932 0
45502.2751137557 0
45527.2763638182 0
45552.2776138807 0
45577.2788639432 0
45602.2801140057 0
45627.2813640682 0
45652.2826141307 0
45677.2838641932 0
45702.2851142557 0
45727.2863643182 0
45752.2876143807 0
45777.2888644432 0
45802.2901145057 0
45827.2913645682 0
45852.2926146307 0
45877.2938646932 0
45902.2951147557 0
45927.2963648182 0
45952.2976148807 0
45977.2988649432 0
46002.3001150058 0
46027.3013650683 0
46052.3026151308 0
46077.3038651933 0
46102.3051152558 0
46127.3063653183 0
46152.3076153808 0
46177.3088654433 0
46202.3101155058 0
46227.3113655683 0
46252.3126156308 0
46277.3138656933 0
46302.3151157558 0
46327.3163658183 0
46352.3176158808 0
46377.3188659433 0
46402.3201160058 0
46427.3213660683 0
46452.3226161308 0
46477.3238661933 0
46502.3251162558 0
46527.3263663183 0
46552.3276163808 0
46577.3288664433 0
46602.3301165058 0
46627.3313665683 0
46652.3326166308 0
46677.3338666933 0
46702.3351167558 0
46727.3363668183 0
46752.3376168808 0
46777.3388669433 0
46802.3401170059 0
46827.3413670684 0
46852.3426171309 0
46877.3438671934 0
46902.3451172559 0
46927.3463673184 0
46952.3476173809 0
46977.3488674434 0
47002.3501175059 0
47027.3513675684 0
47052.3526176309 0
47077.3538676934 0
47102.3551177559 0
47127.3563678184 0
47152.3576178809 0
47177.3588679434 0
47202.3601180059 0
47227.3613680684 0
47252.3626181309 0
47277.3638681934 0
47302.3651182559 0
47327.3663683184 0
47352.3676183809 0
47377.3688684434 0
47402.3701185059 0
47427.3713685684 0
47452.3726186309 0
47477.3738686934 0
47502.3751187559 0
47527.3763688184 0
47552.3776188809 0
47577.3788689434 0
47602.380119006 0
47627.3813690685 0
47652.382619131 0
47677.3838691935 0
47702.385119256 0
47727.3863693185 0
47752.387619381 0
47777.3888694435 0
47802.390119506 0
47827.3913695685 0
47852.392619631 0
47877.3938696935 0
47902.395119756 0
47927.3963698185 0
47952.397619881 0
47977.3988699435 0
48002.400120006 0
48027.4013700685 0
48052.402620131 0
48077.4038701935 0
48102.405120256 0
48127.4063703185 0
48152.407620381 0
48177.4088704435 0
48202.410120506 0
48227.4113705685 0
48252.412620631 0
48277.4138706935 0
48302.415120756 0
48327.4163708185 0
48352.417620881 0
48377.4188709435 0
48402.420121006 0
48427.4213710686 0
48452.4226211311 0
48477.4238711936 0
48502.4251212561 0
48527.4263713186 0
48552.4276213811 0
48577.4288714436 0
48602.4301215061 0
48627.4313715686 0
48652.4326216311 0
48677.4338716936 0
48702.4351217561 0
48727.4363718186 0
48752.4376218811 0
48777.4388719436 0
48802.4401220061 0
48827.4413720686 0
48852.4426221311 0
48877.4438721936 0
48902.4451222561 0
48927.4463723186 0
48952.4476223811 0
48977.4488724436 0
49002.4501225061 0
49027.4513725686 0
49052.4526226311 0
49077.4538726936 0
49102.4551227561 0
49127.4563728186 0
49152.4576228811 0
49177.4588729436 0
49202.4601230062 0
49227.4613730687 0
49252.4626231312 0
49277.4638731937 0
49302.4651232562 0
49327.4663733187 0
49352.4676233812 0
49377.4688734437 0
49402.4701235062 0
49427.4713735687 0
49452.4726236312 0
49477.4738736937 0
49502.4751237562 0
49527.4763738187 0
49552.4776238812 0
49577.4788739437 0
49602.4801240062 0
49627.4813740687 0
49652.4826241312 0
49677.4838741937 0
49702.4851242562 0
49727.4863743187 0
49752.4876243812 0
49777.4888744437 0
49802.4901245062 0
49827.4913745687 0
49852.4926246312 0
49877.4938746937 0
49902.4951247562 0
49927.4963748187 0
49952.4976248812 0
49977.4988749437 0
50002.5001250062 0
50027.5013750688 0
50052.5026251313 0
50077.5038751938 0
50102.5051252563 0
50127.5063753188 0
50152.5076253813 0
50177.5088754438 0
50202.5101255063 0
50227.5113755688 0
50252.5126256313 0
50277.5138756938 0
50302.5151257563 0
50327.5163758188 0
50352.5176258813 0
50377.5188759438 0
50402.5201260063 0
50427.5213760688 0
50452.5226261313 0
50477.5238761938 0
50502.5251262563 0
50527.5263763188 0
50552.5276263813 0
50577.5288764438 0
50602.5301265063 0
50627.5313765688 0
50652.5326266313 0
50677.5338766938 0
50702.5351267563 0
50727.5363768188 0
50752.5376268813 0
50777.5388769439 0
50802.5401270064 0
50827.5413770689 0
50852.5426271314 0
50877.5438771939 0
50902.5451272564 0
50927.5463773189 0
50952.5476273814 0
50977.5488774439 0
51002.5501275064 0
51027.5513775689 0
51052.5526276314 0
51077.5538776939 0
51102.5551277564 0
51127.5563778189 0
51152.5576278814 0
51177.5588779439 0
51202.5601280064 0
51227.5613780689 0
51252.5626281314 0
51277.5638781939 0
51302.5651282564 0
51327.5663783189 0
51352.5676283814 0
51377.5688784439 0
51402.5701285064 0
51427.5713785689 0
51452.5726286314 0
51477.5738786939 0
51502.5751287564 0
51527.5763788189 0
51552.5776288814 0
51577.5788789439 0
51602.5801290064 0
51627.581379069 0
51652.5826291315 0
51677.583879194 0
51702.5851292565 0
51727.586379319 0
51752.5876293815 0
51777.588879444 0
51802.5901295065 0
51827.591379569 0
51852.5926296315 0
51877.593879694 0
51902.5951297565 0
51927.596379819 0
51952.5976298815 0
51977.598879944 0
52002.6001300065 0
52027.601380069 0
52052.6026301315 0
52077.603880194 0
52102.6051302565 0
52127.606380319 0
52152.6076303815 0
52177.608880444 0
52202.6101305065 0
52227.611380569 0
52252.6126306315 0
52277.613880694 0
52302.6151307565 0
52327.616380819 0
52352.6176308815 0
52377.6188809441 0
52402.6201310066 0
52427.6213810691 0
52452.6226311316 0
52477.6238811941 0
52502.6251312566 0
52527.6263813191 0
52552.6276313816 0
52577.6288814441 0
52602.6301315066 0
52627.6313815691 0
52652.6326316316 0
52677.6338816941 0
52702.6351317566 0
52727.6363818191 0
52752.6376318816 0
52777.6388819441 0
52802.6401320066 0
52827.6413820691 0
52852.6426321316 0
52877.6438821941 0
52902.6451322566 0
52927.6463823191 0
52952.6476323816 0
52977.6488824441 0
53002.6501325066 0
53027.6513825691 0
53052.6526326316 0
53077.6538826941 0
53102.6551327566 0
53127.6563828191 0
53152.6576328816 0
53177.6588829441 0
53202.6601330066 0
53227.6613830692 0
53252.6626331317 0
53277.6638831942 0
53302.6651332567 0
53327.6663833192 0
53352.6676333817 0
53377.6688834442 0
53402.6701335067 0
53427.6713835692 0
53452.6726336317 0
53477.6738836942 0
53502.6751337567 0
53527.6763838192 0
53552.6776338817 0
53577.6788839442 0
53602.6801340067 0
53627.6813840692 0
53652.6826341317 0
53677.6838841942 0
53702.6851342567 0
53727.6863843192 0
53752.6876343817 0
53777.6888844442 0
53802.6901345067 0
53827.6913845692 0
53852.6926346317 0
53877.6938846942 0
53902.6951347567 0
53927.6963848192 0
53952.6976348817 0
53977.6988849443 0
54002.7001350068 0
54027.7013850693 0
54052.7026351318 0
54077.7038851943 0
54102.7051352568 0
54127.7063853193 0
54152.7076353818 0
54177.7088854443 0
54202.7101355068 0
54227.7113855693 0
54252.7126356318 0
54277.7138856943 0
54302.7151357568 0
54327.7163858193 0
54352.7176358818 0
54377.7188859443 0
54402.7201360068 0
54427.7213860693 0
54452.7226361318 0
54477.7238861943 0
54502.7251362568 0
54527.7263863193 0
54552.7276363818 0
54577.7288864443 0
54602.7301365068 0
54627.7313865693 0
54652.7326366318 0
54677.7338866943 0
54702.7351367568 0
54727.7363868193 0
54752.7376368818 0
54777.7388869443 0
54802.7401370068 0
54827.7413870694 0
54852.7426371319 0
54877.7438871944 0
54902.7451372569 0
54927.7463873194 0
54952.7476373819 0
54977.7488874444 0
55002.7501375069 0
55027.7513875694 0
55052.7526376319 0
55077.7538876944 0
55102.7551377569 0
55127.7563878194 0
55152.7576378819 0
55177.7588879444 0
55202.7601380069 0
55227.7613880694 0
55252.7626381319 0
55277.7638881944 0
55302.7651382569 0
55327.7663883194 0
55352.7676383819 0
55377.7688884444 0
55402.7701385069 0
55427.7713885694 0
55452.7726386319 0
55477.7738886944 0
55502.7751387569 0
55527.7763888194 0
55552.7776388819 0
55577.7788889444 0
55602.780139007 0
55627.7813890695 0
55652.782639132 0
55677.7838891945 0
55702.785139257 0
55727.7863893195 0
55752.787639382 0
55777.7888894445 0
55802.790139507 0
55827.7913895695 0
55852.792639632 0
55877.7938896945 0
55902.795139757 0
55927.7963898195 0
55952.797639882 0
55977.7988899445 0
56002.800140007 0
56027.8013900695 0
56052.802640132 0
56077.8038901945 0
56102.805140257 0
56127.8063903195 0
56152.807640382 0
56177.8088904445 0
56202.810140507 0
56227.8113905695 0
56252.812640632 0
56277.8138906945 0
56302.815140757 0
56327.8163908195 0
56352.817640882 0
56377.8188909445 0
56402.820141007 0
56427.8213910696 0
56452.8226411321 0
56477.8238911946 0
56502.8251412571 0
56527.8263913196 0
56552.8276413821 0
56577.8288914446 0
56602.8301415071 0
56627.8313915696 0
56652.8326416321 0
56677.8338916946 0
56702.8351417571 0
56727.8363918196 0
56752.8376418821 0
56777.8388919446 0
56802.8401420071 0
56827.8413920696 0
56852.8426421321 0
56877.8438921946 0
56902.8451422571 0
56927.8463923196 0
56952.8476423821 0
56977.8488924446 0
57002.8501425071 0
57027.8513925696 0
57052.8526426321 0
57077.8538926946 0
57102.8551427571 0
57127.8563928196 0
57152.8576428821 0
57177.8588929446 0
57202.8601430072 0
57227.8613930697 0
57252.8626431322 0
57277.8638931947 0
57302.8651432572 0
57327.8663933197 0
57352.8676433822 0
57377.8688934447 0
57402.8701435072 0
57427.8713935697 0
57452.8726436322 0
57477.8738936947 0
57502.8751437572 0
57527.8763938197 0
57552.8776438822 0
57577.8788939447 0
57602.8801440072 0
57627.8813940697 0
57652.8826441322 0
57677.8838941947 0
57702.8851442572 0
57727.8863943197 0
57752.8876443822 0
57777.8888944447 0
57802.8901445072 0
57827.8913945697 0
57852.8926446322 0
57877.8938946947 0
57902.8951447572 0
57927.8963948197 0
57952.8976448822 0
57977.8988949447 0
58002.9001450073 0
58027.9013950698 0
58052.9026451323 0
58077.9038951948 0
58102.9051452573 0
58127.9063953198 0
58152.9076453823 0
58177.9088954448 0
58202.9101455073 0
58227.9113955698 0
58252.9126456323 0
58277.9138956948 0
58302.9151457573 0
58327.9163958198 0
58352.9176458823 0
58377.9188959448 0
58402.9201460073 0
58427.9213960698 0
58452.9226461323 0
58477.9238961948 0
58502.9251462573 0
58527.9263963198 0
58552.9276463823 0
58577.9288964448 0
58602.9301465073 0
58627.9313965698 0
58652.9326466323 0
58677.9338966948 0
58702.9351467573 0
58727.9363968198 0
58752.9376468823 0
58777.9388969448 0
58802.9401470074 0
58827.9413970699 0
58852.9426471324 0
58877.9438971949 0
58902.9451472574 0
58927.9463973199 0
58952.9476473824 0
58977.9488974449 0
59002.9501475074 0
59027.9513975699 0
59052.9526476324 0
59077.9538976949 0
59102.9551477574 0
59127.9563978199 0
59152.9576478824 0
59177.9588979449 0
59202.9601480074 0
59227.9613980699 0
59252.9626481324 0
59277.9638981949 0
59302.9651482574 0
59327.9663983199 0
59352.9676483824 0
59377.9688984449 0
59402.9701485074 0
59427.9713985699 0
59452.9726486324 0
59477.9738986949 0
59502.9751487574 0
59527.9763988199 0
59552.9776488824 0
59577.9788989449 0
59602.9801490075 0
59627.98139907 0
59652.9826491325 0
59677.983899195 0
59702.9851492575 0
59727.98639932 0
59752.9876493825 0
59777.988899445 0
59802.9901495075 0
59827.99139957 0
59852.9926496325 0
59877.993899695 0
59902.9951497575 0
59927.99639982 0
59952.9976498825 0
59977.998899945 0
60003.0001500075 0
60028.00140007 0
60053.0026501325 0
60078.003900195 0
60103.0051502575 0
60128.00640032 0
60153.0076503825 0
60178.008900445 0
60203.0101505075 0
60228.01140057 0
60253.0126506325 0
60278.013900695 0
60303.0151507575 0
60328.01640082 0
60353.0176508825 0
60378.018900945 0
60403.0201510075 0
60428.0214010701 0
60453.0226511326 0
60478.0239011951 0
60503.0251512576 0
60528.0264013201 0
60553.0276513826 0
60578.0289014451 0
60603.0301515076 0
60628.0314015701 0
60653.0326516326 0
60678.0339016951 0
60703.0351517576 0
60728.0364018201 0
60753.0376518826 0
60778.0389019451 0
60803.0401520076 0
60828.0414020701 0
60853.0426521326 0
60878.0439021951 0
60903.0451522576 0
60928.0464023201 0
60953.0476523826 0
60978.0489024451 0
61003.0501525076 0
61028.0514025701 0
61053.0526526326 0
61078.0539026951 0
61103.0551527576 0
61128.0564028201 0
61153.0576528826 0
61178.0589029451 0
61203.0601530077 0
61228.0614030702 0
61253.0626531327 0
61278.0639031952 0
61303.0651532577 0
61328.0664033202 0
61353.0676533827 0
61378.0689034452 0
61403.0701535077 0
61428.0714035702 0
61453.0726536327 0
61478.0739036952 0
61503.0751537577 0
61528.0764038202 0
61553.0776538827 0
61578.0789039452 0
61603.0801540077 0
61628.0814040702 0
61653.0826541327 0
61678.0839041952 0
61703.0851542577 0
61728.0864043202 0
61753.0876543827 0
61778.0889044452 0
61803.0901545077 0
61828.0914045702 0
61853.0926546327 0
61878.0939046952 0
61903.0951547577 0
61928.0964048202 0
61953.0976548827 0
61978.0989049452 0
62003.1001550077 0
62028.1014050703 0
62053.1026551328 0
62078.1039051953 0
62103.1051552578 0
62128.1064053203 0
62153.1076553828 0
62178.1089054453 0
62203.1101555078 0
62228.1114055703 0
62253.1126556328 0
62278.1139056953 0
62303.1151557578 0
62328.1164058203 0
62353.1176558828 0
62378.1189059453 0
62403.1201560078 0
62428.1214060703 0
62453.1226561328 0
62478.1239061953 0
62503.1251562578 0
62528.1264063203 0
62553.1276563828 0
62578.1289064453 0
62603.1301565078 0
62628.1314065703 0
62653.1326566328 0
62678.1339066953 0
62703.1351567578 0
62728.1364068203 0
62753.1376568828 0
62778.1389069453 0
62803.1401570079 0
62828.1414070704 0
62853.1426571329 0
62878.1439071954 0
62903.1451572579 0
62928.1464073204 0
62953.1476573829 0
62978.1489074454 0
63003.1501575079 0
63028.1514075704 0
63053.1526576329 0
63078.1539076954 0
63103.1551577579 0
63128.1564078204 0
63153.1576578829 0
63178.1589079454 0
63203.1601580079 0
63228.1614080704 0
63253.1626581329 0
63278.1639081954 0
63303.1651582579 0
63328.1664083204 0
63353.1676583829 0
63378.1689084454 0
63403.1701585079 0
63428.1714085704 0
63453.1726586329 0
63478.1739086954 0
63503.1751587579 0
63528.1764088204 0
63553.1776588829 0
63578.1789089454 0
63603.1801590079 0
63628.1814090705 0
63653.182659133 0
63678.1839091955 0
63703.185159258 0
63728.1864093205 0
63753.187659383 0
63778.1889094455 0
63803.190159508 0
63828.1914095705 0
63853.192659633 0
63878.1939096955 0
63903.195159758 0
63928.1964098205 0
63953.197659883 0
63978.1989099455 0
64003.200160008 0
64028.2014100705 0
64053.202660133 0
64078.2039101955 0
64103.205160258 0
64128.2064103205 0
64153.207660383 0
64178.2089104455 0
64203.210160508 0
64228.2114105705 0
64253.212660633 0
64278.2139106955 0
64303.215160758 0
64328.2164108205 0
64353.217660883 0
64378.2189109456 0
64403.2201610081 0
64428.2214110706 0
64453.2226611331 0
64478.2239111956 0
64503.2251612581 0
64528.2264113206 0
64553.2276613831 0
64578.2289114456 0
64603.2301615081 0
64628.2314115706 0
64653.2326616331 0
64678.2339116956 0
64703.2351617581 0
64728.2364118206 0
64753.2376618831 0
64778.2389119456 0
64803.2401620081 0
64828.2414120706 0
64853.2426621331 0
64878.2439121956 0
64903.2451622581 0
64928.2464123206 0
64953.2476623831 0
64978.2489124456 0
65003.2501625081 0
65028.2514125706 0
65053.2526626331 0
65078.2539126956 0
65103.2551627581 0
65128.2564128206 0
65153.2576628831 0
65178.2589129456 0
65203.2601630081 0
65228.2614130707 0
65253.2626631332 0
65278.2639131957 0
65303.2651632582 0
65328.2664133207 0
65353.2676633832 0
65378.2689134457 0
65403.2701635082 0
65428.2714135707 0
65453.2726636332 0
65478.2739136957 0
65503.2751637582 0
65528.2764138207 0
65553.2776638832 0
65578.2789139457 0
65603.2801640082 0
65628.2814140707 0
65653.2826641332 0
65678.2839141957 0
65703.2851642582 0
65728.2864143207 0
65753.2876643832 0
65778.2889144457 0
65803.2901645082 0
65828.2914145707 0
65853.2926646332 0
65878.2939146957 0
65903.2951647582 0
65928.2964148207 0
65953.2976648832 0
65978.2989149457 0
66003.3001650082 0
66028.3014150708 0
66053.3026651333 0
66078.3039151958 0
66103.3051652583 0
66128.3064153208 0
66153.3076653833 0
66178.3089154458 0
66203.3101655083 0
66228.3114155708 0
66253.3126656333 0
66278.3139156958 0
66303.3151657583 0
66328.3164158208 0
66353.3176658833 0
66378.3189159458 0
66403.3201660083 0
66428.3214160708 0
66453.3226661333 0
66478.3239161958 0
66503.3251662583 0
66528.3264163208 0
66553.3276663833 0
66578.3289164458 0
66603.3301665083 0
66628.3314165708 0
66653.3326666333 0
66678.3339166958 0
66703.3351667583 0
66728.3364168208 0
66753.3376668833 0
66778.3389169459 0
66803.3401670084 0
66828.3414170709 0
66853.3426671334 0
66878.3439171959 0
66903.3451672584 0
66928.3464173209 0
66953.3476673834 0
66978.3489174459 0
67003.3501675084 0
67028.3514175709 0
67053.3526676334 0
67078.3539176959 0
67103.3551677584 0
67128.3564178209 0
67153.3576678834 0
67178.3589179459 0
67203.3601680084 0
67228.3614180709 0
67253.3626681334 0
67278.3639181959 0
67303.3651682584 0
67328.3664183209 0
67353.3676683834 0
67378.3689184459 0
67403.3701685084 0
67428.3714185709 0
67453.3726686334 0
67478.3739186959 0
67503.3751687584 0
67528.3764188209 0
67553.3776688834 0
67578.3789189459 0
67603.3801690085 0
67628.381419071 0
67653.3826691335 0
67678.383919196 0
67703.3851692585 0
67728.386419321 0
67753.3876693835 0
67778.388919446 0
67803.3901695085 0
67828.391419571 0
67853.3926696335 0
67878.393919696 0
67903.3951697585 0
67928.396419821 0
67953.3976698835 0
67978.398919946 0
68003.4001700085 0
68028.401420071 0
68053.4026701335 0
68078.403920196 0
68103.4051702585 0
68128.406420321 0
68153.4076703835 0
68178.408920446 0
68203.4101705085 0
68228.411420571 0
68253.4126706335 0
68278.413920696 0
68303.4151707585 0
68328.416420821 0
68353.4176708835 0
68378.418920946 0
68403.4201710085 0
68428.421421071 0
68453.4226711336 0
68478.4239211961 0
68503.4251712586 0
68528.4264213211 0
68553.4276713836 0
68578.4289214461 0
68603.4301715086 0
68628.4314215711 0
68653.4326716336 0
68678.4339216961 0
68703.4351717586 0
68728.4364218211 0
68753.4376718836 0
68778.4389219461 0
68803.4401720086 0
68828.4414220711 0
68853.4426721336 0
68878.4439221961 0
68903.4451722586 0
68928.4464223211 0
68953.4476723836 0
68978.4489224461 0
69003.4501725086 0
69028.4514225711 0
69053.4526726336 0
69078.4539226961 0
69103.4551727586 0
69128.4564228211 0
69153.4576728836 0
69178.4589229461 0
69203.4601730086 0
69228.4614230712 0
69253.4626731337 0
69278.4639231962 0
69303.4651732587 0
69328.4664233212 0
69353.4676733837 0
69378.4689234462 0
69403.4701735087 0
69428.4714235712 0
69453.4726736337 0
69478.4739236962 0
69503.4751737587 0
69528.4764238212 0
69553.4776738837 0
69578.4789239462 0
69603.4801740087 0
69628.4814240712 0
69653.4826741337 0
69678.4839241962 0
69703.4851742587 0
69728.4864243212 0
69753.4876743837 0
69778.4889244462 0
69803.4901745087 0
69828.4914245712 0
69853.4926746337 0
69878.4939246962 0
69903.4951747587 0
69928.4964248212 0
69953.4976748838 0
69978.4989249463 0
70003.5001750088 0
70028.5014250713 0
70053.5026751338 0
70078.5039251963 0
70103.5051752588 0
70128.5064253213 0
70153.5076753838 0
70178.5089254463 0
70203.5101755088 0
70228.5114255713 0
70253.5126756338 0
70278.5139256963 0
70303.5151757588 0
70328.5164258213 0
70353.5176758838 0
70378.5189259463 0
70403.5201760088 0
70428.5214260713 0
70453.5226761338 0
70478.5239261963 0
70503.5251762588 0
70528.5264263213 0
70553.5276763838 0
70578.5289264463 0
70603.5301765088 0
70628.5314265713 0
70653.5326766338 0
70678.5339266963 0
70703.5351767588 0
70728.5364268213 0
70753.5376768838 0
70778.5389269463 0
70803.5401770089 0
70828.5414270714 0
70853.5426771339 0
70878.5439271964 0
70903.5451772589 0
70928.5464273214 0
70953.5476773839 0
70978.5489274464 0
71003.5501775089 0
71028.5514275714 0
71053.5526776339 0
71078.5539276964 0
71103.5551777589 0
71128.5564278214 0
71153.5576778839 0
71178.5589279464 0
71203.5601780089 0
71228.5614280714 0
71253.5626781339 0
71278.5639281964 0
71303.5651782589 0
71328.5664283214 0
71353.5676783839 0
71378.5689284464 0
71403.5701785089 0
71428.5714285714 0
71453.5726786339 0
71478.5739286964 0
71503.5751787589 0
71528.5764288214 0
71553.5776788839 0
71578.5789289464 0
71603.5801790089 0
71628.5814290714 0
71653.582679134 0
71678.5839291965 0
71703.585179259 0
71728.5864293215 0
71753.587679384 0
71778.5889294465 0
71803.590179509 0
71828.5914295715 0
71853.592679634 0
71878.5939296965 0
71903.595179759 0
71928.5964298215 0
71953.597679884 0
71978.5989299465 0
72003.600180009 0
72028.6014300715 0
72053.602680134 0
72078.6039301965 0
72103.605180259 0
72128.6064303215 0
72153.607680384 0
72178.6089304465 0
72203.610180509 0
72228.6114305715 0
72253.612680634 0
72278.6139306965 0
72303.615180759 0
72328.6164308215 0
72353.617680884 0
72378.6189309465 0
72403.6201810091 0
72428.6214310716 0
72453.6226811341 0
72478.6239311966 0
72503.6251812591 0
72528.6264313216 0
72553.6276813841 0
72578.6289314466 0
72603.6301815091 0
72628.6314315716 0
72653.6326816341 0
72678.6339316966 0
72703.6351817591 0
72728.6364318216 0
72753.6376818841 0
72778.6389319466 0
72803.6401820091 0
72828.6414320716 0
72853.6426821341 0
72878.6439321966 0
72903.6451822591 0
72928.6464323216 0
72953.6476823841 0
72978.6489324466 0
73003.6501825091 0
73028.6514325716 0
73053.6526826341 0
73078.6539326966 0
73103.6551827591 0
73128.6564328216 0
73153.6576828842 0
73178.6589329467 0
73203.6601830092 0
73228.6614330717 0
73253.6626831342 0
73278.6639331967 0
73303.6651832592 0
73328.6664333217 0
73353.6676833842 0
73378.6689334467 0
73403.6701835092 0
73428.6714335717 0
73453.6726836342 0
73478.6739336967 0
73503.6751837592 0
73528.6764338217 0
73553.6776838842 0
73578.6789339467 0
73603.6801840092 0
73628.6814340717 0
73653.6826841342 0
73678.6839341967 0
73703.6851842592 0
73728.6864343217 0
73753.6876843842 0
73778.6889344467 0
73803.6901845092 0
73828.6914345717 0
73853.6926846342 0
73878.6939346967 0
73903.6951847592 0
73928.6964348217 0
73953.6976848842 0
73978.6989349467 0
74003.7001850092 0
74028.7014350718 0
74053.7026851343 0
74078.7039351968 0
74103.7051852593 0
74128.7064353218 0
74153.7076853843 0
74178.7089354468 0
74203.7101855093 0
74228.7114355718 0
74253.7126856343 0
74278.7139356968 0
74303.7151857593 0
74328.7164358218 0
74353.7176858843 0
74378.7189359468 0
74403.7201860093 0
74428.7214360718 0
74453.7226861343 0
74478.7239361968 0
74503.7251862593 0
74528.7264363218 0
74553.7276863843 0
74578.7289364468 0
74603.7301865093 0
74628.7314365718 0
74653.7326866343 0
74678.7339366968 0
74703.7351867593 0
74728.7364368218 0
74753.7376868843 0
74778.7389369468 0
74803.7401870093 0
74828.7414370718 0
74853.7426871344 0
74878.7439371969 0
74903.7451872594 0
74928.7464373219 0
74953.7476873844 0
74978.7489374469 0
75003.7501875094 0
75028.7514375719 0
75053.7526876344 0
75078.7539376969 0
75103.7551877594 0
75128.7564378219 0
75153.7576878844 0
75178.7589379469 0
75203.7601880094 0
75228.7614380719 0
75253.7626881344 0
75278.7639381969 0
75303.7651882594 0
75328.7664383219 0
75353.7676883844 0
75378.7689384469 0
75403.7701885094 0
75428.7714385719 0
75453.7726886344 0
75478.7739386969 0
75503.7751887594 0
75528.7764388219 0
75553.7776888844 0
75578.7789389469 0
75603.7801890095 0
75628.781439072 0
75653.7826891345 0
75678.783939197 0
75703.7851892595 0
75728.786439322 0
75753.7876893845 0
75778.788939447 0
75803.7901895095 0
75828.791439572 0
75853.7926896345 0
75878.793939697 0
75903.7951897595 0
75928.796439822 0
75953.7976898845 0
75978.798939947 0
76003.8001900095 0
76028.801440072 0
76053.8026901345 0
76078.803940197 0
76103.8051902595 0
76128.806440322 0
76153.8076903845 0
76178.808940447 0
76203.8101905095 0
76228.811440572 0
76253.8126906345 0
76278.813940697 0
76303.8151907595 0
76328.816440822 0
76353.8176908845 0
76378.8189409471 0
76403.8201910096 0
76428.8214410721 0
76453.8226911346 0
76478.8239411971 0
76503.8251912596 0
76528.8264413221 0
76553.8276913846 0
76578.8289414471 0
76603.8301915096 0
76628.8314415721 0
76653.8326916346 0
76678.8339416971 0
76703.8351917596 0
76728.8364418221 0
76753.8376918846 0
76778.8389419471 0
76803.8401920096 0
76828.8414420721 0
76853.8426921346 0
76878.8439421971 0
76903.8451922596 0
76928.8464423221 0
76953.8476923846 0
76978.8489424471 0
77003.8501925096 0
77028.8514425721 0
77053.8526926346 0
77078.8539426971 0
77103.8551927596 0
77128.8564428221 0
77153.8576928846 0
77178.8589429471 0
77203.8601930096 0
77228.8614430722 0
77253.8626931347 0
77278.8639431972 0
77303.8651932597 0
77328.8664433222 0
77353.8676933847 0
77378.8689434472 0
77403.8701935097 0
77428.8714435722 0
77453.8726936347 0
77478.8739436972 0
77503.8751937597 0
77528.8764438222 0
77553.8776938847 0
77578.8789439472 0
77603.8801940097 0
77628.8814440722 0
77653.8826941347 0
77678.8839441972 0
77703.8851942597 0
77728.8864443222 0
77753.8876943847 0
77778.8889444472 0
77803.8901945097 0
77828.8914445722 0
77853.8926946347 0
77878.8939446972 0
77903.8951947597 0
77928.8964448222 0
77953.8976948847 0
77978.8989449472 0
78003.9001950097 0
78028.9014450723 0
78053.9026951348 0
78078.9039451973 0
78103.9051952598 0
78128.9064453223 0
78153.9076953848 0
78178.9089454473 0
78203.9101955098 0
78228.9114455723 0
78253.9126956348 0
78278.9139456973 0
78303.9151957598 0
78328.9164458223 0
78353.9176958848 0
78378.9189459473 0
78403.9201960098 0
78428.9214460723 0
78453.9226961348 0
78478.9239461973 0
78503.9251962598 0
78528.9264463223 0
78553.9276963848 0
78578.9289464473 0
78603.9301965098 0
78628.9314465723 0
78653.9326966348 0
78678.9339466973 0
78703.9351967598 0
78728.9364468223 0
78753.9376968848 0
78778.9389469474 0
78803.9401970099 0
78828.9414470724 0
78853.9426971349 0
78878.9439471974 0
78903.9451972599 0
78928.9464473224 0
78953.9476973849 0
78978.9489474474 0
79003.9501975099 0
79028.9514475724 0
79053.9526976349 0
79078.9539476974 0
79103.9551977599 0
79128.9564478224 0
79153.9576978849 0
79178.9589479474 0
79203.9601980099 0
79228.9614480724 0
79253.9626981349 0
79278.9639481974 0
79303.9651982599 0
79328.9664483224 0
79353.9676983849 0
79378.9689484474 0
79403.9701985099 0
79428.9714485724 0
79453.9726986349 0
79478.9739486974 0
79503.9751987599 0
79528.9764488224 0
79553.9776988849 0
79578.9789489475 0
79603.98019901 0
79628.9814490725 0
79653.982699135 0
79678.9839491975 0
79703.98519926 0
79728.9864493225 0
79753.987699385 0
79778.9889494475 0
79803.99019951 0
79828.9914495725 0
79853.992699635 0
79878.9939496975 0
79903.99519976 0
79928.9964498225 0
79953.997699885 0
79978.9989499475 0
80004.00020001 0
80029.0014500725 0
80054.002700135 0
80079.0039501975 0
80104.00520026 0
80129.0064503225 0
80154.007700385 0
80179.0089504475 0
80204.01020051 0
80229.0114505725 0
80254.012700635 0
80279.0139506975 0
80304.01520076 0
80329.0164508225 0
80354.017700885 0
80379.0189509475 0
80404.02020101 0
80429.0214510725 0
80454.0227011351 0
80479.0239511976 0
80504.0252012601 0
80529.0264513226 0
80554.0277013851 0
80579.0289514476 0
80604.0302015101 0
80629.0314515726 0
80654.0327016351 0
80679.0339516976 0
80704.0352017601 0
80729.0364518226 0
80754.0377018851 0
80779.0389519476 0
80804.0402020101 0
80829.0414520726 0
80854.0427021351 0
80879.0439521976 0
80904.0452022601 0
80929.0464523226 0
80954.0477023851 0
80979.0489524476 0
81004.0502025101 0
81029.0514525726 0
81054.0527026351 0
81079.0539526976 0
81104.0552027601 0
81129.0564528226 0
81154.0577028851 0
81179.0589529476 0
81204.0602030101 0
81229.0614530727 0
81254.0627031352 0
81279.0639531977 0
81304.0652032602 0
81329.0664533227 0
81354.0677033852 0
81379.0689534477 0
81404.0702035102 0
81429.0714535727 0
81454.0727036352 0
81479.0739536977 0
81504.0752037602 0
81529.0764538227 0
81554.0777038852 0
81579.0789539477 0
81604.0802040102 0
81629.0814540727 0
81654.0827041352 0
81679.0839541977 0
81704.0852042602 0
81729.0864543227 0
81754.0877043852 0
81779.0889544477 0
81804.0902045102 0
81829.0914545727 0
81854.0927046352 0
81879.0939546977 0
81904.0952047602 0
81929.0964548227 0
81954.0977048853 0
81979.0989549478 0
82004.1002050103 0
82029.1014550728 0
82054.1027051353 0
82079.1039551978 0
82104.1052052603 0
82129.1064553228 0
82154.1077053853 0
82179.1089554478 0
82204.1102055103 0
82229.1114555728 0
82254.1127056353 0
82279.1139556978 0
82304.1152057603 0
82329.1164558228 0
82354.1177058853 0
82379.1189559478 0
82404.1202060103 0
82429.1214560728 0
82454.1227061353 0
82479.1239561978 0
82504.1252062603 0
82529.1264563228 0
82554.1277063853 0
82579.1289564478 0
82604.1302065103 0
82629.1314565728 0
82654.1327066353 0
82679.1339566978 0
82704.1352067603 0
82729.1364568228 0
82754.1377068853 0
82779.1389569478 0
82804.1402070104 0
82829.1414570729 0
82854.1427071354 0
82879.1439571979 0
82904.1452072604 0
82929.1464573229 0
82954.1477073854 0
82979.1489574479 0
83004.1502075104 0
83029.1514575729 0
83054.1527076354 0
83079.1539576979 0
83104.1552077604 0
83129.1564578229 0
83154.1577078854 0
83179.1589579479 0
83204.1602080104 0
83229.1614580729 0
83254.1627081354 0
83279.1639581979 0
83304.1652082604 0
83329.1664583229 0
83354.1677083854 0
83379.1689584479 0
83404.1702085104 0
83429.1714585729 0
83454.1727086354 0
83479.1739586979 0
83504.1752087604 0
83529.1764588229 0
83554.1777088854 0
83579.1789589479 0
83604.1802090104 0
83629.1814590729 0
83654.1827091355 0
83679.183959198 0
83704.1852092605 0
83729.186459323 0
83754.1877093855 0
83779.188959448 0
83804.1902095105 0
83829.191459573 0
83854.1927096355 0
83879.193959698 0
83904.1952097605 0
83929.196459823 0
83954.1977098855 0
83979.198959948 0
84004.2002100105 0
84029.201460073 0
84054.2027101355 0
84079.203960198 0
84104.2052102605 0
84129.206460323 0
84154.2077103855 0
84179.208960448 0
84204.2102105105 0
84229.211460573 0
84254.2127106355 0
84279.213960698 0
84304.2152107605 0
84329.216460823 0
84354.2177108855 0
84379.218960948 0
84404.2202110106 0
84429.2214610731 0
84454.2227111356 0
84479.2239611981 0
84504.2252112606 0
84529.2264613231 0
84554.2277113856 0
84579.2289614481 0
84604.2302115106 0
84629.2314615731 0
84654.2327116356 0
84679.2339616981 0
84704.2352117606 0
84729.2364618231 0
84754.2377118856 0
84779.2389619481 0
84804.2402120106 0
84829.2414620731 0
84854.2427121356 0
84879.2439621981 0
84904.2452122606 0
84929.2464623231 0
84954.2477123856 0
84979.2489624481 0
85004.2502125106 0
85029.2514625731 0
85054.2527126356 0
85079.2539626981 0
85104.2552127606 0
85129.2564628231 0
85154.2577128857 0
85179.2589629482 0
85204.2602130107 0
85229.2614630732 0
85254.2627131357 0
85279.2639631982 0
85304.2652132607 0
85329.2664633232 0
85354.2677133857 0
85379.2689634482 0
85404.2702135107 0
85429.2714635732 0
85454.2727136357 0
85479.2739636982 0
85504.2752137607 0
85529.2764638232 0
85554.2777138857 0
85579.2789639482 0
85604.2802140107 0
85629.2814640732 0
85654.2827141357 0
85679.2839641982 0
85704.2852142607 0
85729.2864643232 0
85754.2877143857 0
85779.2889644482 0
85804.2902145107 0
85829.2914645732 0
85854.2927146357 0
85879.2939646982 0
85904.2952147607 0
85929.2964648232 0
85954.2977148857 0
85979.2989649482 0
86004.3002150108 0
86029.3014650733 0
86054.3027151358 0
86079.3039651983 0
86104.3052152608 0
86129.3064653233 0
86154.3077153858 0
86179.3089654483 0
86204.3102155108 0
86229.3114655733 0
86254.3127156358 0
86279.3139656983 0
86304.3152157608 0
86329.3164658233 0
86354.3177158858 0
86379.3189659483 0
86404.3202160108 0
86429.3214660733 0
86454.3227161358 0
86479.3239661983 0
86504.3252162608 0
86529.3264663233 0
86554.3277163858 0
86579.3289664483 0
86604.3302165108 0
86629.3314665733 0
86654.3327166358 0
86679.3339666983 0
86704.3352167608 0
86729.3364668233 0
86754.3377168858 0
86779.3389669483 0
86804.3402170108 0
86829.3414670733 0
86854.3427171359 0
86879.3439671984 0
86904.3452172609 0
86929.3464673234 0
86954.3477173859 0
86979.3489674484 0
87004.3502175109 0
87029.3514675734 0
87054.3527176359 0
87079.3539676984 0
87104.3552177609 0
87129.3564678234 0
87154.3577178859 0
87179.3589679484 0
87204.3602180109 0
87229.3614680734 0
87254.3627181359 0
87279.3639681984 0
87304.3652182609 0
87329.3664683234 0
87354.3677183859 0
87379.3689684484 0
87404.3702185109 0
87429.3714685734 0
87454.3727186359 0
87479.3739686984 0
87504.3752187609 0
87529.3764688234 0
87554.3777188859 0
87579.3789689484 0
87604.380219011 0
87629.3814690735 0
87654.382719136 0
87679.3839691985 0
87704.385219261 0
87729.3864693235 0
87754.387719386 0
87779.3889694485 0
87804.390219511 0
87829.3914695735 0
87854.392719636 0
87879.3939696985 0
87904.395219761 0
87929.3964698235 0
87954.397719886 0
87979.3989699485 0
88004.400220011 0
88029.4014700735 0
88054.402720136 0
88079.4039701985 0
88104.405220261 0
88129.4064703235 0
88154.407720386 0
88179.4089704485 0
88204.410220511 0
88229.4114705735 0
88254.412720636 0
88279.4139706985 0
88304.415220761 0
88329.4164708235 0
88354.417720886 0
88379.4189709486 0
88404.4202210111 0
88429.4214710736 0
88454.4227211361 0
88479.4239711986 0
88504.4252212611 0
88529.4264713236 0
88554.4277213861 0
88579.4289714486 0
88604.4302215111 0
88629.4314715736 0
88654.4327216361 0
88679.4339716986 0
88704.4352217611 0
88729.4364718236 0
88754.4377218861 0
88779.4389719486 0
88804.4402220111 0
88829.4414720736 0
88854.4427221361 0
88879.4439721986 0
88904.4452222611 0
88929.4464723236 0
88954.4477223861 0
88979.4489724486 0
89004.4502225111 0
89029.4514725736 0
89054.4527226361 0
89079.4539726986 0
89104.4552227611 0
89129.4564728236 0
89154.4577228861 0
89179.4589729486 0
89204.4602230111 0
89229.4614730737 0
89254.4627231362 0
89279.4639731987 0
89304.4652232612 0
89329.4664733237 0
89354.4677233862 0
89379.4689734487 0
89404.4702235112 0
89429.4714735737 0
89454.4727236362 0
89479.4739736987 0
89504.4752237612 0
89529.4764738237 0
89554.4777238862 0
89579.4789739487 0
89604.4802240112 0
89629.4814740737 0
89654.4827241362 0
89679.4839741987 0
89704.4852242612 0
89729.4864743237 0
89754.4877243862 0
89779.4889744487 0
89804.4902245112 0
89829.4914745737 0
89854.4927246362 0
89879.4939746987 0
89904.4952247612 0
89929.4964748237 0
89954.4977248862 0
89979.4989749487 0
90004.5002250112 0
90029.5014750737 0
90054.5027251363 0
90079.5039751988 0
90104.5052252613 0
90129.5064753238 0
90154.5077253863 0
90179.5089754488 0
90204.5102255113 0
90229.5114755738 0
90254.5127256363 0
90279.5139756988 0
90304.5152257613 0
90329.5164758238 0
90354.5177258863 0
90379.5189759488 0
90404.5202260113 0
90429.5214760738 0
90454.5227261363 0
90479.5239761988 0
90504.5252262613 0
90529.5264763238 0
90554.5277263863 0
90579.5289764488 0
90604.5302265113 0
90629.5314765738 0
90654.5327266363 0
90679.5339766988 0
90704.5352267613 0
90729.5364768238 0
90754.5377268863 0
90779.5389769489 0
90804.5402270114 0
90829.5414770739 0
90854.5427271364 0
90879.5439771989 0
90904.5452272614 0
90929.5464773239 0
90954.5477273864 0
90979.5489774489 0
91004.5502275114 0
91029.5514775739 0
91054.5527276364 0
91079.5539776989 0
91104.5552277614 0
91129.5564778239 0
91154.5577278864 0
91179.5589779489 0
91204.5602280114 0
91229.5614780739 0
91254.5627281364 0
91279.5639781989 0
91304.5652282614 0
91329.5664783239 0
91354.5677283864 0
91379.5689784489 0
91404.5702285114 0
91429.5714785739 0
91454.5727286364 0
91479.5739786989 0
91504.5752287614 0
91529.5764788239 0
91554.5777288864 0
91579.578978949 0
91604.5802290115 0
91629.581479074 0
91654.5827291365 0
91679.583979199 0
91704.5852292615 0
91729.586479324 0
91754.5877293865 0
91779.588979449 0
91804.5902295115 0
91829.591479574 0
91854.5927296365 0
91879.593979699 0
91904.5952297615 0
91929.596479824 0
91954.5977298865 0
91979.598979949 0
92004.6002300115 0
92029.601480074 0
92054.6027301365 0
92079.603980199 0
92104.6052302615 0
92129.606480324 0
92154.6077303865 0
92179.608980449 0
92204.6102305115 0
92229.611480574 0
92254.6127306365 0
92279.613980699 0
92304.6152307615 0
92329.616480824 0
92354.6177308865 0
92379.618980949 0
92404.6202310115 0
92429.621481074 0
92454.6227311366 0
92479.6239811991 0
92504.6252312616 0
92529.6264813241 0
92554.6277313866 0
92579.6289814491 0
92604.6302315116 0
92629.6314815741 0
92654.6327316366 0
92679.6339816991 0
92704.6352317616 0
92729.6364818241 0
92754.6377318866 0
92779.6389819491 0
92804.6402320116 0
92829.6414820741 0
92854.6427321366 0
92879.6439821991 0
92904.6452322616 0
92929.6464823241 0
92954.6477323866 0
92979.6489824491 0
93004.6502325116 0
93029.6514825741 0
93054.6527326366 0
93079.6539826991 0
93104.6552327616 0
93129.6564828241 0
93154.6577328866 0
93179.6589829491 0
93204.6602330116 0
93229.6614830742 0
93254.6627331367 0
93279.6639831992 0
93304.6652332617 0
93329.6664833242 0
93354.6677333867 0
93379.6689834492 0
93404.6702335117 0
93429.6714835742 0
93454.6727336367 0
93479.6739836992 0
93504.6752337617 0
93529.6764838242 0
93554.6777338867 0
93579.6789839492 0
93604.6802340117 0
93629.6814840742 0
93654.6827341367 0
93679.6839841992 0
93704.6852342617 0
93729.6864843242 0
93754.6877343867 0
93779.6889844492 0
93804.6902345117 0
93829.6914845742 0
93854.6927346367 0
93879.6939846992 0
93904.6952347617 0
93929.6964848242 0
93954.6977348868 0
93979.6989849493 0
94004.7002350118 0
94029.7014850743 0
94054.7027351368 0
94079.7039851993 0
94104.7052352618 0
94129.7064853243 0
94154.7077353868 0
94179.7089854493 0
94204.7102355118 0
94229.7114855743 0
94254.7127356368 0
94279.7139856993 0
94304.7152357618 0
94329.7164858243 0
94354.7177358868 0
94379.7189859493 0
94404.7202360118 0
94429.7214860743 0
94454.7227361368 0
94479.7239861993 0
94504.7252362618 0
94529.7264863243 0
94554.7277363868 0
94579.7289864493 0
94604.7302365118 0
94629.7314865743 0
94654.7327366368 0
94679.7339866993 0
94704.7352367618 0
94729.7364868243 0
94754.7377368868 0
94779.7389869493 0
94804.7402370119 0
94829.7414870744 0
94854.7427371369 0
94879.7439871994 0
94904.7452372619 0
94929.7464873244 0
94954.7477373869 0
94979.7489874494 0
95004.7502375119 0
95029.7514875744 0
95054.7527376369 0
95079.7539876994 0
95104.7552377619 0
95129.7564878244 0
95154.7577378869 0
95179.7589879494 0
95204.7602380119 0
95229.7614880744 0
95254.7627381369 0
95279.7639881994 0
95304.7652382619 0
95329.7664883244 0
95354.7677383869 0
95379.7689884494 0
95404.7702385119 0
95429.7714885744 0
95454.7727386369 0
95479.7739886994 0
95504.7752387619 0
95529.7764888244 0
95554.7777388869 0
95579.7789889494 0
95604.7802390119 0
95629.7814890744 0
95654.782739137 0
95679.7839891995 0
95704.785239262 0
95729.7864893245 0
95754.787739387 0
95779.7889894495 0
95804.790239512 0
95829.7914895745 0
95854.792739637 0
95879.7939896995 0
95904.795239762 0
95929.7964898245 0
95954.797739887 0
95979.7989899495 0
96004.800240012 0
96029.8014900745 0
96054.802740137 0
96079.8039901995 0
96104.805240262 0
96129.8064903245 0
96154.807740387 0
96179.8089904495 0
96204.810240512 0
96229.8114905745 0
96254.812740637 0
96279.8139906995 0
96304.815240762 0
96329.8164908245 0
96354.817740887 0
96379.8189909495 0
96404.8202410121 0
96429.8214910746 0
96454.8227411371 0
96479.8239911996 0
96504.8252412621 0
96529.8264913246 0
96554.8277413871 0
96579.8289914496 0
96604.8302415121 0
96629.8314915746 0
96654.8327416371 0
96679.8339916996 0
96704.8352417621 0
96729.8364918246 0
96754.8377418871 0
96779.8389919496 0
96804.8402420121 0
96829.8414920746 0
96854.8427421371 0
96879.8439921996 0
96904.8452422621 0
96929.8464923246 0
96954.8477423871 0
96979.8489924496 0
97004.8502425121 0
97029.8514925746 0
97054.8527426371 0
97079.8539926996 0
97104.8552427621 0
97129.8564928246 0
97154.8577428872 0
97179.8589929497 0
97204.8602430122 0
97229.8614930747 0
97254.8627431372 0
97279.8639931997 0
97304.8652432622 0
97329.8664933247 0
97354.8677433872 0
97379.8689934497 0
97404.8702435122 0
97429.8714935747 0
97454.8727436372 0
97479.8739936997 0
97504.8752437622 0
97529.8764938247 0
97554.8777438872 0
97579.8789939497 0
97604.8802440122 0
97629.8814940747 0
97654.8827441372 0
97679.8839941997 0
97704.8852442622 0
97729.8864943247 0
97754.8877443872 0
97779.8889944497 0
97804.8902445122 0
97829.8914945747 0
97854.8927446372 0
97879.8939946997 0
97904.8952447622 0
97929.8964948247 0
97954.8977448872 0
97979.8989949497 0
98004.9002450123 0
98029.9014950748 0
98054.9027451373 0
98079.9039951998 0
98104.9052452623 0
98129.9064953248 0
98154.9077453873 0
98179.9089954498 0
98204.9102455123 0
98229.9114955748 0
98254.9127456373 0
98279.9139956998 0
98304.9152457623 0
98329.9164958248 0
98354.9177458873 0
98379.9189959498 0
98404.9202460123 0
98429.9214960748 0
98454.9227461373 0
98479.9239961998 0
98504.9252462623 0
98529.9264963248 0
98554.9277463873 0
98579.9289964498 0
98604.9302465123 0
98629.9314965748 0
98654.9327466373 0
98679.9339966998 0
98704.9352467623 0
98729.9364968248 0
98754.9377468873 0
98779.9389969498 0
98804.9402470123 0
98829.9414970748 0
98854.9427471374 0
98879.9439971999 0
98904.9452472624 0
98929.9464973249 0
98954.9477473874 0
98979.9489974499 0
99004.9502475124 0
99029.9514975749 0
99054.9527476374 0
99079.9539976999 0
99104.9552477624 0
99129.9564978249 0
99154.9577478874 0
99179.9589979499 0
99204.9602480124 0
99229.9614980749 0
99254.9627481374 0
99279.9639981999 0
99304.9652482624 0
99329.9664983249 0
99354.9677483874 0
99379.9689984499 0
99404.9702485124 0
99429.9714985749 0
99454.9727486374 0
99479.9739986999 0
99504.9752487624 0
99529.9764988249 0
99554.9777488874 0
99579.9789989499 0
99604.9802490125 0
99629.981499075 0
99654.9827491375 0
99679.9839992 0
99704.9852492625 0
99729.986499325 0
99754.9877493875 0
99779.98899945 0
99804.9902495125 0
99829.991499575 0
99854.9927496375 0
99879.9939997 0
99904.9952497625 0
99929.996499825 0
99954.9977498875 0
99979.99899995 0
100005.000250013 0
100030.001500075 0
100055.002750138 0
100080.0040002 0
100105.005250263 0
100130.006500325 0
100155.007750388 0
100180.00900045 0
100205.010250513 0
100230.011500575 0
100255.012750638 0
100280.0140007 0
100305.015250763 0
100330.016500825 0
100355.017750888 0
100380.01900095 0
100405.020251013 0
100430.021501075 0
100455.022751138 0
100480.0240012 0
100505.025251263 0
100530.026501325 0
100555.027751388 0
100580.02900145 0
100605.030251513 0
100630.031501575 0
100655.032751638 0
100680.0340017 0
100705.035251763 0
100730.036501825 0
100755.037751888 0
100780.03900195 0
100805.040252013 0
100830.041502075 0
100855.042752138 0
100880.0440022 0
100905.045252263 0
100930.046502325 0
100955.047752388 0
100980.04900245 0
101005.050252513 0
101030.051502575 0
101055.052752638 0
101080.0540027 0
101105.055252763 0
101130.056502825 0
101155.057752888 0
101180.05900295 0
101205.060253013 0
101230.061503075 0
101255.062753138 0
101280.0640032 0
101305.065253263 0
101330.066503325 0
101355.067753388 0
101380.06900345 0
101405.070253513 0
101430.071503575 0
101455.072753638 0
101480.0740037 0
101505.075253763 0
101530.076503825 0
101555.077753888 0
101580.07900395 0
101605.080254013 0
101630.081504075 0
101655.082754138 0
101680.0840042 0
101705.085254263 0
101730.086504325 0
101755.087754388 0
101780.08900445 0
101805.090254513 0
101830.091504575 0
101855.092754638 0
101880.0940047 0
101905.095254763 0
101930.096504825 0
101955.097754888 0
101980.09900495 0
102005.100255013 0
102030.101505075 0
102055.102755138 0
102080.1040052 0
102105.105255263 0
102130.106505325 0
102155.107755388 0
102180.10900545 0
102205.110255513 0
102230.111505575 0
102255.112755638 0
102280.1140057 0
102305.115255763 0
102330.116505825 0
102355.117755888 0
102380.11900595 0
102405.120256013 0
102430.121506075 0
102455.122756138 0
102480.1240062 0
102505.125256263 0
102530.126506325 0
102555.127756388 0
102580.12900645 0
102605.130256513 0
102630.131506575 0
102655.132756638 0
102680.1340067 0
102705.135256763 0
102730.136506825 0
102755.137756888 0
102780.13900695 0
102805.140257013 0
102830.141507075 0
102855.142757138 0
102880.1440072 0
102905.145257263 0
102930.146507325 0
102955.147757388 0
102980.14900745 0
103005.150257513 0
103030.151507575 0
103055.152757638 0
103080.1540077 0
103105.155257763 0
103130.156507825 0
103155.157757888 0
103180.15900795 0
103205.160258013 0
103230.161508075 0
103255.162758138 0
103280.1640082 0
103305.165258263 0
103330.166508325 0
103355.167758388 0
103380.16900845 0
103405.170258513 0
103430.171508575 0
103455.172758638 0
103480.1740087 0
103505.175258763 0
103530.176508825 0
103555.177758888 0
103580.17900895 0
103605.180259013 0
103630.181509075 0
103655.182759138 0
103680.1840092 0
103705.185259263 0
103730.186509325 0
103755.187759388 0
103780.18900945 0
103805.190259513 0
103830.191509575 0
103855.192759638 0
103880.1940097 0
103905.195259763 0
103930.196509825 0
103955.197759888 0
103980.19900995 0
104005.200260013 0
104030.201510076 0
104055.202760138 0
104080.204010201 0
104105.205260263 0
104130.206510326 0
104155.207760388 0
104180.209010451 0
104205.210260513 0
104230.211510576 0
104255.212760638 0
104280.214010701 0
104305.215260763 0
104330.216510826 0
104355.217760888 0
104380.219010951 0
104405.220261013 0
104430.221511076 0
104455.222761138 0
104480.224011201 0
104505.225261263 0
104530.226511326 0
104555.227761388 0
104580.229011451 0
104605.230261513 0
104630.231511576 0
104655.232761638 0
104680.234011701 0
104705.235261763 0
104730.236511826 0
104755.237761888 0
104780.239011951 0
104805.240262013 0
104830.241512076 0
104855.242762138 0
104880.244012201 0
104905.245262263 0
104930.246512326 0
104955.247762388 0
104980.249012451 0
105005.250262513 0
105030.251512576 0
105055.252762638 0
105080.254012701 0
105105.255262763 0
105130.256512826 0
105155.257762888 0
105180.259012951 0
105205.260263013 0
105230.261513076 0
105255.262763138 0
105280.264013201 0
105305.265263263 0
105330.266513326 0
105355.267763388 0
105380.269013451 0
105405.270263513 0
105430.271513576 0
105455.272763638 0
105480.274013701 0
105505.275263763 0
105530.276513826 0
105555.277763888 0
105580.279013951 0
105605.280264013 0
105630.281514076 0
105655.282764138 0
105680.284014201 0
105705.285264263 0
105730.286514326 0
105755.287764388 0
105780.289014451 0
105805.290264513 0
105830.291514576 0
105855.292764638 0
105880.294014701 0
105905.295264763 0
105930.296514826 0
105955.297764888 0
105980.299014951 0
106005.300265013 0
106030.301515076 0
106055.302765138 0
106080.304015201 0
106105.305265263 0
106130.306515326 0
106155.307765388 0
106180.309015451 0
106205.310265513 0
106230.311515576 0
106255.312765638 0
106280.314015701 0
106305.315265763 0
106330.316515826 0
106355.317765888 0
106380.319015951 0
106405.320266013 0
106430.321516076 0
106455.322766138 0
106480.324016201 0
106505.325266263 0
106530.326516326 0
106555.327766388 0
106580.329016451 0
106605.330266513 0
106630.331516576 0
106655.332766638 0
106680.334016701 0
106705.335266763 0
106730.336516826 0
106755.337766888 0
106780.339016951 0
106805.340267013 0
106830.341517076 0
106855.342767138 0
106880.344017201 0
106905.345267263 0
106930.346517326 0
106955.347767388 0
106980.349017451 0
107005.350267513 0
107030.351517576 0
107055.352767638 0
107080.354017701 0
107105.355267763 0
107130.356517826 0
107155.357767888 0
107180.359017951 0
107205.360268013 0
107230.361518076 0
107255.362768138 0
107280.364018201 0
107305.365268263 0
107330.366518326 0
107355.367768388 0
107380.369018451 0
107405.370268513 0
107430.371518576 0
107455.372768638 0
107480.374018701 0
107505.375268763 0
107530.376518826 0
107555.377768888 0
107580.379018951 0
107605.380269013 0
107630.381519076 0
107655.382769138 0
107680.384019201 0
107705.385269263 0
107730.386519326 0
107755.387769388 0
107780.389019451 0
107805.390269513 0
107830.391519576 0
107855.392769638 0
107880.394019701 0
107905.395269763 0
107930.396519826 0
107955.397769889 0
107980.399019951 0
108005.400270014 0
108030.401520076 0
108055.402770139 0
108080.404020201 0
108105.405270264 0
108130.406520326 0
108155.407770389 0
108180.409020451 0
108205.410270514 0
108230.411520576 0
108255.412770639 0
108280.414020701 0
108305.415270764 0
108330.416520826 0
108355.417770889 0
108380.419020951 0
108405.420271014 0
108430.421521076 0
108455.422771139 0
108480.424021201 0
108505.425271264 0
108530.426521326 0
108555.427771389 0
108580.429021451 0
108605.430271514 0
108630.431521576 0
108655.432771639 0
108680.434021701 0
108705.435271764 0
108730.436521826 0
108755.437771889 0
108780.439021951 0
108805.440272014 0
108830.441522076 0
108855.442772139 0
108880.444022201 0
108905.445272264 0
108930.446522326 0
108955.447772389 0
108980.449022451 0
109005.450272514 0
109030.451522576 0
109055.452772639 0
109080.454022701 0
109105.455272764 0
109130.456522826 0
109155.457772889 0
109180.459022951 0
109205.460273014 0
109230.461523076 0
109255.462773139 0
109280.464023201 0
109305.465273264 0
109330.466523326 0
109355.467773389 0
109380.469023451 0
109405.470273514 0
109430.471523576 0
109455.472773639 0
109480.474023701 0
109505.475273764 0
109530.476523826 0
109555.477773889 0
109580.479023951 0
109605.480274014 0
109630.481524076 0
109655.482774139 0
109680.484024201 0
109705.485274264 0
109730.486524326 0
109755.487774389 0
109780.489024451 0
109805.490274514 0
109830.491524576 0
109855.492774639 0
109880.494024701 0
109905.495274764 0
109930.496524826 0
109955.497774889 0
109980.499024951 0
110005.500275014 0
110030.501525076 0
110055.502775139 0
110080.504025201 0
110105.505275264 0
110130.506525326 0
110155.507775389 0
110180.509025451 0
110205.510275514 0
110230.511525576 0
110255.512775639 0
110280.514025701 0
110305.515275764 0
110330.516525826 0
110355.517775889 0
110380.519025951 0
110405.520276014 0
110430.521526076 0
110455.522776139 0
110480.524026201 0
110505.525276264 0
110530.526526326 0
110555.527776389 0
110580.529026451 0
110605.530276514 0
110630.531526576 0
110655.532776639 0
110680.534026701 0
110705.535276764 0
110730.536526826 0
110755.537776889 0
110780.539026951 0
110805.540277014 0
110830.541527076 0
110855.542777139 0
110880.544027201 0
110905.545277264 0
110930.546527326 0
110955.547777389 0
110980.549027451 0
111005.550277514 0
111030.551527576 0
111055.552777639 0
111080.554027701 0
111105.555277764 0
111130.556527826 0
111155.557777889 0
111180.559027951 0
111205.560278014 0
111230.561528076 0
111255.562778139 0
111280.564028201 0
111305.565278264 0
111330.566528326 0
111355.567778389 0
111380.569028451 0
111405.570278514 0
111430.571528576 0
111455.572778639 0
111480.574028701 0
111505.575278764 0
111530.576528826 0
111555.577778889 0
111580.579028951 0
111605.580279014 0
111630.581529076 0
111655.582779139 0
111680.584029201 0
111705.585279264 0
111730.586529326 0
111755.587779389 0
111780.589029451 0
111805.590279514 0
111830.591529576 0
111855.592779639 0
111880.594029701 0
111905.595279764 0
111930.596529826 0
111955.597779889 0
111980.599029952 0
112005.600280014 0
112030.601530077 0
112055.602780139 0
112080.604030202 0
112105.605280264 0
112130.606530327 0
112155.607780389 0
112180.609030452 0
112205.610280514 0
112230.611530577 0
112255.612780639 0
112280.614030702 0
112305.615280764 0
112330.616530827 0
112355.617780889 0
112380.619030952 0
112405.620281014 0
112430.621531077 0
112455.622781139 0
112480.624031202 0
112505.625281264 0
112530.626531327 0
112555.627781389 0
112580.629031452 0
112605.630281514 0
112630.631531577 0
112655.632781639 0
112680.634031702 0
112705.635281764 0
112730.636531827 0
112755.637781889 0
112780.639031952 0
112805.640282014 0
112830.641532077 0
112855.642782139 0
112880.644032202 0
112905.645282264 0
112930.646532327 0
112955.647782389 0
112980.649032452 0
113005.650282514 0
113030.651532577 0
113055.652782639 0
113080.654032702 0
113105.655282764 0
113130.656532827 0
113155.657782889 0
113180.659032952 0
113205.660283014 0
113230.661533077 0
113255.662783139 0
113280.664033202 0
113305.665283264 0
113330.666533327 0
113355.667783389 0
113380.669033452 0
113405.670283514 0
113430.671533577 0
113455.672783639 0
113480.674033702 0
113505.675283764 0
113530.676533827 0
113555.677783889 0
113580.679033952 0
113605.680284014 0
113630.681534077 0
113655.682784139 0
113680.684034202 0
113705.685284264 0
113730.686534327 0
113755.687784389 0
113780.689034452 0
113805.690284514 0
113830.691534577 0
113855.692784639 0
113880.694034702 0
113905.695284764 0
113930.696534827 0
113955.697784889 0
113980.699034952 0
114005.700285014 0
114030.701535077 0
114055.702785139 0
114080.704035202 0
114105.705285264 0
114130.706535327 0
114155.707785389 0
114180.709035452 0
114205.710285514 0
114230.711535577 0
114255.712785639 0
114280.714035702 0
114305.715285764 0
114330.716535827 0
114355.717785889 0
114380.719035952 0
114405.720286014 0
114430.721536077 0
114455.722786139 0
114480.724036202 0
114505.725286264 0
114530.726536327 0
114555.727786389 0
114580.729036452 0
114605.730286514 0
114630.731536577 0
114655.732786639 0
114680.734036702 0
114705.735286764 0
114730.736536827 0
114755.737786889 0
114780.739036952 0
114805.740287014 0
114830.741537077 0
114855.742787139 0
114880.744037202 0
114905.745287264 0
114930.746537327 0
114955.747787389 0
114980.749037452 0
115005.750287514 0
115030.751537577 0
115055.752787639 0
115080.754037702 0
115105.755287764 0
115130.756537827 0
115155.757787889 0
115180.759037952 0
115205.760288014 0
115230.761538077 0
115255.762788139 0
115280.764038202 0
115305.765288264 0
115330.766538327 0
115355.767788389 0
115380.769038452 0
115405.770288514 0
115430.771538577 0
115455.772788639 0
115480.774038702 0
115505.775288764 0
115530.776538827 0
115555.777788889 0
115580.779038952 0
115605.780289014 0
115630.781539077 0
115655.782789139 0
115680.784039202 0
115705.785289264 0
115730.786539327 0
115755.787789389 0
115780.789039452 0
115805.790289514 0
115830.791539577 0
115855.792789639 0
115880.794039702 0
115905.795289764 0
115930.796539827 0
115955.797789889 0
115980.799039952 0
116005.800290015 0
116030.801540077 0
116055.80279014 0
116080.804040202 0
116105.805290265 0
116130.806540327 0
116155.80779039 0
116180.809040452 0
116205.810290515 0
116230.811540577 0
116255.81279064 0
116280.814040702 0
116305.815290765 0
116330.816540827 0
116355.81779089 0
116380.819040952 0
116405.820291015 0
116430.821541077 0
116455.82279114 0
116480.824041202 0
116505.825291265 0
116530.826541327 0
116555.82779139 0
116580.829041452 0
116605.830291515 0
116630.831541577 0
116655.83279164 0
116680.834041702 0
116705.835291765 0
116730.836541827 0
116755.83779189 0
116780.839041952 0
116805.840292015 0
116830.841542077 0
116855.84279214 0
116880.844042202 0
116905.845292265 0
116930.846542327 0
116955.84779239 0
116980.849042452 0
117005.850292515 0
117030.851542577 0
117055.85279264 0
117080.854042702 0
117105.855292765 0
117130.856542827 0
117155.85779289 0
117180.859042952 0
117205.860293015 0
117230.861543077 0
117255.86279314 0
117280.864043202 0
117305.865293265 0
117330.866543327 0
117355.86779339 0
117380.869043452 0
117405.870293515 0
117430.871543577 0
117455.87279364 0
117480.874043702 0
117505.875293765 0
117530.876543827 0
117555.87779389 0
117580.879043952 0
117605.880294015 0
117630.881544077 0
117655.88279414 0
117680.884044202 0
117705.885294265 0
117730.886544327 0
117755.88779439 0
117780.889044452 0
117805.890294515 0
117830.891544577 0
117855.89279464 0
117880.894044702 0
117905.895294765 0
117930.896544827 0
117955.89779489 0
117980.899044952 0
118005.900295015 0
118030.901545077 0
118055.90279514 0
118080.904045202 0
118105.905295265 0
118130.906545327 0
118155.90779539 0
118180.909045452 0
118205.910295515 0
118230.911545577 0
118255.91279564 0
118280.914045702 0
118305.915295765 0
118330.916545827 0
118355.91779589 0
118380.919045952 0
118405.920296015 0
118430.921546077 0
118455.92279614 0
118480.924046202 0
118505.925296265 0
118530.926546327 0
118555.92779639 0
118580.929046452 0
118605.930296515 0
118630.931546577 0
118655.93279664 0
118680.934046702 0
118705.935296765 0
118730.936546827 0
118755.93779689 0
118780.939046952 0
118805.940297015 0
118830.941547077 0
118855.94279714 0
118880.944047202 0
118905.945297265 0
118930.946547327 0
118955.94779739 0
118980.949047452 0
119005.950297515 0
119030.951547577 0
119055.95279764 0
119080.954047702 0
119105.955297765 0
119130.956547827 0
119155.95779789 0
119180.959047952 0
119205.960298015 0
119230.961548077 0
119255.96279814 0
119280.964048202 0
119305.965298265 0
119330.966548327 0
119355.96779839 0
119380.969048452 0
119405.970298515 0
119430.971548577 0
119455.97279864 0
119480.974048702 0
119505.975298765 0
119530.976548827 0
119555.97779889 0
119580.979048952 0
119605.980299015 0
119630.981549077 0
119655.98279914 0
119680.984049202 0
119705.985299265 0
119730.986549327 0
119755.98779939 0
119780.989049452 0
119805.990299515 0
119830.991549577 0
119855.99279964 0
119880.994049702 0
119905.995299765 0
119930.996549828 0
119955.99779989 0
119980.999049953 0
120006.000300015 0
120031.001550078 0
120056.00280014 0
120081.004050203 0
120106.005300265 0
120131.006550328 0
120156.00780039 0
120181.009050453 0
120206.010300515 0
120231.011550578 0
120256.01280064 0
120281.014050703 0
120306.015300765 0
120331.016550828 0
120356.01780089 0
120381.019050953 0
120406.020301015 0
120431.021551078 0
120456.02280114 0
120481.024051203 0
120506.025301265 0
120531.026551328 0
120556.02780139 0
120581.029051453 0
120606.030301515 0
120631.031551578 0
120656.03280164 0
120681.034051703 0
120706.035301765 0
120731.036551828 0
120756.03780189 0
120781.039051953 0
120806.040302015 0
120831.041552078 0
120856.04280214 0
120881.044052203 0
120906.045302265 0
120931.046552328 0
120956.04780239 0
120981.049052453 0
121006.050302515 0
121031.051552578 0
121056.05280264 0
121081.054052703 0
121106.055302765 0
121131.056552828 0
121156.05780289 0
121181.059052953 0
121206.060303015 0
121231.061553078 0
121256.06280314 0
121281.064053203 0
121306.065303265 0
121331.066553328 0
121356.06780339 0
121381.069053453 0
121406.070303515 0
121431.071553578 0
121456.07280364 0
121481.074053703 0
121506.075303765 0
121531.076553828 0
121556.07780389 0
121581.079053953 0
121606.080304015 0
121631.081554078 0
121656.08280414 0
121681.084054203 0
121706.085304265 0
121731.086554328 0
121756.08780439 0
121781.089054453 0
121806.090304515 0
121831.091554578 0
121856.09280464 0
121881.094054703 0
121906.095304765 0
121931.096554828 0
121956.09780489 0
121981.099054953 0
122006.100305015 0
122031.101555078 0
122056.10280514 0
122081.104055203 0
122106.105305265 0
122131.106555328 0
122156.10780539 0
122181.109055453 0
122206.110305515 0
122231.111555578 0
122256.11280564 0
122281.114055703 0
122306.115305765 0
122331.116555828 0
122356.11780589 0
122381.119055953 0
122406.120306015 0
122431.121556078 0
122456.12280614 0
122481.124056203 0
122506.125306265 0
122531.126556328 0
122556.12780639 0
122581.129056453 0
122606.130306515 0
122631.131556578 0
122656.13280664 0
122681.134056703 0
122706.135306765 0
122731.136556828 0
122756.13780689 0
122781.139056953 0
122806.140307015 0
122831.141557078 0
122856.14280714 0
122881.144057203 0
122906.145307265 0
122931.146557328 0
122956.14780739 0
122981.149057453 0
123006.150307515 0
123031.151557578 0
123056.15280764 0
123081.154057703 0
123106.155307765 0
123131.156557828 0
123156.15780789 0
123181.159057953 0
123206.160308015 0
123231.161558078 0
123256.16280814 0
123281.164058203 0
123306.165308265 0
123331.166558328 0
123356.16780839 0
123381.169058453 0
123406.170308515 0
123431.171558578 0
123456.17280864 0
123481.174058703 0
123506.175308765 0
123531.176558828 0
123556.17780889 0
123581.179058953 0
123606.180309015 0
123631.181559078 0
123656.18280914 0
123681.184059203 0
123706.185309265 0
123731.186559328 0
123756.18780939 0
123781.189059453 0
123806.190309515 0
123831.191559578 0
123856.19280964 0
123881.194059703 0
123906.195309765 0
123931.196559828 0
123956.19780989 0
123981.199059953 0
124006.200310016 0
124031.201560078 0
124056.202810141 0
124081.204060203 0
124106.205310266 0
124131.206560328 0
124156.207810391 0
124181.209060453 0
124206.210310516 0
124231.211560578 0
124256.212810641 0
124281.214060703 0
124306.215310766 0
124331.216560828 0
124356.217810891 0
124381.219060953 0
124406.220311016 0
124431.221561078 0
124456.222811141 0
124481.224061203 0
124506.225311266 0
124531.226561328 0
124556.227811391 0
124581.229061453 0
124606.230311516 0
124631.231561578 0
124656.232811641 0
124681.234061703 0
124706.235311766 0
124731.236561828 0
124756.237811891 0
124781.239061953 0
124806.240312016 0
124831.241562078 0
124856.242812141 0
124881.244062203 0
124906.245312266 0
124931.246562328 0
124956.247812391 0
124981.249062453 0
125006.250312516 0
125031.251562578 0
125056.252812641 0
125081.254062703 0
125106.255312766 0
125131.256562828 0
125156.257812891 0
125181.259062953 0
125206.260313016 0
125231.261563078 0
125256.262813141 0
125281.264063203 0
125306.265313266 0
125331.266563328 0
125356.267813391 0
125381.269063453 0
125406.270313516 0
125431.271563578 0
125456.272813641 0
125481.274063703 0
125506.275313766 0
125531.276563828 0
125556.277813891 0
125581.279063953 0
125606.280314016 0
125631.281564078 0
125656.282814141 0
125681.284064203 0
125706.285314266 0
125731.286564328 0
125756.287814391 0
125781.289064453 0
125806.290314516 0
125831.291564578 0
125856.292814641 0
125881.294064703 0
125906.295314766 0
125931.296564828 0
125956.297814891 0
125981.299064953 0
126006.300315016 0
126031.301565078 0
126056.302815141 0
126081.304065203 0
126106.305315266 0
126131.306565328 0
126156.307815391 0
126181.309065453 0
126206.310315516 0
126231.311565578 0
126256.312815641 0
126281.314065703 0
126306.315315766 0
126331.316565828 0
126356.317815891 0
126381.319065953 0
126406.320316016 0
126431.321566078 0
126456.322816141 0
126481.324066203 0
126506.325316266 0
126531.326566328 0
126556.327816391 0
126581.329066453 0
126606.330316516 0
126631.331566578 0
126656.332816641 0
126681.334066703 0
126706.335316766 0
126731.336566828 0
126756.337816891 0
126781.339066953 0
126806.340317016 0
126831.341567078 0
126856.342817141 0
126881.344067203 0
126906.345317266 0
126931.346567328 0
126956.347817391 0
126981.349067453 0
127006.350317516 0
127031.351567578 0
127056.352817641 0
127081.354067703 0
127106.355317766 0
127131.356567828 0
127156.357817891 0
127181.359067953 0
127206.360318016 0
127231.361568078 0
127256.362818141 0
127281.364068203 0
127306.365318266 0
127331.366568328 0
127356.367818391 0
127381.369068453 0
127406.370318516 0
127431.371568578 0
127456.372818641 0
127481.374068703 0
127506.375318766 0
127531.376568828 0
127556.377818891 0
127581.379068953 0
127606.380319016 0
127631.381569078 0
127656.382819141 0
127681.384069203 0
127706.385319266 0
127731.386569328 0
127756.387819391 0
127781.389069453 0
127806.390319516 0
127831.391569578 0
127856.392819641 0
127881.394069703 0
127906.395319766 0
127931.396569828 0
127956.397819891 0
127981.399069953 0
128006.400320016 0
128031.401570079 0
128056.402820141 0
128081.404070204 0
128106.405320266 0
128131.406570329 0
128156.407820391 0
128181.409070454 0
128206.410320516 0
128231.411570579 0
128256.412820641 0
128281.414070704 0
128306.415320766 0
128331.416570829 0
128356.417820891 0
128381.419070954 0
128406.420321016 0
128431.421571079 0
128456.422821141 0
128481.424071204 0
128506.425321266 0
128531.426571329 0
128556.427821391 0
128581.429071454 0
128606.430321516 0
128631.431571579 0
128656.432821641 0
128681.434071704 0
128706.435321766 0
128731.436571829 0
128756.437821891 0
128781.439071954 0
128806.440322016 0
128831.441572079 0
128856.442822141 0
128881.444072204 0
128906.445322266 0
128931.446572329 0
128956.447822391 0
128981.449072454 0
129006.450322516 0
129031.451572579 0
129056.452822641 0
129081.454072704 0
129106.455322766 0
129131.456572829 0
129156.457822891 0
129181.459072954 0
129206.460323016 0
129231.461573079 0
129256.462823141 0
129281.464073204 0
129306.465323266 0
129331.466573329 0
129356.467823391 0
129381.469073454 0
129406.470323516 0
129431.471573579 0
129456.472823641 0
129481.474073704 0
129506.475323766 0
129531.476573829 0
129556.477823891 0
129581.479073954 0
129606.480324016 0
129631.481574079 0
129656.482824141 0
129681.484074204 0
129706.485324266 0
129731.486574329 0
129756.487824391 0
129781.489074454 0
129806.490324516 0
129831.491574579 0
129856.492824641 0
129881.494074704 0
129906.495324766 0
129931.496574829 0
129956.497824891 0
129981.499074954 0
130006.500325016 0
130031.501575079 0
130056.502825141 0
130081.504075204 0
130106.505325266 0
130131.506575329 0
130156.507825391 0
130181.509075454 0
130206.510325516 0
130231.511575579 0
130256.512825641 0
130281.514075704 0
130306.515325766 0
130331.516575829 0
130356.517825891 0
130381.519075954 0
130406.520326016 0
130431.521576079 0
130456.522826141 0
130481.524076204 0
130506.525326266 0
130531.526576329 0
130556.527826391 0
130581.529076454 0
130606.530326516 0
130631.531576579 0
130656.532826641 0
130681.534076704 0
130706.535326766 0
130731.536576829 0
130756.537826891 0
130781.539076954 0
130806.540327016 0
130831.541577079 0
130856.542827141 0
130881.544077204 0
130906.545327266 0
130931.546577329 0
130956.547827391 0
130981.549077454 0
131006.550327516 0
131031.551577579 0
131056.552827641 0
131081.554077704 0
131106.555327766 0
131131.556577829 0
131156.557827891 0
131181.559077954 0
131206.560328016 0
131231.561578079 0
131256.562828141 0
131281.564078204 0
131306.565328266 0
131331.566578329 0
131356.567828391 0
131381.569078454 0
131406.570328516 0
131431.571578579 0
131456.572828641 0
131481.574078704 0
131506.575328766 0
131531.576578829 0
131556.577828891 0
131581.579078954 0
131606.580329016 0
131631.581579079 0
131656.582829141 0
131681.584079204 0
131706.585329266 0
131731.586579329 0
131756.587829391 0
131781.589079454 0
131806.590329516 0
131831.591579579 0
131856.592829641 0
131881.594079704 0
131906.595329766 0
131931.596579829 0
131956.597829891 0
131981.599079954 0
132006.600330016 0
132031.601580079 0
132056.602830142 0
132081.604080204 0
132106.605330267 0
132131.606580329 0
132156.607830392 0
132181.609080454 0
132206.610330517 0
132231.611580579 0
132256.612830642 0
132281.614080704 0
132306.615330767 0
132331.616580829 0
132356.617830892 0
132381.619080954 0
132406.620331017 0
132431.621581079 0
132456.622831142 0
132481.624081204 0
132506.625331267 0
132531.626581329 0
132556.627831392 0
132581.629081454 0
132606.630331517 0
132631.631581579 0
132656.632831642 0
132681.634081704 0
132706.635331767 0
132731.636581829 0
132756.637831892 0
132781.639081954 0
132806.640332017 0
132831.641582079 0
132856.642832142 0
132881.644082204 0
132906.645332267 0
132931.646582329 0
132956.647832392 0
132981.649082454 0
133006.650332517 0
133031.651582579 0
133056.652832642 0
133081.654082704 0
133106.655332767 0
133131.656582829 0
133156.657832892 0
133181.659082954 0
133206.660333017 0
133231.661583079 0
133256.662833142 0
133281.664083204 0
133306.665333267 0
133331.666583329 0
133356.667833392 0
133381.669083454 0
133406.670333517 0
133431.671583579 0
133456.672833642 0
133481.674083704 0
133506.675333767 0
133531.676583829 0
133556.677833892 0
133581.679083954 0
133606.680334017 0
133631.681584079 0
133656.682834142 0
133681.684084204 0
133706.685334267 0
133731.686584329 0
133756.687834392 0
133781.689084454 0
133806.690334517 0
133831.691584579 0
133856.692834642 0
133881.694084704 0
133906.695334767 0
133931.696584829 0
133956.697834892 0
133981.699084954 0
134006.700335017 0
134031.701585079 0
134056.702835142 0
134081.704085204 0
134106.705335267 0
134131.706585329 0
134156.707835392 0
134181.709085454 0
134206.710335517 0
134231.711585579 0
134256.712835642 0
134281.714085704 0
134306.715335767 0
134331.716585829 0
134356.717835892 0
134381.719085954 0
134406.720336017 0
134431.721586079 0
134456.722836142 0
134481.724086204 0
134506.725336267 0
134531.726586329 0
134556.727836392 0
134581.729086454 0
134606.730336517 0
134631.731586579 0
134656.732836642 0
134681.734086704 0
134706.735336767 0
134731.736586829 0
134756.737836892 0
134781.739086954 0
134806.740337017 0
134831.741587079 0
134856.742837142 0
134881.744087204 0
134906.745337267 0
134931.746587329 0
134956.747837392 0
134981.749087454 0
135006.750337517 0
135031.751587579 0
135056.752837642 0
135081.754087704 0
135106.755337767 0
135131.756587829 0
135156.757837892 0
135181.759087954 0
135206.760338017 0
135231.761588079 0
135256.762838142 0
135281.764088204 0
135306.765338267 0
135331.766588329 0
135356.767838392 0
135381.769088454 0
135406.770338517 0
135431.771588579 0
135456.772838642 0
135481.774088704 0
135506.775338767 0
135531.776588829 0
135556.777838892 0
135581.779088954 0
135606.780339017 0
135631.781589079 0
135656.782839142 0
135681.784089204 0
135706.785339267 0
135731.786589329 0
135756.787839392 0
135781.789089454 0
135806.790339517 0
135831.791589579 0
135856.792839642 0
135881.794089704 0
135906.795339767 0
135931.796589829 0
135956.797839892 0
135981.799089955 0
136006.800340017 0
136031.80159008 0
136056.802840142 0
136081.804090205 0
136106.805340267 0
136131.80659033 0
136156.807840392 0
136181.809090455 0
136206.810340517 0
136231.81159058 0
136256.812840642 0
136281.814090705 0
136306.815340767 0
136331.81659083 0
136356.817840892 0
136381.819090955 0
136406.820341017 0
136431.82159108 0
136456.822841142 0
136481.824091205 0
136506.825341267 0
136531.82659133 0
136556.827841392 0
136581.829091455 0
136606.830341517 0
136631.83159158 0
136656.832841642 0
136681.834091705 0
136706.835341767 0
136731.83659183 0
136756.837841892 0
136781.839091955 0
136806.840342017 0
136831.84159208 0
136856.842842142 0
136881.844092205 0
136906.845342267 0
136931.84659233 0
136956.847842392 0
136981.849092455 0
137006.850342517 0
137031.85159258 0
137056.852842642 0
137081.854092705 0
137106.855342767 0
137131.85659283 0
137156.857842892 0
137181.859092955 0
137206.860343017 0
137231.86159308 0
137256.862843142 0
137281.864093205 0
137306.865343267 0
137331.86659333 0
137356.867843392 0
137381.869093455 0
137406.870343517 0
137431.87159358 0
137456.872843642 0
137481.874093705 0
137506.875343767 0
137531.87659383 0
137556.877843892 0
137581.879093955 0
137606.880344017 0
137631.88159408 0
137656.882844142 0
137681.884094205 0
137706.885344267 0
137731.88659433 0
137756.887844392 0
137781.889094455 0
137806.890344517 0
137831.89159458 0
137856.892844642 0
137881.894094705 0
137906.895344767 0
137931.89659483 0
137956.897844892 0
137981.899094955 0
138006.900345017 0
138031.90159508 0
138056.902845142 0
138081.904095205 0
138106.905345267 0
138131.90659533 0
138156.907845392 0
138181.909095455 0
138206.910345517 0
138231.91159558 0
138256.912845642 0
138281.914095705 0
138306.915345767 0
138331.91659583 0
138356.917845892 0
138381.919095955 0
138406.920346017 0
138431.92159608 0
138456.922846142 0
138481.924096205 0
138506.925346267 0
138531.92659633 0
138556.927846392 0
138581.929096455 0
138606.930346517 0
138631.93159658 0
138656.932846642 0
138681.934096705 0
138706.935346767 0
138731.93659683 0
138756.937846892 0
138781.939096955 0
138806.940347017 0
138831.94159708 0
138856.942847142 0
138881.944097205 0
138906.945347267 0
138931.94659733 0
138956.947847392 0
138981.949097455 0
139006.950347517 0
139031.95159758 0
139056.952847642 0
139081.954097705 0
139106.955347767 0
139131.95659783 0
139156.957847892 0
139181.959097955 0
139206.960348017 0
139231.96159808 0
139256.962848142 0
139281.964098205 0
139306.965348267 0
139331.96659833 0
139356.967848392 0
139381.969098455 0
139406.970348517 0
139431.97159858 0
139456.972848642 0
139481.974098705 0
139506.975348767 0
139531.97659883 0
139556.977848892 0
139581.979098955 0
139606.980349017 0
139631.98159908 0
139656.982849142 0
139681.984099205 0
139706.985349267 0
139731.98659933 0
139756.987849392 0
139781.989099455 0
139806.990349517 0
139831.99159958 0
139856.992849642 0
139881.994099705 0
139906.995349768 0
139931.99659983 0
139956.997849893 0
139981.999099955 0
140007.000350018 0
140032.00160008 0
140057.002850143 0
140082.004100205 0
140107.005350268 0
140132.00660033 0
140157.007850393 0
140182.009100455 0
140207.010350518 0
140232.01160058 0
140257.012850643 0
140282.014100705 0
140307.015350768 0
140332.01660083 0
140357.017850893 0
140382.019100955 0
140407.020351018 0
140432.02160108 0
140457.022851143 0
140482.024101205 0
140507.025351268 0
140532.02660133 0
140557.027851393 0
140582.029101455 0
140607.030351518 0
140632.03160158 0
140657.032851643 0
140682.034101705 0
140707.035351768 0
140732.03660183 0
140757.037851893 0
140782.039101955 0
140807.040352018 0
140832.04160208 0
140857.042852143 0
140882.044102205 0
140907.045352268 0
140932.04660233 0
140957.047852393 0
140982.049102455 0
141007.050352518 0
141032.05160258 0
141057.052852643 0
141082.054102705 0
141107.055352768 0
141132.05660283 0
141157.057852893 0
141182.059102955 0
141207.060353018 0
141232.06160308 0
141257.062853143 0
141282.064103205 0
141307.065353268 0
141332.06660333 0
141357.067853393 0
141382.069103455 0
141407.070353518 0
141432.07160358 0
141457.072853643 0
141482.074103705 0
141507.075353768 0
141532.07660383 0
141557.077853893 0
141582.079103955 0
141607.080354018 0
141632.08160408 0
141657.082854143 0
141682.084104205 0
141707.085354268 0
141732.08660433 0
141757.087854393 0
141782.089104455 0
141807.090354518 0
141832.09160458 0
141857.092854643 0
141882.094104705 0
141907.095354768 0
141932.09660483 0
141957.097854893 0
141982.099104955 0
142007.100355018 0
142032.10160508 0
142057.102855143 0
142082.104105205 0
142107.105355268 0
142132.10660533 0
142157.107855393 0
142182.109105455 0
142207.110355518 0
142232.11160558 0
142257.112855643 0
142282.114105705 0
142307.115355768 0
142332.11660583 0
142357.117855893 0
142382.119105955 0
142407.120356018 0
142432.12160608 0
142457.122856143 0
142482.124106205 0
142507.125356268 0
142532.12660633 0
142557.127856393 0
142582.129106455 0
142607.130356518 0
142632.13160658 0
142657.132856643 0
142682.134106705 0
142707.135356768 0
142732.13660683 0
142757.137856893 0
142782.139106955 0
142807.140357018 0
142832.14160708 0
142857.142857143 0
142882.144107205 0
142907.145357268 0
142932.14660733 0
142957.147857393 0
142982.149107455 0
143007.150357518 0
143032.15160758 0
143057.152857643 0
143082.154107705 0
143107.155357768 0
143132.15660783 0
143157.157857893 0
143182.159107955 0
143207.160358018 0
143232.16160808 0
143257.162858143 0
143282.164108205 0
143307.165358268 0
143332.16660833 0
143357.167858393 0
143382.169108455 0
143407.170358518 0
143432.17160858 0
143457.172858643 0
143482.174108705 0
143507.175358768 0
143532.17660883 0
143557.177858893 0
143582.179108955 0
143607.180359018 0
143632.18160908 0
143657.182859143 0
143682.184109205 0
143707.185359268 0
143732.18660933 0
143757.187859393 0
143782.189109455 0
143807.190359518 0
143832.19160958 0
143857.192859643 0
143882.194109705 0
143907.195359768 0
143932.19660983 0
143957.197859893 0
143982.199109955 0
144007.200360018 0
144032.20161008 0
144057.202860143 0
144082.204110206 0
144107.205360268 0
144132.206610331 0
144157.207860393 0
144182.209110456 0
144207.210360518 0
144232.211610581 0
144257.212860643 0
144282.214110706 0
144307.215360768 0
144332.216610831 0
144357.217860893 0
144382.219110956 0
144407.220361018 0
144432.221611081 0
144457.222861143 0
144482.224111206 0
144507.225361268 0
144532.226611331 0
144557.227861393 0
144582.229111456 0
144607.230361518 0
144632.231611581 0
144657.232861643 0
144682.234111706 0
144707.235361768 0
144732.236611831 0
144757.237861893 0
144782.239111956 0
144807.240362018 0
144832.241612081 0
144857.242862143 0
144882.244112206 0
144907.245362268 0
144932.246612331 0
144957.247862393 0
144982.249112456 0
145007.250362518 0
145032.251612581 0
145057.252862643 0
145082.254112706 0
145107.255362768 0
145132.256612831 0
145157.257862893 0
145182.259112956 0
145207.260363018 0
145232.261613081 0
145257.262863143 0
145282.264113206 0
145307.265363268 0
145332.266613331 0
145357.267863393 0
145382.269113456 0
145407.270363518 0
145432.271613581 0
145457.272863643 0
145482.274113706 0
145507.275363768 0
145532.276613831 0
145557.277863893 0
145582.279113956 0
145607.280364018 0
145632.281614081 0
145657.282864143 0
145682.284114206 0
145707.285364268 0
145732.286614331 0
145757.287864393 0
145782.289114456 0
145807.290364518 0
145832.291614581 0
145857.292864643 0
145882.294114706 0
145907.295364768 0
145932.296614831 0
145957.297864893 0
145982.299114956 0
146007.300365018 0
146032.301615081 0
146057.302865143 0
146082.304115206 0
146107.305365268 0
146132.306615331 0
146157.307865393 0
146182.309115456 0
146207.310365518 0
146232.311615581 0
146257.312865643 0
146282.314115706 0
146307.315365768 0
146332.316615831 0
146357.317865893 0
146382.319115956 0
146407.320366018 0
146432.321616081 0
146457.322866143 0
146482.324116206 0
146507.325366268 0
146532.326616331 0
146557.327866393 0
146582.329116456 0
146607.330366518 0
146632.331616581 0
146657.332866643 0
146682.334116706 0
146707.335366768 0
146732.336616831 0
146757.337866893 0
146782.339116956 0
146807.340367018 0
146832.341617081 0
146857.342867143 0
146882.344117206 0
146907.345367268 0
146932.346617331 0
146957.347867393 0
146982.349117456 0
147007.350367518 0
147032.351617581 0
147057.352867643 0
147082.354117706 0
147107.355367768 0
147132.356617831 0
147157.357867893 0
147182.359117956 0
147207.360368018 0
147232.361618081 0
147257.362868143 0
147282.364118206 0
147307.365368268 0
147332.366618331 0
147357.367868393 0
147382.369118456 0
147407.370368518 0
147432.371618581 0
147457.372868643 0
147482.374118706 0
147507.375368768 0
147532.376618831 0
147557.377868893 0
147582.379118956 0
147607.380369018 0
147632.381619081 0
147657.382869143 0
147682.384119206 0
147707.385369268 0
147732.386619331 0
147757.387869393 0
147782.389119456 0
147807.390369518 0
147832.391619581 0
147857.392869643 0
147882.394119706 0
147907.395369768 0
147932.396619831 0
147957.397869894 0
147982.399119956 0
148007.400370019 0
148032.401620081 0
148057.402870144 0
148082.404120206 0
148107.405370269 0
148132.406620331 0
148157.407870394 0
148182.409120456 0
148207.410370519 0
148232.411620581 0
148257.412870644 0
148282.414120706 0
148307.415370769 0
148332.416620831 0
148357.417870894 0
148382.419120956 0
148407.420371019 0
148432.421621081 0
148457.422871144 0
148482.424121206 0
148507.425371269 0
148532.426621331 0
148557.427871394 0
148582.429121456 0
148607.430371519 0
148632.431621581 0
148657.432871644 0
148682.434121706 0
148707.435371769 0
148732.436621831 0
148757.437871894 0
148782.439121956 0
148807.440372019 0
148832.441622081 0
148857.442872144 0
148882.444122206 0
148907.445372269 0
148932.446622331 0
148957.447872394 0
148982.449122456 0
149007.450372519 0
149032.451622581 0
149057.452872644 0
149082.454122706 0
149107.455372769 0
149132.456622831 0
149157.457872894 0
149182.459122956 0
149207.460373019 0
149232.461623081 0
149257.462873144 0
149282.464123206 0
149307.465373269 0
149332.466623331 0
149357.467873394 0
149382.469123456 0
149407.470373519 0
149432.471623581 0
149457.472873644 0
149482.474123706 0
149507.475373769 0
149532.476623831 0
149557.477873894 0
149582.479123956 0
149607.480374019 0
149632.481624081 0
149657.482874144 0
149682.484124206 0
149707.485374269 0
149732.486624331 0
149757.487874394 0
149782.489124456 0
149807.490374519 0
149832.491624581 0
149857.492874644 0
149882.494124706 0
149907.495374769 0
149932.496624831 0
149957.497874894 0
149982.499124956 0
150007.500375019 0
150032.501625081 0
150057.502875144 0
150082.504125206 0
150107.505375269 0
150132.506625331 0
150157.507875394 0
150182.509125456 0
150207.510375519 0
150232.511625581 0
150257.512875644 0
150282.514125706 0
150307.515375769 0
150332.516625831 0
150357.517875894 0
150382.519125956 0
150407.520376019 0
150432.521626081 0
150457.522876144 0
150482.524126206 0
150507.525376269 0
150532.526626331 0
150557.527876394 0
150582.529126456 0
150607.530376519 0
150632.531626581 0
150657.532876644 0
150682.534126706 0
150707.535376769 0
150732.536626831 0
150757.537876894 0
150782.539126956 0
150807.540377019 0
150832.541627081 0
150857.542877144 0
150882.544127206 0
150907.545377269 0
150932.546627331 0
150957.547877394 0
150982.549127456 0
151007.550377519 0
151032.551627581 0
151057.552877644 0
151082.554127706 0
151107.555377769 0
151132.556627831 0
151157.557877894 0
151182.559127956 0
151207.560378019 0
151232.561628081 0
151257.562878144 0
151282.564128206 0
151307.565378269 0
151332.566628331 0
151357.567878394 0
151382.569128456 0
151407.570378519 0
151432.571628581 0
151457.572878644 0
151482.574128706 0
151507.575378769 0
151532.576628831 0
151557.577878894 0
151582.579128956 0
151607.580379019 0
151632.581629081 0
151657.582879144 0
151682.584129206 0
151707.585379269 0
151732.586629331 0
151757.587879394 0
151782.589129456 0
151807.590379519 0
151832.591629581 0
151857.592879644 0
151882.594129706 0
151907.595379769 0
151932.596629832 0
151957.597879894 0
151982.599129957 0
152007.600380019 0
152032.601630082 0
152057.602880144 0
152082.604130207 0
152107.605380269 0
152132.606630332 0
152157.607880394 0
152182.609130457 0
152207.610380519 0
152232.611630582 0
152257.612880644 0
152282.614130707 0
152307.615380769 0
152332.616630832 0
152357.617880894 0
152382.619130957 0
152407.620381019 0
152432.621631082 0
152457.622881144 0
152482.624131207 0
152507.625381269 0
152532.626631332 0
152557.627881394 0
152582.629131457 0
152607.630381519 0
152632.631631582 0
152657.632881644 0
152682.634131707 0
152707.635381769 0
152732.636631832 0
152757.637881894 0
152782.639131957 0
152807.640382019 0
152832.641632082 0
152857.642882144 0
152882.644132207 0
152907.645382269 0
152932.646632332 0
152957.647882394 0
152982.649132457 0
153007.650382519 0
153032.651632582 0
153057.652882644 0
153082.654132707 0
153107.655382769 0
153132.656632832 0
153157.657882894 0
153182.659132957 0
153207.660383019 0
153232.661633082 0
153257.662883144 0
153282.664133207 0
153307.665383269 0
153332.666633332 0
153357.667883394 0
153382.669133457 0
153407.670383519 0
153432.671633582 0
153457.672883644 0
153482.674133707 0
153507.675383769 0
153532.676633832 0
153557.677883894 0
153582.679133957 0
153607.680384019 0
153632.681634082 0
153657.682884144 0
153682.684134207 0
153707.685384269 0
153732.686634332 0
153757.687884394 0
153782.689134457 0
153807.690384519 0
153832.691634582 0
153857.692884644 0
153882.694134707 0
153907.695384769 0
153932.696634832 0
153957.697884894 0
153982.699134957 0
154007.700385019 0
154032.701635082 0
154057.702885144 0
154082.704135207 0
154107.705385269 0
154132.706635332 0
154157.707885394 0
154182.709135457 0
154207.710385519 0
154232.711635582 0
154257.712885644 0
154282.714135707 0
154307.715385769 0
154332.716635832 0
154357.717885894 0
154382.719135957 0
154407.720386019 0
154432.721636082 0
154457.722886144 0
154482.724136207 0
154507.725386269 0
154532.726636332 0
154557.727886394 0
154582.729136457 0
154607.730386519 0
154632.731636582 0
154657.732886644 0
154682.734136707 0
154707.735386769 0
154732.736636832 0
154757.737886894 0
154782.739136957 0
154807.740387019 0
154832.741637082 0
154857.742887144 0
154882.744137207 0
154907.745387269 0
154932.746637332 0
154957.747887394 0
154982.749137457 0
155007.750387519 0
155032.751637582 0
155057.752887644 0
155082.754137707 0
155107.755387769 0
155132.756637832 0
155157.757887894 0
155182.759137957 0
155207.760388019 0
155232.761638082 0
155257.762888144 0
155282.764138207 0
155307.765388269 0
155332.766638332 0
155357.767888394 0
155382.769138457 0
155407.770388519 0
155432.771638582 0
155457.772888644 0
155482.774138707 0
155507.775388769 0
155532.776638832 0
155557.777888894 0
155582.779138957 0
155607.780389019 0
155632.781639082 0
155657.782889144 0
155682.784139207 0
155707.785389269 0
155732.786639332 0
155757.787889394 0
155782.789139457 0
155807.790389519 0
155832.791639582 0
155857.792889644 0
155882.794139707 0
155907.795389769 0
155932.796639832 0
155957.797889894 0
155982.799139957 0
156007.800390019 0
156032.801640082 0
156057.802890145 0
156082.804140207 0
156107.80539027 0
156132.806640332 0
156157.807890395 0
156182.809140457 0
156207.81039052 0
156232.811640582 0
156257.812890645 0
156282.814140707 0
156307.81539077 0
156332.816640832 0
156357.817890895 0
156382.819140957 0
156407.82039102 0
156432.821641082 0
156457.822891145 0
156482.824141207 0
156507.82539127 0
156532.826641332 0
156557.827891395 0
156582.829141457 0
156607.83039152 0
156632.831641582 0
156657.832891645 0
156682.834141707 0
156707.83539177 0
156732.836641832 0
156757.837891895 0
156782.839141957 0
156807.84039202 0
156832.841642082 0
156857.842892145 0
156882.844142207 0
156907.84539227 0
156932.846642332 0
156957.847892395 0
156982.849142457 0
157007.85039252 0
157032.851642582 0
157057.852892645 0
157082.854142707 0
157107.85539277 0
157132.856642832 0
157157.857892895 0
157182.859142957 0
157207.86039302 0
157232.861643082 0
157257.862893145 0
157282.864143207 0
157307.86539327 0
157332.866643332 0
157357.867893395 0
157382.869143457 0
157407.87039352 0
157432.871643582 0
157457.872893645 0
157482.874143707 0
157507.87539377 0
157532.876643832 0
157557.877893895 0
157582.879143957 0
157607.88039402 0
157632.881644082 0
157657.882894145 0
157682.884144207 0
157707.88539427 0
157732.886644332 0
157757.887894395 0
157782.889144457 0
157807.89039452 0
157832.891644582 0
157857.892894645 0
157882.894144707 0
157907.89539477 0
157932.896644832 0
157957.897894895 0
157982.899144957 0
158007.90039502 0
158032.901645082 0
158057.902895145 0
158082.904145207 0
158107.90539527 0
158132.906645332 0
158157.907895395 0
158182.909145457 0
158207.91039552 0
158232.911645582 0
158257.912895645 0
158282.914145707 0
158307.91539577 0
158332.916645832 0
158357.917895895 0
158382.919145957 0
158407.92039602 0
158432.921646082 0
158457.922896145 0
158482.924146207 0
158507.92539627 0
158532.926646332 0
158557.927896395 0
158582.929146457 0
158607.93039652 0
158632.931646582 0
158657.932896645 0
158682.934146707 0
158707.93539677 0
158732.936646832 0
158757.937896895 0
158782.939146957 0
158807.94039702 0
158832.941647082 0
158857.942897145 0
158882.944147207 0
158907.94539727 0
158932.946647332 0
158957.947897395 0
158982.949147457 0
159007.95039752 0
159032.951647582 0
159057.952897645 0
159082.954147707 0
159107.95539777 0
159132.956647832 0
159157.957897895 0
159182.959147957 0
159207.96039802 0
159232.961648082 0
159257.962898145 0
159282.964148207 0
159307.96539827 0
159332.966648332 0
159357.967898395 0
159382.969148457 0
159407.97039852 0
159432.971648582 0
159457.972898645 0
159482.974148707 0
159507.97539877 0
159532.976648832 0
159557.977898895 0
159582.979148957 0
159607.98039902 0
159632.981649082 0
159657.982899145 0
159682.984149207 0
159707.98539927 0
159732.986649332 0
159757.987899395 0
159782.989149457 0
159807.99039952 0
159832.991649582 0
159857.992899645 0
159882.994149707 0
159907.99539977 0
159932.996649832 0
159957.997899895 0
159982.999149958 0
160008.00040002 0
160033.001650083 0
160058.002900145 0
160083.004150208 0
160108.00540027 0
160133.006650333 0
160158.007900395 0
160183.009150458 0
160208.01040052 0
160233.011650583 0
160258.012900645 0
160283.014150708 0
160308.01540077 0
160333.016650833 0
160358.017900895 0
160383.019150958 0
160408.02040102 0
160433.021651083 0
160458.022901145 0
160483.024151208 0
160508.02540127 0
160533.026651333 0
160558.027901395 0
160583.029151458 0
160608.03040152 0
160633.031651583 0
160658.032901645 0
160683.034151708 0
160708.03540177 0
160733.036651833 0
160758.037901895 0
160783.039151958 0
160808.04040202 0
160833.041652083 0
160858.042902145 0
160883.044152208 0
160908.04540227 0
160933.046652333 0
160958.047902395 0
160983.049152458 0
161008.05040252 0
161033.051652583 0
161058.052902645 0
161083.054152708 0
161108.05540277 0
161133.056652833 0
161158.057902895 0
161183.059152958 0
161208.06040302 0
161233.061653083 0
161258.062903145 0
161283.064153208 0
161308.06540327 0
161333.066653333 0
161358.067903395 0
161383.069153458 0
161408.07040352 0
161433.071653583 0
161458.072903645 0
161483.074153708 0
161508.07540377 0
161533.076653833 0
161558.077903895 0
161583.079153958 0
161608.08040402 0
161633.081654083 0
161658.082904145 0
161683.084154208 0
161708.08540427 0
161733.086654333 0
161758.087904395 0
161783.089154458 0
161808.09040452 0
161833.091654583 0
161858.092904645 0
161883.094154708 0
161908.09540477 0
161933.096654833 0
161958.097904895 0
161983.099154958 0
162008.10040502 0
162033.101655083 0
162058.102905145 0
162083.104155208 0
162108.10540527 0
162133.106655333 0
162158.107905395 0
162183.109155458 0
162208.11040552 0
162233.111655583 0
162258.112905645 0
162283.114155708 0
162308.11540577 0
162333.116655833 0
162358.117905895 0
162383.119155958 0
162408.12040602 0
162433.121656083 0
162458.122906145 0
162483.124156208 0
162508.12540627 0
162533.126656333 0
162558.127906395 0
162583.129156458 0
162608.13040652 0
162633.131656583 0
162658.132906645 0
162683.134156708 0
162708.13540677 0
162733.136656833 0
162758.137906895 0
162783.139156958 0
162808.14040702 0
162833.141657083 0
162858.142907145 0
162883.144157208 0
162908.14540727 0
162933.146657333 0
162958.147907395 0
162983.149157458 0
163008.15040752 0
163033.151657583 0
163058.152907645 0
163083.154157708 0
163108.15540777 0
163133.156657833 0
163158.157907895 0
163183.159157958 0
163208.16040802 0
163233.161658083 0
163258.162908145 0
163283.164158208 0
163308.16540827 0
163333.166658333 0
163358.167908395 0
163383.169158458 0
163408.17040852 0
163433.171658583 0
163458.172908645 0
163483.174158708 0
163508.17540877 0
163533.176658833 0
163558.177908895 0
163583.179158958 0
163608.18040902 0
163633.181659083 0
163658.182909145 0
163683.184159208 0
163708.18540927 0
163733.186659333 0
163758.187909395 0
163783.189159458 0
163808.19040952 0
163833.191659583 0
163858.192909645 0
163883.194159708 0
163908.195409771 0
163933.196659833 0
163958.197909896 0
163983.199159958 0
164008.200410021 0
164033.201660083 0
164058.202910146 0
164083.204160208 0
164108.205410271 0
164133.206660333 0
164158.207910396 0
164183.209160458 0
164208.210410521 0
164233.211660583 0
164258.212910646 0
164283.214160708 0
164308.215410771 0
164333.216660833 0
164358.217910896 0
164383.219160958 0
164408.220411021 0
164433.221661083 0
164458.222911146 0
164483.224161208 0
164508.225411271 0
164533.226661333 0
164558.227911396 0
164583.229161458 0
164608.230411521 0
164633.231661583 0
164658.232911646 0
164683.234161708 0
164708.235411771 0
164733.236661833 0
164758.237911896 0
164783.239161958 0
164808.240412021 0
164833.241662083 0
164858.242912146 0
164883.244162208 0
164908.245412271 0
164933.246662333 0
164958.247912396 0
164983.249162458 0
165008.250412521 0
165033.251662583 0
165058.252912646 0
165083.254162708 0
165108.255412771 0
165133.256662833 0
165158.257912896 0
165183.259162958 0
165208.260413021 0
165233.261663083 0
165258.262913146 0
165283.264163208 0
165308.265413271 0
165333.266663333 0
165358.267913396 0
165383.269163458 0
165408.270413521 0
165433.271663583 0
165458.272913646 0
165483.274163708 0
165508.275413771 0
165533.276663833 0
165558.277913896 0
165583.279163958 0
165608.280414021 0
165633.281664083 0
165658.282914146 0
165683.284164208 0
165708.285414271 0
165733.286664333 0
165758.287914396 0
165783.289164458 0
165808.290414521 0
165833.291664583 0
165858.292914646 0
165883.294164708 0
165908.295414771 0
165933.296664833 0
165958.297914896 0
165983.299164958 0
166008.300415021 0
166033.301665083 0
166058.302915146 0
166083.304165208 0
166108.305415271 0
166133.306665333 0
166158.307915396 0
166183.309165458 0
166208.310415521 0
166233.311665583 0
166258.312915646 0
166283.314165708 0
166308.315415771 0
166333.316665833 0
166358.317915896 0
166383.319165958 0
166408.320416021 0
166433.321666083 0
166458.322916146 0
166483.324166208 0
166508.325416271 0
166533.326666333 0
166558.327916396 0
166583.329166458 0
166608.330416521 0
166633.331666583 0
166658.332916646 0
166683.334166708 0
166708.335416771 0
166733.336666833 0
166758.337916896 0
166783.339166958 0
166808.340417021 0
166833.341667083 0
166858.342917146 0
166883.344167208 0
166908.345417271 0
166933.346667333 0
166958.347917396 0
166983.349167458 0
167008.350417521 0
167033.351667583 0
167058.352917646 0
167083.354167708 0
167108.355417771 0
167133.356667833 0
167158.357917896 0
167183.359167958 0
167208.360418021 0
167233.361668083 0
167258.362918146 0
167283.364168208 0
167308.365418271 0
167333.366668333 0
167358.367918396 0
167383.369168458 0
167408.370418521 0
167433.371668583 0
167458.372918646 0
167483.374168708 0
167508.375418771 0
167533.376668833 0
167558.377918896 0
167583.379168958 0
167608.380419021 0
167633.381669083 0
167658.382919146 0
167683.384169208 0
167708.385419271 0
167733.386669333 0
167758.387919396 0
167783.389169458 0
167808.390419521 0
167833.391669583 0
167858.392919646 0
167883.394169708 0
167908.395419771 0
167933.396669833 0
167958.397919896 0
167983.399169958 0
168008.400420021 0
168033.401670083 0
168058.402920146 0
168083.404170209 0
168108.405420271 0
168133.406670334 0
168158.407920396 0
168183.409170459 0
168208.410420521 0
168233.411670584 0
168258.412920646 0
168283.414170709 0
168308.415420771 0
168333.416670834 0
168358.417920896 0
168383.419170959 0
168408.420421021 0
168433.421671084 0
168458.422921146 0
168483.424171209 0
168508.425421271 0
168533.426671334 0
168558.427921396 0
168583.429171459 0
168608.430421521 0
168633.431671584 0
168658.432921646 0
168683.434171709 0
168708.435421771 0
168733.436671834 0
168758.437921896 0
168783.439171959 0
168808.440422021 0
168833.441672084 0
168858.442922146 0
168883.444172209 0
168908.445422271 0
168933.446672334 0
168958.447922396 0
168983.449172459 0
169008.450422521 0
169033.451672584 0
169058.452922646 0
169083.454172709 0
169108.455422771 0
169133.456672834 0
169158.457922896 0
169183.459172959 0
169208.460423021 0
169233.461673084 0
169258.462923146 0
169283.464173209 0
169308.465423271 0
169333.466673334 0
169358.467923396 0
169383.469173459 0
169408.470423521 0
169433.471673584 0
169458.472923646 0
169483.474173709 0
169508.475423771 0
169533.476673834 0
169558.477923896 0
169583.479173959 0
169608.480424021 0
169633.481674084 0
169658.482924146 0
169683.484174209 0
169708.485424271 0
169733.486674334 0
169758.487924396 0
169783.489174459 0
169808.490424521 0
169833.491674584 0
169858.492924646 0
169883.494174709 0
169908.495424771 0
169933.496674834 0
169958.497924896 0
169983.499174959 0
170008.500425021 0
170033.501675084 0
170058.502925146 0
170083.504175209 0
170108.505425271 0
170133.506675334 0
170158.507925396 0
170183.509175459 0
170208.510425521 0
170233.511675584 0
170258.512925646 0
170283.514175709 0
170308.515425771 0
170333.516675834 0
170358.517925896 0
170383.519175959 0
170408.520426021 0
170433.521676084 0
170458.522926146 0
170483.524176209 0
170508.525426271 0
170533.526676334 0
170558.527926396 0
170583.529176459 0
170608.530426521 0
170633.531676584 0
170658.532926646 0
170683.534176709 0
170708.535426771 0
170733.536676834 0
170758.537926896 0
170783.539176959 0
170808.540427021 0
170833.541677084 0
170858.542927146 0
170883.544177209 0
170908.545427271 0
170933.546677334 0
170958.547927396 0
170983.549177459 0
171008.550427521 0
171033.551677584 0
171058.552927646 0
171083.554177709 0
171108.555427771 0
171133.556677834 0
171158.557927896 0
171183.559177959 0
171208.560428021 0
171233.561678084 0
171258.562928146 0
171283.564178209 0
171308.565428271 0
171333.566678334 0
171358.567928396 0
171383.569178459 0
171408.570428521 0
171433.571678584 0
171458.572928646 0
171483.574178709 0
171508.575428771 0
171533.576678834 0
171558.577928896 0
171583.579178959 0
171608.580429021 0
171633.581679084 0
171658.582929146 0
171683.584179209 0
171708.585429271 0
171733.586679334 0
171758.587929396 0
171783.589179459 0
171808.590429521 0
171833.591679584 0
171858.592929646 0
171883.594179709 0
171908.595429771 0
171933.596679834 0
171958.597929897 0
171983.599179959 0
172008.600430022 0
172033.601680084 0
172058.602930147 0
172083.604180209 0
172108.605430272 0
172133.606680334 0
172158.607930397 0
172183.609180459 0
172208.610430522 0
172233.611680584 0
172258.612930647 0
172283.614180709 0
172308.615430772 0
172333.616680834 0
172358.617930897 0
172383.619180959 0
172408.620431022 0
172433.621681084 0
172458.622931147 0
172483.624181209 0
172508.625431272 0
172533.626681334 0
172558.627931397 0
172583.629181459 0
172608.630431522 0
172633.631681584 0
172658.632931647 0
172683.634181709 0
172708.635431772 0
172733.636681834 0
172758.637931897 0
172783.639181959 0
172808.640432022 0
172833.641682084 0
172858.642932147 0
172883.644182209 0
172908.645432272 0
172933.646682334 0
172958.647932397 0
172983.649182459 0
173008.650432522 0
173033.651682584 0
173058.652932647 0
173083.654182709 0
173108.655432772 0
173133.656682834 0
173158.657932897 0
173183.659182959 0
173208.660433022 0
173233.661683084 0
173258.662933147 0
173283.664183209 0
173308.665433272 0
173333.666683334 0
173358.667933397 0
173383.669183459 0
173408.670433522 0
173433.671683584 0
173458.672933647 0
173483.674183709 0
173508.675433772 0
173533.676683834 0
173558.677933897 0
173583.679183959 0
173608.680434022 0
173633.681684084 0
173658.682934147 0
173683.684184209 0
173708.685434272 0
173733.686684334 0
173758.687934397 0
173783.689184459 0
173808.690434522 0
173833.691684584 0
173858.692934647 0
173883.694184709 0
173908.695434772 0
173933.696684834 0
173958.697934897 0
173983.699184959 0
174008.700435022 0
174033.701685084 0
174058.702935147 0
174083.704185209 0
174108.705435272 0
174133.706685334 0
174158.707935397 0
174183.709185459 0
174208.710435522 0
174233.711685584 0
174258.712935647 0
174283.714185709 0
174308.715435772 0
174333.716685834 0
174358.717935897 0
174383.719185959 0
174408.720436022 0
174433.721686084 0
174458.722936147 0
174483.724186209 0
174508.725436272 0
174533.726686334 0
174558.727936397 0
174583.729186459 0
174608.730436522 0
174633.731686584 0
174658.732936647 0
174683.734186709 0
174708.735436772 0
174733.736686834 0
174758.737936897 0
174783.739186959 0
174808.740437022 0
174833.741687084 0
174858.742937147 0
174883.744187209 0
174908.745437272 0
174933.746687334 0
174958.747937397 0
174983.749187459 0
175008.750437522 0
175033.751687584 0
175058.752937647 0
175083.754187709 0
175108.755437772 0
175133.756687834 0
175158.757937897 0
175183.759187959 0
175208.760438022 0
175233.761688084 0
175258.762938147 0
175283.764188209 0
175308.765438272 0
175333.766688334 0
175358.767938397 0
175383.769188459 0
175408.770438522 0
175433.771688584 0
175458.772938647 0
175483.774188709 0
175508.775438772 0
175533.776688834 0
175558.777938897 0
175583.779188959 0
175608.780439022 0
175633.781689084 0
175658.782939147 0
175683.784189209 0
175708.785439272 0
175733.786689334 0
175758.787939397 0
175783.789189459 0
175808.790439522 0
175833.791689584 0
175858.792939647 0
175883.794189709 0
175908.795439772 0
175933.796689835 0
175958.797939897 0
175983.79918996 0
176008.800440022 0
176033.801690085 0
176058.802940147 0
176083.80419021 0
176108.805440272 0
176133.806690335 0
176158.807940397 0
176183.80919046 0
176208.810440522 0
176233.811690585 0
176258.812940647 0
176283.81419071 0
176308.815440772 0
176333.816690835 0
176358.817940897 0
176383.81919096 0
176408.820441022 0
176433.821691085 0
176458.822941147 0
176483.82419121 0
176508.825441272 0
176533.826691335 0
176558.827941397 0
176583.82919146 0
176608.830441522 0
176633.831691585 0
176658.832941647 0
176683.83419171 0
176708.835441772 0
176733.836691835 0
176758.837941897 0
176783.83919196 0
176808.840442022 0
176833.841692085 0
176858.842942147 0
176883.84419221 0
176908.845442272 0
176933.846692335 0
176958.847942397 0
176983.84919246 0
177008.850442522 0
177033.851692585 0
177058.852942647 0
177083.85419271 0
177108.855442772 0
177133.856692835 0
177158.857942897 0
177183.85919296 0
177208.860443022 0
177233.861693085 0
177258.862943147 0
177283.86419321 0
177308.865443272 0
177333.866693335 0
177358.867943397 0
177383.86919346 0
177408.870443522 0
177433.871693585 0
177458.872943647 0
177483.87419371 0
177508.875443772 0
177533.876693835 0
177558.877943897 0
177583.87919396 0
177608.880444022 0
177633.881694085 0
177658.882944147 0
177683.88419421 0
177708.885444272 0
177733.886694335 0
177758.887944397 0
177783.88919446 0
177808.890444522 0
177833.891694585 0
177858.892944647 0
177883.89419471 0
177908.895444772 0
177933.896694835 0
177958.897944897 0
177983.89919496 0
178008.900445022 0
178033.901695085 0
178058.902945147 0
178083.90419521 0
178108.905445272 0
178133.906695335 0
178158.907945397 0
178183.90919546 0
178208.910445522 0
178233.911695585 0
178258.912945647 0
178283.91419571 0
178308.915445772 0
178333.916695835 0
178358.917945897 0
178383.91919596 0
178408.920446022 0
178433.921696085 0
178458.922946147 0
178483.92419621 0
178508.925446272 0
178533.926696335 0
178558.927946397 0
178583.92919646 0
178608.930446522 0
178633.931696585 0
178658.932946647 0
178683.93419671 0
178708.935446772 0
178733.936696835 0
178758.937946897 0
178783.93919696 0
178808.940447022 0
178833.941697085 0
178858.942947147 0
178883.94419721 0
178908.945447272 0
178933.946697335 0
178958.947947397 0
178983.94919746 0
179008.950447522 0
179033.951697585 0
179058.952947647 0
179083.95419771 0
179108.955447772 0
179133.956697835 0
179158.957947897 0
179183.95919796 0
179208.960448022 0
179233.961698085 0
179258.962948147 0
179283.96419821 0
179308.965448272 0
179333.966698335 0
179358.967948397 0
179383.96919846 0
179408.970448522 0
179433.971698585 0
179458.972948647 0
179483.97419871 0
179508.975448772 0
179533.976698835 0
179558.977948897 0
179583.97919896 0
179608.980449022 0
179633.981699085 0
179658.982949147 0
179683.98419921 0
179708.985449272 0
179733.986699335 0
179758.987949397 0
179783.98919946 0
179808.990449522 0
179833.991699585 0
179858.992949647 0
179883.99419971 0
179908.995449772 0
179933.996699835 0
179958.997949897 0
179983.99919996 0
180009.000450022 0
180034.001700085 0
180059.002950147 0
180084.00420021 0
180109.005450273 0
180134.006700335 0
180159.007950398 0
180184.00920046 0
180209.010450523 0
180234.011700585 0
180259.012950648 0
180284.01420071 0
180309.015450773 0
180334.016700835 0
180359.017950898 0
180384.01920096 0
180409.020451023 0
180434.021701085 0
180459.022951148 0
180484.02420121 0
180509.025451273 0
180534.026701335 0
180559.027951398 0
180584.02920146 0
180609.030451523 0
180634.031701585 0
180659.032951648 0
180684.03420171 0
180709.035451773 0
180734.036701835 0
180759.037951898 0
180784.03920196 0
180809.040452023 0
180834.041702085 0
180859.042952148 0
180884.04420221 0
180909.045452273 0
180934.046702335 0
180959.047952398 0
180984.04920246 0
181009.050452523 0
181034.051702585 0
181059.052952648 0
181084.05420271 0
181109.055452773 0
181134.056702835 0
181159.057952898 0
181184.05920296 0
181209.060453023 0
181234.061703085 0
181259.062953148 0
181284.06420321 0
181309.065453273 0
181334.066703335 0
181359.067953398 0
181384.06920346 0
181409.070453523 0
181434.071703585 0
181459.072953648 0
181484.07420371 0
181509.075453773 0
181534.076703835 0
181559.077953898 0
181584.07920396 0
181609.080454023 0
181634.081704085 0
181659.082954148 0
181684.08420421 0
181709.085454273 0
181734.086704335 0
181759.087954398 0
181784.08920446 0
181809.090454523 0
181834.091704585 0
181859.092954648 0
181884.09420471 0
181909.095454773 0
181934.096704835 0
181959.097954898 0
181984.09920496 0
182009.100455023 0
182034.101705085 0
182059.102955148 0
182084.10420521 0
182109.105455273 0
182134.106705335 0
182159.107955398 0
182184.10920546 0
182209.110455523 0
182234.111705585 0
182259.112955648 0
182284.11420571 0
182309.115455773 0
182334.116705835 0
182359.117955898 0
182384.11920596 0
182409.120456023 0
182434.121706085 0
182459.122956148 0
182484.12420621 0
182509.125456273 0
182534.126706335 0
182559.127956398 0
182584.12920646 0
182609.130456523 0
182634.131706585 0
182659.132956648 0
182684.13420671 0
182709.135456773 0
182734.136706835 0
182759.137956898 0
182784.13920696 0
182809.140457023 0
182834.141707085 0
182859.142957148 0
182884.14420721 0
182909.145457273 0
182934.146707335 0
182959.147957398 0
182984.14920746 0
183009.150457523 0
183034.151707585 0
183059.152957648 0
183084.15420771 0
183109.155457773 0
183134.156707835 0
183159.157957898 0
183184.15920796 0
183209.160458023 0
183234.161708085 0
183259.162958148 0
183284.16420821 0
183309.165458273 0
183334.166708335 0
183359.167958398 0
183384.16920846 0
183409.170458523 0
183434.171708585 0
183459.172958648 0
183484.17420871 0
183509.175458773 0
183534.176708835 0
183559.177958898 0
183584.17920896 0
183609.180459023 0
183634.181709085 0
183659.182959148 0
183684.18420921 0
183709.185459273 0
183734.186709335 0
183759.187959398 0
183784.18920946 0
183809.190459523 0
183834.191709585 0
183859.192959648 0
183884.19420971 0
183909.195459773 0
183934.196709835 0
183959.197959898 0
183984.199209961 0
184009.200460023 0
184034.201710086 0
184059.202960148 0
184084.204210211 0
184109.205460273 0
184134.206710336 0
184159.207960398 0
184184.209210461 0
184209.210460523 0
184234.211710586 0
184259.212960648 0
184284.214210711 0
184309.215460773 0
184334.216710836 0
184359.217960898 0
184384.219210961 0
184409.220461023 0
184434.221711086 0
184459.222961148 0
184484.224211211 0
184509.225461273 0
184534.226711336 0
184559.227961398 0
184584.229211461 0
184609.230461523 0
184634.231711586 0
184659.232961648 0
184684.234211711 0
184709.235461773 0
184734.236711836 0
184759.237961898 0
184784.239211961 0
184809.240462023 0
184834.241712086 0
184859.242962148 0
184884.244212211 0
184909.245462273 0
184934.246712336 0
184959.247962398 0
184984.249212461 0
185009.250462523 0
185034.251712586 0
185059.252962648 0
185084.254212711 0
185109.255462773 0
185134.256712836 0
185159.257962898 0
185184.259212961 0
185209.260463023 0
185234.261713086 0
185259.262963148 0
185284.264213211 0
185309.265463273 0
185334.266713336 0
185359.267963398 0
185384.269213461 0
185409.270463523 0
185434.271713586 0
185459.272963648 0
185484.274213711 0
185509.275463773 0
185534.276713836 0
185559.277963898 0
185584.279213961 0
185609.280464023 0
185634.281714086 0
185659.282964148 0
185684.284214211 0
185709.285464273 0
185734.286714336 0
185759.287964398 0
185784.289214461 0
185809.290464523 0
185834.291714586 0
185859.292964648 0
185884.294214711 0
185909.295464773 0
185934.296714836 0
185959.297964898 0
185984.299214961 0
186009.300465023 0
186034.301715086 0
186059.302965148 0
186084.304215211 0
186109.305465273 0
186134.306715336 0
186159.307965398 0
186184.309215461 0
186209.310465523 0
186234.311715586 0
186259.312965648 0
186284.314215711 0
186309.315465773 0
186334.316715836 0
186359.317965898 0
186384.319215961 0
186409.320466023 0
186434.321716086 0
186459.322966148 0
186484.324216211 0
186509.325466273 0
186534.326716336 0
186559.327966398 0
186584.329216461 0
186609.330466523 0
186634.331716586 0
186659.332966648 0
186684.334216711 0
186709.335466773 0
186734.336716836 0
186759.337966898 0
186784.339216961 0
186809.340467023 0
186834.341717086 0
186859.342967148 0
186884.344217211 0
186909.345467273 0
186934.346717336 0
186959.347967398 0
186984.349217461 0
187009.350467523 0
187034.351717586 0
187059.352967648 0
187084.354217711 0
187109.355467773 0
187134.356717836 0
187159.357967898 0
187184.359217961 0
187209.360468023 0
187234.361718086 0
187259.362968148 0
187284.364218211 0
187309.365468273 0
187334.366718336 0
187359.367968398 0
187384.369218461 0
187409.370468523 0
187434.371718586 0
187459.372968648 0
187484.374218711 0
187509.375468773 0
187534.376718836 0
187559.377968898 0
187584.379218961 0
187609.380469023 0
187634.381719086 0
187659.382969148 0
187684.384219211 0
187709.385469273 0
187734.386719336 0
187759.387969398 0
187784.389219461 0
187809.390469523 0
187834.391719586 0
187859.392969648 0
187884.394219711 0
187909.395469774 0
187934.396719836 0
187959.397969899 0
187984.399219961 0
188009.400470024 0
188034.401720086 0
188059.402970149 0
188084.404220211 0
188109.405470274 0
188134.406720336 0
188159.407970399 0
188184.409220461 0
188209.410470524 0
188234.411720586 0
188259.412970649 0
188284.414220711 0
188309.415470774 0
188334.416720836 0
188359.417970899 0
188384.419220961 0
188409.420471024 0
188434.421721086 0
188459.422971149 0
188484.424221211 0
188509.425471274 0
188534.426721336 0
188559.427971399 0
188584.429221461 0
188609.430471524 0
188634.431721586 0
188659.432971649 0
188684.434221711 0
188709.435471774 0
188734.436721836 0
188759.437971899 0
188784.439221961 0
188809.440472024 0
188834.441722086 0
188859.442972149 0
188884.444222211 0
188909.445472274 0
188934.446722336 0
188959.447972399 0
188984.449222461 0
189009.450472524 0
189034.451722586 0
189059.452972649 0
189084.454222711 0
189109.455472774 0
189134.456722836 0
189159.457972899 0
189184.459222961 0
189209.460473024 0
189234.461723086 0
189259.462973149 0
189284.464223211 0
189309.465473274 0
189334.466723336 0
189359.467973399 0
189384.469223461 0
189409.470473524 0
189434.471723586 0
189459.472973649 0
189484.474223711 0
189509.475473774 0
189534.476723836 0
189559.477973899 0
189584.479223961 0
189609.480474024 0
189634.481724086 0
189659.482974149 0
189684.484224211 0
189709.485474274 0
189734.486724336 0
189759.487974399 0
189784.489224461 0
189809.490474524 0
189834.491724586 0
189859.492974649 0
189884.494224711 0
189909.495474774 0
189934.496724836 0
189959.497974899 0
189984.499224961 0
190009.500475024 0
190034.501725086 0
190059.502975149 0
190084.504225211 0
190109.505475274 0
190134.506725336 0
190159.507975399 0
190184.509225461 0
190209.510475524 0
190234.511725586 0
190259.512975649 0
190284.514225711 0
190309.515475774 0
190334.516725836 0
190359.517975899 0
190384.519225961 0
190409.520476024 0
190434.521726086 0
190459.522976149 0
190484.524226211 0
190509.525476274 0
190534.526726336 0
190559.527976399 0
190584.529226461 0
190609.530476524 0
190634.531726586 0
190659.532976649 0
190684.534226711 0
190709.535476774 0
190734.536726836 0
190759.537976899 0
190784.539226961 0
190809.540477024 0
190834.541727086 0
190859.542977149 0
190884.544227211 0
190909.545477274 0
190934.546727336 0
190959.547977399 0
190984.549227461 0
191009.550477524 0
191034.551727586 0
191059.552977649 0
191084.554227711 0
191109.555477774 0
191134.556727836 0
191159.557977899 0
191184.559227961 0
191209.560478024 0
191234.561728086 0
191259.562978149 0
191284.564228211 0
191309.565478274 0
191334.566728336 0
191359.567978399 0
191384.569228461 0
191409.570478524 0
191434.571728586 0
191459.572978649 0
191484.574228711 0
191509.575478774 0
191534.576728836 0
191559.577978899 0
191584.579228961 0
191609.580479024 0
191634.581729086 0
191659.582979149 0
191684.584229211 0
191709.585479274 0
191734.586729336 0
191759.587979399 0
191784.589229461 0
191809.590479524 0
191834.591729586 0
191859.592979649 0
191884.594229711 0
191909.595479774 0
191934.596729836 0
191959.597979899 0
191984.599229961 0
192009.600480024 0
192034.601730086 0
192059.602980149 0
192084.604230212 0
192109.605480274 0
192134.606730337 0
192159.607980399 0
192184.609230462 0
192209.610480524 0
192234.611730587 0
192259.612980649 0
192284.614230712 0
192309.615480774 0
192334.616730837 0
192359.617980899 0
192384.619230962 0
192409.620481024 0
192434.621731087 0
192459.622981149 0
192484.624231212 0
192509.625481274 0
192534.626731337 0
192559.627981399 0
192584.629231462 0
192609.630481524 0
192634.631731587 0
192659.632981649 0
192684.634231712 0
192709.635481774 0
192734.636731837 0
192759.637981899 0
192784.639231962 0
192809.640482024 0
192834.641732087 0
192859.642982149 0
192884.644232212 0
192909.645482274 0
192934.646732337 0
192959.647982399 0
192984.649232462 0
193009.650482524 0
193034.651732587 0
193059.652982649 0
193084.654232712 0
193109.655482774 0
193134.656732837 0
193159.657982899 0
193184.659232962 0
193209.660483024 0
193234.661733087 0
193259.662983149 0
193284.664233212 0
193309.665483274 0
193334.666733337 0
193359.667983399 0
193384.669233462 0
193409.670483524 0
193434.671733587 0
193459.672983649 0
193484.674233712 0
193509.675483774 0
193534.676733837 0
193559.677983899 0
193584.679233962 0
193609.680484024 0
193634.681734087 0
193659.682984149 0
193684.684234212 0
193709.685484274 0
193734.686734337 0
193759.687984399 0
193784.689234462 0
193809.690484524 0
193834.691734587 0
193859.692984649 0
193884.694234712 0
193909.695484774 0
193934.696734837 0
193959.697984899 0
193984.699234962 0
194009.700485024 0
194034.701735087 0
194059.702985149 0
194084.704235212 0
194109.705485274 0
194134.706735337 0
194159.707985399 0
194184.709235462 0
194209.710485524 0
194234.711735587 0
194259.712985649 0
194284.714235712 0
194309.715485774 0
194334.716735837 0
194359.717985899 0
194384.719235962 0
194409.720486024 0
194434.721736087 0
194459.722986149 0
194484.724236212 0
194509.725486274 0
194534.726736337 0
194559.727986399 0
194584.729236462 0
194609.730486524 0
194634.731736587 0
194659.732986649 0
194684.734236712 0
194709.735486774 0
194734.736736837 0
194759.737986899 0
194784.739236962 0
194809.740487024 0
194834.741737087 0
194859.742987149 0
194884.744237212 0
194909.745487274 0
194934.746737337 0
194959.747987399 0
194984.749237462 0
195009.750487524 0
195034.751737587 0
195059.752987649 0
195084.754237712 0
195109.755487774 0
195134.756737837 0
195159.757987899 0
195184.759237962 0
195209.760488024 0
195234.761738087 0
195259.762988149 0
195284.764238212 0
195309.765488274 0
195334.766738337 0
195359.767988399 0
195384.769238462 0
195409.770488524 0
195434.771738587 0
195459.772988649 0
195484.774238712 0
195509.775488774 0
195534.776738837 0
195559.777988899 0
195584.779238962 0
195609.780489024 0
195634.781739087 0
195659.782989149 0
195684.784239212 0
195709.785489274 0
195734.786739337 0
195759.787989399 0
195784.789239462 0
195809.790489524 0
195834.791739587 0
195859.792989649 0
195884.794239712 0
195909.795489774 0
195934.796739837 0
195959.7979899 0
195984.799239962 0
196009.800490025 0
196034.801740087 0
196059.80299015 0
196084.804240212 0
196109.805490275 0
196134.806740337 0
196159.8079904 0
196184.809240462 0
196209.810490525 0
196234.811740587 0
196259.81299065 0
196284.814240712 0
196309.815490775 0
196334.816740837 0
196359.8179909 0
196384.819240962 0
196409.820491025 0
196434.821741087 0
196459.82299115 0
196484.824241212 0
196509.825491275 0
196534.826741337 0
196559.8279914 0
196584.829241462 0
196609.830491525 0
196634.831741587 0
196659.83299165 0
196684.834241712 0
196709.835491775 0
196734.836741837 0
196759.8379919 0
196784.839241962 0
196809.840492025 0
196834.841742087 0
196859.84299215 0
196884.844242212 0
196909.845492275 0
196934.846742337 0
196959.8479924 0
196984.849242462 0
197009.850492525 0
197034.851742587 0
197059.85299265 0
197084.854242712 0
197109.855492775 0
197134.856742837 0
197159.8579929 0
197184.859242962 0
197209.860493025 0
197234.861743087 0
197259.86299315 0
197284.864243212 0
197309.865493275 0
197334.866743337 0
197359.8679934 0
197384.869243462 0
197409.870493525 0
197434.871743587 0
197459.87299365 0
197484.874243712 0
197509.875493775 0
197534.876743837 0
197559.8779939 0
197584.879243962 0
197609.880494025 0
197634.881744087 0
197659.88299415 0
197684.884244212 0
197709.885494275 0
197734.886744337 0
197759.8879944 0
197784.889244462 0
197809.890494525 0
197834.891744587 0
197859.89299465 0
197884.894244712 0
197909.895494775 0
197934.896744837 0
197959.8979949 0
197984.899244962 0
198009.900495025 0
198034.901745087 0
198059.90299515 0
198084.904245212 0
198109.905495275 0
198134.906745337 0
198159.9079954 0
198184.909245462 0
198209.910495525 0
198234.911745587 0
198259.91299565 0
198284.914245712 0
198309.915495775 0
198334.916745837 0
198359.9179959 0
198384.919245962 0
198409.920496025 0
198434.921746087 0
198459.92299615 0
198484.924246212 0
198509.925496275 0
198534.926746337 0
198559.9279964 0
198584.929246462 0
198609.930496525 0
198634.931746587 0
198659.93299665 0
198684.934246712 0
198709.935496775 0
198734.936746837 0
198759.9379969 0
198784.939246962 0
198809.940497025 0
198834.941747087 0
198859.94299715 0
198884.944247212 0
198909.945497275 0
198934.946747337 0
198959.9479974 0
198984.949247462 0
199009.950497525 0
199034.951747587 0
199059.95299765 0
199084.954247712 0
199109.955497775 0
199134.956747837 0
199159.9579979 0
199184.959247962 0
199209.960498025 0
199234.961748087 0
199259.96299815 0
199284.964248212 0
199309.965498275 0
199334.966748337 0
199359.9679984 0
199384.969248462 0
199409.970498525 0
199434.971748587 0
199459.97299865 0
199484.974248712 0
199509.975498775 0
199534.976748837 0
199559.9779989 0
199584.979248962 0
199609.980499025 0
199634.981749087 0
199659.98299915 0
199684.984249212 0
199709.985499275 0
199734.986749337 0
199759.9879994 0
199784.989249462 0
199809.990499525 0
199834.991749587 0
199859.99299965 0
199884.994249712 0
199909.995499775 0
199934.996749838 0
199959.9979999 0
199984.999249963 0
200010.000500025 0
200035.001750088 0
200060.00300015 0
200085.004250213 0
200110.005500275 0
200135.006750338 0
200160.0080004 0
200185.009250463 0
200210.010500525 0
200235.011750588 0
200260.01300065 0
200285.014250713 0
200310.015500775 0
200335.016750838 0
200360.0180009 0
200385.019250963 0
200410.020501025 0
200435.021751088 0
200460.02300115 0
200485.024251213 0
200510.025501275 0
200535.026751338 0
200560.0280014 0
200585.029251463 0
200610.030501525 0
200635.031751588 0
200660.03300165 0
200685.034251713 0
200710.035501775 0
200735.036751838 0
200760.0380019 0
200785.039251963 0
200810.040502025 0
200835.041752088 0
200860.04300215 0
200885.044252213 0
200910.045502275 0
200935.046752338 0
200960.0480024 0
200985.049252463 0
201010.050502525 0
201035.051752588 0
201060.05300265 0
201085.054252713 0
201110.055502775 0
201135.056752838 0
201160.0580029 0
201185.059252963 0
201210.060503025 0
201235.061753088 0
201260.06300315 0
201285.064253213 0
201310.065503275 0
201335.066753338 0
201360.0680034 0
201385.069253463 0
201410.070503525 0
201435.071753588 0
201460.07300365 0
201485.074253713 0
201510.075503775 0
201535.076753838 0
201560.0780039 0
201585.079253963 0
201610.080504025 0
201635.081754088 0
201660.08300415 0
201685.084254213 0
201710.085504275 0
201735.086754338 0
201760.0880044 0
201785.089254463 0
201810.090504525 0
201835.091754588 0
201860.09300465 0
201885.094254713 0
201910.095504775 0
201935.096754838 0
201960.0980049 0
201985.099254963 0
202010.100505025 0
202035.101755088 0
202060.10300515 0
202085.104255213 0
202110.105505275 0
202135.106755338 0
202160.1080054 0
202185.109255463 0
202210.110505525 0
202235.111755588 0
202260.11300565 0
202285.114255713 0
202310.115505775 0
202335.116755838 0
202360.1180059 0
202385.119255963 0
202410.120506025 0
202435.121756088 0
202460.12300615 0
202485.124256213 0
202510.125506275 0
202535.126756338 0
202560.1280064 0
202585.129256463 0
202610.130506525 0
202635.131756588 0
202660.13300665 0
202685.134256713 0
202710.135506775 0
202735.136756838 0
202760.1380069 0
202785.139256963 0
202810.140507025 0
202835.141757088 0
202860.14300715 0
202885.144257213 0
202910.145507275 0
202935.146757338 0
202960.1480074 0
202985.149257463 0
203010.150507525 0
203035.151757588 0
203060.15300765 0
203085.154257713 0
203110.155507775 0
203135.156757838 0
203160.1580079 0
203185.159257963 0
203210.160508025 0
203235.161758088 0
203260.16300815 0
203285.164258213 0
203310.165508275 0
203335.166758338 0
203360.1680084 0
203385.169258463 0
203410.170508525 0
203435.171758588 0
203460.17300865 0
203485.174258713 0
203510.175508775 0
203535.176758838 0
203560.1780089 0
203585.179258963 0
203610.180509025 0
203635.181759088 0
203660.18300915 0
203685.184259213 0
203710.185509275 0
203735.186759338 0
203760.1880094 0
203785.189259463 0
203810.190509525 0
203835.191759588 0
203860.19300965 0
203885.194259713 0
203910.195509775 0
203935.196759838 0
203960.1980099 0
203985.199259963 0
204010.200510025 0
204035.201760088 0
204060.20301015 0
204085.204260213 0
204110.205510276 0
204135.206760338 0
204160.208010401 0
204185.209260463 0
204210.210510526 0
204235.211760588 0
204260.213010651 0
204285.214260713 0
204310.215510776 0
204335.216760838 0
204360.218010901 0
204385.219260963 0
204410.220511026 0
204435.221761088 0
204460.223011151 0
204485.224261213 0
204510.225511276 0
204535.226761338 0
204560.228011401 0
204585.229261463 0
204610.230511526 0
204635.231761588 0
204660.233011651 0
204685.234261713 0
204710.235511776 0
204735.236761838 0
204760.238011901 0
204785.239261963 0
204810.240512026 0
204835.241762088 0
204860.243012151 0
204885.244262213 0
204910.245512276 0
204935.246762338 0
204960.248012401 0
204985.249262463 0
205010.250512526 0
205035.251762588 0
205060.253012651 0
205085.254262713 0
205110.255512776 0
205135.256762838 0
205160.258012901 0
205185.259262963 0
205210.260513026 0
205235.261763088 0
205260.263013151 0
205285.264263213 0
205310.265513276 0
205335.266763338 0
205360.268013401 0
205385.269263463 0
205410.270513526 0
205435.271763588 0
205460.273013651 0
205485.274263713 0
205510.275513776 0
205535.276763838 0
205560.278013901 0
205585.279263963 0
205610.280514026 0
205635.281764088 0
205660.283014151 0
205685.284264213 0
205710.285514276 0
205735.286764338 0
205760.288014401 0
205785.289264463 0
205810.290514526 0
205835.291764588 0
205860.293014651 0
205885.294264713 0
205910.295514776 0
205935.296764838 0
205960.298014901 0
205985.299264963 0
206010.300515026 0
206035.301765088 0
206060.303015151 0
206085.304265213 0
206110.305515276 0
206135.306765338 0
206160.308015401 0
206185.309265463 0
206210.310515526 0
206235.311765588 0
206260.313015651 0
206285.314265713 0
206310.315515776 0
206335.316765838 0
206360.318015901 0
206385.319265963 0
206410.320516026 0
206435.321766088 0
206460.323016151 0
206485.324266213 0
206510.325516276 0
206535.326766338 0
206560.328016401 0
206585.329266463 0
206610.330516526 0
206635.331766588 0
206660.333016651 0
206685.334266713 0
206710.335516776 0
206735.336766838 0
206760.338016901 0
206785.339266963 0
206810.340517026 0
206835.341767088 0
206860.343017151 0
206885.344267213 0
206910.345517276 0
206935.346767338 0
206960.348017401 0
206985.349267463 0
207010.350517526 0
207035.351767588 0
207060.353017651 0
207085.354267713 0
207110.355517776 0
207135.356767838 0
207160.358017901 0
207185.359267963 0
207210.360518026 0
207235.361768088 0
207260.363018151 0
207285.364268213 0
207310.365518276 0
207335.366768338 0
207360.368018401 0
207385.369268463 0
207410.370518526 0
207435.371768588 0
207460.373018651 0
207485.374268713 0
207510.375518776 0
207535.376768838 0
207560.378018901 0
207585.379268963 0
207610.380519026 0
207635.381769088 0
207660.383019151 0
207685.384269213 0
207710.385519276 0
207735.386769338 0
207760.388019401 0
207785.389269463 0
207810.390519526 0
207835.391769588 0
207860.393019651 0
207885.394269713 0
207910.395519776 0
207935.396769838 0
207960.398019901 0
207985.399269964 0
208010.400520026 0
208035.401770089 0
208060.403020151 0
208085.404270214 0
208110.405520276 0
208135.406770339 0
208160.408020401 0
208185.409270464 0
208210.410520526 0
208235.411770589 0
208260.413020651 0
208285.414270714 0
208310.415520776 0
208335.416770839 0
208360.418020901 0
208385.419270964 0
208410.420521026 0
208435.421771089 0
208460.423021151 0
208485.424271214 0
208510.425521276 0
208535.426771339 0
208560.428021401 0
208585.429271464 0
208610.430521526 0
208635.431771589 0
208660.433021651 0
208685.434271714 0
208710.435521776 0
208735.436771839 0
208760.438021901 0
208785.439271964 0
208810.440522026 0
208835.441772089 0
208860.443022151 0
208885.444272214 0
208910.445522276 0
208935.446772339 0
208960.448022401 0
208985.449272464 0
209010.450522526 0
209035.451772589 0
209060.453022651 0
209085.454272714 0
209110.455522776 0
209135.456772839 0
209160.458022901 0
209185.459272964 0
209210.460523026 0
209235.461773089 0
209260.463023151 0
209285.464273214 0
209310.465523276 0
209335.466773339 0
209360.468023401 0
209385.469273464 0
209410.470523526 0
209435.471773589 0
209460.473023651 0
209485.474273714 0
209510.475523776 0
209535.476773839 0
209560.478023901 0
209585.479273964 0
209610.480524026 0
209635.481774089 0
209660.483024151 0
209685.484274214 0
209710.485524276 0
209735.486774339 0
209760.488024401 0
209785.489274464 0
209810.490524526 0
209835.491774589 0
209860.493024651 0
209885.494274714 0
209910.495524776 0
209935.496774839 0
209960.498024901 0
209985.499274964 0
210010.500525026 0
210035.501775089 0
210060.503025151 0
210085.504275214 0
210110.505525276 0
210135.506775339 0
210160.508025401 0
210185.509275464 0
210210.510525526 0
210235.511775589 0
210260.513025651 0
210285.514275714 0
210310.515525776 0
210335.516775839 0
210360.518025901 0
210385.519275964 0
210410.520526026 0
210435.521776089 0
210460.523026151 0
210485.524276214 0
210510.525526276 0
210535.526776339 0
210560.528026401 0
210585.529276464 0
210610.530526526 0
210635.531776589 0
210660.533026651 0
210685.534276714 0
210710.535526776 0
210735.536776839 0
210760.538026901 0
210785.539276964 0
210810.540527026 0
210835.541777089 0
210860.543027151 0
210885.544277214 0
210910.545527276 0
210935.546777339 0
210960.548027401 0
210985.549277464 0
211010.550527526 0
211035.551777589 0
211060.553027651 0
211085.554277714 0
211110.555527776 0
211135.556777839 0
211160.558027901 0
211185.559277964 0
211210.560528026 0
211235.561778089 0
211260.563028151 0
211285.564278214 0
211310.565528276 0
211335.566778339 0
211360.568028401 0
211385.569278464 0
211410.570528526 0
211435.571778589 0
211460.573028651 0
211485.574278714 0
211510.575528776 0
211535.576778839 0
211560.578028901 0
211585.579278964 0
211610.580529026 0
211635.581779089 0
211660.583029151 0
211685.584279214 0
211710.585529276 0
211735.586779339 0
211760.588029401 0
211785.589279464 0
211810.590529526 0
211835.591779589 0
211860.593029651 0
211885.594279714 0
211910.595529776 0
211935.596779839 0
211960.598029902 0
211985.599279964 0
212010.600530027 0
212035.601780089 0
212060.603030152 0
212085.604280214 0
212110.605530277 0
212135.606780339 0
212160.608030402 0
212185.609280464 0
212210.610530527 0
212235.611780589 0
212260.613030652 0
212285.614280714 0
212310.615530777 0
212335.616780839 0
212360.618030902 0
212385.619280964 0
212410.620531027 0
212435.621781089 0
212460.623031152 0
212485.624281214 0
212510.625531277 0
212535.626781339 0
212560.628031402 0
212585.629281464 0
212610.630531527 0
212635.631781589 0
212660.633031652 0
212685.634281714 0
212710.635531777 0
212735.636781839 0
212760.638031902 0
212785.639281964 0
212810.640532027 0
212835.641782089 0
212860.643032152 0
212885.644282214 0
212910.645532277 0
212935.646782339 0
212960.648032402 0
212985.649282464 0
213010.650532527 0
213035.651782589 0
213060.653032652 0
213085.654282714 0
213110.655532777 0
213135.656782839 0
213160.658032902 0
213185.659282964 0
213210.660533027 0
213235.661783089 0
213260.663033152 0
213285.664283214 0
213310.665533277 0
213335.666783339 0
213360.668033402 0
213385.669283464 0
213410.670533527 0
213435.671783589 0
213460.673033652 0
213485.674283714 0
213510.675533777 0
213535.676783839 0
213560.678033902 0
213585.679283964 0
213610.680534027 0
213635.681784089 0
213660.683034152 0
213685.684284214 0
213710.685534277 0
213735.686784339 0
213760.688034402 0
213785.689284464 0
213810.690534527 0
213835.691784589 0
213860.693034652 0
213885.694284714 0
213910.695534777 0
213935.696784839 0
213960.698034902 0
213985.699284964 0
214010.700535027 0
214035.701785089 0
214060.703035152 0
214085.704285214 0
214110.705535277 0
214135.706785339 0
214160.708035402 0
214185.709285464 0
214210.710535527 0
214235.711785589 0
214260.713035652 0
214285.714285714 0
214310.715535777 0
214335.716785839 0
214360.718035902 0
214385.719285964 0
214410.720536027 0
214435.721786089 0
214460.723036152 0
214485.724286214 0
214510.725536277 0
214535.726786339 0
214560.728036402 0
214585.729286464 0
214610.730536527 0
214635.731786589 0
214660.733036652 0
214685.734286714 0
214710.735536777 0
214735.736786839 0
214760.738036902 0
214785.739286964 0
214810.740537027 0
214835.741787089 0
214860.743037152 0
214885.744287214 0
214910.745537277 0
214935.746787339 0
214960.748037402 0
214985.749287464 0
215010.750537527 0
215035.751787589 0
215060.753037652 0
215085.754287714 0
215110.755537777 0
215135.756787839 0
215160.758037902 0
215185.759287964 0
215210.760538027 0
215235.761788089 0
215260.763038152 0
215285.764288214 0
215310.765538277 0
215335.766788339 0
215360.768038402 0
215385.769288464 0
215410.770538527 0
215435.771788589 0
215460.773038652 0
215485.774288714 0
215510.775538777 0
215535.776788839 0
215560.778038902 0
215585.779288964 0
215610.780539027 0
215635.781789089 0
215660.783039152 0
215685.784289214 0
215710.785539277 0
215735.786789339 0
215760.788039402 0
215785.789289464 0
215810.790539527 0
215835.791789589 0
215860.793039652 0
215885.794289714 0
215910.795539777 0
215935.796789839 0
215960.798039902 0
215985.799289964 0
216010.800540027 0
216035.801790089 0
216060.803040152 0
216085.804290215 0
216110.805540277 0
216135.80679034 0
216160.808040402 0
216185.809290465 0
216210.810540527 0
216235.81179059 0
216260.813040652 0
216285.814290715 0
216310.815540777 0
216335.81679084 0
216360.818040902 0
216385.819290965 0
216410.820541027 0
216435.82179109 0
216460.823041152 0
216485.824291215 0
216510.825541277 0
216535.82679134 0
216560.828041402 0
216585.829291465 0
216610.830541527 0
216635.83179159 0
216660.833041652 0
216685.834291715 0
216710.835541777 0
216735.83679184 0
216760.838041902 0
216785.839291965 0
216810.840542027 0
216835.84179209 0
216860.843042152 0
216885.844292215 0
216910.845542277 0
216935.84679234 0
216960.848042402 0
216985.849292465 0
217010.850542527 0
217035.85179259 0
217060.853042652 0
217085.854292715 0
217110.855542777 0
217135.85679284 0
217160.858042902 0
217185.859292965 0
217210.860543027 0
217235.86179309 0
217260.863043152 0
217285.864293215 0
217310.865543277 0
217335.86679334 0
217360.868043402 0
217385.869293465 0
217410.870543527 0
217435.87179359 0
217460.873043652 0
217485.874293715 0
217510.875543777 0
217535.87679384 0
217560.878043902 0
217585.879293965 0
217610.880544027 0
217635.88179409 0
217660.883044152 0
217685.884294215 0
217710.885544277 0
217735.88679434 0
217760.888044402 0
217785.889294465 0
217810.890544527 0
217835.89179459 0
217860.893044652 0
217885.894294715 0
217910.895544777 0
217935.89679484 0
217960.898044902 0
217985.899294965 0
218010.900545027 0
218035.90179509 0
218060.903045152 0
218085.904295215 0
218110.905545277 0
218135.90679534 0
218160.908045402 0
218185.909295465 0
218210.910545527 0
218235.91179559 0
218260.913045652 0
218285.914295715 0
218310.915545777 0
218335.91679584 0
218360.918045902 0
218385.919295965 0
218410.920546027 0
218435.92179609 0
218460.923046152 0
218485.924296215 0
218510.925546277 0
218535.92679634 0
218560.928046402 0
218585.929296465 0
218610.930546527 0
218635.93179659 0
218660.933046652 0
218685.934296715 0
218710.935546777 0
218735.93679684 0
218760.938046902 0
218785.939296965 0
218810.940547027 0
218835.94179709 0
218860.943047152 0
218885.944297215 0
218910.945547277 0
218935.94679734 0
218960.948047402 0
218985.949297465 0
219010.950547527 0
219035.95179759 0
219060.953047652 0
219085.954297715 0
219110.955547777 0
219135.95679784 0
219160.958047902 0
219185.959297965 0
219210.960548027 0
219235.96179809 0
219260.963048152 0
219285.964298215 0
219310.965548277 0
219335.96679834 0
219360.968048402 0
219385.969298465 0
219410.970548527 0
219435.97179859 0
219460.973048652 0
219485.974298715 0
219510.975548777 0
219535.97679884 0
219560.978048902 0
219585.979298965 0
219610.980549027 0
219635.98179909 0
219660.983049152 0
219685.984299215 0
219710.985549277 0
219735.98679934 0
219760.988049402 0
219785.989299465 0
219810.990549527 0
219835.99179959 0
219860.993049652 0
219885.994299715 0
219910.995549777 0
219935.99679984 0
219960.998049903 0
219985.999299965 0
220011.000550028 0
220036.00180009 0
220061.003050153 0
220086.004300215 0
220111.005550278 0
220136.00680034 0
220161.008050403 0
220186.009300465 0
220211.010550528 0
220236.01180059 0
220261.013050653 0
220286.014300715 0
220311.015550778 0
220336.01680084 0
220361.018050903 0
220386.019300965 0
220411.020551028 0
220436.02180109 0
220461.023051153 0
220486.024301215 0
220511.025551278 0
220536.02680134 0
220561.028051403 0
220586.029301465 0
220611.030551528 0
220636.03180159 0
220661.033051653 0
220686.034301715 0
220711.035551778 0
220736.03680184 0
220761.038051903 0
220786.039301965 0
220811.040552028 0
220836.04180209 0
220861.043052153 0
220886.044302215 0
220911.045552278 0
220936.04680234 0
220961.048052403 0
220986.049302465 0
221011.050552528 0
221036.05180259 0
221061.053052653 0
221086.054302715 0
221111.055552778 0
221136.05680284 0
221161.058052903 0
221186.059302965 0
221211.060553028 0
221236.06180309 0
221261.063053153 0
221286.064303215 0
221311.065553278 0
221336.06680334 0
221361.068053403 0
221386.069303465 0
221411.070553528 0
221436.07180359 0
221461.073053653 0
221486.074303715 0
221511.075553778 0
221536.07680384 0
221561.078053903 0
221586.079303965 0
221611.080554028 0
221636.08180409 0
221661.083054153 0
221686.084304215 0
221711.085554278 0
221736.08680434 0
221761.088054403 0
221786.089304465 0
221811.090554528 0
221836.09180459 0
221861.093054653 0
221886.094304715 0
221911.095554778 0
221936.09680484 0
221961.098054903 0
221986.099304965 0
222011.100555028 0
222036.10180509 0
222061.103055153 0
222086.104305215 0
222111.105555278 0
222136.10680534 0
222161.108055403 0
222186.109305465 0
222211.110555528 0
222236.11180559 0
222261.113055653 0
222286.114305715 0
222311.115555778 0
222336.11680584 0
222361.118055903 0
222386.119305965 0
222411.120556028 0
222436.12180609 0
222461.123056153 0
222486.124306215 0
222511.125556278 0
222536.12680634 0
222561.128056403 0
222586.129306465 0
222611.130556528 0
222636.13180659 0
222661.133056653 0
222686.134306715 0
222711.135556778 0
222736.13680684 0
222761.138056903 0
222786.139306965 0
222811.140557028 0
222836.14180709 0
222861.143057153 0
222886.144307215 0
222911.145557278 0
222936.14680734 0
222961.148057403 0
222986.149307465 0
223011.150557528 0
223036.15180759 0
223061.153057653 0
223086.154307715 0
223111.155557778 0
223136.15680784 0
223161.158057903 0
223186.159307965 0
223211.160558028 0
223236.16180809 0
223261.163058153 0
223286.164308215 0
223311.165558278 0
223336.16680834 0
223361.168058403 0
223386.169308465 0
223411.170558528 0
223436.17180859 0
223461.173058653 0
223486.174308715 0
223511.175558778 0
223536.17680884 0
223561.178058903 0
223586.179308965 0
223611.180559028 0
223636.18180909 0
223661.183059153 0
223686.184309215 0
223711.185559278 0
223736.18680934 0
223761.188059403 0
223786.189309465 0
223811.190559528 0
223836.19180959 0
223861.193059653 0
223886.194309715 0
223911.195559778 0
223936.196809841 0
223961.198059903 0
223986.199309966 0
224011.200560028 0
224036.201810091 0
224061.203060153 0
224086.204310216 0
224111.205560278 0
224136.206810341 0
224161.208060403 0
224186.209310466 0
224211.210560528 0
224236.211810591 0
224261.213060653 0
224286.214310716 0
224311.215560778 0
224336.216810841 0
224361.218060903 0
224386.219310966 0
224411.220561028 0
224436.221811091 0
224461.223061153 0
224486.224311216 0
224511.225561278 0
224536.226811341 0
224561.228061403 0
224586.229311466 0
224611.230561528 0
224636.231811591 0
224661.233061653 0
224686.234311716 0
224711.235561778 0
224736.236811841 0
224761.238061903 0
224786.239311966 0
224811.240562028 0
224836.241812091 0
224861.243062153 0
224886.244312216 0
224911.245562278 0
224936.246812341 0
224961.248062403 0
224986.249312466 0
225011.250562528 0
225036.251812591 0
225061.253062653 0
225086.254312716 0
225111.255562778 0
225136.256812841 0
225161.258062903 0
225186.259312966 0
225211.260563028 0
225236.261813091 0
225261.263063153 0
225286.264313216 0
225311.265563278 0
225336.266813341 0
225361.268063403 0
225386.269313466 0
225411.270563528 0
225436.271813591 0
225461.273063653 0
225486.274313716 0
225511.275563778 0
225536.276813841 0
225561.278063903 0
225586.279313966 0
225611.280564028 0
225636.281814091 0
225661.283064153 0
225686.284314216 0
225711.285564278 0
225736.286814341 0
225761.288064403 0
225786.289314466 0
225811.290564528 0
225836.291814591 0
225861.293064653 0
225886.294314716 0
225911.295564778 0
225936.296814841 0
225961.298064903 0
225986.299314966 0
226011.300565028 0
226036.301815091 0
226061.303065153 0
226086.304315216 0
226111.305565278 0
226136.306815341 0
226161.308065403 0
226186.309315466 0
226211.310565528 0
226236.311815591 0
226261.313065653 0
226286.314315716 0
226311.315565778 0
226336.316815841 0
226361.318065903 0
226386.319315966 0
226411.320566028 0
226436.321816091 0
226461.323066153 0
226486.324316216 0
226511.325566278 0
226536.326816341 0
226561.328066403 0
226586.329316466 0
226611.330566528 0
226636.331816591 0
226661.333066653 0
226686.334316716 0
226711.335566778 0
226736.336816841 0
226761.338066903 0
226786.339316966 0
226811.340567028 0
226836.341817091 0
226861.343067153 0
226886.344317216 0
226911.345567278 0
226936.346817341 0
226961.348067403 0
226986.349317466 0
227011.350567528 0
227036.351817591 0
227061.353067653 0
227086.354317716 0
227111.355567778 0
227136.356817841 0
227161.358067903 0
227186.359317966 0
227211.360568028 0
227236.361818091 0
227261.363068153 0
227286.364318216 0
227311.365568278 0
227336.366818341 0
227361.368068403 0
227386.369318466 0
227411.370568528 0
227436.371818591 0
227461.373068653 0
227486.374318716 0
227511.375568778 0
227536.376818841 0
227561.378068903 0
227586.379318966 0
227611.380569028 0
227636.381819091 0
227661.383069153 0
227686.384319216 0
227711.385569278 0
227736.386819341 0
227761.388069403 0
227786.389319466 0
227811.390569528 0
227836.391819591 0
227861.393069653 0
227886.394319716 0
227911.395569778 0
227936.396819841 0
227961.398069903 0
227986.399319966 0
228011.400570028 0
228036.401820091 0
228061.403070153 0
228086.404320216 0
228111.405570279 0
228136.406820341 0
228161.408070404 0
228186.409320466 0
228211.410570529 0
228236.411820591 0
228261.413070654 0
228286.414320716 0
228311.415570779 0
228336.416820841 0
228361.418070904 0
228386.419320966 0
228411.420571029 0
228436.421821091 0
228461.423071154 0
228486.424321216 0
228511.425571279 0
228536.426821341 0
228561.428071404 0
228586.429321466 0
228611.430571529 0
228636.431821591 0
228661.433071654 0
228686.434321716 0
228711.435571779 0
228736.436821841 0
228761.438071904 0
228786.439321966 0
228811.440572029 0
228836.441822091 0
228861.443072154 0
228886.444322216 0
228911.445572279 0
228936.446822341 0
228961.448072404 0
228986.449322466 0
229011.450572529 0
229036.451822591 0
229061.453072654 0
229086.454322716 0
229111.455572779 0
229136.456822841 0
229161.458072904 0
229186.459322966 0
229211.460573029 0
229236.461823091 0
229261.463073154 0
229286.464323216 0
229311.465573279 0
229336.466823341 0
229361.468073404 0
229386.469323466 0
229411.470573529 0
229436.471823591 0
229461.473073654 0
229486.474323716 0
229511.475573779 0
229536.476823841 0
229561.478073904 0
229586.479323966 0
229611.480574029 0
229636.481824091 0
229661.483074154 0
229686.484324216 0
229711.485574279 0
229736.486824341 0
229761.488074404 0
229786.489324466 0
229811.490574529 0
229836.491824591 0
229861.493074654 0
229886.494324716 0
229911.495574779 0
229936.496824841 0
229961.498074904 0
229986.499324966 0
230011.500575029 0
230036.501825091 0
230061.503075154 0
230086.504325216 0
230111.505575279 0
230136.506825341 0
230161.508075404 0
230186.509325466 0
230211.510575529 0
230236.511825591 0
230261.513075654 0
230286.514325716 0
230311.515575779 0
230336.516825841 0
230361.518075904 0
230386.519325966 0
230411.520576029 0
230436.521826091 0
230461.523076154 0
230486.524326216 0
230511.525576279 0
230536.526826341 0
230561.528076404 0
230586.529326466 0
230611.530576529 0
230636.531826591 0
230661.533076654 0
230686.534326716 0
230711.535576779 0
230736.536826841 0
230761.538076904 0
230786.539326966 0
230811.540577029 0
230836.541827091 0
230861.543077154 0
230886.544327216 0
230911.545577279 0
230936.546827341 0
230961.548077404 0
230986.549327466 0
231011.550577529 0
231036.551827591 0
231061.553077654 0
231086.554327716 0
231111.555577779 0
231136.556827841 0
231161.558077904 0
231186.559327966 0
231211.560578029 0
231236.561828091 0
231261.563078154 0
231286.564328216 0
231311.565578279 0
231336.566828341 0
231361.568078404 0
231386.569328466 0
231411.570578529 0
231436.571828591 0
231461.573078654 0
231486.574328716 0
231511.575578779 0
231536.576828841 0
231561.578078904 0
231586.579328966 0
231611.580579029 0
231636.581829091 0
231661.583079154 0
231686.584329216 0
231711.585579279 0
231736.586829341 0
231761.588079404 0
231786.589329466 0
231811.590579529 0
231836.591829591 0
231861.593079654 0
231886.594329716 0
231911.595579779 0
231936.596829842 0
231961.598079904 0
231986.599329967 0
232011.600580029 0
232036.601830092 0
232061.603080154 0
232086.604330217 0
232111.605580279 0
232136.606830342 0
232161.608080404 0
232186.609330467 0
232211.610580529 0
232236.611830592 0
232261.613080654 0
232286.614330717 0
232311.615580779 0
232336.616830842 0
232361.618080904 0
232386.619330967 0
232411.620581029 0
232436.621831092 0
232461.623081154 0
232486.624331217 0
232511.625581279 0
232536.626831342 0
232561.628081404 0
232586.629331467 0
232611.630581529 0
232636.631831592 0
232661.633081654 0
232686.634331717 0
232711.635581779 0
232736.636831842 0
232761.638081904 0
232786.639331967 0
232811.640582029 0
232836.641832092 0
232861.643082154 0
232886.644332217 0
232911.645582279 0
232936.646832342 0
232961.648082404 0
232986.649332467 0
233011.650582529 0
233036.651832592 0
233061.653082654 0
233086.654332717 0
233111.655582779 0
233136.656832842 0
233161.658082904 0
233186.659332967 0
233211.660583029 0
233236.661833092 0
233261.663083154 0
233286.664333217 0
233311.665583279 0
233336.666833342 0
233361.668083404 0
233386.669333467 0
233411.670583529 0
233436.671833592 0
233461.673083654 0
233486.674333717 0
233511.675583779 0
233536.676833842 0
233561.678083904 0
233586.679333967 0
233611.680584029 0
233636.681834092 0
233661.683084154 0
233686.684334217 0
233711.685584279 0
233736.686834342 0
233761.688084404 0
233786.689334467 0
233811.690584529 0
233836.691834592 0
233861.693084654 0
233886.694334717 0
233911.695584779 0
233936.696834842 0
233961.698084904 0
233986.699334967 0
234011.700585029 0
234036.701835092 0
234061.703085154 0
234086.704335217 0
234111.705585279 0
234136.706835342 0
234161.708085404 0
234186.709335467 0
234211.710585529 0
234236.711835592 0
234261.713085654 0
234286.714335717 0
234311.715585779 0
234336.716835842 0
234361.718085904 0
234386.719335967 0
234411.720586029 0
234436.721836092 0
234461.723086154 0
234486.724336217 0
234511.725586279 0
234536.726836342 0
234561.728086404 0
234586.729336467 0
234611.730586529 0
234636.731836592 0
234661.733086654 0
234686.734336717 0
234711.735586779 0
234736.736836842 0
234761.738086904 0
234786.739336967 0
234811.740587029 0
234836.741837092 0
234861.743087154 0
234886.744337217 0
234911.745587279 0
234936.746837342 0
234961.748087404 0
234986.749337467 0
235011.750587529 0
235036.751837592 0
235061.753087654 0
235086.754337717 0
235111.755587779 0
235136.756837842 0
235161.758087904 0
235186.759337967 0
235211.760588029 0
235236.761838092 0
235261.763088154 0
235286.764338217 0
235311.765588279 0
235336.766838342 0
235361.768088404 0
235386.769338467 0
235411.770588529 0
235436.771838592 0
235461.773088654 0
235486.774338717 0
235511.775588779 0
235536.776838842 0
235561.778088904 0
235586.779338967 0
235611.780589029 0
235636.781839092 0
235661.783089154 0
235686.784339217 0
235711.785589279 0
235736.786839342 0
235761.788089404 0
235786.789339467 0
235811.790589529 0
235836.791839592 0
235861.793089654 0
235886.794339717 0
235911.795589779 0
235936.796839842 0
235961.798089905 0
235986.799339967 0
236011.80059003 0
236036.801840092 0
236061.803090155 0
236086.804340217 0
236111.80559028 0
236136.806840342 0
236161.808090405 0
236186.809340467 0
236211.81059053 0
236236.811840592 0
236261.813090655 0
236286.814340717 0
236311.81559078 0
236336.816840842 0
236361.818090905 0
236386.819340967 0
236411.82059103 0
236436.821841092 0
236461.823091155 0
236486.824341217 0
236511.82559128 0
236536.826841342 0
236561.828091405 0
236586.829341467 0
236611.83059153 0
236636.831841592 0
236661.833091655 0
236686.834341717 0
236711.83559178 0
236736.836841842 0
236761.838091905 0
236786.839341967 0
236811.84059203 0
236836.841842092 0
236861.843092155 0
236886.844342217 0
236911.84559228 0
236936.846842342 0
236961.848092405 0
236986.849342467 0
237011.85059253 0
237036.851842592 0
237061.853092655 0
237086.854342717 0
237111.85559278 0
237136.856842842 0
237161.858092905 0
237186.859342967 0
237211.86059303 0
237236.861843092 0
237261.863093155 0
237286.864343217 0
237311.86559328 0
237336.866843342 0
237361.868093405 0
237386.869343467 0
237411.87059353 0
237436.871843592 0
237461.873093655 0
237486.874343717 0
237511.87559378 0
237536.876843842 0
237561.878093905 0
237586.879343967 0
237611.88059403 0
237636.881844092 0
237661.883094155 0
237686.884344217 0
237711.88559428 0
237736.886844342 0
237761.888094405 0
237786.889344467 0
237811.89059453 0
237836.891844592 0
237861.893094655 0
237886.894344717 0
237911.89559478 0
237936.896844842 0
237961.898094905 0
237986.899344967 0
238011.90059503 0
238036.901845092 0
238061.903095155 0
238086.904345217 0
238111.90559528 0
238136.906845342 0
238161.908095405 0
238186.909345467 0
238211.91059553 0
238236.911845592 0
238261.913095655 0
238286.914345717 0
238311.91559578 0
238336.916845842 0
238361.918095905 0
238386.919345967 0
238411.92059603 0
238436.921846092 0
238461.923096155 0
238486.924346217 0
238511.92559628 0
238536.926846342 0
238561.928096405 0
238586.929346467 0
238611.93059653 0
238636.931846592 0
238661.933096655 0
238686.934346717 0
238711.93559678 0
238736.936846842 0
238761.938096905 0
238786.939346967 0
238811.94059703 0
238836.941847092 0
238861.943097155 0
238886.944347217 0
238911.94559728 0
238936.946847342 0
238961.948097405 0
238986.949347467 0
239011.95059753 0
239036.951847592 0
239061.953097655 0
239086.954347717 0
239111.95559778 0
239136.956847842 0
239161.958097905 0
239186.959347967 0
239211.96059803 0
239236.961848092 0
239261.963098155 0
239286.964348217 0
239311.96559828 0
239336.966848342 0
239361.968098405 0
239386.969348467 0
239411.97059853 0
239436.971848592 0
239461.973098655 0
239486.974348717 0
239511.97559878 0
239536.976848842 0
239561.978098905 0
239586.979348967 0
239611.98059903 0
239636.981849092 0
239661.983099155 0
239686.984349217 0
239711.98559928 0
239736.986849342 0
239761.988099405 0
239786.989349467 0
239811.99059953 0
239836.991849592 0
239861.993099655 0
239886.994349717 0
239911.99559978 0
239936.996849842 0
239961.998099905 0
239986.999349967 0
240012.00060003 0
240037.001850092 0
240062.003100155 0
240087.004350218 0
240112.00560028 0
240137.006850343 0
240162.008100405 0
240187.009350468 0
240212.01060053 0
240237.011850593 0
240262.013100655 0
240287.014350718 0
240312.01560078 0
240337.016850843 0
240362.018100905 0
240387.019350968 0
240412.02060103 0
240437.021851093 0
240462.023101155 0
240487.024351218 0
240512.02560128 0
240537.026851343 0
240562.028101405 0
240587.029351468 0
240612.03060153 0
240637.031851593 0
240662.033101655 0
240687.034351718 0
240712.03560178 0
240737.036851843 0
240762.038101905 0
240787.039351968 0
240812.04060203 0
240837.041852093 0
240862.043102155 0
240887.044352218 0
240912.04560228 0
240937.046852343 0
240962.048102405 0
240987.049352468 0
241012.05060253 0
241037.051852593 0
241062.053102655 0
241087.054352718 0
241112.05560278 0
241137.056852843 0
241162.058102905 0
241187.059352968 0
241212.06060303 0
241237.061853093 0
241262.063103155 0
241287.064353218 0
241312.06560328 0
241337.066853343 0
241362.068103405 0
241387.069353468 0
241412.07060353 0
241437.071853593 0
241462.073103655 0
241487.074353718 0
241512.07560378 0
241537.076853843 0
241562.078103905 0
241587.079353968 0
241612.08060403 0
241637.081854093 0
241662.083104155 0
241687.084354218 0
241712.08560428 0
241737.086854343 0
241762.088104405 0
241787.089354468 0
241812.09060453 0
241837.091854593 0
241862.093104655 0
241887.094354718 0
241912.09560478 0
241937.096854843 0
241962.098104905 0
241987.099354968 0
242012.10060503 0
242037.101855093 0
242062.103105155 0
242087.104355218 0
242112.10560528 0
242137.106855343 0
242162.108105405 0
242187.109355468 0
242212.11060553 0
242237.111855593 0
242262.113105655 0
242287.114355718 0
242312.11560578 0
242337.116855843 0
242362.118105905 0
242387.119355968 0
242412.12060603 0
242437.121856093 0
242462.123106155 0
242487.124356218 0
242512.12560628 0
242537.126856343 0
242562.128106405 0
242587.129356468 0
242612.13060653 0
242637.131856593 0
242662.133106655 0
242687.134356718 0
242712.13560678 0
242737.136856843 0
242762.138106905 0
242787.139356968 0
242812.14060703 0
242837.141857093 0
242862.143107155 0
242887.144357218 0
242912.14560728 0
242937.146857343 0
242962.148107405 0
242987.149357468 0
243012.15060753 0
243037.151857593 0
243062.153107655 0
243087.154357718 0
243112.15560778 0
243137.156857843 0
243162.158107905 0
243187.159357968 0
243212.16060803 0
243237.161858093 0
243262.163108155 0
243287.164358218 0
243312.16560828 0
243337.166858343 0
243362.168108405 0
243387.169358468 0
243412.17060853 0
243437.171858593 0
243462.173108655 0
243487.174358718 0
243512.17560878 0
243537.176858843 0
243562.178108905 0
243587.179358968 0
243612.18060903 0
243637.181859093 0
243662.183109155 0
243687.184359218 0
243712.18560928 0
243737.186859343 0
243762.188109405 0
243787.189359468 0
243812.19060953 0
243837.191859593 0
243862.193109655 0
243887.194359718 0
243912.19560978 0
243937.196859843 0
243962.198109906 0
243987.199359968 0
244012.200610031 0
244037.201860093 0
244062.203110156 0
244087.204360218 0
244112.205610281 0
244137.206860343 0
244162.208110406 0
244187.209360468 0
244212.210610531 0
244237.211860593 0
244262.213110656 0
244287.214360718 0
244312.215610781 0
244337.216860843 0
244362.218110906 0
244387.219360968 0
244412.220611031 0
244437.221861093 0
244462.223111156 0
244487.224361218 0
244512.225611281 0
244537.226861343 0
244562.228111406 0
244587.229361468 0
244612.230611531 0
244637.231861593 0
244662.233111656 0
244687.234361718 0
244712.235611781 0
244737.236861843 0
244762.238111906 0
244787.239361968 0
244812.240612031 0
244837.241862093 0
244862.243112156 0
244887.244362218 0
244912.245612281 0
244937.246862343 0
244962.248112406 0
244987.249362468 0
245012.250612531 0
245037.251862593 0
245062.253112656 0
245087.254362718 0
245112.255612781 0
245137.256862843 0
245162.258112906 0
245187.259362968 0
245212.260613031 0
245237.261863093 0
245262.263113156 0
245287.264363218 0
245312.265613281 0
245337.266863343 0
245362.268113406 0
245387.269363468 0
245412.270613531 0
245437.271863593 0
245462.273113656 0
245487.274363718 0
245512.275613781 0
245537.276863843 0
245562.278113906 0
245587.279363968 0
245612.280614031 0
245637.281864093 0
245662.283114156 0
245687.284364218 0
245712.285614281 0
245737.286864343 0
245762.288114406 0
245787.289364468 0
245812.290614531 0
245837.291864593 0
245862.293114656 0
245887.294364718 0
245912.295614781 0
245937.296864843 0
245962.298114906 0
245987.299364968 0
246012.300615031 0
246037.301865093 0
246062.303115156 0
246087.304365218 0
246112.305615281 0
246137.306865343 0
246162.308115406 0
246187.309365468 0
246212.310615531 0
246237.311865593 0
246262.313115656 0
246287.314365718 0
246312.315615781 0
246337.316865843 0
246362.318115906 0
246387.319365968 0
246412.320616031 0
246437.321866093 0
246462.323116156 0
246487.324366218 0
246512.325616281 0
246537.326866343 0
246562.328116406 0
246587.329366468 0
246612.330616531 0
246637.331866593 0
246662.333116656 0
246687.334366718 0
246712.335616781 0
246737.336866843 0
246762.338116906 0
246787.339366968 0
246812.340617031 0
246837.341867093 0
246862.343117156 0
246887.344367218 0
246912.345617281 0
246937.346867343 0
246962.348117406 0
246987.349367468 0
247012.350617531 0
247037.351867593 0
247062.353117656 0
247087.354367718 0
247112.355617781 0
247137.356867843 0
247162.358117906 0
247187.359367968 0
247212.360618031 0
247237.361868093 0
247262.363118156 0
247287.364368218 0
247312.365618281 0
247337.366868343 0
247362.368118406 0
247387.369368468 0
247412.370618531 0
247437.371868593 0
247462.373118656 0
247487.374368718 0
247512.375618781 0
247537.376868843 0
247562.378118906 0
247587.379368968 0
247612.380619031 0
247637.381869093 0
247662.383119156 0
247687.384369218 0
247712.385619281 0
247737.386869343 0
247762.388119406 0
247787.389369468 0
247812.390619531 0
247837.391869593 0
247862.393119656 0
247887.394369718 0
247912.395619781 0
247937.396869844 0
247962.398119906 0
247987.399369969 0
248012.400620031 0
248037.401870094 0
248062.403120156 0
248087.404370219 0
248112.405620281 0
248137.406870344 0
248162.408120406 0
248187.409370469 0
248212.410620531 0
248237.411870594 0
248262.413120656 0
248287.414370719 0
248312.415620781 0
248337.416870844 0
248362.418120906 0
248387.419370969 0
248412.420621031 0
248437.421871094 0
248462.423121156 0
248487.424371219 0
248512.425621281 0
248537.426871344 0
248562.428121406 0
248587.429371469 0
248612.430621531 0
248637.431871594 0
248662.433121656 0
248687.434371719 0
248712.435621781 0
248737.436871844 0
248762.438121906 0
248787.439371969 0
248812.440622031 0
248837.441872094 0
248862.443122156 0
248887.444372219 0
248912.445622281 0
248937.446872344 0
248962.448122406 0
248987.449372469 0
249012.450622531 0
249037.451872594 0
249062.453122656 0
249087.454372719 0
249112.455622781 0
249137.456872844 0
249162.458122906 0
249187.459372969 0
249212.460623031 0
249237.461873094 0
249262.463123156 0
249287.464373219 0
249312.465623281 0
249337.466873344 0
249362.468123406 0
249387.469373469 0
249412.470623531 0
249437.471873594 0
249462.473123656 0
249487.474373719 0
249512.475623781 0
249537.476873844 0
249562.478123906 0
249587.479373969 0
249612.480624031 0
249637.481874094 0
249662.483124156 0
249687.484374219 0
249712.485624281 0
249737.486874344 0
249762.488124406 0
249787.489374469 0
249812.490624531 0
249837.491874594 0
249862.493124656 0
249887.494374719 0
249912.495624781 0
249937.496874844 0
249962.498124906 0
249987.499374969 0
250012.500625031 0
250037.501875094 0
250062.503125156 0
250087.504375219 0
250112.505625281 0
250137.506875344 0
250162.508125406 0
250187.509375469 0
250212.510625531 0
250237.511875594 0
250262.513125656 0
250287.514375719 0
250312.515625781 0
250337.516875844 0
250362.518125906 0
250387.519375969 0
250412.520626031 0
250437.521876094 0
250462.523126156 0
250487.524376219 0
250512.525626281 0
250537.526876344 0
250562.528126406 0
250587.529376469 0
250612.530626531 0
250637.531876594 0
250662.533126656 0
250687.534376719 0
250712.535626781 0
250737.536876844 0
250762.538126906 0
250787.539376969 0
250812.540627031 0
250837.541877094 0
250862.543127156 0
250887.544377219 0
250912.545627281 0
250937.546877344 0
250962.548127406 0
250987.549377469 0
251012.550627531 0
251037.551877594 0
251062.553127656 0
251087.554377719 0
251112.555627781 0
251137.556877844 0
251162.558127906 0
251187.559377969 0
251212.560628031 0
251237.561878094 0
251262.563128156 0
251287.564378219 0
251312.565628281 0
251337.566878344 0
251362.568128406 0
251387.569378469 0
251412.570628531 0
251437.571878594 0
251462.573128656 0
251487.574378719 0
251512.575628781 0
251537.576878844 0
251562.578128906 0
251587.579378969 0
251612.580629031 0
251637.581879094 0
251662.583129156 0
251687.584379219 0
251712.585629281 0
251737.586879344 0
251762.588129406 0
251787.589379469 0
251812.590629531 0
251837.591879594 0
251862.593129656 0
251887.594379719 0
251912.595629781 0
251937.596879844 0
251962.598129906 0
251987.599379969 0
252012.600630031 0
252037.601880094 0
252062.603130156 0
252087.604380219 0
252112.605630282 0
252137.606880344 0
252162.608130407 0
252187.609380469 0
252212.610630532 0
252237.611880594 0
252262.613130657 0
252287.614380719 0
252312.615630782 0
252337.616880844 0
252362.618130907 0
252387.619380969 0
252412.620631032 0
252437.621881094 0
252462.623131157 0
252487.624381219 0
252512.625631282 0
252537.626881344 0
252562.628131407 0
252587.629381469 0
252612.630631532 0
252637.631881594 0
252662.633131657 0
252687.634381719 0
252712.635631782 0
252737.636881844 0
252762.638131907 0
252787.639381969 0
252812.640632032 0
252837.641882094 0
252862.643132157 0
252887.644382219 0
252912.645632282 0
252937.646882344 0
252962.648132407 0
252987.649382469 0
253012.650632532 0
253037.651882594 0
253062.653132657 0
253087.654382719 0
253112.655632782 0
253137.656882844 0
253162.658132907 0
253187.659382969 0
253212.660633032 0
253237.661883094 0
253262.663133157 0
253287.664383219 0
253312.665633282 0
253337.666883344 0
253362.668133407 0
253387.669383469 0
253412.670633532 0
253437.671883594 0
253462.673133657 0
253487.674383719 0
253512.675633782 0
253537.676883844 0
253562.678133907 0
253587.679383969 0
253612.680634032 0
253637.681884094 0
253662.683134157 0
253687.684384219 0
253712.685634282 0
253737.686884344 0
253762.688134407 0
253787.689384469 0
253812.690634532 0
253837.691884594 0
253862.693134657 0
253887.694384719 0
253912.695634782 0
253937.696884844 0
253962.698134907 0
253987.699384969 0
254012.700635032 0
254037.701885094 0
254062.703135157 0
254087.704385219 0
254112.705635282 0
254137.706885344 0
254162.708135407 0
254187.709385469 0
254212.710635532 0
254237.711885594 0
254262.713135657 0
254287.714385719 0
254312.715635782 0
254337.716885844 0
254362.718135907 0
254387.719385969 0
254412.720636032 0
254437.721886094 0
254462.723136157 0
254487.724386219 0
254512.725636282 0
254537.726886344 0
254562.728136407 0
254587.729386469 0
254612.730636532 0
254637.731886594 0
254662.733136657 0
254687.734386719 0
254712.735636782 0
254737.736886844 0
254762.738136907 0
254787.739386969 0
254812.740637032 0
254837.741887094 0
254862.743137157 0
254887.744387219 0
254912.745637282 0
254937.746887344 0
254962.748137407 0
254987.749387469 0
255012.750637532 0
255037.751887594 0
255062.753137657 0
255087.754387719 0
255112.755637782 0
255137.756887844 0
255162.758137907 0
255187.759387969 0
255212.760638032 0
255237.761888094 0
255262.763138157 0
255287.764388219 0
255312.765638282 0
255337.766888344 0
255362.768138407 0
255387.769388469 0
255412.770638532 0
255437.771888594 0
255462.773138657 0
255487.774388719 0
255512.775638782 0
255537.776888844 0
255562.778138907 0
255587.779388969 0
255612.780639032 0
255637.781889094 0
255662.783139157 0
255687.784389219 0
255712.785639282 0
255737.786889344 0
255762.788139407 0
255787.789389469 0
255812.790639532 0
255837.791889594 0
255862.793139657 0
255887.794389719 0
255912.795639782 0
255937.796889845 0
255962.798139907 0
255987.79938997 0
256012.800640032 0
256037.801890095 0
256062.803140157 0
256087.80439022 0
256112.805640282 0
256137.806890345 0
256162.808140407 0
256187.80939047 0
256212.810640532 0
256237.811890595 0
256262.813140657 0
256287.81439072 0
256312.815640782 0
256337.816890845 0
256362.818140907 0
256387.81939097 0
256412.820641032 0
256437.821891095 0
256462.823141157 0
256487.82439122 0
256512.825641282 0
256537.826891345 0
256562.828141407 0
256587.82939147 0
256612.830641532 0
256637.831891595 0
256662.833141657 0
256687.83439172 0
256712.835641782 0
256737.836891845 0
256762.838141907 0
256787.83939197 0
256812.840642032 0
256837.841892095 0
256862.843142157 0
256887.84439222 0
256912.845642282 0
256937.846892345 0
256962.848142407 0
256987.84939247 0
257012.850642532 0
257037.851892595 0
257062.853142657 0
257087.85439272 0
257112.855642782 0
257137.856892845 0
257162.858142907 0
257187.85939297 0
257212.860643032 0
257237.861893095 0
257262.863143157 0
257287.86439322 0
257312.865643282 0
257337.866893345 0
257362.868143407 0
257387.86939347 0
257412.870643532 0
257437.871893595 0
257462.873143657 0
257487.87439372 0
257512.875643782 0
257537.876893845 0
257562.878143907 0
257587.87939397 0
257612.880644032 0
257637.881894095 0
257662.883144157 0
257687.88439422 0
257712.885644282 0
257737.886894345 0
257762.888144407 0
257787.88939447 0
257812.890644532 0
257837.891894595 0
257862.893144657 0
257887.89439472 0
257912.895644782 0
257937.896894845 0
257962.898144907 0
257987.89939497 0
258012.900645032 0
258037.901895095 0
258062.903145157 0
258087.90439522 0
258112.905645282 0
258137.906895345 0
258162.908145407 0
258187.90939547 0
258212.910645532 0
258237.911895595 0
258262.913145657 0
258287.91439572 0
258312.915645782 0
258337.916895845 0
258362.918145907 0
258387.91939597 0
258412.920646032 0
258437.921896095 0
258462.923146157 0
258487.92439622 0
258512.925646282 0
258537.926896345 0
258562.928146407 0
258587.92939647 0
258612.930646532 0
258637.931896595 0
258662.933146657 0
258687.93439672 0
258712.935646782 0
258737.936896845 0
258762.938146907 0
258787.93939697 0
258812.940647032 0
258837.941897095 0
258862.943147157 0
258887.94439722 0
258912.945647282 0
258937.946897345 0
258962.948147407 0
258987.94939747 0
259012.950647532 0
259037.951897595 0
259062.953147657 0
259087.95439772 0
259112.955647782 0
259137.956897845 0
259162.958147907 0
259187.95939797 0
259212.960648032 0
259237.961898095 0
259262.963148157 0
259287.96439822 0
259312.965648282 0
259337.966898345 0
259362.968148407 0
259387.96939847 0
259412.970648532 0
259437.971898595 0
259462.973148657 0
259487.97439872 0
259512.975648782 0
259537.976898845 0
259562.978148907 0
259587.97939897 0
259612.980649032 0
259637.981899095 0
259662.983149157 0
259687.98439922 0
259712.985649282 0
259737.986899345 0
259762.988149407 0
259787.98939947 0
259812.990649532 0
259837.991899595 0
259862.993149657 0
259887.99439972 0
259912.995649782 0
259937.996899845 0
259962.998149908 0
259987.99939997 0
260013.000650033 0
260038.001900095 0
260063.003150158 0
260088.00440022 0
260113.005650283 0
260138.006900345 0
260163.008150408 0
260188.00940047 0
260213.010650533 0
260238.011900595 0
260263.013150658 0
260288.01440072 0
260313.015650783 0
260338.016900845 0
260363.018150908 0
260388.01940097 0
260413.020651033 0
260438.021901095 0
260463.023151158 0
260488.02440122 0
260513.025651283 0
260538.026901345 0
260563.028151408 0
260588.02940147 0
260613.030651533 0
260638.031901595 0
260663.033151658 0
260688.03440172 0
260713.035651783 0
260738.036901845 0
260763.038151908 0
260788.03940197 0
260813.040652033 0
260838.041902095 0
260863.043152158 0
260888.04440222 0
260913.045652283 0
260938.046902345 0
260963.048152408 0
260988.04940247 0
261013.050652533 0
261038.051902595 0
261063.053152658 0
261088.05440272 0
261113.055652783 0
261138.056902845 0
261163.058152908 0
261188.05940297 0
261213.060653033 0
261238.061903095 0
261263.063153158 0
261288.06440322 0
261313.065653283 0
261338.066903345 0
261363.068153408 0
261388.06940347 0
261413.070653533 0
261438.071903595 0
261463.073153658 0
261488.07440372 0
261513.075653783 0
261538.076903845 0
261563.078153908 0
261588.07940397 0
261613.080654033 0
261638.081904095 0
261663.083154158 0
261688.08440422 0
261713.085654283 0
261738.086904345 0
261763.088154408 0
261788.08940447 0
261813.090654533 0
261838.091904595 0
261863.093154658 0
261888.09440472 0
261913.095654783 0
261938.096904845 0
261963.098154908 0
261988.09940497 0
262013.100655033 0
262038.101905095 0
262063.103155158 0
262088.10440522 0
262113.105655283 0
262138.106905345 0
262163.108155408 0
262188.10940547 0
262213.110655533 0
262238.111905595 0
262263.113155658 0
262288.11440572 0
262313.115655783 0
262338.116905845 0
262363.118155908 0
262388.11940597 0
262413.120656033 0
262438.121906095 0
262463.123156158 0
262488.12440622 0
262513.125656283 0
262538.126906345 0
262563.128156408 0
262588.12940647 0
262613.130656533 0
262638.131906595 0
262663.133156658 0
262688.13440672 0
262713.135656783 0
262738.136906845 0
262763.138156908 0
262788.13940697 0
262813.140657033 0
262838.141907095 0
262863.143157158 0
262888.14440722 0
262913.145657283 0
262938.146907345 0
262963.148157408 0
262988.14940747 0
263013.150657533 0
263038.151907595 0
263063.153157658 0
263088.15440772 0
263113.155657783 0
263138.156907845 0
263163.158157908 0
263188.15940797 0
263213.160658033 0
263238.161908095 0
263263.163158158 0
263288.16440822 0
263313.165658283 0
263338.166908345 0
263363.168158408 0
263388.16940847 0
263413.170658533 0
263438.171908595 0
263463.173158658 0
263488.17440872 0
263513.175658783 0
263538.176908845 0
263563.178158908 0
263588.17940897 0
263613.180659033 0
263638.181909095 0
263663.183159158 0
263688.18440922 0
263713.185659283 0
263738.186909345 0
263763.188159408 0
263788.18940947 0
263813.190659533 0
263838.191909595 0
263863.193159658 0
263888.19440972 0
263913.195659783 0
263938.196909846 0
263963.198159908 0
263988.19940997 0
264013.200660033 0
264038.201910096 0
264063.203160158 0
264088.204410221 0
264113.205660283 0
264138.206910346 0
264163.208160408 0
264188.209410471 0
264213.210660533 0
264238.211910596 0
264263.213160658 0
264288.214410721 0
264313.215660783 0
264338.216910846 0
264363.218160908 0
264388.219410971 0
264413.220661033 0
264438.221911096 0
264463.223161158 0
264488.224411221 0
264513.225661283 0
264538.226911346 0
264563.228161408 0
264588.229411471 0
264613.230661533 0
264638.231911596 0
264663.233161658 0
264688.234411721 0
264713.235661783 0
264738.236911846 0
264763.238161908 0
264788.239411971 0
264813.240662033 0
264838.241912096 0
264863.243162158 0
264888.244412221 0
264913.245662283 0
264938.246912346 0
264963.248162408 0
264988.249412471 0
265013.250662533 0
265038.251912596 0
265063.253162658 0
265088.254412721 0
265113.255662783 0
265138.256912846 0
265163.258162908 0
265188.259412971 0
265213.260663033 0
265238.261913096 0
265263.263163158 0
265288.264413221 0
265313.265663283 0
265338.266913346 0
265363.268163408 0
265388.269413471 0
265413.270663533 0
265438.271913596 0
265463.273163658 0
265488.274413721 0
265513.275663783 0
265538.276913846 0
265563.278163908 0
265588.279413971 0
265613.280664033 0
265638.281914096 0
265663.283164158 0
265688.284414221 0
265713.285664283 0
265738.286914346 0
265763.288164408 0
265788.289414471 0
265813.290664533 0
265838.291914596 0
265863.293164658 0
265888.294414721 0
265913.295664783 0
265938.296914846 0
265963.298164908 0
265988.299414971 0
266013.300665033 0
266038.301915096 0
266063.303165158 0
266088.304415221 0
266113.305665283 0
266138.306915346 0
266163.308165408 0
266188.309415471 0
266213.310665533 0
266238.311915596 0
266263.313165658 0
266288.314415721 0
266313.315665783 0
266338.316915846 0
266363.318165908 0
266388.319415971 0
266413.320666033 0
266438.321916096 0
266463.323166158 0
266488.324416221 0
266513.325666283 0
266538.326916346 0
266563.328166408 0
266588.329416471 0
266613.330666533 0
266638.331916596 0
266663.333166658 0
266688.334416721 0
266713.335666783 0
266738.336916846 0
266763.338166908 0
266788.339416971 0
266813.340667033 0
266838.341917096 0
266863.343167158 0
266888.344417221 0
266913.345667283 0
266938.346917346 0
266963.348167408 0
266988.349417471 0
267013.350667533 0
267038.351917596 0
267063.353167658 0
267088.354417721 0
267113.355667783 0
267138.356917846 0
267163.358167908 0
267188.359417971 0
267213.360668033 0
267238.361918096 0
267263.363168158 0
267288.364418221 0
267313.365668283 0
267338.366918346 0
267363.368168408 0
267388.369418471 0
267413.370668533 0
267438.371918596 0
267463.373168658 0
267488.374418721 0
267513.375668783 0
267538.376918846 0
267563.378168908 0
267588.379418971 0
267613.380669033 0
267638.381919096 0
267663.383169158 0
267688.384419221 0
267713.385669283 0
267738.386919346 0
267763.388169408 0
267788.389419471 0
267813.390669533 0
267838.391919596 0
267863.393169658 0
267888.394419721 0
267913.395669783 0
267938.396919846 0
267963.398169909 0
267988.399419971 0
268013.400670033 0
268038.401920096 0
268063.403170159 0
268088.404420221 0
268113.405670284 0
268138.406920346 0
268163.408170409 0
268188.409420471 0
268213.410670534 0
268238.411920596 0
268263.413170659 0
268288.414420721 0
268313.415670784 0
268338.416920846 0
268363.418170909 0
268388.419420971 0
268413.420671034 0
268438.421921096 0
268463.423171159 0
268488.424421221 0
268513.425671284 0
268538.426921346 0
268563.428171409 0
268588.429421471 0
268613.430671534 0
268638.431921596 0
268663.433171659 0
268688.434421721 0
268713.435671784 0
268738.436921846 0
268763.438171909 0
268788.439421971 0
268813.440672034 0
268838.441922096 0
268863.443172159 0
268888.444422221 0
268913.445672284 0
268938.446922346 0
268963.448172409 0
268988.449422471 0
269013.450672534 0
269038.451922596 0
269063.453172659 0
269088.454422721 0
269113.455672784 0
269138.456922846 0
269163.458172909 0
269188.459422971 0
269213.460673034 0
269238.461923096 0
269263.463173159 0
269288.464423221 0
269313.465673284 0
269338.466923346 0
269363.468173409 0
269388.469423471 0
269413.470673534 0
269438.471923596 0
269463.473173659 0
269488.474423721 0
269513.475673784 0
269538.476923846 0
269563.478173909 0
269588.479423971 0
269613.480674034 0
269638.481924096 0
269663.483174159 0
269688.484424221 0
269713.485674284 0
269738.486924346 0
269763.488174409 0
269788.489424471 0
269813.490674534 0
269838.491924596 0
269863.493174659 0
269888.494424721 0
269913.495674784 0
269938.496924846 0
269963.498174909 0
269988.499424971 0
270013.500675034 0
270038.501925096 0
270063.503175159 0
270088.504425221 0
270113.505675284 0
270138.506925346 0
270163.508175409 0
270188.509425471 0
270213.510675534 0
270238.511925596 0
270263.513175659 0
270288.514425721 0
270313.515675784 0
270338.516925846 0
270363.518175909 0
270388.519425971 0
270413.520676034 0
270438.521926096 0
270463.523176159 0
270488.524426221 0
270513.525676284 0
270538.526926346 0
270563.528176409 0
270588.529426471 0
270613.530676534 0
270638.531926596 0
270663.533176659 0
270688.534426721 0
270713.535676784 0
270738.536926846 0
270763.538176909 0
270788.539426971 0
270813.540677034 0
270838.541927096 0
270863.543177159 0
270888.544427221 0
270913.545677284 0
270938.546927346 0
270963.548177409 0
270988.549427471 0
271013.550677534 0
271038.551927596 0
271063.553177659 0
271088.554427721 0
271113.555677784 0
271138.556927846 0
271163.558177909 0
271188.559427971 0
271213.560678034 0
271238.561928096 0
271263.563178159 0
271288.564428221 0
271313.565678284 0
271338.566928346 0
271363.568178409 0
271388.569428471 0
271413.570678534 0
271438.571928596 0
271463.573178659 0
271488.574428721 0
271513.575678784 0
271538.576928846 0
271563.578178909 0
271588.579428971 0
271613.580679034 0
271638.581929096 0
271663.583179159 0
271688.584429221 0
271713.585679284 0
271738.586929346 0
271763.588179409 0
271788.589429471 0
271813.590679534 0
271838.591929597 0
271863.593179659 0
271888.594429721 0
271913.595679784 0
271938.596929847 0
271963.598179909 0
271988.599429971 0
272013.600680034 0
272038.601930097 0
272063.603180159 0
272088.604430221 0
272113.605680284 0
272138.606930347 0
272163.608180409 0
272188.609430472 0
272213.610680534 0
272238.611930597 0
272263.613180659 0
272288.614430722 0
272313.615680784 0
272338.616930847 0
272363.618180909 0
272388.619430972 0
272413.620681034 0
272438.621931097 0
272463.623181159 0
272488.624431222 0
272513.625681284 0
272538.626931347 0
272563.628181409 0
272588.629431472 0
272613.630681534 0
272638.631931597 0
272663.633181659 0
272688.634431722 0
272713.635681784 0
272738.636931847 0
272763.638181909 0
272788.639431972 0
272813.640682034 0
272838.641932097 0
272863.643182159 0
272888.644432222 0
272913.645682284 0
272938.646932347 0
272963.648182409 0
272988.649432472 0
273013.650682534 0
273038.651932597 0
273063.653182659 0
273088.654432722 0
273113.655682784 0
273138.656932847 0
273163.658182909 0
273188.659432972 0
273213.660683034 0
273238.661933097 0
273263.663183159 0
273288.664433222 0
273313.665683284 0
273338.666933347 0
273363.668183409 0
273388.669433472 0
273413.670683534 0
273438.671933597 0
273463.673183659 0
273488.674433722 0
273513.675683784 0
273538.676933847 0
273563.678183909 0
273588.679433972 0
273613.680684034 0
273638.681934097 0
273663.683184159 0
273688.684434222 0
273713.685684284 0
273738.686934347 0
273763.688184409 0
273788.689434472 0
273813.690684534 0
273838.691934597 0
273863.693184659 0
273888.694434722 0
273913.695684784 0
273938.696934847 0
273963.698184909 0
273988.699434972 0
274013.700685034 0
274038.701935097 0
274063.703185159 0
274088.704435222 0
274113.705685284 0
274138.706935347 0
274163.708185409 0
274188.709435472 0
274213.710685534 0
274238.711935597 0
274263.713185659 0
274288.714435722 0
274313.715685784 0
274338.716935847 0
274363.718185909 0
274388.719435972 0
274413.720686034 0
274438.721936097 0
274463.723186159 0
274488.724436222 0
274513.725686284 0
274538.726936347 0
274563.728186409 0
274588.729436472 0
274613.730686534 0
274638.731936597 0
274663.733186659 0
274688.734436722 0
274713.735686784 0
274738.736936847 0
274763.738186909 0
274788.739436972 0
274813.740687034 0
274838.741937097 0
274863.743187159 0
274888.744437222 0
274913.745687284 0
274938.746937347 0
274963.748187409 0
274988.749437472 0
275013.750687534 0
275038.751937597 0
275063.753187659 0
275088.754437722 0
275113.755687784 0
275138.756937847 0
275163.758187909 0
275188.759437972 0
275213.760688034 0
275238.761938097 0
275263.763188159 0
275288.764438222 0
275313.765688284 0
275338.766938347 0
275363.768188409 0
275388.769438472 0
275413.770688534 0
275438.771938597 0
275463.773188659 0
275488.774438722 0
275513.775688784 0
275538.776938847 0
275563.778188909 0
275588.779438972 0
275613.780689034 0
275638.781939097 0
275663.783189159 0
275688.784439222 0
275713.785689284 0
275738.786939347 0
275763.788189409 0
275788.789439472 0
275813.790689534 0
275838.791939597 0
275863.793189659 0
275888.794439722 0
275913.795689785 0
275938.796939847 0
275963.798189909 0
275988.799439972 0
276013.800690035 0
276038.801940097 0
276063.803190159 0
276088.804440222 0
276113.805690285 0
276138.806940347 0
276163.80819041 0
276188.809440472 0
276213.810690535 0
276238.811940597 0
276263.81319066 0
276288.814440722 0
276313.815690785 0
276338.816940847 0
276363.81819091 0
276388.819440972 0
276413.820691035 0
276438.821941097 0
276463.82319116 0
276488.824441222 0
276513.825691285 0
276538.826941347 0
276563.82819141 0
276588.829441472 0
276613.830691535 0
276638.831941597 0
276663.83319166 0
276688.834441722 0
276713.835691785 0
276738.836941847 0
276763.83819191 0
276788.839441972 0
276813.840692035 0
276838.841942097 0
276863.84319216 0
276888.844442222 0
276913.845692285 0
276938.846942347 0
276963.84819241 0
276988.849442472 0
277013.850692535 0
277038.851942597 0
277063.85319266 0
277088.854442722 0
277113.855692785 0
277138.856942847 0
277163.85819291 0
277188.859442972 0
277213.860693035 0
277238.861943097 0
277263.86319316 0
277288.864443222 0
277313.865693285 0
277338.866943347 0
277363.86819341 0
277388.869443472 0
277413.870693535 0
277438.871943597 0
277463.87319366 0
277488.874443722 0
277513.875693785 0
277538.876943847 0
277563.87819391 0
277588.879443972 0
277613.880694035 0
277638.881944097 0
277663.88319416 0
277688.884444222 0
277713.885694285 0
277738.886944347 0
277763.88819441 0
277788.889444472 0
277813.890694535 0
277838.891944597 0
277863.89319466 0
277888.894444722 0
277913.895694785 0
277938.896944847 0
277963.89819491 0
277988.899444972 0
278013.900695035 0
278038.901945097 0
278063.90319516 0
278088.904445222 0
278113.905695285 0
278138.906945347 0
278163.90819541 0
278188.909445472 0
278213.910695535 0
278238.911945597 0
278263.91319566 0
278288.914445722 0
278313.915695785 0
278338.916945847 0
278363.91819591 0
278388.919445972 0
278413.920696035 0
278438.921946097 0
278463.92319616 0
278488.924446222 0
278513.925696285 0
278538.926946347 0
278563.92819641 0
278588.929446472 0
278613.930696535 0
278638.931946597 0
278663.93319666 0
278688.934446722 0
278713.935696785 0
278738.936946847 0
278763.93819691 0
278788.939446972 0
278813.940697035 0
278838.941947097 0
278863.94319716 0
278888.944447222 0
278913.945697285 0
278938.946947347 0
278963.94819741 0
278988.949447472 0
279013.950697535 0
279038.951947597 0
279063.95319766 0
279088.954447722 0
279113.955697785 0
279138.956947847 0
279163.95819791 0
279188.959447972 0
279213.960698035 0
279238.961948097 0
279263.96319816 0
279288.964448222 0
279313.965698285 0
279338.966948347 0
279363.96819841 0
279388.969448472 0
279413.970698535 0
279438.971948597 0
279463.97319866 0
279488.974448722 0
279513.975698785 0
279538.976948847 0
279563.97819891 0
279588.979448972 0
279613.980699035 0
279638.981949097 0
279663.98319916 0
279688.984449222 0
279713.985699285 0
279738.986949347 0
279763.98819941 0
279788.989449472 0
279813.990699535 0
279838.991949597 0
279863.99319966 0
279888.994449722 0
279913.995699785 0
279938.996949848 0
279963.99819991 0
279988.999449972 0
280014.000700035 0
280039.001950098 0
280064.00320016 0
280089.004450223 0
280114.005700285 0
280139.006950348 0
280164.00820041 0
280189.009450473 0
280214.010700535 0
280239.011950598 0
280264.01320066 0
280289.014450723 0
280314.015700785 0
280339.016950848 0
280364.01820091 0
280389.019450973 0
280414.020701035 0
280439.021951098 0
280464.02320116 0
280489.024451223 0
280514.025701285 0
280539.026951348 0
280564.02820141 0
280589.029451473 0
280614.030701535 0
280639.031951598 0
280664.03320166 0
280689.034451723 0
280714.035701785 0
280739.036951848 0
280764.03820191 0
280789.039451973 0
280814.040702035 0
280839.041952098 0
280864.04320216 0
280889.044452223 0
280914.045702285 0
280939.046952348 0
280964.04820241 0
280989.049452473 0
281014.050702535 0
281039.051952598 0
281064.05320266 0
281089.054452723 0
281114.055702785 0
281139.056952848 0
281164.05820291 0
281189.059452973 0
281214.060703035 0
281239.061953098 0
281264.06320316 0
281289.064453223 0
281314.065703285 0
281339.066953348 0
281364.06820341 0
281389.069453473 0
281414.070703535 0
281439.071953598 0
281464.07320366 0
281489.074453723 0
281514.075703785 0
281539.076953848 0
281564.07820391 0
281589.079453973 0
281614.080704035 0
281639.081954098 0
281664.08320416 0
281689.084454223 0
281714.085704285 0
281739.086954348 0
281764.08820441 0
281789.089454473 0
281814.090704535 0
281839.091954598 0
281864.09320466 0
281889.094454723 0
281914.095704785 0
281939.096954848 0
281964.09820491 0
281989.099454973 0
282014.100705035 0
282039.101955098 0
282064.10320516 0
282089.104455223 0
282114.105705285 0
282139.106955348 0
282164.10820541 0
282189.109455473 0
282214.110705535 0
282239.111955598 0
282264.11320566 0
282289.114455723 0
282314.115705785 0
282339.116955848 0
282364.11820591 0
282389.119455973 0
282414.120706035 0
282439.121956098 0
282464.12320616 0
282489.124456223 0
282514.125706285 0
282539.126956348 0
282564.12820641 0
282589.129456473 0
282614.130706535 0
282639.131956598 0
282664.13320666 0
282689.134456723 0
282714.135706785 0
282739.136956848 0
282764.13820691 0
282789.139456973 0
282814.140707035 0
282839.141957098 0
282864.14320716 0
282889.144457223 0
282914.145707285 0
282939.146957348 0
282964.14820741 0
282989.149457473 0
283014.150707535 0
283039.151957598 0
283064.15320766 0
283089.154457723 0
283114.155707785 0
283139.156957848 0
283164.15820791 0
283189.159457973 0
283214.160708035 0
283239.161958098 0
283264.16320816 0
283289.164458223 0
283314.165708285 0
283339.166958348 0
283364.16820841 0
283389.169458473 0
283414.170708535 0
283439.171958598 0
283464.17320866 0
283489.174458723 0
283514.175708785 0
283539.176958848 0
283564.17820891 0
283589.179458973 0
283614.180709035 0
283639.181959098 0
283664.18320916 0
283689.184459223 0
283714.185709285 0
283739.186959348 0
283764.18820941 0
283789.189459473 0
283814.190709536 0
283839.191959598 0
283864.19320966 0
283889.194459723 0
283914.195709786 0
283939.196959848 0
283964.19820991 0
283989.199459973 0
284014.200710036 0
284039.201960098 0
284064.20321016 0
284089.204460223 0
284114.205710286 0
284139.206960348 0
284164.20821041 0
284189.209460473 0
284214.210710536 0
284239.211960598 0
284264.213210661 0
284289.214460723 0
284314.215710786 0
284339.216960848 0
284364.218210911 0
284389.219460973 0
284414.220711036 0
284439.221961098 0
284464.223211161 0
284489.224461223 0
284514.225711286 0
284539.226961348 0
284564.228211411 0
284589.229461473 0
284614.230711536 0
284639.231961598 0
284664.233211661 0
284689.234461723 0
284714.235711786 0
284739.236961848 0
284764.238211911 0
284789.239461973 0
284814.240712036 0
284839.241962098 0
284864.243212161 0
284889.244462223 0
284914.245712286 0
284939.246962348 0
284964.248212411 0
284989.249462473 0
285014.250712536 0
285039.251962598 0
285064.253212661 0
285089.254462723 0
285114.255712786 0
285139.256962848 0
285164.258212911 0
285189.259462973 0
285214.260713036 0
285239.261963098 0
285264.263213161 0
285289.264463223 0
285314.265713286 0
285339.266963348 0
285364.268213411 0
285389.269463473 0
285414.270713536 0
285439.271963598 0
285464.273213661 0
285489.274463723 0
285514.275713786 0
285539.276963848 0
285564.278213911 0
285589.279463973 0
285614.280714036 0
285639.281964098 0
285664.283214161 0
285689.284464223 0
285714.285714286 0
285739.286964348 0
285764.288214411 0
285789.289464473 0
285814.290714536 0
285839.291964598 0
285864.293214661 0
285889.294464723 0
285914.295714786 0
285939.296964848 0
285964.298214911 0
285989.299464973 0
286014.300715036 0
286039.301965098 0
286064.303215161 0
286089.304465223 0
286114.305715286 0
286139.306965348 0
286164.308215411 0
286189.309465473 0
286214.310715536 0
286239.311965598 0
286264.313215661 0
286289.314465723 0
286314.315715786 0
286339.316965848 0
286364.318215911 0
286389.319465973 0
286414.320716036 0
286439.321966098 0
286464.323216161 0
286489.324466223 0
286514.325716286 0
286539.326966348 0
286564.328216411 0
286589.329466473 0
286614.330716536 0
286639.331966598 0
286664.333216661 0
286689.334466723 0
286714.335716786 0
286739.336966848 0
286764.338216911 0
286789.339466973 0
286814.340717036 0
286839.341967098 0
286864.343217161 0
286889.344467223 0
286914.345717286 0
286939.346967348 0
286964.348217411 0
286989.349467473 0
287014.350717536 0
287039.351967598 0
287064.353217661 0
287089.354467723 0
287114.355717786 0
287139.356967848 0
287164.358217911 0
287189.359467973 0
287214.360718036 0
287239.361968098 0
287264.363218161 0
287289.364468223 0
287314.365718286 0
287339.366968348 0
287364.368218411 0
287389.369468473 0
287414.370718536 0
287439.371968598 0
287464.373218661 0
287489.374468723 0
287514.375718786 0
287539.376968848 0
287564.378218911 0
287589.379468973 0
287614.380719036 0
287639.381969098 0
287664.383219161 0
287689.384469223 0
287714.385719286 0
287739.386969348 0
287764.388219411 0
287789.389469473 0
287814.390719536 0
287839.391969598 0
287864.393219661 0
287889.394469724 0
287914.395719786 0
287939.396969848 0
287964.398219911 0
287989.399469974 0
288014.400720036 0
288039.401970098 0
288064.403220161 0
288089.404470224 0
288114.405720286 0
288139.406970349 0
288164.408220411 0
288189.409470474 0
288214.410720536 0
288239.411970599 0
288264.413220661 0
288289.414470724 0
288314.415720786 0
288339.416970849 0
288364.418220911 0
288389.419470974 0
288414.420721036 0
288439.421971099 0
288464.423221161 0
288489.424471224 0
288514.425721286 0
288539.426971349 0
288564.428221411 0
288589.429471474 0
288614.430721536 0
288639.431971599 0
288664.433221661 0
288689.434471724 0
288714.435721786 0
288739.436971849 0
288764.438221911 0
288789.439471974 0
288814.440722036 0
288839.441972099 0
288864.443222161 0
288889.444472224 0
288914.445722286 0
288939.446972349 0
288964.448222411 0
288989.449472474 0
289014.450722536 0
289039.451972599 0
289064.453222661 0
289089.454472724 0
289114.455722786 0
289139.456972849 0
289164.458222911 0
289189.459472974 0
289214.460723036 0
289239.461973099 0
289264.463223161 0
289289.464473224 0
289314.465723286 0
289339.466973349 0
289364.468223411 0
289389.469473474 0
289414.470723536 0
289439.471973599 0
289464.473223661 0
289489.474473724 0
289514.475723786 0
289539.476973849 0
289564.478223911 0
289589.479473974 0
289614.480724036 0
289639.481974099 0
289664.483224161 0
289689.484474224 0
289714.485724286 0
289739.486974349 0
289764.488224411 0
289789.489474474 0
289814.490724536 0
289839.491974599 0
289864.493224661 0
289889.494474724 0
289914.495724786 0
289939.496974849 0
289964.498224911 0
289989.499474974 0
290014.500725036 0
290039.501975099 0
290064.503225161 0
290089.504475224 0
290114.505725286 0
290139.506975349 0
290164.508225411 0
290189.509475474 0
290214.510725536 0
290239.511975599 0
290264.513225661 0
290289.514475724 0
290314.515725786 0
290339.516975849 0
290364.518225911 0
290389.519475974 0
290414.520726036 0
290439.521976099 0
290464.523226161 0
290489.524476224 0
290514.525726286 0
290539.526976349 0
290564.528226411 0
290589.529476474 0
290614.530726536 0
290639.531976599 0
290664.533226661 0
290689.534476724 0
290714.535726786 0
290739.536976849 0
290764.538226911 0
290789.539476974 0
290814.540727036 0
290839.541977099 0
290864.543227161 0
290889.544477224 0
290914.545727286 0
290939.546977349 0
290964.548227411 0
290989.549477474 0
291014.550727536 0
291039.551977599 0
291064.553227661 0
291089.554477724 0
291114.555727786 0
291139.556977849 0
291164.558227911 0
291189.559477974 0
291214.560728036 0
291239.561978099 0
291264.563228161 0
291289.564478224 0
291314.565728286 0
291339.566978349 0
291364.568228411 0
291389.569478474 0
291414.570728536 0
291439.571978599 0
291464.573228661 0
291489.574478724 0
291514.575728786 0
291539.576978849 0
291564.578228911 0
291589.579478974 0
291614.580729036 0
291639.581979099 0
291664.583229161 0
291689.584479224 0
291714.585729286 0
291739.586979349 0
291764.588229411 0
291789.589479474 0
291814.590729536 0
291839.591979599 0
291864.593229661 0
291889.594479724 0
291914.595729787 0
291939.596979849 0
291964.598229911 0
291989.599479974 0
292014.600730037 0
292039.601980099 0
292064.603230162 0
292089.604480224 0
292114.605730287 0
292139.606980349 0
292164.608230412 0
292189.609480474 0
292214.610730537 0
292239.611980599 0
292264.613230662 0
292289.614480724 0
292314.615730787 0
292339.616980849 0
292364.618230912 0
292389.619480974 0
292414.620731037 0
292439.621981099 0
292464.623231162 0
292489.624481224 0
292514.625731287 0
292539.626981349 0
292564.628231412 0
292589.629481474 0
292614.630731537 0
292639.631981599 0
292664.633231662 0
292689.634481724 0
292714.635731787 0
292739.636981849 0
292764.638231912 0
292789.639481974 0
292814.640732037 0
292839.641982099 0
292864.643232162 0
292889.644482224 0
292914.645732287 0
292939.646982349 0
292964.648232412 0
292989.649482474 0
293014.650732537 0
293039.651982599 0
293064.653232662 0
293089.654482724 0
293114.655732787 0
293139.656982849 0
293164.658232912 0
293189.659482974 0
293214.660733037 0
293239.661983099 0
293264.663233162 0
293289.664483224 0
293314.665733287 0
293339.666983349 0
293364.668233412 0
293389.669483474 0
293414.670733537 0
293439.671983599 0
293464.673233662 0
293489.674483724 0
293514.675733787 0
293539.676983849 0
293564.678233912 0
293589.679483974 0
293614.680734037 0
293639.681984099 0
293664.683234162 0
293689.684484224 0
293714.685734287 0
293739.686984349 0
293764.688234412 0
293789.689484474 0
293814.690734537 0
293839.691984599 0
293864.693234662 0
293889.694484724 0
293914.695734787 0
293939.696984849 0
293964.698234912 0
293989.699484974 0
294014.700735037 0
294039.701985099 0
294064.703235162 0
294089.704485224 0
294114.705735287 0
294139.706985349 0
294164.708235412 0
294189.709485474 0
294214.710735537 0
294239.711985599 0
294264.713235662 0
294289.714485724 0
294314.715735787 0
294339.716985849 0
294364.718235912 0
294389.719485974 0
294414.720736037 0
294439.721986099 0
294464.723236162 0
294489.724486224 0
294514.725736287 0
294539.726986349 0
294564.728236412 0
294589.729486474 0
294614.730736537 0
294639.731986599 0
294664.733236662 0
294689.734486724 0
294714.735736787 0
294739.736986849 0
294764.738236912 0
294789.739486974 0
294814.740737037 0
294839.741987099 0
294864.743237162 0
294889.744487224 0
294914.745737287 0
294939.746987349 0
294964.748237412 0
294989.749487474 0
295014.750737537 0
295039.751987599 0
295064.753237662 0
295089.754487724 0
295114.755737787 0
295139.756987849 0
295164.758237912 0
295189.759487974 0
295214.760738037 0
295239.761988099 0
295264.763238162 0
295289.764488224 0
295314.765738287 0
295339.766988349 0
295364.768238412 0
295389.769488474 0
295414.770738537 0
295439.771988599 0
295464.773238662 0
295489.774488724 0
295514.775738787 0
295539.776988849 0
295564.778238912 0
295589.779488974 0
295614.780739037 0
295639.781989099 0
295664.783239162 0
295689.784489224 0
295714.785739287 0
295739.786989349 0
295764.788239412 0
295789.789489475 0
295814.790739537 0
295839.791989599 0
295864.793239662 0
295889.794489725 0
295914.795739787 0
295939.796989849 0
295964.798239912 0
295989.799489975 0
296014.800740037 0
296039.801990099 0
296064.803240162 0
296089.804490225 0
296114.805740287 0
296139.806990349 0
296164.808240412 0
296189.809490475 0
296214.810740537 0
296239.8119906 0
296264.813240662 0
296289.814490725 0
296314.815740787 0
296339.81699085 0
296364.818240912 0
296389.819490975 0
296414.820741037 0
296439.8219911 0
296464.823241162 0
296489.824491225 0
296514.825741287 0
296539.82699135 0
296564.828241412 0
296589.829491475 0
296614.830741537 0
296639.8319916 0
296664.833241662 0
296689.834491725 0
296714.835741787 0
296739.83699185 0
296764.838241912 0
296789.839491975 0
296814.840742037 0
296839.8419921 0
296864.843242162 0
296889.844492225 0
296914.845742287 0
296939.84699235 0
296964.848242412 0
296989.849492475 0
297014.850742537 0
297039.8519926 0
297064.853242662 0
297089.854492725 0
297114.855742787 0
297139.85699285 0
297164.858242912 0
297189.859492975 0
297214.860743037 0
297239.8619931 0
297264.863243162 0
297289.864493225 0
297314.865743287 0
297339.86699335 0
297364.868243412 0
297389.869493475 0
297414.870743537 0
297439.8719936 0
297464.873243662 0
297489.874493725 0
297514.875743787 0
297539.87699385 0
297564.878243912 0
297589.879493975 0
297614.880744037 0
297639.8819941 0
297664.883244162 0
297689.884494225 0
297714.885744287 0
297739.88699435 0
297764.888244412 0
297789.889494475 0
297814.890744537 0
297839.8919946 0
297864.893244662 0
297889.894494725 0
297914.895744787 0
297939.89699485 0
297964.898244912 0
297989.899494975 0
298014.900745037 0
298039.9019951 0
298064.903245162 0
298089.904495225 0
298114.905745287 0
298139.90699535 0
298164.908245412 0
298189.909495475 0
298214.910745537 0
298239.9119956 0
298264.913245662 0
298289.914495725 0
298314.915745787 0
298339.91699585 0
298364.918245912 0
298389.919495975 0
298414.920746037 0
298439.9219961 0
298464.923246162 0
298489.924496225 0
298514.925746287 0
298539.92699635 0
298564.928246412 0
298589.929496475 0
298614.930746537 0
298639.9319966 0
298664.933246662 0
298689.934496725 0
298714.935746787 0
298739.93699685 0
298764.938246912 0
298789.939496975 0
298814.940747037 0
298839.9419971 0
298864.943247162 0
298889.944497225 0
298914.945747287 0
298939.94699735 0
298964.948247412 0
298989.949497475 0
299014.950747537 0
299039.9519976 0
299064.953247662 0
299089.954497725 0
299114.955747787 0
299139.95699785 0
299164.958247912 0
299189.959497975 0
299214.960748037 0
299239.9619981 0
299264.963248162 0
299289.964498225 0
299314.965748287 0
299339.96699835 0
299364.968248412 0
299389.969498475 0
299414.970748537 0
299439.9719986 0
299464.973248662 0
299489.974498725 0
299514.975748787 0
299539.97699885 0
299564.978248912 0
299589.979498975 0
299614.980749037 0
299639.9819991 0
299664.983249162 0
299689.984499225 0
299714.985749287 0
299739.98699935 0
299764.988249412 0
299789.989499475 0
299814.990749537 0
299839.9919996 0
299864.993249662 0
299889.994499725 0
299914.995749787 0
299939.99699985 0
299964.998249913 0
299989.999499975 0
300015.000750037 0
300040.0020001 0
300065.003250163 0
300090.004500225 0
300115.005750288 0
300140.00700035 0
300165.008250413 0
300190.009500475 0
300215.010750538 0
300240.0120006 0
300265.013250663 0
300290.014500725 0
300315.015750788 0
300340.01700085 0
300365.018250913 0
300390.019500975 0
300415.020751038 0
300440.0220011 0
300465.023251163 0
300490.024501225 0
300515.025751288 0
300540.02700135 0
300565.028251413 0
300590.029501475 0
300615.030751538 0
300640.0320016 0
300665.033251663 0
300690.034501725 0
300715.035751788 0
300740.03700185 0
300765.038251913 0
300790.039501975 0
300815.040752038 0
300840.0420021 0
300865.043252163 0
300890.044502225 0
300915.045752288 0
300940.04700235 0
300965.048252413 0
300990.049502475 0
301015.050752538 0
301040.0520026 0
301065.053252663 0
301090.054502725 0
301115.055752788 0
301140.05700285 0
301165.058252913 0
301190.059502975 0
301215.060753038 0
301240.0620031 0
301265.063253163 0
301290.064503225 0
301315.065753288 0
301340.06700335 0
301365.068253413 0
301390.069503475 0
301415.070753538 0
301440.0720036 0
301465.073253663 0
301490.074503725 0
301515.075753788 0
301540.07700385 0
301565.078253913 0
301590.079503975 0
301615.080754038 0
301640.0820041 0
301665.083254163 0
301690.084504225 0
301715.085754288 0
301740.08700435 0
301765.088254413 0
301790.089504475 0
301815.090754538 0
301840.0920046 0
301865.093254663 0
301890.094504725 0
301915.095754788 0
301940.09700485 0
301965.098254913 0
301990.099504975 0
302015.100755038 0
302040.1020051 0
302065.103255163 0
302090.104505225 0
302115.105755288 0
302140.10700535 0
302165.108255413 0
302190.109505475 0
302215.110755538 0
302240.1120056 0
302265.113255663 0
302290.114505725 0
302315.115755788 0
302340.11700585 0
302365.118255913 0
302390.119505975 0
302415.120756038 0
302440.1220061 0
302465.123256163 0
302490.124506225 0
302515.125756288 0
302540.12700635 0
302565.128256413 0
302590.129506475 0
302615.130756538 0
302640.1320066 0
302665.133256663 0
302690.134506725 0
302715.135756788 0
302740.13700685 0
302765.138256913 0
302790.139506975 0
302815.140757038 0
302840.1420071 0
302865.143257163 0
302890.144507225 0
302915.145757288 0
302940.14700735 0
302965.148257413 0
302990.149507475 0
303015.150757538 0
303040.1520076 0
303065.153257663 0
303090.154507725 0
303115.155757788 0
303140.15700785 0
303165.158257913 0
303190.159507975 0
303215.160758038 0
303240.1620081 0
303265.163258163 0
303290.164508225 0
303315.165758288 0
303340.16700835 0
303365.168258413 0
303390.169508475 0
303415.170758538 0
303440.1720086 0
303465.173258663 0
303490.174508725 0
303515.175758788 0
303540.17700885 0
303565.178258913 0
303590.179508975 0
303615.180759038 0
303640.1820091 0
303665.183259163 0
303690.184509225 0
303715.185759288 0
303740.18700935 0
303765.188259413 0
303790.189509475 0
303815.190759538 0
303840.1920096 0
303865.193259663 0
303890.194509725 0
303915.195759788 0
303940.19700985 0
303965.198259913 0
303990.199509976 0
304015.200760038 0
304040.202010101 0
304065.203260163 0
304090.204510226 0
304115.205760288 0
304140.207010351 0
304165.208260413 0
304190.209510476 0
304215.210760538 0
304240.212010601 0
304265.213260663 0
304290.214510726 0
304315.215760788 0
304340.217010851 0
304365.218260913 0
304390.219510976 0
304415.220761038 0
304440.222011101 0
304465.223261163 0
304490.224511226 0
304515.225761288 0
304540.227011351 0
304565.228261413 0
304590.229511476 0
304615.230761538 0
304640.232011601 0
304665.233261663 0
304690.234511726 0
304715.235761788 0
304740.237011851 0
304765.238261913 0
304790.239511976 0
304815.240762038 0
304840.242012101 0
304865.243262163 0
304890.244512226 0
304915.245762288 0
304940.247012351 0
304965.248262413 0
304990.249512476 0
305015.250762538 0
305040.252012601 0
305065.253262663 0
305090.254512726 0
305115.255762788 0
305140.257012851 0
305165.258262913 0
305190.259512976 0
305215.260763038 0
305240.262013101 0
305265.263263163 0
305290.264513226 0
305315.265763288 0
305340.267013351 0
305365.268263413 0
305390.269513476 0
305415.270763538 0
305440.272013601 0
305465.273263663 0
305490.274513726 0
305515.275763788 0
305540.277013851 0
305565.278263913 0
305590.279513976 0
305615.280764038 0
305640.282014101 0
305665.283264163 0
305690.284514226 0
305715.285764288 0
305740.287014351 0
305765.288264413 0
305790.289514476 0
305815.290764538 0
305840.292014601 0
305865.293264663 0
305890.294514726 0
305915.295764788 0
305940.297014851 0
305965.298264913 0
305990.299514976 0
306015.300765038 0
306040.302015101 0
306065.303265163 0
306090.304515226 0
306115.305765288 0
306140.307015351 0
306165.308265413 0
306190.309515476 0
306215.310765538 0
306240.312015601 0
306265.313265663 0
306290.314515726 0
306315.315765788 0
306340.317015851 0
306365.318265913 0
306390.319515976 0
306415.320766038 0
306440.322016101 0
306465.323266163 0
306490.324516226 0
306515.325766288 0
306540.327016351 0
306565.328266413 0
306590.329516476 0
306615.330766538 0
306640.332016601 0
306665.333266663 0
306690.334516726 0
306715.335766788 0
306740.337016851 0
306765.338266913 0
306790.339516976 0
306815.340767038 0
306840.342017101 0
306865.343267163 0
306890.344517226 0
306915.345767288 0
306940.347017351 0
306965.348267413 0
306990.349517476 0
307015.350767538 0
307040.352017601 0
307065.353267663 0
307090.354517726 0
307115.355767788 0
307140.357017851 0
307165.358267913 0
307190.359517976 0
307215.360768038 0
307240.362018101 0
307265.363268163 0
307290.364518226 0
307315.365768288 0
307340.367018351 0
307365.368268413 0
307390.369518476 0
307415.370768538 0
307440.372018601 0
307465.373268663 0
307490.374518726 0
307515.375768788 0
307540.377018851 0
307565.378268913 0
307590.379518976 0
307615.380769038 0
307640.382019101 0
307665.383269163 0
307690.384519226 0
307715.385769288 0
307740.387019351 0
307765.388269414 0
307790.389519476 0
307815.390769538 0
307840.392019601 0
307865.393269664 0
307890.394519726 0
307915.395769788 0
307940.397019851 0
307965.398269914 0
307990.399519976 0
308015.400770038 0
308040.402020101 0
308065.403270164 0
308090.404520226 0
308115.405770288 0
308140.407020351 0
308165.408270414 0
308190.409520476 0
308215.410770539 0
308240.412020601 0
308265.413270664 0
308290.414520726 0
308315.415770789 0
308340.417020851 0
308365.418270914 0
308390.419520976 0
308415.420771039 0
308440.422021101 0
308465.423271164 0
308490.424521226 0
308515.425771289 0
308540.427021351 0
308565.428271414 0
308590.429521476 0
308615.430771539 0
308640.432021601 0
308665.433271664 0
308690.434521726 0
308715.435771789 0
308740.437021851 0
308765.438271914 0
308790.439521976 0
308815.440772039 0
308840.442022101 0
308865.443272164 0
308890.444522226 0
308915.445772289 0
308940.447022351 0
308965.448272414 0
308990.449522476 0
309015.450772539 0
309040.452022601 0
309065.453272664 0
309090.454522726 0
309115.455772789 0
309140.457022851 0
309165.458272914 0
309190.459522976 0
309215.460773039 0
309240.462023101 0
309265.463273164 0
309290.464523226 0
309315.465773289 0
309340.467023351 0
309365.468273414 0
309390.469523476 0
309415.470773539 0
309440.472023601 0
309465.473273664 0
309490.474523726 0
309515.475773789 0
309540.477023851 0
309565.478273914 0
309590.479523976 0
309615.480774039 0
309640.482024101 0
309665.483274164 0
309690.484524226 0
309715.485774289 0
309740.487024351 0
309765.488274414 0
309790.489524476 0
309815.490774539 0
309840.492024601 0
309865.493274664 0
309890.494524726 0
309915.495774789 0
309940.497024851 0
309965.498274914 0
309990.499524976 0
310015.500775039 0
310040.502025101 0
310065.503275164 0
310090.504525226 0
310115.505775289 0
310140.507025351 0
310165.508275414 0
310190.509525476 0
310215.510775539 0
310240.512025601 0
310265.513275664 0
310290.514525726 0
310315.515775789 0
310340.517025851 0
310365.518275914 0
310390.519525976 0
310415.520776039 0
310440.522026101 0
310465.523276164 0
310490.524526226 0
310515.525776289 0
310540.527026351 0
310565.528276414 0
310590.529526476 0
310615.530776539 0
310640.532026601 0
310665.533276664 0
310690.534526726 0
310715.535776789 0
310740.537026851 0
310765.538276914 0
310790.539526976 0
310815.540777039 0
310840.542027101 0
310865.543277164 0
310890.544527226 0
310915.545777289 0
310940.547027351 0
310965.548277414 0
310990.549527476 0
311015.550777539 0
311040.552027601 0
311065.553277664 0
311090.554527726 0
311115.555777789 0
311140.557027851 0
311165.558277914 0
311190.559527976 0
311215.560778039 0
311240.562028101 0
311265.563278164 0
311290.564528226 0
311315.565778289 0
311340.567028351 0
311365.568278414 0
311390.569528476 0
311415.570778539 0
311440.572028601 0
311465.573278664 0
311490.574528726 0
311515.575778789 0
311540.577028851 0
311565.578278914 0
311590.579528976 0
311615.580779039 0
311640.582029101 0
311665.583279164 0
311690.584529226 0
311715.585779289 0
311740.587029351 0
311765.588279414 0
311790.589529476 0
311815.590779539 0
311840.592029601 0
311865.593279664 0
311890.594529726 0
311915.595779789 0
311940.597029852 0
311965.598279914 0
311990.599529976 0
312015.600780039 0
312040.602030102 0
312065.603280164 0
312090.604530227 0
312115.605780289 0
312140.607030352 0
312165.608280414 0
312190.609530477 0
312215.610780539 0
312240.612030602 0
312265.613280664 0
312290.614530727 0
312315.615780789 0
312340.617030852 0
312365.618280914 0
312390.619530977 0
312415.620781039 0
312440.622031102 0
312465.623281164 0
312490.624531227 0
312515.625781289 0
312540.627031352 0
312565.628281414 0
312590.629531477 0
312615.630781539 0
312640.632031602 0
312665.633281664 0
312690.634531727 0
312715.635781789 0
312740.637031852 0
312765.638281914 0
312790.639531977 0
312815.640782039 0
312840.642032102 0
312865.643282164 0
312890.644532227 0
312915.645782289 0
312940.647032352 0
312965.648282414 0
312990.649532477 0
313015.650782539 0
313040.652032602 0
313065.653282664 0
313090.654532727 0
313115.655782789 0
313140.657032852 0
313165.658282914 0
313190.659532977 0
313215.660783039 0
313240.662033102 0
313265.663283164 0
313290.664533227 0
313315.665783289 0
313340.667033352 0
313365.668283414 0
313390.669533477 0
313415.670783539 0
313440.672033602 0
313465.673283664 0
313490.674533727 0
313515.675783789 0
313540.677033852 0
313565.678283914 0
313590.679533977 0
313615.680784039 0
313640.682034102 0
313665.683284164 0
313690.684534227 0
313715.685784289 0
313740.687034352 0
313765.688284414 0
313790.689534477 0
313815.690784539 0
313840.692034602 0
313865.693284664 0
313890.694534727 0
313915.695784789 0
313940.697034852 0
313965.698284914 0
313990.699534977 0
314015.700785039 0
314040.702035102 0
314065.703285164 0
314090.704535227 0
314115.705785289 0
314140.707035352 0
314165.708285414 0
314190.709535477 0
314215.710785539 0
314240.712035602 0
314265.713285664 0
314290.714535727 0
314315.715785789 0
314340.717035852 0
314365.718285914 0
314390.719535977 0
314415.720786039 0
314440.722036102 0
314465.723286164 0
314490.724536227 0
314515.725786289 0
314540.727036352 0
314565.728286414 0
314590.729536477 0
314615.730786539 0
314640.732036602 0
314665.733286664 0
314690.734536727 0
314715.735786789 0
314740.737036852 0
314765.738286914 0
314790.739536977 0
314815.740787039 0
314840.742037102 0
314865.743287164 0
314890.744537227 0
314915.745787289 0
314940.747037352 0
314965.748287414 0
314990.749537477 0
315015.750787539 0
315040.752037602 0
315065.753287664 0
315090.754537727 0
315115.755787789 0
315140.757037852 0
315165.758287914 0
315190.759537977 0
315215.760788039 0
315240.762038102 0
315265.763288164 0
315290.764538227 0
315315.765788289 0
315340.767038352 0
315365.768288414 0
315390.769538477 0
315415.770788539 0
315440.772038602 0
315465.773288664 0
315490.774538727 0
315515.775788789 0
315540.777038852 0
315565.778288914 0
315590.779538977 0
315615.780789039 0
315640.782039102 0
315665.783289164 0
315690.784539227 0
315715.785789289 0
315740.787039352 0
315765.788289414 0
315790.789539477 0
315815.790789539 0
315840.792039602 0
315865.793289664 0
315890.794539727 0
315915.795789789 0
315940.797039852 0
315965.798289915 0
315990.799539977 0
316015.800790039 0
316040.802040102 0
316065.803290165 0
316090.804540227 0
316115.80579029 0
316140.807040352 0
316165.808290415 0
316190.809540477 0
316215.81079054 0
316240.812040602 0
316265.813290665 0
316290.814540727 0
316315.81579079 0
316340.817040852 0
316365.818290915 0
316390.819540977 0
316415.82079104 0
316440.822041102 0
316465.823291165 0
316490.824541227 0
316515.82579129 0
316540.827041352 0
316565.828291415 0
316590.829541477 0
316615.83079154 0
316640.832041602 0
316665.833291665 0
316690.834541727 0
316715.83579179 0
316740.837041852 0
316765.838291915 0
316790.839541977 0
316815.84079204 0
316840.842042102 0
316865.843292165 0
316890.844542227 0
316915.84579229 0
316940.847042352 0
316965.848292415 0
316990.849542477 0
317015.85079254 0
317040.852042602 0
317065.853292665 0
317090.854542727 0
317115.85579279 0
317140.857042852 0
317165.858292915 0
317190.859542977 0
317215.86079304 0
317240.862043102 0
317265.863293165 0
317290.864543227 0
317315.86579329 0
317340.867043352 0
317365.868293415 0
317390.869543477 0
317415.87079354 0
317440.872043602 0
317465.873293665 0
317490.874543727 0
317515.87579379 0
317540.877043852 0
317565.878293915 0
317590.879543977 0
317615.88079404 0
317640.882044102 0
317665.883294165 0
317690.884544227 0
317715.88579429 0
317740.887044352 0
317765.888294415 0
317790.889544477 0
317815.89079454 0
317840.892044602 0
317865.893294665 0
317890.894544727 0
317915.89579479 0
317940.897044852 0
317965.898294915 0
317990.899544977 0
318015.90079504 0
318040.902045102 0
318065.903295165 0
318090.904545227 0
318115.90579529 0
318140.907045352 0
318165.908295415 0
318190.909545477 0
318215.91079554 0
318240.912045602 0
318265.913295665 0
318290.914545727 0
318315.91579579 0
318340.917045852 0
318365.918295915 0
318390.919545977 0
318415.92079604 0
318440.922046102 0
318465.923296165 0
318490.924546227 0
318515.92579629 0
318540.927046352 0
318565.928296415 0
318590.929546477 0
318615.93079654 0
318640.932046602 0
318665.933296665 0
318690.934546727 0
318715.93579679 0
318740.937046852 0
318765.938296915 0
318790.939546977 0
318815.94079704 0
318840.942047102 0
318865.943297165 0
318890.944547227 0
318915.94579729 0
318940.947047352 0
318965.948297415 0
318990.949547477 0
319015.95079754 0
319040.952047602 0
319065.953297665 0
319090.954547727 0
319115.95579779 0
319140.957047852 0
319165.958297915 0
319190.959547977 0
319215.96079804 0
319240.962048102 0
319265.963298165 0
319290.964548227 0
319315.96579829 0
319340.967048352 0
319365.968298415 0
319390.969548477 0
319415.97079854 0
319440.972048602 0
319465.973298665 0
319490.974548727 0
319515.97579879 0
319540.977048852 0
319565.978298915 0
319590.979548977 0
319615.98079904 0
319640.982049102 0
319665.983299165 0
319690.984549227 0
319715.98579929 0
319740.987049352 0
319765.988299415 0
319790.989549477 0
319815.99079954 0
319840.992049603 0
319865.993299665 0
319890.994549727 0
319915.99579979 0
319940.997049853 0
319965.998299915 0
319990.999549977 0
320016.00080004 0
320041.002050103 0
320066.003300165 0
320091.004550227 0
320116.00580029 0
320141.007050353 0
320166.008300415 0
320191.009550477 0
320216.01080054 0
320241.012050603 0
320266.013300665 0
320291.014550728 0
320316.01580079 0
320341.017050853 0
320366.018300915 0
320391.019550978 0
320416.02080104 0
320441.022051103 0
320466.023301165 0
320491.024551228 0
320516.02580129 0
320541.027051353 0
320566.028301415 0
320591.029551478 0
320616.03080154 0
320641.032051603 0
320666.033301665 0
320691.034551728 0
320716.03580179 0
320741.037051853 0
320766.038301915 0
320791.039551978 0
320816.04080204 0
320841.042052103 0
320866.043302165 0
320891.044552228 0
320916.04580229 0
320941.047052353 0
320966.048302415 0
320991.049552478 0
321016.05080254 0
321041.052052603 0
321066.053302665 0
321091.054552728 0
321116.05580279 0
321141.057052853 0
321166.058302915 0
321191.059552978 0
321216.06080304 0
321241.062053103 0
321266.063303165 0
321291.064553228 0
321316.06580329 0
321341.067053353 0
321366.068303415 0
321391.069553478 0
321416.07080354 0
321441.072053603 0
321466.073303665 0
321491.074553728 0
321516.07580379 0
321541.077053853 0
321566.078303915 0
321591.079553978 0
321616.08080404 0
321641.082054103 0
321666.083304165 0
321691.084554228 0
321716.08580429 0
321741.087054353 0
321766.088304415 0
321791.089554478 0
321816.09080454 0
321841.092054603 0
321866.093304665 0
321891.094554728 0
321916.09580479 0
321941.097054853 0
321966.098304915 0
321991.099554978 0
322016.10080504 0
322041.102055103 0
322066.103305165 0
322091.104555228 0
322116.10580529 0
322141.107055353 0
322166.108305415 0
322191.109555478 0
322216.11080554 0
322241.112055603 0
322266.113305665 0
322291.114555728 0
322316.11580579 0
322341.117055853 0
322366.118305915 0
322391.119555978 0
322416.12080604 0
322441.122056103 0
322466.123306165 0
322491.124556228 0
322516.12580629 0
322541.127056353 0
322566.128306415 0
322591.129556478 0
322616.13080654 0
322641.132056603 0
322666.133306665 0
322691.134556728 0
322716.13580679 0
322741.137056853 0
322766.138306915 0
322791.139556978 0
322816.14080704 0
322841.142057103 0
322866.143307165 0
322891.144557228 0
322916.14580729 0
322941.147057353 0
322966.148307415 0
322991.149557478 0
323016.15080754 0
323041.152057603 0
323066.153307665 0
323091.154557728 0
323116.15580779 0
323141.157057853 0
323166.158307915 0
323191.159557978 0
323216.16080804 0
323241.162058103 0
323266.163308165 0
323291.164558228 0
323316.16580829 0
323341.167058353 0
323366.168308415 0
323391.169558478 0
323416.17080854 0
323441.172058603 0
323466.173308665 0
323491.174558728 0
323516.17580879 0
323541.177058853 0
323566.178308915 0
323591.179558978 0
323616.18080904 0
323641.182059103 0
323666.183309165 0
323691.184559228 0
323716.18580929 0
323741.187059353 0
323766.188309415 0
323791.189559478 0
323816.19080954 0
323841.192059603 0
323866.193309665 0
323891.194559728 0
323916.195809791 0
323941.197059853 0
323966.198309915 0
323991.199559978 0
324016.200810041 0
324041.202060103 0
324066.203310166 0
324091.204560228 0
324116.205810291 0
324141.207060353 0
324166.208310416 0
324191.209560478 0
324216.210810541 0
324241.212060603 0
324266.213310666 0
324291.214560728 0
324316.215810791 0
324341.217060853 0
324366.218310916 0
324391.219560978 0
324416.220811041 0
324441.222061103 0
324466.223311166 0
324491.224561228 0
324516.225811291 0
324541.227061353 0
324566.228311416 0
324591.229561478 0
324616.230811541 0
324641.232061603 0
324666.233311666 0
324691.234561728 0
324716.235811791 0
324741.237061853 0
324766.238311916 0
324791.239561978 0
324816.240812041 0
324841.242062103 0
324866.243312166 0
324891.244562228 0
324916.245812291 0
324941.247062353 0
324966.248312416 0
324991.249562478 0
325016.250812541 0
325041.252062603 0
325066.253312666 0
325091.254562728 0
325116.255812791 0
325141.257062853 0
325166.258312916 0
325191.259562978 0
325216.260813041 0
325241.262063103 0
325266.263313166 0
325291.264563228 0
325316.265813291 0
325341.267063353 0
325366.268313416 0
325391.269563478 0
325416.270813541 0
325441.272063603 0
325466.273313666 0
325491.274563728 0
325516.275813791 0
325541.277063853 0
325566.278313916 0
325591.279563978 0
325616.280814041 0
325641.282064103 0
325666.283314166 0
325691.284564228 0
325716.285814291 0
325741.287064353 0
325766.288314416 0
325791.289564478 0
325816.290814541 0
325841.292064603 0
325866.293314666 0
325891.294564728 0
325916.295814791 0
325941.297064853 0
325966.298314916 0
325991.299564978 0
326016.300815041 0
326041.302065103 0
326066.303315166 0
326091.304565228 0
326116.305815291 0
326141.307065353 0
326166.308315416 0
326191.309565478 0
326216.310815541 0
326241.312065603 0
326266.313315666 0
326291.314565728 0
326316.315815791 0
326341.317065853 0
326366.318315916 0
326391.319565978 0
326416.320816041 0
326441.322066103 0
326466.323316166 0
326491.324566228 0
326516.325816291 0
326541.327066353 0
326566.328316416 0
326591.329566478 0
326616.330816541 0
326641.332066603 0
326666.333316666 0
326691.334566728 0
326716.335816791 0
326741.337066853 0
326766.338316916 0
326791.339566978 0
326816.340817041 0
326841.342067103 0
326866.343317166 0
326891.344567228 0
326916.345817291 0
326941.347067353 0
326966.348317416 0
326991.349567478 0
327016.350817541 0
327041.352067603 0
327066.353317666 0
327091.354567728 0
327116.355817791 0
327141.357067853 0
327166.358317916 0
327191.359567978 0
327216.360818041 0
327241.362068103 0
327266.363318166 0
327291.364568228 0
327316.365818291 0
327341.367068353 0
327366.368318416 0
327391.369568478 0
327416.370818541 0
327441.372068603 0
327466.373318666 0
327491.374568728 0
327516.375818791 0
327541.377068853 0
327566.378318916 0
327591.379568978 0
327616.380819041 0
327641.382069103 0
327666.383319166 0
327691.384569228 0
327716.385819291 0
327741.387069353 0
327766.388319416 0
327791.389569478 0
327816.390819541 0
327841.392069603 0
327866.393319666 0
327891.394569728 0
327916.395819791 0
327941.397069854 0
327966.398319916 0
327991.399569978 0
328016.400820041 0
328041.402070104 0
328066.403320166 0
328091.404570229 0
328116.405820291 0
328141.407070354 0
328166.408320416 0
328191.409570479 0
328216.410820541 0
328241.412070604 0
328266.413320666 0
328291.414570729 0
328316.415820791 0
328341.417070854 0
328366.418320916 0
328391.419570979 0
328416.420821041 0
328441.422071104 0
328466.423321166 0
328491.424571229 0
328516.425821291 0
328541.427071354 0
328566.428321416 0
328591.429571479 0
328616.430821541 0
328641.432071604 0
328666.433321666 0
328691.434571729 0
328716.435821791 0
328741.437071854 0
328766.438321916 0
328791.439571979 0
328816.440822041 0
328841.442072104 0
328866.443322166 0
328891.444572229 0
328916.445822291 0
328941.447072354 0
328966.448322416 0
328991.449572479 0
329016.450822541 0
329041.452072604 0
329066.453322666 0
329091.454572729 0
329116.455822791 0
329141.457072854 0
329166.458322916 0
329191.459572979 0
329216.460823041 0
329241.462073104 0
329266.463323166 0
329291.464573229 0
329316.465823291 0
329341.467073354 0
329366.468323416 0
329391.469573479 0
329416.470823541 0
329441.472073604 0
329466.473323666 0
329491.474573729 0
329516.475823791 0
329541.477073854 0
329566.478323916 0
329591.479573979 0
329616.480824041 0
329641.482074104 0
329666.483324166 0
329691.484574229 0
329716.485824291 0
329741.487074354 0
329766.488324416 0
329791.489574479 0
329816.490824541 0
329841.492074604 0
329866.493324666 0
329891.494574729 0
329916.495824791 0
329941.497074854 0
329966.498324916 0
329991.499574979 0
330016.500825041 0
330041.502075104 0
330066.503325166 0
330091.504575229 0
330116.505825291 0
330141.507075354 0
330166.508325416 0
330191.509575479 0
330216.510825541 0
330241.512075604 0
330266.513325666 0
330291.514575729 0
330316.515825791 0
330341.517075854 0
330366.518325916 0
330391.519575979 0
330416.520826041 0
330441.522076104 0
330466.523326166 0
330491.524576229 0
330516.525826291 0
330541.527076354 0
330566.528326416 0
330591.529576479 0
330616.530826541 0
330641.532076604 0
330666.533326666 0
330691.534576729 0
330716.535826791 0
330741.537076854 0
330766.538326916 0
330791.539576979 0
330816.540827041 0
330841.542077104 0
330866.543327166 0
330891.544577229 0
330916.545827291 0
330941.547077354 0
330966.548327416 0
330991.549577479 0
331016.550827541 0
331041.552077604 0
331066.553327666 0
331091.554577729 0
331116.555827791 0
331141.557077854 0
331166.558327916 0
331191.559577979 0
331216.560828041 0
331241.562078104 0
331266.563328166 0
331291.564578229 0
331316.565828291 0
331341.567078354 0
331366.568328416 0
331391.569578479 0
331416.570828541 0
331441.572078604 0
331466.573328666 0
331491.574578729 0
331516.575828791 0
331541.577078854 0
331566.578328916 0
331591.579578979 0
331616.580829041 0
331641.582079104 0
331666.583329166 0
331691.584579229 0
331716.585829291 0
331741.587079354 0
331766.588329416 0
331791.589579479 0
331816.590829542 0
331841.592079604 0
331866.593329666 0
331891.594579729 0
331916.595829792 0
331941.597079854 0
331966.598329916 0
331991.599579979 0
332016.600830042 0
332041.602080104 0
332066.603330166 0
332091.604580229 0
332116.605830292 0
332141.607080354 0
332166.608330416 0
332191.609580479 0
332216.610830542 0
332241.612080604 0
332266.613330667 0
332291.614580729 0
332316.615830792 0
332341.617080854 0
332366.618330917 0
332391.619580979 0
332416.620831042 0
332441.622081104 0
332466.623331167 0
332491.624581229 0
332516.625831292 0
332541.627081354 0
332566.628331417 0
332591.629581479 0
332616.630831542 0
332641.632081604 0
332666.633331667 0
332691.634581729 0
332716.635831792 0
332741.637081854 0
332766.638331917 0
332791.639581979 0
332816.640832042 0
332841.642082104 0
332866.643332167 0
332891.644582229 0
332916.645832292 0
332941.647082354 0
332966.648332417 0
332991.649582479 0
333016.650832542 0
333041.652082604 0
333066.653332667 0
333091.654582729 0
333116.655832792 0
333141.657082854 0
333166.658332917 0
333191.659582979 0
333216.660833042 0
333241.662083104 0
333266.663333167 0
333291.664583229 0
333316.665833292 0
333341.667083354 0
333366.668333417 0
333391.669583479 0
333416.670833542 0
333441.672083604 0
333466.673333667 0
333491.674583729 0
333516.675833792 0
333541.677083854 0
333566.678333917 0
333591.679583979 0
333616.680834042 0
333641.682084104 0
333666.683334167 0
333691.684584229 0
333716.685834292 0
333741.687084354 0
333766.688334417 0
333791.689584479 0
333816.690834542 0
333841.692084604 0
333866.693334667 0
333891.694584729 0
333916.695834792 0
333941.697084854 0
333966.698334917 0
333991.699584979 0
334016.700835042 0
334041.702085104 0
334066.703335167 0
334091.704585229 0
334116.705835292 0
334141.707085354 0
334166.708335417 0
334191.709585479 0
334216.710835542 0
334241.712085604 0
334266.713335667 0
334291.714585729 0
334316.715835792 0
334341.717085854 0
334366.718335917 0
334391.719585979 0
334416.720836042 0
334441.722086104 0
334466.723336167 0
334491.724586229 0
334516.725836292 0
334541.727086354 0
334566.728336417 0
334591.729586479 0
334616.730836542 0
334641.732086604 0
334666.733336667 0
334691.734586729 0
334716.735836792 0
334741.737086854 0
334766.738336917 0
334791.739586979 0
334816.740837042 0
334841.742087104 0
334866.743337167 0
334891.744587229 0
334916.745837292 0
334941.747087354 0
334966.748337417 0
334991.749587479 0
335016.750837542 0
335041.752087604 0
335066.753337667 0
335091.754587729 0
335116.755837792 0
335141.757087854 0
335166.758337917 0
335191.759587979 0
335216.760838042 0
335241.762088104 0
335266.763338167 0
335291.764588229 0
335316.765838292 0
335341.767088354 0
335366.768338417 0
335391.769588479 0
335416.770838542 0
335441.772088604 0
335466.773338667 0
335491.774588729 0
335516.775838792 0
335541.777088854 0
335566.778338917 0
335591.779588979 0
335616.780839042 0
335641.782089104 0
335666.783339167 0
335691.784589229 0
335716.785839292 0
335741.787089354 0
335766.788339417 0
335791.789589479 0
335816.790839542 0
335841.792089604 0
335866.793339667 0
335891.79458973 0
335916.795839792 0
335941.797089854 0
335966.798339917 0
335991.79958998 0
336016.800840042 0
336041.802090104 0
336066.803340167 0
336091.80459023 0
336116.805840292 0
336141.807090355 0
336166.808340417 0
336191.80959048 0
336216.810840542 0
336241.812090605 0
336266.813340667 0
336291.81459073 0
336316.815840792 0
336341.817090855 0
336366.818340917 0
336391.81959098 0
336416.820841042 0
336441.822091105 0
336466.823341167 0
336491.82459123 0
336516.825841292 0
336541.827091355 0
336566.828341417 0
336591.82959148 0
336616.830841542 0
336641.832091605 0
336666.833341667 0
336691.83459173 0
336716.835841792 0
336741.837091855 0
336766.838341917 0
336791.83959198 0
336816.840842042 0
336841.842092105 0
336866.843342167 0
336891.84459223 0
336916.845842292 0
336941.847092355 0
336966.848342417 0
336991.84959248 0
337016.850842542 0
337041.852092605 0
337066.853342667 0
337091.85459273 0
337116.855842792 0
337141.857092855 0
337166.858342917 0
337191.85959298 0
337216.860843042 0
337241.862093105 0
337266.863343167 0
337291.86459323 0
337316.865843292 0
337341.867093355 0
337366.868343417 0
337391.86959348 0
337416.870843542 0
337441.872093605 0
337466.873343667 0
337491.87459373 0
337516.875843792 0
337541.877093855 0
337566.878343917 0
337591.87959398 0
337616.880844042 0
337641.882094105 0
337666.883344167 0
337691.88459423 0
337716.885844292 0
337741.887094355 0
337766.888344417 0
337791.88959448 0
337816.890844542 0
337841.892094605 0
337866.893344667 0
337891.89459473 0
337916.895844792 0
337941.897094855 0
337966.898344917 0
337991.89959498 0
338016.900845042 0
338041.902095105 0
338066.903345167 0
338091.90459523 0
338116.905845292 0
338141.907095355 0
338166.908345417 0
338191.90959548 0
338216.910845542 0
338241.912095605 0
338266.913345667 0
338291.91459573 0
338316.915845792 0
338341.917095855 0
338366.918345917 0
338391.91959598 0
338416.920846042 0
338441.922096105 0
338466.923346167 0
338491.92459623 0
338516.925846292 0
338541.927096355 0
338566.928346417 0
338591.92959648 0
338616.930846542 0
338641.932096605 0
338666.933346667 0
338691.93459673 0
338716.935846792 0
338741.937096855 0
338766.938346917 0
338791.93959698 0
338816.940847042 0
338841.942097105 0
338866.943347167 0
338891.94459723 0
338916.945847292 0
338941.947097355 0
338966.948347417 0
338991.94959748 0
339016.950847542 0
339041.952097605 0
339066.953347667 0
339091.95459773 0
339116.955847792 0
339141.957097855 0
339166.958347917 0
339191.95959798 0
339216.960848042 0
339241.962098105 0
339266.963348167 0
339291.96459823 0
339316.965848292 0
339341.967098355 0
339366.968348417 0
339391.96959848 0
339416.970848542 0
339441.972098605 0
339466.973348667 0
339491.97459873 0
339516.975848792 0
339541.977098855 0
339566.978348917 0
339591.97959898 0
339616.980849042 0
339641.982099105 0
339666.983349167 0
339691.98459923 0
339716.985849292 0
339741.987099355 0
339766.988349417 0
339791.98959948 0
339816.990849542 0
339841.992099605 0
339866.993349667 0
339891.99459973 0
339916.995849793 0
339941.997099855 0
339966.998349917 0
339991.99959998 0
340017.000850043 0
340042.002100105 0
340067.003350168 0
340092.00460023 0
340117.005850293 0
340142.007100355 0
340167.008350418 0
340192.00960048 0
340217.010850543 0
340242.012100605 0
340267.013350668 0
340292.01460073 0
340317.015850793 0
340342.017100855 0
340367.018350918 0
340392.01960098 0
340417.020851043 0
340442.022101105 0
340467.023351168 0
340492.02460123 0
340517.025851293 0
340542.027101355 0
340567.028351418 0
340592.02960148 0
340617.030851543 0
340642.032101605 0
340667.033351668 0
340692.03460173 0
340717.035851793 0
340742.037101855 0
340767.038351918 0
340792.03960198 0
340817.040852043 0
340842.042102105 0
340867.043352168 0
340892.04460223 0
340917.045852293 0
340942.047102355 0
340967.048352418 0
340992.04960248 0
341017.050852543 0
341042.052102605 0
341067.053352668 0
341092.05460273 0
341117.055852793 0
341142.057102855 0
341167.058352918 0
341192.05960298 0
341217.060853043 0
341242.062103105 0
341267.063353168 0
341292.06460323 0
341317.065853293 0
341342.067103355 0
341367.068353418 0
341392.06960348 0
341417.070853543 0
341442.072103605 0
341467.073353668 0
341492.07460373 0
341517.075853793 0
341542.077103855 0
341567.078353918 0
341592.07960398 0
341617.080854043 0
341642.082104105 0
341667.083354168 0
341692.08460423 0
341717.085854293 0
341742.087104355 0
341767.088354418 0
341792.08960448 0
341817.090854543 0
341842.092104605 0
341867.093354668 0
341892.09460473 0
341917.095854793 0
341942.097104855 0
341967.098354918 0
341992.09960498 0
342017.100855043 0
342042.102105105 0
342067.103355168 0
342092.10460523 0
342117.105855293 0
342142.107105355 0
342167.108355418 0
342192.10960548 0
342217.110855543 0
342242.112105605 0
342267.113355668 0
342292.11460573 0
342317.115855793 0
342342.117105855 0
342367.118355918 0
342392.11960598 0
342417.120856043 0
342442.122106105 0
342467.123356168 0
342492.12460623 0
342517.125856293 0
342542.127106355 0
342567.128356418 0
342592.12960648 0
342617.130856543 0
342642.132106605 0
342667.133356668 0
342692.13460673 0
342717.135856793 0
342742.137106855 0
342767.138356918 0
342792.13960698 0
342817.140857043 0
342842.142107105 0
342867.143357168 0
342892.14460723 0
342917.145857293 0
342942.147107355 0
342967.148357418 0
342992.14960748 0
343017.150857543 0
343042.152107605 0
343067.153357668 0
343092.15460773 0
343117.155857793 0
343142.157107855 0
343167.158357918 0
343192.15960798 0
343217.160858043 0
343242.162108105 0
343267.163358168 0
343292.16460823 0
343317.165858293 0
343342.167108355 0
343367.168358418 0
343392.16960848 0
343417.170858543 0
343442.172108605 0
343467.173358668 0
343492.17460873 0
343517.175858793 0
343542.177108855 0
343567.178358918 0
343592.17960898 0
343617.180859043 0
343642.182109105 0
343667.183359168 0
343692.18460923 0
343717.185859293 0
343742.187109355 0
343767.188359418 0
343792.189609481 0
343817.190859543 0
343842.192109605 0
343867.193359668 0
343892.194609731 0
343917.195859793 0
343942.197109855 0
343967.198359918 0
343992.199609981 0
344017.200860043 0
344042.202110105 0
344067.203360168 0
344092.204610231 0
344117.205860293 0
344142.207110355 0
344167.208360418 0
344192.209610481 0
344217.210860543 0
344242.212110606 0
344267.213360668 0
344292.214610731 0
344317.215860793 0
344342.217110856 0
344367.218360918 0
344392.219610981 0
344417.220861043 0
344442.222111106 0
344467.223361168 0
344492.224611231 0
344517.225861293 0
344542.227111356 0
344567.228361418 0
344592.229611481 0
344617.230861543 0
344642.232111606 0
344667.233361668 0
344692.234611731 0
344717.235861793 0
344742.237111856 0
344767.238361918 0
344792.239611981 0
344817.240862043 0
344842.242112106 0
344867.243362168 0
344892.244612231 0
344917.245862293 0
344942.247112356 0
344967.248362418 0
344992.249612481 0
345017.250862543 0
345042.252112606 0
345067.253362668 0
345092.254612731 0
345117.255862793 0
345142.257112856 0
345167.258362918 0
345192.259612981 0
345217.260863043 0
345242.262113106 0
345267.263363168 0
345292.264613231 0
345317.265863293 0
345342.267113356 0
345367.268363418 0
345392.269613481 0
345417.270863543 0
345442.272113606 0
345467.273363668 0
345492.274613731 0
345517.275863793 0
345542.277113856 0
345567.278363918 0
345592.279613981 0
345617.280864043 0
345642.282114106 0
345667.283364168 0
345692.284614231 0
345717.285864293 0
345742.287114356 0
345767.288364418 0
345792.289614481 0
345817.290864543 0
345842.292114606 0
345867.293364668 0
345892.294614731 0
345917.295864793 0
345942.297114856 0
345967.298364918 0
345992.299614981 0
346017.300865043 0
346042.302115106 0
346067.303365168 0
346092.304615231 0
346117.305865293 0
346142.307115356 0
346167.308365418 0
346192.309615481 0
346217.310865543 0
346242.312115606 0
346267.313365668 0
346292.314615731 0
346317.315865793 0
346342.317115856 0
346367.318365918 0
346392.319615981 0
346417.320866043 0
346442.322116106 0
346467.323366168 0
346492.324616231 0
346517.325866293 0
346542.327116356 0
346567.328366418 0
346592.329616481 0
346617.330866543 0
346642.332116606 0
346667.333366668 0
346692.334616731 0
346717.335866793 0
346742.337116856 0
346767.338366918 0
346792.339616981 0
346817.340867043 0
346842.342117106 0
346867.343367168 0
346892.344617231 0
346917.345867293 0
346942.347117356 0
346967.348367418 0
346992.349617481 0
347017.350867543 0
347042.352117606 0
347067.353367668 0
347092.354617731 0
347117.355867793 0
347142.357117856 0
347167.358367918 0
347192.359617981 0
347217.360868043 0
347242.362118106 0
347267.363368168 0
347292.364618231 0
347317.365868293 0
347342.367118356 0
347367.368368418 0
347392.369618481 0
347417.370868543 0
347442.372118606 0
347467.373368668 0
347492.374618731 0
347517.375868793 0
347542.377118856 0
347567.378368918 0
347592.379618981 0
347617.380869043 0
347642.382119106 0
347667.383369168 0
347692.384619231 0
347717.385869293 0
347742.387119356 0
347767.388369418 0
347792.389619481 0
347817.390869543 0
347842.392119606 0
347867.393369668 0
347892.394619731 0
347917.395869793 0
347942.397119856 0
347967.398369919 0
347992.399619981 0
348017.400870043 0
348042.402120106 0
348067.403370169 0
348092.404620231 0
348117.405870294 0
348142.407120356 0
348167.408370419 0
348192.409620481 0
348217.410870544 0
348242.412120606 0
348267.413370669 0
348292.414620731 0
348317.415870794 0
348342.417120856 0
348367.418370919 0
348392.419620981 0
348417.420871044 0
348442.422121106 0
348467.423371169 0
348492.424621231 0
348517.425871294 0
348542.427121356 0
348567.428371419 0
348592.429621481 0
348617.430871544 0
348642.432121606 0
348667.433371669 0
348692.434621731 0
348717.435871794 0
348742.437121856 0
348767.438371919 0
348792.439621981 0
348817.440872044 0
348842.442122106 0
348867.443372169 0
348892.444622231 0
348917.445872294 0
348942.447122356 0
348967.448372419 0
348992.449622481 0
349017.450872544 0
349042.452122606 0
349067.453372669 0
349092.454622731 0
349117.455872794 0
349142.457122856 0
349167.458372919 0
349192.459622981 0
349217.460873044 0
349242.462123106 0
349267.463373169 0
349292.464623231 0
349317.465873294 0
349342.467123356 0
349367.468373419 0
349392.469623481 0
349417.470873544 0
349442.472123606 0
349467.473373669 0
349492.474623731 0
349517.475873794 0
349542.477123856 0
349567.478373919 0
349592.479623981 0
349617.480874044 0
349642.482124106 0
349667.483374169 0
349692.484624231 0
349717.485874294 0
349742.487124356 0
349767.488374419 0
349792.489624481 0
349817.490874544 0
349842.492124606 0
349867.493374669 0
349892.494624731 0
349917.495874794 0
349942.497124856 0
349967.498374919 0
349992.499624981 0
350017.500875044 0
350042.502125106 0
350067.503375169 0
350092.504625231 0
350117.505875294 0
350142.507125356 0
350167.508375419 0
350192.509625481 0
350217.510875544 0
350242.512125606 0
350267.513375669 0
350292.514625731 0
350317.515875794 0
350342.517125856 0
350367.518375919 0
350392.519625981 0
350417.520876044 0
350442.522126106 0
350467.523376169 0
350492.524626231 0
350517.525876294 0
350542.527126356 0
350567.528376419 0
350592.529626481 0
350617.530876544 0
350642.532126606 0
350667.533376669 0
350692.534626731 0
350717.535876794 0
350742.537126856 0
350767.538376919 0
350792.539626981 0
350817.540877044 0
350842.542127106 0
350867.543377169 0
350892.544627231 0
350917.545877294 0
350942.547127356 0
350967.548377419 0
350992.549627481 0
351017.550877544 0
351042.552127606 0
351067.553377669 0
351092.554627731 0
351117.555877794 0
351142.557127856 0
351167.558377919 0
351192.559627981 0
351217.560878044 0
351242.562128106 0
351267.563378169 0
351292.564628231 0
351317.565878294 0
351342.567128356 0
351367.568378419 0
351392.569628481 0
351417.570878544 0
351442.572128606 0
351467.573378669 0
351492.574628731 0
351517.575878794 0
351542.577128856 0
351567.578378919 0
351592.579628981 0
351617.580879044 0
351642.582129106 0
351667.583379169 0
351692.584629231 0
351717.585879294 0
351742.587129356 0
351767.588379419 0
351792.589629481 0
351817.590879544 0
351842.592129606 0
351867.593379669 0
351892.594629731 0
351917.595879794 0
351942.597129856 0
351967.598379919 0
351992.599629982 0
352017.600880044 0
352042.602130106 0
352067.603380169 0
352092.604630232 0
352117.605880294 0
352142.607130357 0
352167.608380419 0
352192.609630482 0
352217.610880544 0
352242.612130607 0
352267.613380669 0
352292.614630732 0
352317.615880794 0
352342.617130857 0
352367.618380919 0
352392.619630982 0
352417.620881044 0
352442.622131107 0
352467.623381169 0
352492.624631232 0
352517.625881294 0
352542.627131357 0
352567.628381419 0
352592.629631482 0
352617.630881544 0
352642.632131607 0
352667.633381669 0
352692.634631732 0
352717.635881794 0
352742.637131857 0
352767.638381919 0
352792.639631982 0
352817.640882044 0
352842.642132107 0
352867.643382169 0
352892.644632232 0
352917.645882294 0
352942.647132357 0
352967.648382419 0
352992.649632482 0
353017.650882544 0
353042.652132607 0
353067.653382669 0
353092.654632732 0
353117.655882794 0
353142.657132857 0
353167.658382919 0
353192.659632982 0
353217.660883044 0
353242.662133107 0
353267.663383169 0
353292.664633232 0
353317.665883294 0
353342.667133357 0
353367.668383419 0
353392.669633482 0
353417.670883544 0
353442.672133607 0
353467.673383669 0
353492.674633732 0
353517.675883794 0
353542.677133857 0
353567.678383919 0
353592.679633982 0
353617.680884044 0
353642.682134107 0
353667.683384169 0
353692.684634232 0
353717.685884294 0
353742.687134357 0
353767.688384419 0
353792.689634482 0
353817.690884544 0
353842.692134607 0
353867.693384669 0
353892.694634732 0
353917.695884794 0
353942.697134857 0
353967.698384919 0
353992.699634982 0
354017.700885044 0
354042.702135107 0
354067.703385169 0
354092.704635232 0
354117.705885294 0
354142.707135357 0
354167.708385419 0
354192.709635482 0
354217.710885544 0
354242.712135607 0
354267.713385669 0
354292.714635732 0
354317.715885794 0
354342.717135857 0
354367.718385919 0
354392.719635982 0
354417.720886044 0
354442.722136107 0
354467.723386169 0
354492.724636232 0
354517.725886294 0
354542.727136357 0
354567.728386419 0
354592.729636482 0
354617.730886544 0
354642.732136607 0
354667.733386669 0
354692.734636732 0
354717.735886794 0
354742.737136857 0
354767.738386919 0
354792.739636982 0
354817.740887044 0
354842.742137107 0
354867.743387169 0
354892.744637232 0
354917.745887294 0
354942.747137357 0
354967.748387419 0
354992.749637482 0
355017.750887544 0
355042.752137607 0
355067.753387669 0
355092.754637732 0
355117.755887794 0
355142.757137857 0
355167.758387919 0
355192.759637982 0
355217.760888044 0
355242.762138107 0
355267.763388169 0
355292.764638232 0
355317.765888294 0
355342.767138357 0
355367.768388419 0
355392.769638482 0
355417.770888544 0
355442.772138607 0
355467.773388669 0
355492.774638732 0
355517.775888794 0
355542.777138857 0
355567.778388919 0
355592.779638982 0
355617.780889044 0
355642.782139107 0
355667.783389169 0
355692.784639232 0
355717.785889294 0
355742.787139357 0
355767.78838942 0
355792.789639482 0
355817.790889544 0
355842.792139607 0
355867.79338967 0
355892.794639732 0
355917.795889794 0
355942.797139857 0
355967.79838992 0
355992.799639982 0
356017.800890044 0
356042.802140107 0
356067.80339017 0
356092.804640232 0
356117.805890294 0
356142.807140357 0
356167.80839042 0
356192.809640482 0
356217.810890545 0
356242.812140607 0
356267.81339067 0
356292.814640732 0
356317.815890795 0
356342.817140857 0
356367.81839092 0
356392.819640982 0
356417.820891045 0
356442.822141107 0
356467.82339117 0
356492.824641232 0
356517.825891295 0
356542.827141357 0
356567.82839142 0
356592.829641482 0
356617.830891545 0
356642.832141607 0
356667.83339167 0
356692.834641732 0
356717.835891795 0
356742.837141857 0
356767.83839192 0
356792.839641982 0
356817.840892045 0
356842.842142107 0
356867.84339217 0
356892.844642232 0
356917.845892295 0
356942.847142357 0
356967.84839242 0
356992.849642482 0
357017.850892545 0
357042.852142607 0
357067.85339267 0
357092.854642732 0
357117.855892795 0
357142.857142857 0
357167.85839292 0
357192.859642982 0
357217.860893045 0
357242.862143107 0
357267.86339317 0
357292.864643232 0
357317.865893295 0
357342.867143357 0
357367.86839342 0
357392.869643482 0
357417.870893545 0
357442.872143607 0
357467.87339367 0
357492.874643732 0
357517.875893795 0
357542.877143857 0
357567.87839392 0
357592.879643982 0
357617.880894045 0
357642.882144107 0
357667.88339417 0
357692.884644232 0
357717.885894295 0
357742.887144357 0
357767.88839442 0
357792.889644482 0
357817.890894545 0
357842.892144607 0
357867.89339467 0
357892.894644732 0
357917.895894795 0
357942.897144857 0
357967.89839492 0
357992.899644982 0
358017.900895045 0
358042.902145107 0
358067.90339517 0
358092.904645232 0
358117.905895295 0
358142.907145357 0
358167.90839542 0
358192.909645482 0
358217.910895545 0
358242.912145607 0
358267.91339567 0
358292.914645732 0
358317.915895795 0
358342.917145857 0
358367.91839592 0
358392.919645982 0
358417.920896045 0
358442.922146107 0
358467.92339617 0
358492.924646232 0
358517.925896295 0
358542.927146357 0
358567.92839642 0
358592.929646482 0
358617.930896545 0
358642.932146607 0
358667.93339667 0
358692.934646732 0
358717.935896795 0
358742.937146857 0
358767.93839692 0
358792.939646982 0
358817.940897045 0
358842.942147107 0
358867.94339717 0
358892.944647232 0
358917.945897295 0
358942.947147357 0
358967.94839742 0
358992.949647482 0
359017.950897545 0
359042.952147607 0
359067.95339767 0
359092.954647732 0
359117.955897795 0
359142.957147857 0
359167.95839792 0
359192.959647982 0
359217.960898045 0
359242.962148107 0
359267.96339817 0
359292.964648232 0
359317.965898295 0
359342.967148357 0
359367.96839842 0
359392.969648482 0
359417.970898545 0
359442.972148607 0
359467.97339867 0
359492.974648732 0
359517.975898795 0
359542.977148857 0
359567.97839892 0
359592.979648982 0
359617.980899045 0
359642.982149107 0
359667.98339917 0
359692.984649232 0
359717.985899295 0
359742.987149357 0
359767.98839942 0
359792.989649482 0
359817.990899545 0
359842.992149607 0
359867.99339967 0
359892.994649732 0
359917.995899795 0
359942.997149858 0
359967.99839992 0
359992.999649982 0
360018.000900045 0
360043.002150108 0
360068.00340017 0
360093.004650233 0
360118.005900295 0
360143.007150358 0
360168.00840042 0
360193.009650483 0
360218.010900545 0
360243.012150608 0
360268.01340067 0
360293.014650733 0
360318.015900795 0
360343.017150858 0
360368.01840092 0
360393.019650983 0
360418.020901045 0
360443.022151108 0
360468.02340117 0
360493.024651233 0
360518.025901295 0
360543.027151358 0
360568.02840142 0
360593.029651483 0
360618.030901545 0
360643.032151608 0
360668.03340167 0
360693.034651733 0
360718.035901795 0
360743.037151858 0
360768.03840192 0
360793.039651983 0
360818.040902045 0
360843.042152108 0
360868.04340217 0
360893.044652233 0
360918.045902295 0
360943.047152358 0
360968.04840242 0
360993.049652483 0
361018.050902545 0
361043.052152608 0
361068.05340267 0
361093.054652733 0
361118.055902795 0
361143.057152858 0
361168.05840292 0
361193.059652983 0
361218.060903045 0
361243.062153108 0
361268.06340317 0
361293.064653233 0
361318.065903295 0
361343.067153358 0
361368.06840342 0
361393.069653483 0
361418.070903545 0
361443.072153608 0
361468.07340367 0
361493.074653733 0
361518.075903795 0
361543.077153858 0
361568.07840392 0
361593.079653983 0
361618.080904045 0
361643.082154108 0
361668.08340417 0
361693.084654233 0
361718.085904295 0
361743.087154358 0
361768.08840442 0
361793.089654483 0
361818.090904545 0
361843.092154608 0
361868.09340467 0
361893.094654733 0
361918.095904795 0
361943.097154858 0
361968.09840492 0
361993.099654983 0
362018.100905045 0
362043.102155108 0
362068.10340517 0
362093.104655233 0
362118.105905295 0
362143.107155358 0
362168.10840542 0
362193.109655483 0
362218.110905545 0
362243.112155608 0
362268.11340567 0
362293.114655733 0
362318.115905795 0
362343.117155858 0
362368.11840592 0
362393.119655983 0
362418.120906045 0
362443.122156108 0
362468.12340617 0
362493.124656233 0
362518.125906295 0
362543.127156358 0
362568.12840642 0
362593.129656483 0
362618.130906545 0
362643.132156608 0
362668.13340667 0
362693.134656733 0
362718.135906795 0
362743.137156858 0
362768.13840692 0
362793.139656983 0
362818.140907045 0
362843.142157108 0
362868.14340717 0
362893.144657233 0
362918.145907295 0
362943.147157358 0
362968.14840742 0
362993.149657483 0
363018.150907545 0
363043.152157608 0
363068.15340767 0
363093.154657733 0
363118.155907795 0
363143.157157858 0
363168.15840792 0
363193.159657983 0
363218.160908045 0
363243.162158108 0
363268.16340817 0
363293.164658233 0
363318.165908295 0
363343.167158358 0
363368.16840842 0
363393.169658483 0
363418.170908545 0
363443.172158608 0
363468.17340867 0
363493.174658733 0
363518.175908795 0
363543.177158858 0
363568.17840892 0
363593.179658983 0
363618.180909045 0
363643.182159108 0
363668.18340917 0
363693.184659233 0
363718.185909295 0
363743.187159358 0
363768.18840942 0
363793.189659483 0
363818.190909545 0
363843.192159608 0
363868.19340967 0
363893.194659733 0
363918.195909795 0
363943.197159858 0
363968.198409921 0
363993.199659983 0
364018.200910045 0
364043.202160108 0
364068.203410171 0
364093.204660233 0
364118.205910296 0
364143.207160358 0
364168.208410421 0
364193.209660483 0
364218.210910546 0
364243.212160608 0
364268.213410671 0
364293.214660733 0
364318.215910796 0
364343.217160858 0
364368.218410921 0
364393.219660983 0
364418.220911046 0
364443.222161108 0
364468.223411171 0
364493.224661233 0
364518.225911296 0
364543.227161358 0
364568.228411421 0
364593.229661483 0
364618.230911546 0
364643.232161608 0
364668.233411671 0
364693.234661733 0
364718.235911796 0
364743.237161858 0
364768.238411921 0
364793.239661983 0
364818.240912046 0
364843.242162108 0
364868.243412171 0
364893.244662233 0
364918.245912296 0
364943.247162358 0
364968.248412421 0
364993.249662483 0
365018.250912546 0
365043.252162608 0
365068.253412671 0
365093.254662733 0
365118.255912796 0
365143.257162858 0
365168.258412921 0
365193.259662983 0
365218.260913046 0
365243.262163108 0
365268.263413171 0
365293.264663233 0
365318.265913296 0
365343.267163358 0
365368.268413421 0
365393.269663483 0
365418.270913546 0
365443.272163608 0
365468.273413671 0
365493.274663733 0
365518.275913796 0
365543.277163858 0
365568.278413921 0
365593.279663983 0
365618.280914046 0
365643.282164108 0
365668.283414171 0
365693.284664233 0
365718.285914296 0
365743.287164358 0
365768.288414421 0
365793.289664483 0
365818.290914546 0
365843.292164608 0
365868.293414671 0
365893.294664733 0
365918.295914796 0
365943.297164858 0
365968.298414921 0
365993.299664983 0
366018.300915046 0
366043.302165108 0
366068.303415171 0
366093.304665233 0
366118.305915296 0
366143.307165358 0
366168.308415421 0
366193.309665483 0
366218.310915546 0
366243.312165608 0
366268.313415671 0
366293.314665733 0
366318.315915796 0
366343.317165858 0
366368.318415921 0
366393.319665983 0
366418.320916046 0
366443.322166108 0
366468.323416171 0
366493.324666233 0
366518.325916296 0
366543.327166358 0
366568.328416421 0
366593.329666483 0
366618.330916546 0
366643.332166608 0
366668.333416671 0
366693.334666733 0
366718.335916796 0
366743.337166858 0
366768.338416921 0
366793.339666983 0
366818.340917046 0
366843.342167108 0
366868.343417171 0
366893.344667233 0
366918.345917296 0
366943.347167358 0
366968.348417421 0
366993.349667483 0
367018.350917546 0
367043.352167608 0
367068.353417671 0
367093.354667733 0
367118.355917796 0
367143.357167858 0
367168.358417921 0
367193.359667983 0
367218.360918046 0
367243.362168108 0
367268.363418171 0
367293.364668233 0
367318.365918296 0
367343.367168358 0
367368.368418421 0
367393.369668483 0
367418.370918546 0
367443.372168608 0
367468.373418671 0
367493.374668733 0
367518.375918796 0
367543.377168858 0
367568.378418921 0
367593.379668983 0
367618.380919046 0
367643.382169108 0
367668.383419171 0
367693.384669233 0
367718.385919296 0
367743.387169359 0
367768.388419421 0
367793.389669483 0
367818.390919546 0
367843.392169609 0
367868.393419671 0
367893.394669733 0
367918.395919796 0
367943.397169859 0
367968.398419921 0
367993.399669983 0
368018.400920046 0
368043.402170109 0
368068.403420171 0
368093.404670233 0
368118.405920296 0
368143.407170359 0
368168.408420421 0
368193.409670484 0
368218.410920546 0
368243.412170609 0
368268.413420671 0
368293.414670734 0
368318.415920796 0
368343.417170859 0
368368.418420921 0
368393.419670984 0
368418.420921046 0
368443.422171109 0
368468.423421171 0
368493.424671234 0
368518.425921296 0
368543.427171359 0
368568.428421421 0
368593.429671484 0
368618.430921546 0
368643.432171609 0
368668.433421671 0
368693.434671734 0
368718.435921796 0
368743.437171859 0
368768.438421921 0
368793.439671984 0
368818.440922046 0
368843.442172109 0
368868.443422171 0
368893.444672234 0
368918.445922296 0
368943.447172359 0
368968.448422421 0
368993.449672484 0
369018.450922546 0
369043.452172609 0
369068.453422671 0
369093.454672734 0
369118.455922796 0
369143.457172859 0
369168.458422921 0
369193.459672984 0
369218.460923046 0
369243.462173109 0
369268.463423171 0
369293.464673234 0
369318.465923296 0
369343.467173359 0
369368.468423421 0
369393.469673484 0
369418.470923546 0
369443.472173609 0
369468.473423671 0
369493.474673734 0
369518.475923796 0
369543.477173859 0
369568.478423921 0
369593.479673984 0
369618.480924046 0
369643.482174109 0
369668.483424171 0
369693.484674234 0
369718.485924296 0
369743.487174359 0
369768.488424421 0
369793.489674484 0
369818.490924546 0
369843.492174609 0
369868.493424671 0
369893.494674734 0
369918.495924796 0
369943.497174859 0
369968.498424921 0
369993.499674984 0
370018.500925046 0
370043.502175109 0
370068.503425171 0
370093.504675234 0
370118.505925296 0
370143.507175359 0
370168.508425421 0
370193.509675484 0
370218.510925546 0
370243.512175609 0
370268.513425671 0
370293.514675734 0
370318.515925796 0
370343.517175859 0
370368.518425921 0
370393.519675984 0
370418.520926046 0
370443.522176109 0
370468.523426171 0
370493.524676234 0
370518.525926296 0
370543.527176359 0
370568.528426421 0
370593.529676484 0
370618.530926546 0
370643.532176609 0
370668.533426671 0
370693.534676734 0
370718.535926796 0
370743.537176859 0
370768.538426921 0
370793.539676984 0
370818.540927046 0
370843.542177109 0
370868.543427171 0
370893.544677234 0
370918.545927296 0
370943.547177359 0
370968.548427421 0
370993.549677484 0
371018.550927546 0
371043.552177609 0
371068.553427671 0
371093.554677734 0
371118.555927796 0
371143.557177859 0
371168.558427921 0
371193.559677984 0
371218.560928046 0
371243.562178109 0
371268.563428171 0
371293.564678234 0
371318.565928296 0
371343.567178359 0
371368.568428421 0
371393.569678484 0
371418.570928546 0
371443.572178609 0
371468.573428671 0
371493.574678734 0
371518.575928796 0
371543.577178859 0
371568.578428921 0
371593.579678984 0
371618.580929046 0
371643.582179109 0
371668.583429171 0
371693.584679234 0
371718.585929296 0
371743.587179359 0
371768.588429421 0
371793.589679484 0
371818.590929546 0
371843.592179609 0
371868.593429671 0
371893.594679734 0
371918.595929797 0
371943.597179859 0
371968.598429921 0
371993.599679984 0
372018.600930047 0
372043.602180109 0
372068.603430172 0
372093.604680234 0
372118.605930297 0
372143.607180359 0
372168.608430422 0
372193.609680484 0
372218.610930547 0
372243.612180609 0
372268.613430672 0
372293.614680734 0
372318.615930797 0
372343.617180859 0
372368.618430922 0
372393.619680984 0
372418.620931047 0
372443.622181109 0
372468.623431172 0
372493.624681234 0
372518.625931297 0
372543.627181359 0
372568.628431422 0
372593.629681484 0
372618.630931547 0
372643.632181609 0
372668.633431672 0
372693.634681734 0
372718.635931797 0
372743.637181859 0
372768.638431922 0
372793.639681984 0
372818.640932047 0
372843.642182109 0
372868.643432172 0
372893.644682234 0
372918.645932297 0
372943.647182359 0
372968.648432422 0
372993.649682484 0
373018.650932547 0
373043.652182609 0
373068.653432672 0
373093.654682734 0
373118.655932797 0
373143.657182859 0
373168.658432922 0
373193.659682984 0
373218.660933047 0
373243.662183109 0
373268.663433172 0
373293.664683234 0
373318.665933297 0
373343.667183359 0
373368.668433422 0
373393.669683484 0
373418.670933547 0
373443.672183609 0
373468.673433672 0
373493.674683734 0
373518.675933797 0
373543.677183859 0
373568.678433922 0
373593.679683984 0
373618.680934047 0
373643.682184109 0
373668.683434172 0
373693.684684234 0
373718.685934297 0
373743.687184359 0
373768.688434422 0
373793.689684484 0
373818.690934547 0
373843.692184609 0
373868.693434672 0
373893.694684734 0
373918.695934797 0
373943.697184859 0
373968.698434922 0
373993.699684984 0
374018.700935047 0
374043.702185109 0
374068.703435172 0
374093.704685234 0
374118.705935297 0
374143.707185359 0
374168.708435422 0
374193.709685484 0
374218.710935547 0
374243.712185609 0
374268.713435672 0
374293.714685734 0
374318.715935797 0
374343.717185859 0
374368.718435922 0
374393.719685984 0
374418.720936047 0
374443.722186109 0
374468.723436172 0
374493.724686234 0
374518.725936297 0
374543.727186359 0
374568.728436422 0
374593.729686484 0
374618.730936547 0
374643.732186609 0
374668.733436672 0
374693.734686734 0
374718.735936797 0
374743.737186859 0
374768.738436922 0
374793.739686984 0
374818.740937047 0
374843.742187109 0
374868.743437172 0
374893.744687234 0
374918.745937297 0
374943.747187359 0
374968.748437422 0
374993.749687484 0
375018.750937547 0
375043.752187609 0
375068.753437672 0
375093.754687734 0
375118.755937797 0
375143.757187859 0
375168.758437922 0
375193.759687984 0
375218.760938047 0
375243.762188109 0
375268.763438172 0
375293.764688234 0
375318.765938297 0
375343.767188359 0
375368.768438422 0
375393.769688484 0
375418.770938547 0
375443.772188609 0
375468.773438672 0
375493.774688734 0
375518.775938797 0
375543.777188859 0
375568.778438922 0
375593.779688984 0
375618.780939047 0
375643.782189109 0
375668.783439172 0
375693.784689234 0
375718.785939297 0
375743.787189359 0
375768.788439422 0
375793.789689484 0
375818.790939547 0
375843.792189609 0
375868.793439672 0
375893.794689734 0
375918.795939797 0
375943.79718986 0
375968.798439922 0
375993.799689984 0
376018.800940047 0
376043.80219011 0
376068.803440172 0
376093.804690235 0
376118.805940297 0
376143.80719036 0
376168.808440422 0
376193.809690485 0
376218.810940547 0
376243.81219061 0
376268.813440672 0
376293.814690735 0
376318.815940797 0
376343.81719086 0
376368.818440922 0
376393.819690985 0
376418.820941047 0
376443.82219111 0
376468.823441172 0
376493.824691235 0
376518.825941297 0
376543.82719136 0
376568.828441422 0
376593.829691485 0
376618.830941547 0
376643.83219161 0
376668.833441672 0
376693.834691735 0
376718.835941797 0
376743.83719186 0
376768.838441922 0
376793.839691985 0
376818.840942047 0
376843.84219211 0
376868.843442172 0
376893.844692235 0
376918.845942297 0
376943.84719236 0
376968.848442422 0
376993.849692485 0
377018.850942547 0
377043.85219261 0
377068.853442672 0
377093.854692735 0
377118.855942797 0
377143.85719286 0
377168.858442922 0
377193.859692985 0
377218.860943047 0
377243.86219311 0
377268.863443172 0
377293.864693235 0
377318.865943297 0
377343.86719336 0
377368.868443422 0
377393.869693485 0
377418.870943547 0
377443.87219361 0
377468.873443672 0
377493.874693735 0
377518.875943797 0
377543.87719386 0
377568.878443922 0
377593.879693985 0
377618.880944047 0
377643.88219411 0
377668.883444172 0
377693.884694235 0
377718.885944297 0
377743.88719436 0
377768.888444422 0
377793.889694485 0
377818.890944547 0
377843.89219461 0
377868.893444672 0
377893.894694735 0
377918.895944797 0
377943.89719486 0
377968.898444922 0
377993.899694985 0
378018.900945047 0
378043.90219511 0
378068.903445172 0
378093.904695235 0
378118.905945297 0
378143.90719536 0
378168.908445422 0
378193.909695485 0
378218.910945547 0
378243.91219561 0
378268.913445672 0
378293.914695735 0
378318.915945797 0
378343.91719586 0
378368.918445922 0
378393.919695985 0
378418.920946047 0
378443.92219611 0
378468.923446172 0
378493.924696235 0
378518.925946297 0
378543.92719636 0
378568.928446422 0
378593.929696485 0
378618.930946547 0
378643.93219661 0
378668.933446672 0
378693.934696735 0
378718.935946797 0
378743.93719686 0
378768.938446922 0
378793.939696985 0
378818.940947047 0
378843.94219711 0
378868.943447172 0
378893.944697235 0
378918.945947297 0
378943.94719736 0
378968.948447422 0
378993.949697485 0
379018.950947547 0
379043.95219761 0
379068.953447672 0
379093.954697735 0
379118.955947797 0
379143.95719786 0
379168.958447922 0
379193.959697985 0
379218.960948047 0
379243.96219811 0
379268.963448172 0
379293.964698235 0
379318.965948297 0
379343.96719836 0
379368.968448422 0
379393.969698485 0
379418.970948547 0
379443.97219861 0
379468.973448672 0
379493.974698735 0
379518.975948797 0
379543.97719886 0
379568.978448922 0
379593.979698985 0
379618.980949047 0
379643.98219911 0
379668.983449172 0
379693.984699235 0
379718.985949297 0
379743.98719936 0
379768.988449422 0
379793.989699485 0
379818.990949548 0
379843.99219961 0
379868.993449672 0
379893.994699735 0
379918.995949798 0
379943.99719986 0
379968.998449922 0
379993.999699985 0
380019.000950048 0
380044.00220011 0
380069.003450172 0
380094.004700235 0
380119.005950298 0
380144.00720036 0
380169.008450422 0
380194.009700485 0
380219.010950548 0
380244.01220061 0
380269.013450673 0
380294.014700735 0
380319.015950798 0
380344.01720086 0
380369.018450923 0
380394.019700985 0
380419.020951048 0
380444.02220111 0
380469.023451173 0
380494.024701235 0
380519.025951298 0
380544.02720136 0
380569.028451423 0
380594.029701485 0
380619.030951548 0
380644.03220161 0
380669.033451673 0
380694.034701735 0
380719.035951798 0
380744.03720186 0
380769.038451923 0
380794.039701985 0
380819.040952048 0
380844.04220211 0
380869.043452173 0
380894.044702235 0
380919.045952298 0
380944.04720236 0
380969.048452423 0
380994.049702485 0
381019.050952548 0
381044.05220261 0
381069.053452673 0
381094.054702735 0
381119.055952798 0
381144.05720286 0
381169.058452923 0
381194.059702985 0
381219.060953048 0
381244.06220311 0
381269.063453173 0
381294.064703235 0
381319.065953298 0
381344.06720336 0
381369.068453423 0
381394.069703485 0
381419.070953548 0
381444.07220361 0
381469.073453673 0
381494.074703735 0
381519.075953798 0
381544.07720386 0
381569.078453923 0
381594.079703985 0
381619.080954048 0
381644.08220411 0
381669.083454173 0
381694.084704235 0
381719.085954298 0
381744.08720436 0
381769.088454423 0
381794.089704485 0
381819.090954548 0
381844.09220461 0
381869.093454673 0
381894.094704735 0
381919.095954798 0
381944.09720486 0
381969.098454923 0
381994.099704985 0
382019.100955048 0
382044.10220511 0
382069.103455173 0
382094.104705235 0
382119.105955298 0
382144.10720536 0
382169.108455423 0
382194.109705485 0
382219.110955548 0
382244.11220561 0
382269.113455673 0
382294.114705735 0
382319.115955798 0
382344.11720586 0
382369.118455923 0
382394.119705985 0
382419.120956048 0
382444.12220611 0
382469.123456173 0
382494.124706235 0
382519.125956298 0
382544.12720636 0
382569.128456423 0
382594.129706485 0
382619.130956548 0
382644.13220661 0
382669.133456673 0
382694.134706735 0
382719.135956798 0
382744.13720686 0
382769.138456923 0
382794.139706985 0
382819.140957048 0
382844.14220711 0
382869.143457173 0
382894.144707235 0
382919.145957298 0
382944.14720736 0
382969.148457423 0
382994.149707485 0
383019.150957548 0
383044.15220761 0
383069.153457673 0
383094.154707735 0
383119.155957798 0
383144.15720786 0
383169.158457923 0
383194.159707985 0
383219.160958048 0
383244.16220811 0
383269.163458173 0
383294.164708235 0
383319.165958298 0
383344.16720836 0
383369.168458423 0
383394.169708485 0
383419.170958548 0
383444.17220861 0
383469.173458673 0
383494.174708735 0
383519.175958798 0
383544.17720886 0
383569.178458923 0
383594.179708985 0
383619.180959048 0
383644.18220911 0
383669.183459173 0
383694.184709235 0
383719.185959298 0
383744.18720936 0
383769.188459423 0
383794.189709485 0
383819.190959548 0
383844.19220961 0
383869.193459673 0
383894.194709735 0
383919.195959798 0
383944.19720986 0
383969.198459923 0
383994.199709986 0
384019.200960048 0
384044.202210111 0
384069.203460173 0
384094.204710236 0
384119.205960298 0
384144.207210361 0
384169.208460423 0
384194.209710486 0
384219.210960548 0
384244.212210611 0
384269.213460673 0
384294.214710736 0
384319.215960798 0
384344.217210861 0
384369.218460923 0
384394.219710986 0
384419.220961048 0
384444.222211111 0
384469.223461173 0
384494.224711236 0
384519.225961298 0
384544.227211361 0
384569.228461423 0
384594.229711486 0
384619.230961548 0
384644.232211611 0
384669.233461673 0
384694.234711736 0
384719.235961798 0
384744.237211861 0
384769.238461923 0
384794.239711986 0
384819.240962048 0
384844.242212111 0
384869.243462173 0
384894.244712236 0
384919.245962298 0
384944.247212361 0
384969.248462423 0
384994.249712486 0
385019.250962548 0
385044.252212611 0
385069.253462673 0
385094.254712736 0
385119.255962798 0
385144.257212861 0
385169.258462923 0
385194.259712986 0
385219.260963048 0
385244.262213111 0
385269.263463173 0
385294.264713236 0
385319.265963298 0
385344.267213361 0
385369.268463423 0
385394.269713486 0
385419.270963548 0
385444.272213611 0
385469.273463673 0
385494.274713736 0
385519.275963798 0
385544.277213861 0
385569.278463923 0
385594.279713986 0
385619.280964048 0
385644.282214111 0
385669.283464173 0
385694.284714236 0
385719.285964298 0
385744.287214361 0
385769.288464423 0
385794.289714486 0
385819.290964548 0
385844.292214611 0
385869.293464673 0
385894.294714736 0
385919.295964798 0
385944.297214861 0
385969.298464923 0
385994.299714986 0
386019.300965048 0
386044.302215111 0
386069.303465173 0
386094.304715236 0
386119.305965298 0
386144.307215361 0
386169.308465423 0
386194.309715486 0
386219.310965548 0
386244.312215611 0
386269.313465673 0
386294.314715736 0
386319.315965798 0
386344.317215861 0
386369.318465923 0
386394.319715986 0
386419.320966048 0
386444.322216111 0
386469.323466173 0
386494.324716236 0
386519.325966298 0
386544.327216361 0
386569.328466423 0
386594.329716486 0
386619.330966548 0
386644.332216611 0
386669.333466673 0
386694.334716736 0
386719.335966798 0
386744.337216861 0
386769.338466923 0
386794.339716986 0
386819.340967048 0
386844.342217111 0
386869.343467173 0
386894.344717236 0
386919.345967298 0
386944.347217361 0
386969.348467423 0
386994.349717486 0
387019.350967548 0
387044.352217611 0
387069.353467673 0
387094.354717736 0
387119.355967798 0
387144.357217861 0
387169.358467923 0
387194.359717986 0
387219.360968048 0
387244.362218111 0
387269.363468173 0
387294.364718236 0
387319.365968298 0
387344.367218361 0
387369.368468423 0
387394.369718486 0
387419.370968548 0
387444.372218611 0
387469.373468673 0
387494.374718736 0
387519.375968798 0
387544.377218861 0
387569.378468923 0
387594.379718986 0
387619.380969048 0
387644.382219111 0
387669.383469173 0
387694.384719236 0
387719.385969298 0
387744.387219361 0
387769.388469423 0
387794.389719486 0
387819.390969548 0
387844.392219611 0
387869.393469673 0
387894.394719736 0
387919.395969799 0
387944.397219861 0
387969.398469923 0
387994.399719986 0
388019.400970049 0
388044.402220111 0
388069.403470174 0
388094.404720236 0
388119.405970299 0
388144.407220361 0
388169.408470424 0
388194.409720486 0
388219.410970549 0
388244.412220611 0
388269.413470674 0
388294.414720736 0
388319.415970799 0
388344.417220861 0
388369.418470924 0
388394.419720986 0
388419.420971049 0
388444.422221111 0
388469.423471174 0
388494.424721236 0
388519.425971299 0
388544.427221361 0
388569.428471424 0
388594.429721486 0
388619.430971549 0
388644.432221611 0
388669.433471674 0
388694.434721736 0
388719.435971799 0
388744.437221861 0
388769.438471924 0
388794.439721986 0
388819.440972049 0
388844.442222111 0
388869.443472174 0
388894.444722236 0
388919.445972299 0
388944.447222361 0
388969.448472424 0
388994.449722486 0
389019.450972549 0
389044.452222611 0
389069.453472674 0
389094.454722736 0
389119.455972799 0
389144.457222861 0
389169.458472924 0
389194.459722986 0
389219.460973049 0
389244.462223111 0
389269.463473174 0
389294.464723236 0
389319.465973299 0
389344.467223361 0
389369.468473424 0
389394.469723486 0
389419.470973549 0
389444.472223611 0
389469.473473674 0
389494.474723736 0
389519.475973799 0
389544.477223861 0
389569.478473924 0
389594.479723986 0
389619.480974049 0
389644.482224111 0
389669.483474174 0
389694.484724236 0
389719.485974299 0
389744.487224361 0
389769.488474424 0
389794.489724486 0
389819.490974549 0
389844.492224611 0
389869.493474674 0
389894.494724736 0
389919.495974799 0
389944.497224861 0
389969.498474924 0
389994.499724986 0
390019.500975049 0
390044.502225111 0
390069.503475174 0
390094.504725236 0
390119.505975299 0
390144.507225361 0
390169.508475424 0
390194.509725486 0
390219.510975549 0
390244.512225611 0
390269.513475674 0
390294.514725736 0
390319.515975799 0
390344.517225861 0
390369.518475924 0
390394.519725986 0
390419.520976049 0
390444.522226111 0
390469.523476174 0
390494.524726236 0
390519.525976299 0
390544.527226361 0
390569.528476424 0
390594.529726486 0
390619.530976549 0
390644.532226611 0
390669.533476674 0
390694.534726736 0
390719.535976799 0
390744.537226861 0
390769.538476924 0
390794.539726986 0
390819.540977049 0
390844.542227111 0
390869.543477174 0
390894.544727236 0
390919.545977299 0
390944.547227361 0
390969.548477424 0
390994.549727486 0
391019.550977549 0
391044.552227611 0
391069.553477674 0
391094.554727736 0
391119.555977799 0
391144.557227861 0
391169.558477924 0
391194.559727986 0
391219.560978049 0
391244.562228111 0
391269.563478174 0
391294.564728236 0
391319.565978299 0
391344.567228361 0
391369.568478424 0
391394.569728486 0
391419.570978549 0
391444.572228611 0
391469.573478674 0
391494.574728736 0
391519.575978799 0
391544.577228861 0
391569.578478924 0
391594.579728986 0
391619.580979049 0
391644.582229111 0
391669.583479174 0
391694.584729236 0
391719.585979299 0
391744.587229361 0
391769.588479424 0
391794.589729487 0
391819.590979549 0
391844.592229611 0
391869.593479674 0
391894.594729737 0
391919.595979799 0
391944.597229861 0
391969.598479924 0
391994.599729987 0
392019.600980049 0
392044.602230111 0
392069.603480174 0
392094.604730237 0
392119.605980299 0
392144.607230361 0
392169.608480424 0
392194.609730487 0
392219.610980549 0
392244.612230612 0
392269.613480674 0
392294.614730737 0
392319.615980799 0
392344.617230862 0
392369.618480924 0
392394.619730987 0
392419.620981049 0
392444.622231112 0
392469.623481174 0
392494.624731237 0
392519.625981299 0
392544.627231362 0
392569.628481424 0
392594.629731487 0
392619.630981549 0
392644.632231612 0
392669.633481674 0
392694.634731737 0
392719.635981799 0
392744.637231862 0
392769.638481924 0
392794.639731987 0
392819.640982049 0
392844.642232112 0
392869.643482174 0
392894.644732237 0
392919.645982299 0
392944.647232362 0
392969.648482424 0
392994.649732487 0
393019.650982549 0
393044.652232612 0
393069.653482674 0
393094.654732737 0
393119.655982799 0
393144.657232862 0
393169.658482924 0
393194.659732987 0
393219.660983049 0
393244.662233112 0
393269.663483174 0
393294.664733237 0
393319.665983299 0
393344.667233362 0
393369.668483424 0
393394.669733487 0
393419.670983549 0
393444.672233612 0
393469.673483674 0
393494.674733737 0
393519.675983799 0
393544.677233862 0
393569.678483924 0
393594.679733987 0
393619.680984049 0
393644.682234112 0
393669.683484174 0
393694.684734237 0
393719.685984299 0
393744.687234362 0
393769.688484424 0
393794.689734487 0
393819.690984549 0
393844.692234612 0
393869.693484674 0
393894.694734737 0
393919.695984799 0
393944.697234862 0
393969.698484924 0
393994.699734987 0
394019.700985049 0
394044.702235112 0
394069.703485174 0
394094.704735237 0
394119.705985299 0
394144.707235362 0
394169.708485424 0
394194.709735487 0
394219.710985549 0
394244.712235612 0
394269.713485674 0
394294.714735737 0
394319.715985799 0
394344.717235862 0
394369.718485924 0
394394.719735987 0
394419.720986049 0
394444.722236112 0
394469.723486174 0
394494.724736237 0
394519.725986299 0
394544.727236362 0
394569.728486424 0
394594.729736487 0
394619.730986549 0
394644.732236612 0
394669.733486674 0
394694.734736737 0
394719.735986799 0
394744.737236862 0
394769.738486924 0
394794.739736987 0
394819.740987049 0
394844.742237112 0
394869.743487174 0
394894.744737237 0
394919.745987299 0
394944.747237362 0
394969.748487424 0
394994.749737487 0
395019.750987549 0
395044.752237612 0
395069.753487674 0
395094.754737737 0
395119.755987799 0
395144.757237862 0
395169.758487924 0
395194.759737987 0
395219.760988049 0
395244.762238112 0
395269.763488174 0
395294.764738237 0
395319.765988299 0
395344.767238362 0
395369.768488424 0
395394.769738487 0
395419.770988549 0
395444.772238612 0
395469.773488674 0
395494.774738737 0
395519.775988799 0
395544.777238862 0
395569.778488924 0
395594.779738987 0
395619.780989049 0
395644.782239112 0
395669.783489174 0
395694.784739237 0
395719.785989299 0
395744.787239362 0
395769.788489424 0
395794.789739487 0
395819.790989549 0
395844.792239612 0
395869.793489674 0
395894.794739737 0
395919.795989799 0
395944.797239862 0
395969.798489925 0
395994.799739987 0
396019.800990049 0
396044.802240112 0
396069.803490175 0
396094.804740237 0
396119.8059903 0
396144.807240362 0
396169.808490425 0
396194.809740487 0
396219.81099055 0
396244.812240612 0
396269.813490675 0
396294.814740737 0
396319.8159908 0
396344.817240862 0
396369.818490925 0
396394.819740987 0
396419.82099105 0
396444.822241112 0
396469.823491175 0
396494.824741237 0
396519.8259913 0
396544.827241362 0
396569.828491425 0
396594.829741487 0
396619.83099155 0
396644.832241612 0
396669.833491675 0
396694.834741737 0
396719.8359918 0
396744.837241862 0
396769.838491925 0
396794.839741987 0
396819.84099205 0
396844.842242112 0
396869.843492175 0
396894.844742237 0
396919.8459923 0
396944.847242362 0
396969.848492425 0
396994.849742487 0
397019.85099255 0
397044.852242612 0
397069.853492675 0
397094.854742737 0
397119.8559928 0
397144.857242862 0
397169.858492925 0
397194.859742987 0
397219.86099305 0
397244.862243112 0
397269.863493175 0
397294.864743237 0
397319.8659933 0
397344.867243362 0
397369.868493425 0
397394.869743487 0
397419.87099355 0
397444.872243612 0
397469.873493675 0
397494.874743737 0
397519.8759938 0
397544.877243862 0
397569.878493925 0
397594.879743987 0
397619.88099405 0
397644.882244112 0
397669.883494175 0
397694.884744237 0
397719.8859943 0
397744.887244362 0
397769.888494425 0
397794.889744487 0
397819.89099455 0
397844.892244612 0
397869.893494675 0
397894.894744737 0
397919.8959948 0
397944.897244862 0
397969.898494925 0
397994.899744987 0
398019.90099505 0
398044.902245112 0
398069.903495175 0
398094.904745237 0
398119.9059953 0
398144.907245362 0
398169.908495425 0
398194.909745487 0
398219.91099555 0
398244.912245612 0
398269.913495675 0
398294.914745737 0
398319.9159958 0
398344.917245862 0
398369.918495925 0
398394.919745987 0
398419.92099605 0
398444.922246112 0
398469.923496175 0
398494.924746237 0
398519.9259963 0
398544.927246362 0
398569.928496425 0
398594.929746487 0
398619.93099655 0
398644.932246612 0
398669.933496675 0
398694.934746737 0
398719.9359968 0
398744.937246862 0
398769.938496925 0
398794.939746987 0
398819.94099705 0
398844.942247112 0
398869.943497175 0
398894.944747237 0
398919.9459973 0
398944.947247362 0
398969.948497425 0
398994.949747487 0
399019.95099755 0
399044.952247612 0
399069.953497675 0
399094.954747737 0
399119.9559978 0
399144.957247862 0
399169.958497925 0
399194.959747987 0
399219.96099805 0
399244.962248112 0
399269.963498175 0
399294.964748237 0
399319.9659983 0
399344.967248362 0
399369.968498425 0
399394.969748487 0
399419.97099855 0
399444.972248612 0
399469.973498675 0
399494.974748737 0
399519.9759988 0
399544.977248862 0
399569.978498925 0
399594.979748987 0
399619.98099905 0
399644.982249112 0
399669.983499175 0
399694.984749237 0
399719.9859993 0
399744.987249362 0
399769.988499425 0
399794.989749487 0
399819.99099955 0
399844.992249612 0
399869.993499675 0
399894.994749738 0
399919.9959998 0
399944.997249862 0
399969.998499925 0
399994.999749988 0
400020.00100005 0
400045.002250112 0
400070.003500175 0
400095.004750238 0
400120.0060003 0
400145.007250363 0
400170.008500425 0
400195.009750488 0
400220.01100055 0
400245.012250613 0
400270.013500675 0
400295.014750738 0
400320.0160008 0
400345.017250863 0
400370.018500925 0
400395.019750988 0
400420.02100105 0
400445.022251113 0
400470.023501175 0
400495.024751238 0
400520.0260013 0
400545.027251363 0
400570.028501425 0
400595.029751488 0
400620.03100155 0
400645.032251613 0
400670.033501675 0
400695.034751738 0
400720.0360018 0
400745.037251863 0
400770.038501925 0
400795.039751988 0
400820.04100205 0
400845.042252113 0
400870.043502175 0
400895.044752238 0
400920.0460023 0
400945.047252363 0
400970.048502425 0
400995.049752488 0
401020.05100255 0
401045.052252613 0
401070.053502675 0
401095.054752738 0
401120.0560028 0
401145.057252863 0
401170.058502925 0
401195.059752988 0
401220.06100305 0
401245.062253113 0
401270.063503175 0
401295.064753238 0
401320.0660033 0
401345.067253363 0
401370.068503425 0
401395.069753488 0
401420.07100355 0
401445.072253613 0
401470.073503675 0
401495.074753738 0
401520.0760038 0
401545.077253863 0
401570.078503925 0
401595.079753988 0
401620.08100405 0
401645.082254113 0
401670.083504175 0
401695.084754238 0
401720.0860043 0
401745.087254363 0
401770.088504425 0
401795.089754488 0
401820.09100455 0
401845.092254613 0
401870.093504675 0
401895.094754738 0
401920.0960048 0
401945.097254863 0
401970.098504925 0
401995.099754988 0
402020.10100505 0
402045.102255113 0
402070.103505175 0
402095.104755238 0
402120.1060053 0
402145.107255363 0
402170.108505425 0
402195.109755488 0
402220.11100555 0
402245.112255613 0
402270.113505675 0
402295.114755738 0
402320.1160058 0
402345.117255863 0
402370.118505925 0
402395.119755988 0
402420.12100605 0
402445.122256113 0
402470.123506175 0
402495.124756238 0
402520.1260063 0
402545.127256363 0
402570.128506425 0
402595.129756488 0
402620.13100655 0
402645.132256613 0
402670.133506675 0
402695.134756738 0
402720.1360068 0
402745.137256863 0
402770.138506925 0
402795.139756988 0
402820.14100705 0
402845.142257113 0
402870.143507175 0
402895.144757238 0
402920.1460073 0
402945.147257363 0
402970.148507425 0
402995.149757488 0
403020.15100755 0
403045.152257613 0
403070.153507675 0
403095.154757738 0
403120.1560078 0
403145.157257863 0
403170.158507925 0
403195.159757988 0
403220.16100805 0
403245.162258113 0
403270.163508175 0
403295.164758238 0
403320.1660083 0
403345.167258363 0
403370.168508425 0
403395.169758488 0
403420.17100855 0
403445.172258613 0
403470.173508675 0
403495.174758738 0
403520.1760088 0
403545.177258863 0
403570.178508925 0
403595.179758988 0
403620.18100905 0
403645.182259113 0
403670.183509175 0
403695.184759238 0
403720.1860093 0
403745.187259363 0
403770.188509426 0
403795.189759488 0
403820.19100955 0
403845.192259613 0
403870.193509676 0
403895.194759738 0
403920.1960098 0
403945.197259863 0
403970.198509926 0
403995.199759988 0
404020.20101005 0
404045.202260113 0
404070.203510176 0
404095.204760238 0
404120.2060103 0
404145.207260363 0
404170.208510426 0
404195.209760488 0
404220.211010551 0
404245.212260613 0
404270.213510676 0
404295.214760738 0
404320.216010801 0
404345.217260863 0
404370.218510926 0
404395.219760988 0
404420.221011051 0
404445.222261113 0
404470.223511176 0
404495.224761238 0
404520.226011301 0
404545.227261363 0
404570.228511426 0
404595.229761488 0
404620.231011551 0
404645.232261613 0
404670.233511676 0
404695.234761738 0
404720.236011801 0
404745.237261863 0
404770.238511926 0
404795.239761988 0
404820.241012051 0
404845.242262113 0
404870.243512176 0
404895.244762238 0
404920.246012301 0
404945.247262363 0
404970.248512426 0
404995.249762488 0
405020.251012551 0
405045.252262613 0
405070.253512676 0
405095.254762738 0
405120.256012801 0
405145.257262863 0
405170.258512926 0
405195.259762988 0
405220.261013051 0
405245.262263113 0
405270.263513176 0
405295.264763238 0
405320.266013301 0
405345.267263363 0
405370.268513426 0
405395.269763488 0
405420.271013551 0
405445.272263613 0
405470.273513676 0
405495.274763738 0
405520.276013801 0
405545.277263863 0
405570.278513926 0
405595.279763988 0
405620.281014051 0
405645.282264113 0
405670.283514176 0
405695.284764238 0
405720.286014301 0
405745.287264363 0
405770.288514426 0
405795.289764488 0
405820.291014551 0
405845.292264613 0
405870.293514676 0
405895.294764738 0
405920.296014801 0
405945.297264863 0
405970.298514926 0
405995.299764988 0
406020.301015051 0
406045.302265113 0
406070.303515176 0
406095.304765238 0
406120.306015301 0
406145.307265363 0
406170.308515426 0
406195.309765488 0
406220.311015551 0
406245.312265613 0
406270.313515676 0
406295.314765738 0
406320.316015801 0
406345.317265863 0
406370.318515926 0
406395.319765988 0
406420.321016051 0
406445.322266113 0
406470.323516176 0
406495.324766238 0
406520.326016301 0
406545.327266363 0
406570.328516426 0
406595.329766488 0
406620.331016551 0
406645.332266613 0
406670.333516676 0
406695.334766738 0
406720.336016801 0
406745.337266863 0
406770.338516926 0
406795.339766988 0
406820.341017051 0
406845.342267113 0
406870.343517176 0
406895.344767238 0
406920.346017301 0
406945.347267363 0
406970.348517426 0
406995.349767488 0
407020.351017551 0
407045.352267613 0
407070.353517676 0
407095.354767738 0
407120.356017801 0
407145.357267863 0
407170.358517926 0
407195.359767988 0
407220.361018051 0
407245.362268113 0
407270.363518176 0
407295.364768238 0
407320.366018301 0
407345.367268363 0
407370.368518426 0
407395.369768488 0
407420.371018551 0
407445.372268613 0
407470.373518676 0
407495.374768738 0
407520.376018801 0
407545.377268863 0
407570.378518926 0
407595.379768988 0
407620.381019051 0
407645.382269113 0
407670.383519176 0
407695.384769238 0
407720.386019301 0
407745.387269363 0
407770.388519426 0
407795.389769488 0
407820.391019551 0
407845.392269613 0
407870.393519676 0
407895.394769738 0
407920.396019801 0
407945.397269864 0
407970.398519926 0
407995.399769988 0
408020.401020051 0
408045.402270114 0
408070.403520176 0
408095.404770239 0
408120.406020301 0
408145.407270364 0
408170.408520426 0
408195.409770489 0
408220.411020551 0
408245.412270614 0
408270.413520676 0
408295.414770739 0
408320.416020801 0
408345.417270864 0
408370.418520926 0
408395.419770989 0
408420.421021051 0
408445.422271114 0
408470.423521176 0
408495.424771239 0
408520.426021301 0
408545.427271364 0
408570.428521426 0
408595.429771489 0
408620.431021551 0
408645.432271614 0
408670.433521676 0
408695.434771739 0
408720.436021801 0
408745.437271864 0
408770.438521926 0
408795.439771989 0
408820.441022051 0
408845.442272114 0
408870.443522176 0
408895.444772239 0
408920.446022301 0
408945.447272364 0
408970.448522426 0
408995.449772489 0
409020.451022551 0
409045.452272614 0
409070.453522676 0
409095.454772739 0
409120.456022801 0
409145.457272864 0
409170.458522926 0
409195.459772989 0
409220.461023051 0
409245.462273114 0
409270.463523176 0
409295.464773239 0
409320.466023301 0
409345.467273364 0
409370.468523426 0
409395.469773489 0
409420.471023551 0
409445.472273614 0
409470.473523676 0
409495.474773739 0
409520.476023801 0
409545.477273864 0
409570.478523926 0
409595.479773989 0
409620.481024051 0
409645.482274114 0
409670.483524176 0
409695.484774239 0
409720.486024301 0
409745.487274364 0
409770.488524426 0
409795.489774489 0
409820.491024551 0
409845.492274614 0
409870.493524676 0
409895.494774739 0
409920.496024801 0
409945.497274864 0
409970.498524926 0
409995.499774989 0
410020.501025051 0
410045.502275114 0
410070.503525176 0
410095.504775239 0
410120.506025301 0
410145.507275364 0
410170.508525426 0
410195.509775489 0
410220.511025551 0
410245.512275614 0
410270.513525676 0
410295.514775739 0
410320.516025801 0
410345.517275864 0
410370.518525926 0
410395.519775989 0
410420.521026051 0
410445.522276114 0
410470.523526176 0
410495.524776239 0
410520.526026301 0
410545.527276364 0
410570.528526426 0
410595.529776489 0
410620.531026551 0
410645.532276614 0
410670.533526676 0
410695.534776739 0
410720.536026801 0
410745.537276864 0
410770.538526926 0
410795.539776989 0
410820.541027051 0
410845.542277114 0
410870.543527176 0
410895.544777239 0
410920.546027301 0
410945.547277364 0
410970.548527426 0
410995.549777489 0
411020.551027551 0
411045.552277614 0
411070.553527676 0
411095.554777739 0
411120.556027801 0
411145.557277864 0
411170.558527926 0
411195.559777989 0
411220.561028051 0
411245.562278114 0
411270.563528176 0
411295.564778239 0
411320.566028301 0
411345.567278364 0
411370.568528426 0
411395.569778489 0
411420.571028551 0
411445.572278614 0
411470.573528676 0
411495.574778739 0
411520.576028801 0
411545.577278864 0
411570.578528926 0
411595.579778989 0
411620.581029051 0
411645.582279114 0
411670.583529176 0
411695.584779239 0
411720.586029301 0
411745.587279364 0
411770.588529426 0
411795.589779489 0
411820.591029551 0
411845.592279614 0
411870.593529676 0
411895.594779739 0
411920.596029801 0
411945.597279864 0
411970.598529927 0
411995.599779989 0
412020.601030051 0
412045.602280114 0
412070.603530177 0
412095.604780239 0
412120.606030302 0
412145.607280364 0
412170.608530427 0
412195.609780489 0
412220.611030552 0
412245.612280614 0
412270.613530677 0
412295.614780739 0
412320.616030802 0
412345.617280864 0
412370.618530927 0
412395.619780989 0
412420.621031052 0
412445.622281114 0
412470.623531177 0
412495.624781239 0
412520.626031302 0
412545.627281364 0
412570.628531427 0
412595.629781489 0
412620.631031552 0
412645.632281614 0
412670.633531677 0
412695.634781739 0
412720.636031802 0
412745.637281864 0
412770.638531927 0
412795.639781989 0
412820.641032052 0
412845.642282114 0
412870.643532177 0
412895.644782239 0
412920.646032302 0
412945.647282364 0
412970.648532427 0
412995.649782489 0
413020.651032552 0
413045.652282614 0
413070.653532677 0
413095.654782739 0
413120.656032802 0
413145.657282864 0
413170.658532927 0
413195.659782989 0
413220.661033052 0
413245.662283114 0
413270.663533177 0
413295.664783239 0
413320.666033302 0
413345.667283364 0
413370.668533427 0
413395.669783489 0
413420.671033552 0
413445.672283614 0
413470.673533677 0
413495.674783739 0
413520.676033802 0
413545.677283864 0
413570.678533927 0
413595.679783989 0
413620.681034052 0
413645.682284114 0
413670.683534177 0
413695.684784239 0
413720.686034302 0
413745.687284364 0
413770.688534427 0
413795.689784489 0
413820.691034552 0
413845.692284614 0
413870.693534677 0
413895.694784739 0
413920.696034802 0
413945.697284864 0
413970.698534927 0
413995.699784989 0
414020.701035052 0
414045.702285114 0
414070.703535177 0
414095.704785239 0
414120.706035302 0
414145.707285364 0
414170.708535427 0
414195.709785489 0
414220.711035552 0
414245.712285614 0
414270.713535677 0
414295.714785739 0
414320.716035802 0
414345.717285864 0
414370.718535927 0
414395.719785989 0
414420.721036052 0
414445.722286114 0
414470.723536177 0
414495.724786239 0
414520.726036302 0
414545.727286364 0
414570.728536427 0
414595.729786489 0
414620.731036552 0
414645.732286614 0
414670.733536677 0
414695.734786739 0
414720.736036802 0
414745.737286864 0
414770.738536927 0
414795.739786989 0
414820.741037052 0
414845.742287114 0
414870.743537177 0
414895.744787239 0
414920.746037302 0
414945.747287364 0
414970.748537427 0
414995.749787489 0
415020.751037552 0
415045.752287614 0
415070.753537677 0
415095.754787739 0
415120.756037802 0
415145.757287864 0
415170.758537927 0
415195.759787989 0
415220.761038052 0
415245.762288114 0
415270.763538177 0
415295.764788239 0
415320.766038302 0
415345.767288364 0
415370.768538427 0
415395.769788489 0
415420.771038552 0
415445.772288614 0
415470.773538677 0
415495.774788739 0
415520.776038802 0
415545.777288864 0
415570.778538927 0
415595.779788989 0
415620.781039052 0
415645.782289114 0
415670.783539177 0
415695.784789239 0
415720.786039302 0
415745.787289365 0
415770.788539427 0
415795.789789489 0
415820.791039552 0
415845.792289615 0
415870.793539677 0
415895.794789739 0
415920.796039802 0
415945.797289865 0
415970.798539927 0
415995.799789989 0
416020.801040052 0
416045.802290115 0
416070.803540177 0
416095.804790239 0
416120.806040302 0
416145.807290365 0
416170.808540427 0
416195.80979049 0
416220.811040552 0
416245.812290615 0
416270.813540677 0
416295.81479074 0
416320.816040802 0
416345.817290865 0
416370.818540927 0
416395.81979099 0
416420.821041052 0
416445.822291115 0
416470.823541177 0
416495.82479124 0
416520.826041302 0
416545.827291365 0
416570.828541427 0
416595.82979149 0
416620.831041552 0
416645.832291615 0
416670.833541677 0
416695.83479174 0
416720.836041802 0
416745.837291865 0
416770.838541927 0
416795.83979199 0
416820.841042052 0
416845.842292115 0
416870.843542177 0
416895.84479224 0
416920.846042302 0
416945.847292365 0
416970.848542427 0
416995.84979249 0
417020.851042552 0
417045.852292615 0
417070.853542677 0
417095.85479274 0
417120.856042802 0
417145.857292865 0
417170.858542927 0
417195.85979299 0
417220.861043052 0
417245.862293115 0
417270.863543177 0
417295.86479324 0
417320.866043302 0
417345.867293365 0
417370.868543427 0
417395.86979349 0
417420.871043552 0
417445.872293615 0
417470.873543677 0
417495.87479374 0
417520.876043802 0
417545.877293865 0
417570.878543927 0
417595.87979399 0
417620.881044052 0
417645.882294115 0
417670.883544177 0
417695.88479424 0
417720.886044302 0
417745.887294365 0
417770.888544427 0
417795.88979449 0
417820.891044552 0
417845.892294615 0
417870.893544677 0
417895.89479474 0
417920.896044802 0
417945.897294865 0
417970.898544927 0
417995.89979499 0
418020.901045052 0
418045.902295115 0
418070.903545177 0
418095.90479524 0
418120.906045302 0
418145.907295365 0
418170.908545427 0
418195.90979549 0
418220.911045552 0
418245.912295615 0
418270.913545677 0
418295.91479574 0
418320.916045802 0
418345.917295865 0
418370.918545927 0
418395.91979599 0
418420.921046052 0
418445.922296115 0
418470.923546177 0
418495.92479624 0
418520.926046302 0
418545.927296365 0
418570.928546427 0
418595.92979649 0
418620.931046552 0
418645.932296615 0
418670.933546677 0
418695.93479674 0
418720.936046802 0
418745.937296865 0
418770.938546927 0
418795.93979699 0
418820.941047052 0
418845.942297115 0
418870.943547177 0
418895.94479724 0
418920.946047302 0
418945.947297365 0
418970.948547427 0
418995.94979749 0
419020.951047552 0
419045.952297615 0
419070.953547677 0
419095.95479774 0
419120.956047802 0
419145.957297865 0
419170.958547927 0
419195.95979799 0
419220.961048052 0
419245.962298115 0
419270.963548177 0
419295.96479824 0
419320.966048302 0
419345.967298365 0
419370.968548427 0
419395.96979849 0
419420.971048552 0
419445.972298615 0
419470.973548677 0
419495.97479874 0
419520.976048802 0
419545.977298865 0
419570.978548927 0
419595.97979899 0
419620.981049052 0
419645.982299115 0
419670.983549177 0
419695.98479924 0
419720.986049302 0
419745.987299365 0
419770.988549427 0
419795.98979949 0
419820.991049552 0
419845.992299615 0
419870.993549677 0
419895.99479974 0
419920.996049803 0
419945.997299865 0
419970.998549927 0
419995.99979999 0
420021.001050053 0
420046.002300115 0
420071.003550178 0
420096.00480024 0
420121.006050303 0
420146.007300365 0
420171.008550428 0
420196.00980049 0
420221.011050553 0
420246.012300615 0
420271.013550678 0
420296.01480074 0
420321.016050803 0
420346.017300865 0
420371.018550928 0
420396.01980099 0
420421.021051053 0
420446.022301115 0
420471.023551178 0
420496.02480124 0
420521.026051303 0
420546.027301365 0
420571.028551428 0
420596.02980149 0
420621.031051553 0
420646.032301615 0
420671.033551678 0
420696.03480174 0
420721.036051803 0
420746.037301865 0
420771.038551928 0
420796.03980199 0
420821.041052053 0
420846.042302115 0
420871.043552178 0
420896.04480224 0
420921.046052303 0
420946.047302365 0
420971.048552428 0
420996.04980249 0
421021.051052553 0
421046.052302615 0
421071.053552678 0
421096.05480274 0
421121.056052803 0
421146.057302865 0
421171.058552928 0
421196.05980299 0
421221.061053053 0
421246.062303115 0
421271.063553178 0
421296.06480324 0
421321.066053303 0
421346.067303365 0
421371.068553428 0
421396.06980349 0
421421.071053553 0
421446.072303615 0
421471.073553678 0
421496.07480374 0
421521.076053803 0
421546.077303865 0
421571.078553928 0
421596.07980399 0
421621.081054053 0
421646.082304115 0
421671.083554178 0
421696.08480424 0
421721.086054303 0
421746.087304365 0
421771.088554428 0
421796.08980449 0
421821.091054553 0
421846.092304615 0
421871.093554678 0
421896.09480474 0
421921.096054803 0
421946.097304865 0
421971.098554928 0
421996.09980499 0
422021.101055053 0
422046.102305115 0
422071.103555178 0
422096.10480524 0
422121.106055303 0
422146.107305365 0
422171.108555428 0
422196.10980549 0
422221.111055553 0
422246.112305615 0
422271.113555678 0
422296.11480574 0
422321.116055803 0
422346.117305865 0
422371.118555928 0
422396.11980599 0
422421.121056053 0
422446.122306115 0
422471.123556178 0
422496.12480624 0
422521.126056303 0
422546.127306365 0
422571.128556428 0
422596.12980649 0
422621.131056553 0
422646.132306615 0
422671.133556678 0
422696.13480674 0
422721.136056803 0
422746.137306865 0
422771.138556928 0
422796.13980699 0
422821.141057053 0
422846.142307115 0
422871.143557178 0
422896.14480724 0
422921.146057303 0
422946.147307365 0
422971.148557428 0
422996.14980749 0
423021.151057553 0
423046.152307615 0
423071.153557678 0
423096.15480774 0
423121.156057803 0
423146.157307865 0
423171.158557928 0
423196.15980799 0
423221.161058053 0
423246.162308115 0
423271.163558178 0
423296.16480824 0
423321.166058303 0
423346.167308365 0
423371.168558428 0
423396.16980849 0
423421.171058553 0
423446.172308615 0
423471.173558678 0
423496.17480874 0
423521.176058803 0
423546.177308865 0
423571.178558928 0
423596.17980899 0
423621.181059053 0
423646.182309115 0
423671.183559178 0
423696.18480924 0
423721.186059303 0
423746.187309365 0
423771.188559428 0
423796.18980949 0
423821.191059553 0
423846.192309615 0
423871.193559678 0
423896.19480974 0
423921.196059803 0
423946.197309866 0
423971.198559928 0
423996.19980999 0
424021.201060053 0
424046.202310116 0
424071.203560178 0
424096.204810241 0
424121.206060303 0
424146.207310366 0
424171.208560428 0
424196.209810491 0
424221.211060553 0
424246.212310616 0
424271.213560678 0
424296.214810741 0
424321.216060803 0
424346.217310866 0
424371.218560928 0
424396.219810991 0
424421.221061053 0
424446.222311116 0
424471.223561178 0
424496.224811241 0
424521.226061303 0
424546.227311366 0
424571.228561428 0
424596.229811491 0
424621.231061553 0
424646.232311616 0
424671.233561678 0
424696.234811741 0
424721.236061803 0
424746.237311866 0
424771.238561928 0
424796.239811991 0
424821.241062053 0
424846.242312116 0
424871.243562178 0
424896.244812241 0
424921.246062303 0
424946.247312366 0
424971.248562428 0
424996.249812491 0
425021.251062553 0
425046.252312616 0
425071.253562678 0
425096.254812741 0
425121.256062803 0
425146.257312866 0
425171.258562928 0
425196.259812991 0
425221.261063053 0
425246.262313116 0
425271.263563178 0
425296.264813241 0
425321.266063303 0
425346.267313366 0
425371.268563428 0
425396.269813491 0
425421.271063553 0
425446.272313616 0
425471.273563678 0
425496.274813741 0
425521.276063803 0
425546.277313866 0
425571.278563928 0
425596.279813991 0
425621.281064053 0
425646.282314116 0
425671.283564178 0
425696.284814241 0
425721.286064303 0
425746.287314366 0
425771.288564428 0
425796.289814491 0
425821.291064553 0
425846.292314616 0
425871.293564678 0
425896.294814741 0
425921.296064803 0
425946.297314866 0
425971.298564928 0
425996.299814991 0
426021.301065053 0
426046.302315116 0
426071.303565178 0
426096.304815241 0
426121.306065303 0
426146.307315366 0
426171.308565428 0
426196.309815491 0
426221.311065553 0
426246.312315616 0
426271.313565678 0
426296.314815741 0
426321.316065803 0
426346.317315866 0
426371.318565928 0
426396.319815991 0
426421.321066053 0
426446.322316116 0
426471.323566178 0
426496.324816241 0
426521.326066303 0
426546.327316366 0
426571.328566428 0
426596.329816491 0
426621.331066553 0
426646.332316616 0
426671.333566678 0
426696.334816741 0
426721.336066803 0
426746.337316866 0
426771.338566928 0
426796.339816991 0
426821.341067053 0
426846.342317116 0
426871.343567178 0
426896.344817241 0
426921.346067303 0
426946.347317366 0
426971.348567428 0
426996.349817491 0
427021.351067553 0
427046.352317616 0
427071.353567678 0
427096.354817741 0
427121.356067803 0
427146.357317866 0
427171.358567928 0
427196.359817991 0
427221.361068053 0
427246.362318116 0
427271.363568178 0
427296.364818241 0
427321.366068303 0
427346.367318366 0
427371.368568428 0
427396.369818491 0
427421.371068553 0
427446.372318616 0
427471.373568678 0
427496.374818741 0
427521.376068803 0
427546.377318866 0
427571.378568928 0
427596.379818991 0
427621.381069053 0
427646.382319116 0
427671.383569178 0
427696.384819241 0
427721.386069303 0
427746.387319366 0
427771.388569428 0
427796.389819491 0
427821.391069554 0
427846.392319616 0
427871.393569678 0
427896.394819741 0
427921.396069804 0
427946.397319866 0
427971.398569928 0
427996.399819991 0
428021.401070054 0
428046.402320116 0
428071.403570178 0
428096.404820241 0
428121.406070304 0
428146.407320366 0
428171.408570429 0
428196.409820491 0
428221.411070554 0
428246.412320616 0
428271.413570679 0
428296.414820741 0
428321.416070804 0
428346.417320866 0
428371.418570929 0
428396.419820991 0
428421.421071054 0
428446.422321116 0
428471.423571179 0
428496.424821241 0
428521.426071304 0
428546.427321366 0
428571.428571429 0
428596.429821491 0
428621.431071554 0
428646.432321616 0
428671.433571679 0
428696.434821741 0
428721.436071804 0
428746.437321866 0
428771.438571929 0
428796.439821991 0
428821.441072054 0
428846.442322116 0
428871.443572179 0
428896.444822241 0
428921.446072304 0
428946.447322366 0
428971.448572429 0
428996.449822491 0
429021.451072554 0
429046.452322616 0
429071.453572679 0
429096.454822741 0
429121.456072804 0
429146.457322866 0
429171.458572929 0
429196.459822991 0
429221.461073054 0
429246.462323116 0
429271.463573179 0
429296.464823241 0
429321.466073304 0
429346.467323366 0
429371.468573429 0
429396.469823491 0
429421.471073554 0
429446.472323616 0
429471.473573679 0
429496.474823741 0
429521.476073804 0
429546.477323866 0
429571.478573929 0
429596.479823991 0
429621.481074054 0
429646.482324116 0
429671.483574179 0
429696.484824241 0
429721.486074304 0
429746.487324366 0
429771.488574429 0
429796.489824491 0
429821.491074554 0
429846.492324616 0
429871.493574679 0
429896.494824741 0
429921.496074804 0
429946.497324866 0
429971.498574929 0
429996.499824991 0
430021.501075054 0
430046.502325116 0
430071.503575179 0
430096.504825241 0
430121.506075304 0
430146.507325366 0
430171.508575429 0
430196.509825491 0
430221.511075554 0
430246.512325616 0
430271.513575679 0
430296.514825741 0
430321.516075804 0
430346.517325866 0
430371.518575929 0
430396.519825991 0
430421.521076054 0
430446.522326116 0
430471.523576179 0
430496.524826241 0
430521.526076304 0
430546.527326366 0
430571.528576429 0
430596.529826491 0
430621.531076554 0
430646.532326616 0
430671.533576679 0
430696.534826741 0
430721.536076804 0
430746.537326866 0
430771.538576929 0
430796.539826991 0
430821.541077054 0
430846.542327116 0
430871.543577179 0
430896.544827241 0
430921.546077304 0
430946.547327366 0
430971.548577429 0
430996.549827491 0
431021.551077554 0
431046.552327616 0
431071.553577679 0
431096.554827741 0
431121.556077804 0
431146.557327866 0
431171.558577929 0
431196.559827991 0
431221.561078054 0
431246.562328116 0
431271.563578179 0
431296.564828241 0
431321.566078304 0
431346.567328366 0
431371.568578429 0
431396.569828491 0
431421.571078554 0
431446.572328616 0
431471.573578679 0
431496.574828741 0
431521.576078804 0
431546.577328866 0
431571.578578929 0
431596.579828991 0
431621.581079054 0
431646.582329116 0
431671.583579179 0
431696.584829241 0
431721.586079304 0
431746.587329366 0
431771.588579429 0
431796.589829491 0
431821.591079554 0
431846.592329616 0
431871.593579679 0
431896.594829741 0
431921.596079804 0
431946.597329866 0
431971.598579929 0
431996.599829992 0
432021.601080054 0
432046.602330117 0
432071.603580179 0
432096.604830242 0
432121.606080304 0
432146.607330367 0
432171.608580429 0
432196.609830492 0
432221.611080554 0
432246.612330617 0
432271.613580679 0
432296.614830742 0
432321.616080804 0
432346.617330867 0
432371.618580929 0
432396.619830992 0
432421.621081054 0
432446.622331117 0
432471.623581179 0
432496.624831242 0
432521.626081304 0
432546.627331367 0
432571.628581429 0
432596.629831492 0
432621.631081554 0
432646.632331617 0
432671.633581679 0
432696.634831742 0
432721.636081804 0
432746.637331867 0
432771.638581929 0
432796.639831992 0
432821.641082054 0
432846.642332117 0
432871.643582179 0
432896.644832242 0
432921.646082304 0
432946.647332367 0
432971.648582429 0
432996.649832492 0
433021.651082554 0
433046.652332617 0
433071.653582679 0
433096.654832742 0
433121.656082804 0
433146.657332867 0
433171.658582929 0
433196.659832992 0
433221.661083054 0
433246.662333117 0
433271.663583179 0
433296.664833242 0
433321.666083304 0
433346.667333367 0
433371.668583429 0
433396.669833492 0
433421.671083554 0
433446.672333617 0
433471.673583679 0
433496.674833742 0
433521.676083804 0
433546.677333867 0
433571.678583929 0
433596.679833992 0
433621.681084054 0
433646.682334117 0
433671.683584179 0
433696.684834242 0
433721.686084304 0
433746.687334367 0
433771.688584429 0
433796.689834492 0
433821.691084554 0
433846.692334617 0
433871.693584679 0
433896.694834742 0
433921.696084804 0
433946.697334867 0
433971.698584929 0
433996.699834992 0
434021.701085054 0
434046.702335117 0
434071.703585179 0
434096.704835242 0
434121.706085304 0
434146.707335367 0
434171.708585429 0
434196.709835492 0
434221.711085554 0
434246.712335617 0
434271.713585679 0
434296.714835742 0
434321.716085804 0
434346.717335867 0
434371.718585929 0
434396.719835992 0
434421.721086054 0
434446.722336117 0
434471.723586179 0
434496.724836242 0
434521.726086304 0
434546.727336367 0
434571.728586429 0
434596.729836492 0
434621.731086554 0
434646.732336617 0
434671.733586679 0
434696.734836742 0
434721.736086804 0
434746.737336867 0
434771.738586929 0
434796.739836992 0
434821.741087054 0
434846.742337117 0
434871.743587179 0
434896.744837242 0
434921.746087304 0
434946.747337367 0
434971.748587429 0
434996.749837492 0
435021.751087554 0
435046.752337617 0
435071.753587679 0
435096.754837742 0
435121.756087804 0
435146.757337867 0
435171.758587929 0
435196.759837992 0
435221.761088054 0
435246.762338117 0
435271.763588179 0
435296.764838242 0
435321.766088304 0
435346.767338367 0
435371.768588429 0
435396.769838492 0
435421.771088554 0
435446.772338617 0
435471.773588679 0
435496.774838742 0
435521.776088804 0
435546.777338867 0
435571.778588929 0
435596.779838992 0
435621.781089054 0
435646.782339117 0
435671.783589179 0
435696.784839242 0
435721.786089304 0
435746.787339367 0
435771.788589429 0
435796.789839492 0
435821.791089554 0
435846.792339617 0
435871.793589679 0
435896.794839742 0
435921.796089805 0
435946.797339867 0
435971.798589929 0
435996.799839992 0
436021.801090055 0
436046.802340117 0
436071.803590179 0
436096.804840242 0
436121.806090305 0
436146.807340367 0
436171.80859043 0
436196.809840492 0
436221.811090555 0
436246.812340617 0
436271.81359068 0
436296.814840742 0
436321.816090805 0
436346.817340867 0
436371.81859093 0
436396.819840992 0
436421.821091055 0
436446.822341117 0
436471.82359118 0
436496.824841242 0
436521.826091305 0
436546.827341367 0
436571.82859143 0
436596.829841492 0
436621.831091555 0
436646.832341617 0
436671.83359168 0
436696.834841742 0
436721.836091805 0
436746.837341867 0
436771.83859193 0
436796.839841992 0
436821.841092055 0
436846.842342117 0
436871.84359218 0
436896.844842242 0
436921.846092305 0
436946.847342367 0
436971.84859243 0
436996.849842492 0
437021.851092555 0
437046.852342617 0
437071.85359268 0
437096.854842742 0
437121.856092805 0
437146.857342867 0
437171.85859293 0
437196.859842992 0
437221.861093055 0
437246.862343117 0
437271.86359318 0
437296.864843242 0
437321.866093305 0
437346.867343367 0
437371.86859343 0
437396.869843492 0
437421.871093555 0
437446.872343617 0
437471.87359368 0
437496.874843742 0
437521.876093805 0
437546.877343867 0
437571.87859393 0
437596.879843992 0
437621.881094055 0
437646.882344117 0
437671.88359418 0
437696.884844242 0
437721.886094305 0
437746.887344367 0
437771.88859443 0
437796.889844492 0
437821.891094555 0
437846.892344617 0
437871.89359468 0
437896.894844742 0
437921.896094805 0
437946.897344867 0
437971.89859493 0
437996.899844992 0
438021.901095055 0
438046.902345117 0
438071.90359518 0
438096.904845242 0
438121.906095305 0
438146.907345367 0
438171.90859543 0
438196.909845492 0
438221.911095555 0
438246.912345617 0
438271.91359568 0
438296.914845742 0
438321.916095805 0
438346.917345867 0
438371.91859593 0
438396.919845992 0
438421.921096055 0
438446.922346117 0
438471.92359618 0
438496.924846242 0
438521.926096305 0
438546.927346367 0
438571.92859643 0
438596.929846492 0
438621.931096555 0
438646.932346617 0
438671.93359668 0
438696.934846742 0
438721.936096805 0
438746.937346867 0
438771.93859693 0
438796.939846992 0
438821.941097055 0
438846.942347117 0
438871.94359718 0
438896.944847242 0
438921.946097305 0
438946.947347367 0
438971.94859743 0
438996.949847492 0
439021.951097555 0
439046.952347617 0
439071.95359768 0
439096.954847742 0
439121.956097805 0
439146.957347867 0
439171.95859793 0
439196.959847992 0
439221.961098055 0
439246.962348117 0
439271.96359818 0
439296.964848242 0
439321.966098305 0
439346.967348367 0
439371.96859843 0
439396.969848492 0
439421.971098555 0
439446.972348617 0
439471.97359868 0
439496.974848742 0
439521.976098805 0
439546.977348867 0
439571.97859893 0
439596.979848992 0
439621.981099055 0
439646.982349117 0
439671.98359918 0
439696.984849242 0
439721.986099305 0
439746.987349367 0
439771.98859943 0
439796.989849493 0
439821.991099555 0
439846.992349617 0
439871.99359968 0
439896.994849743 0
439921.996099805 0
439946.997349867 0
439971.99859993 0
439996.999849993 0
440022.001100055 0
440047.002350117 0
440072.00360018 0
440097.004850243 0
440122.006100305 0
440147.007350367 0
440172.00860043 0
440197.009850493 0
440222.011100555 0
440247.012350618 0
440272.01360068 0
440297.014850743 0
440322.016100805 0
440347.017350868 0
440372.01860093 0
440397.019850993 0
440422.021101055 0
440447.022351118 0
440472.02360118 0
440497.024851243 0
440522.026101305 0
440547.027351368 0
440572.02860143 0
440597.029851493 0
440622.031101555 0
440647.032351618 0
440672.03360168 0
440697.034851743 0
440722.036101805 0
440747.037351868 0
440772.03860193 0
440797.039851993 0
440822.041102055 0
440847.042352118 0
440872.04360218 0
440897.044852243 0
440922.046102305 0
440947.047352368 0
440972.04860243 0
440997.049852493 0
441022.051102555 0
441047.052352618 0
441072.05360268 0
441097.054852743 0
441122.056102805 0
441147.057352868 0
441172.05860293 0
441197.059852993 0
441222.061103055 0
441247.062353118 0
441272.06360318 0
441297.064853243 0
441322.066103305 0
441347.067353368 0
441372.06860343 0
441397.069853493 0
441422.071103555 0
441447.072353618 0
441472.07360368 0
441497.074853743 0
441522.076103805 0
441547.077353868 0
441572.07860393 0
441597.079853993 0
441622.081104055 0
441647.082354118 0
441672.08360418 0
441697.084854243 0
441722.086104305 0
441747.087354368 0
441772.08860443 0
441797.089854493 0
441822.091104555 0
441847.092354618 0
441872.09360468 0
441897.094854743 0
441922.096104805 0
441947.097354868 0
441972.09860493 0
441997.099854993 0
442022.101105055 0
442047.102355118 0
442072.10360518 0
442097.104855243 0
442122.106105305 0
442147.107355368 0
442172.10860543 0
442197.109855493 0
442222.111105555 0
442247.112355618 0
442272.11360568 0
442297.114855743 0
442322.116105805 0
442347.117355868 0
442372.11860593 0
442397.119855993 0
442422.121106055 0
442447.122356118 0
442472.12360618 0
442497.124856243 0
442522.126106305 0
442547.127356368 0
442572.12860643 0
442597.129856493 0
442622.131106555 0
442647.132356618 0
442672.13360668 0
442697.134856743 0
442722.136106805 0
442747.137356868 0
442772.13860693 0
442797.139856993 0
442822.141107055 0
442847.142357118 0
442872.14360718 0
442897.144857243 0
442922.146107305 0
442947.147357368 0
442972.14860743 0
442997.149857493 0
443022.151107555 0
443047.152357618 0
443072.15360768 0
443097.154857743 0
443122.156107805 0
443147.157357868 0
443172.15860793 0
443197.159857993 0
443222.161108055 0
443247.162358118 0
443272.16360818 0
443297.164858243 0
443322.166108305 0
443347.167358368 0
443372.16860843 0
443397.169858493 0
443422.171108555 0
443447.172358618 0
443472.17360868 0
443497.174858743 0
443522.176108805 0
443547.177358868 0
443572.17860893 0
443597.179858993 0
443622.181109055 0
443647.182359118 0
443672.18360918 0
443697.184859243 0
443722.186109305 0
443747.187359368 0
443772.18860943 0
443797.189859493 0
443822.191109555 0
443847.192359618 0
443872.19360968 0
443897.194859743 0
443922.196109805 0
443947.197359868 0
443972.198609931 0
443997.199859993 0
444022.201110056 0
444047.202360118 0
444072.203610181 0
444097.204860243 0
444122.206110306 0
444147.207360368 0
444172.208610431 0
444197.209860493 0
444222.211110556 0
444247.212360618 0
444272.213610681 0
444297.214860743 0
444322.216110806 0
444347.217360868 0
444372.218610931 0
444397.219860993 0
444422.221111056 0
444447.222361118 0
444472.223611181 0
444497.224861243 0
444522.226111306 0
444547.227361368 0
444572.228611431 0
444597.229861493 0
444622.231111556 0
444647.232361618 0
444672.233611681 0
444697.234861743 0
444722.236111806 0
444747.237361868 0
444772.238611931 0
444797.239861993 0
444822.241112056 0
444847.242362118 0
444872.243612181 0
444897.244862243 0
444922.246112306 0
444947.247362368 0
444972.248612431 0
444997.249862493 0
445022.251112556 0
445047.252362618 0
445072.253612681 0
445097.254862743 0
445122.256112806 0
445147.257362868 0
445172.258612931 0
445197.259862993 0
445222.261113056 0
445247.262363118 0
445272.263613181 0
445297.264863243 0
445322.266113306 0
445347.267363368 0
445372.268613431 0
445397.269863493 0
445422.271113556 0
445447.272363618 0
445472.273613681 0
445497.274863743 0
445522.276113806 0
445547.277363868 0
445572.278613931 0
445597.279863993 0
445622.281114056 0
445647.282364118 0
445672.283614181 0
445697.284864243 0
445722.286114306 0
445747.287364368 0
445772.288614431 0
445797.289864493 0
445822.291114556 0
445847.292364618 0
445872.293614681 0
445897.294864743 0
445922.296114806 0
445947.297364868 0
445972.298614931 0
445997.299864993 0
446022.301115056 0
446047.302365118 0
446072.303615181 0
446097.304865243 0
446122.306115306 0
446147.307365368 0
446172.308615431 0
446197.309865493 0
446222.311115556 0
446247.312365618 0
446272.313615681 0
446297.314865743 0
446322.316115806 0
446347.317365868 0
446372.318615931 0
446397.319865993 0
446422.321116056 0
446447.322366118 0
446472.323616181 0
446497.324866243 0
446522.326116306 0
446547.327366368 0
446572.328616431 0
446597.329866493 0
446622.331116556 0
446647.332366618 0
446672.333616681 0
446697.334866743 0
446722.336116806 0
446747.337366868 0
446772.338616931 0
446797.339866993 0
446822.341117056 0
446847.342367118 0
446872.343617181 0
446897.344867243 0
446922.346117306 0
446947.347367368 0
446972.348617431 0
446997.349867493 0
447022.351117556 0
447047.352367618 0
447072.353617681 0
447097.354867743 0
447122.356117806 0
447147.357367868 0
447172.358617931 0
447197.359867993 0
447222.361118056 0
447247.362368118 0
447272.363618181 0
447297.364868243 0
447322.366118306 0
447347.367368368 0
447372.368618431 0
447397.369868493 0
447422.371118556 0
447447.372368618 0
447472.373618681 0
447497.374868743 0
447522.376118806 0
447547.377368868 0
447572.378618931 0
447597.379868993 0
447622.381119056 0
447647.382369118 0
447672.383619181 0
447697.384869243 0
447722.386119306 0
447747.387369368 0
447772.388619431 0
447797.389869493 0
447822.391119556 0
447847.392369618 0
447872.393619681 0
447897.394869744 0
447922.396119806 0
447947.397369868 0
447972.398619931 0
447997.399869994 0
448022.401120056 0
448047.402370118 0
448072.403620181 0
448097.404870244 0
448122.406120306 0
448147.407370369 0
448172.408620431 0
448197.409870494 0
448222.411120556 0
448247.412370619 0
448272.413620681 0
448297.414870744 0
448322.416120806 0
448347.417370869 0
448372.418620931 0
448397.419870994 0
448422.421121056 0
448447.422371119 0
448472.423621181 0
448497.424871244 0
448522.426121306 0
448547.427371369 0
448572.428621431 0
448597.429871494 0
448622.431121556 0
448647.432371619 0
448672.433621681 0
448697.434871744 0
448722.436121806 0
448747.437371869 0
448772.438621931 0
448797.439871994 0
448822.441122056 0
448847.442372119 0
448872.443622181 0
448897.444872244 0
448922.446122306 0
448947.447372369 0
448972.448622431 0
448997.449872494 0
449022.451122556 0
449047.452372619 0
449072.453622681 0
449097.454872744 0
449122.456122806 0
449147.457372869 0
449172.458622931 0
449197.459872994 0
449222.461123056 0
449247.462373119 0
449272.463623181 0
449297.464873244 0
449322.466123306 0
449347.467373369 0
449372.468623431 0
449397.469873494 0
449422.471123556 0
449447.472373619 0
449472.473623681 0
449497.474873744 0
449522.476123806 0
449547.477373869 0
449572.478623931 0
449597.479873994 0
449622.481124056 0
449647.482374119 0
449672.483624181 0
449697.484874244 0
449722.486124306 0
449747.487374369 0
449772.488624431 0
449797.489874494 0
449822.491124556 0
449847.492374619 0
449872.493624681 0
449897.494874744 0
449922.496124806 0
449947.497374869 0
449972.498624931 0
449997.499874994 0
450022.501125056 0
450047.502375119 0
450072.503625181 0
450097.504875244 0
450122.506125306 0
450147.507375369 0
450172.508625431 0
450197.509875494 0
450222.511125556 0
450247.512375619 0
450272.513625681 0
450297.514875744 0
450322.516125806 0
450347.517375869 0
450372.518625931 0
450397.519875994 0
450422.521126056 0
450447.522376119 0
450472.523626181 0
450497.524876244 0
450522.526126306 0
450547.527376369 0
450572.528626431 0
450597.529876494 0
450622.531126556 0
450647.532376619 0
450672.533626681 0
450697.534876744 0
450722.536126806 0
450747.537376869 0
450772.538626931 0
450797.539876994 0
450822.541127056 0
450847.542377119 0
450872.543627181 0
450897.544877244 0
450922.546127306 0
450947.547377369 0
450972.548627431 0
450997.549877494 0
451022.551127556 0
451047.552377619 0
451072.553627681 0
451097.554877744 0
451122.556127806 0
451147.557377869 0
451172.558627931 0
451197.559877994 0
451222.561128056 0
451247.562378119 0
451272.563628181 0
451297.564878244 0
451322.566128306 0
451347.567378369 0
451372.568628431 0
451397.569878494 0
451422.571128556 0
451447.572378619 0
451472.573628681 0
451497.574878744 0
451522.576128806 0
451547.577378869 0
451572.578628931 0
451597.579878994 0
451622.581129056 0
451647.582379119 0
451672.583629181 0
451697.584879244 0
451722.586129306 0
451747.587379369 0
451772.588629432 0
451797.589879494 0
451822.591129556 0
451847.592379619 0
451872.593629682 0
451897.594879744 0
451922.596129806 0
451947.597379869 0
451972.598629932 0
451997.599879994 0
452022.601130056 0
452047.602380119 0
452072.603630182 0
452097.604880244 0
452122.606130306 0
452147.607380369 0
452172.608630432 0
452197.609880494 0
452222.611130557 0
452247.612380619 0
452272.613630682 0
452297.614880744 0
452322.616130807 0
452347.617380869 0
452372.618630932 0
452397.619880994 0
452422.621131057 0
452447.622381119 0
452472.623631182 0
452497.624881244 0
452522.626131307 0
452547.627381369 0
452572.628631432 0
452597.629881494 0
452622.631131557 0
452647.632381619 0
452672.633631682 0
452697.634881744 0
452722.636131807 0
452747.637381869 0
452772.638631932 0
452797.639881994 0
452822.641132057 0
452847.642382119 0
452872.643632182 0
452897.644882244 0
452922.646132307 0
452947.647382369 0
452972.648632432 0
452997.649882494 0
453022.651132557 0
453047.652382619 0
453072.653632682 0
453097.654882744 0
453122.656132807 0
453147.657382869 0
453172.658632932 0
453197.659882994 0
453222.661133057 0
453247.662383119 0
453272.663633182 0
453297.664883244 0
453322.666133307 0
453347.667383369 0
453372.668633432 0
453397.669883494 0
453422.671133557 0
453447.672383619 0
453472.673633682 0
453497.674883744 0
453522.676133807 0
453547.677383869 0
453572.678633932 0
453597.679883994 0
453622.681134057 0
453647.682384119 0
453672.683634182 0
453697.684884244 0
453722.686134307 0
453747.687384369 0
453772.688634432 0
453797.689884494 0
453822.691134557 0
453847.692384619 0
453872.693634682 0
453897.694884744 0
453922.696134807 0
453947.697384869 0
453972.698634932 0
453997.699884994 0
454022.701135057 0
454047.702385119 0
454072.703635182 0
454097.704885244 0
454122.706135307 0
454147.707385369 0
454172.708635432 0
454197.709885494 0
454222.711135557 0
454247.712385619 0
454272.713635682 0
454297.714885744 0
454322.716135807 0
454347.717385869 0
454372.718635932 0
454397.719885994 0
454422.721136057 0
454447.722386119 0
454472.723636182 0
454497.724886244 0
454522.726136307 0
454547.727386369 0
454572.728636432 0
454597.729886494 0
454622.731136557 0
454647.732386619 0
454672.733636682 0
454697.734886744 0
454722.736136807 0
454747.737386869 0
454772.738636932 0
454797.739886994 0
454822.741137057 0
454847.742387119 0
454872.743637182 0
454897.744887244 0
454922.746137307 0
454947.747387369 0
454972.748637432 0
454997.749887494 0
455022.751137557 0
455047.752387619 0
455072.753637682 0
455097.754887744 0
455122.756137807 0
455147.757387869 0
455172.758637932 0
455197.759887994 0
455222.761138057 0
455247.762388119 0
455272.763638182 0
455297.764888244 0
455322.766138307 0
455347.767388369 0
455372.768638432 0
455397.769888494 0
455422.771138557 0
455447.772388619 0
455472.773638682 0
455497.774888744 0
455522.776138807 0
455547.777388869 0
455572.778638932 0
455597.779888994 0
455622.781139057 0
455647.782389119 0
455672.783639182 0
455697.784889244 0
455722.786139307 0
455747.787389369 0
455772.788639432 0
455797.789889494 0
455822.791139557 0
455847.792389619 0
455872.793639682 0
455897.794889744 0
455922.796139807 0
455947.79738987 0
455972.798639932 0
455997.799889994 0
456022.801140057 0
456047.80239012 0
456072.803640182 0
456097.804890245 0
456122.806140307 0
456147.80739037 0
456172.808640432 0
456197.809890495 0
456222.811140557 0
456247.81239062 0
456272.813640682 0
456297.814890745 0
456322.816140807 0
456347.81739087 0
456372.818640932 0
456397.819890995 0
456422.821141057 0
456447.82239112 0
456472.823641182 0
456497.824891245 0
456522.826141307 0
456547.82739137 0
456572.828641432 0
456597.829891495 0
456622.831141557 0
456647.83239162 0
456672.833641682 0
456697.834891745 0
456722.836141807 0
456747.83739187 0
456772.838641932 0
456797.839891995 0
456822.841142057 0
456847.84239212 0
456872.843642182 0
456897.844892245 0
456922.846142307 0
456947.84739237 0
456972.848642432 0
456997.849892495 0
457022.851142557 0
457047.85239262 0
457072.853642682 0
457097.854892745 0
457122.856142807 0
457147.85739287 0
457172.858642932 0
457197.859892995 0
457222.861143057 0
457247.86239312 0
457272.863643182 0
457297.864893245 0
457322.866143307 0
457347.86739337 0
457372.868643432 0
457397.869893495 0
457422.871143557 0
457447.87239362 0
457472.873643682 0
457497.874893745 0
457522.876143807 0
457547.87739387 0
457572.878643932 0
457597.879893995 0
457622.881144057 0
457647.88239412 0
457672.883644182 0
457697.884894245 0
457722.886144307 0
457747.88739437 0
457772.888644432 0
457797.889894495 0
457822.891144557 0
457847.89239462 0
457872.893644682 0
457897.894894745 0
457922.896144807 0
457947.89739487 0
457972.898644932 0
457997.899894995 0
458022.901145057 0
458047.90239512 0
458072.903645182 0
458097.904895245 0
458122.906145307 0
458147.90739537 0
458172.908645432 0
458197.909895495 0
458222.911145557 0
458247.91239562 0
458272.913645682 0
458297.914895745 0
458322.916145807 0
458347.91739587 0
458372.918645932 0
458397.919895995 0
458422.921146057 0
458447.92239612 0
458472.923646182 0
458497.924896245 0
458522.926146307 0
458547.92739637 0
458572.928646432 0
458597.929896495 0
458622.931146557 0
458647.93239662 0
458672.933646682 0
458697.934896745 0
458722.936146807 0
458747.93739687 0
458772.938646932 0
458797.939896995 0
458822.941147057 0
458847.94239712 0
458872.943647182 0
458897.944897245 0
458922.946147307 0
458947.94739737 0
458972.948647432 0
458997.949897495 0
459022.951147557 0
459047.95239762 0
459072.953647682 0
459097.954897745 0
459122.956147807 0
459147.95739787 0
459172.958647932 0
459197.959897995 0
459222.961148057 0
459247.96239812 0
459272.963648182 0
459297.964898245 0
459322.966148307 0
459347.96739837 0
459372.968648432 0
459397.969898495 0
459422.971148557 0
459447.97239862 0
459472.973648682 0
459497.974898745 0
459522.976148807 0
459547.97739887 0
459572.978648932 0
459597.979898995 0
459622.981149057 0
459647.98239912 0
459672.983649182 0
459697.984899245 0
459722.986149307 0
459747.98739937 0
459772.988649432 0
459797.989899495 0
459822.991149557 0
459847.99239962 0
459872.993649683 0
459897.994899745 0
459922.996149807 0
459947.99739987 0
459972.998649933 0
459997.999899995 0
460023.001150057 0
460048.00240012 0
460073.003650183 0
460098.004900245 0
460123.006150308 0
460148.00740037 0
460173.008650433 0
460198.009900495 0
460223.011150558 0
460248.01240062 0
460273.013650683 0
460298.014900745 0
460323.016150808 0
460348.01740087 0
460373.018650933 0
460398.019900995 0
460423.021151058 0
460448.02240112 0
460473.023651183 0
460498.024901245 0
460523.026151308 0
460548.02740137 0
460573.028651433 0
460598.029901495 0
460623.031151558 0
460648.03240162 0
460673.033651683 0
460698.034901745 0
460723.036151808 0
460748.03740187 0
460773.038651933 0
460798.039901995 0
460823.041152058 0
460848.04240212 0
460873.043652183 0
460898.044902245 0
460923.046152308 0
460948.04740237 0
460973.048652433 0
460998.049902495 0
461023.051152558 0
461048.05240262 0
461073.053652683 0
461098.054902745 0
461123.056152808 0
461148.05740287 0
461173.058652933 0
461198.059902995 0
461223.061153058 0
461248.06240312 0
461273.063653183 0
461298.064903245 0
461323.066153308 0
461348.06740337 0
461373.068653433 0
461398.069903495 0
461423.071153558 0
461448.07240362 0
461473.073653683 0
461498.074903745 0
461523.076153808 0
461548.07740387 0
461573.078653933 0
461598.079903995 0
461623.081154058 0
461648.08240412 0
461673.083654183 0
461698.084904245 0
461723.086154308 0
461748.08740437 0
461773.088654433 0
461798.089904495 0
461823.091154558 0
461848.09240462 0
461873.093654683 0
461898.094904745 0
461923.096154808 0
461948.09740487 0
461973.098654933 0
461998.099904995 0
462023.101155058 0
462048.10240512 0
462073.103655183 0
462098.104905245 0
462123.106155308 0
462148.10740537 0
462173.108655433 0
462198.109905495 0
462223.111155558 0
462248.11240562 0
462273.113655683 0
462298.114905745 0
462323.116155808 0
462348.11740587 0
462373.118655933 0
462398.119905995 0
462423.121156058 0
462448.12240612 0
462473.123656183 0
462498.124906245 0
462523.126156308 0
462548.12740637 0
462573.128656433 0
462598.129906495 0
462623.131156558 0
462648.13240662 0
462673.133656683 0
462698.134906745 0
462723.136156808 0
462748.13740687 0
462773.138656933 0
462798.139906995 0
462823.141157058 0
462848.14240712 0
462873.143657183 0
462898.144907245 0
462923.146157308 0
462948.14740737 0
462973.148657433 0
462998.149907495 0
463023.151157558 0
463048.15240762 0
463073.153657683 0
463098.154907745 0
463123.156157808 0
463148.15740787 0
463173.158657933 0
463198.159907995 0
463223.161158058 0
463248.16240812 0
463273.163658183 0
463298.164908245 0
463323.166158308 0
463348.16740837 0
463373.168658433 0
463398.169908495 0
463423.171158558 0
463448.17240862 0
463473.173658683 0
463498.174908745 0
463523.176158808 0
463548.17740887 0
463573.178658933 0
463598.179908995 0
463623.181159058 0
463648.18240912 0
463673.183659183 0
463698.184909245 0
463723.186159308 0
463748.18740937 0
463773.188659433 0
463798.189909495 0
463823.191159558 0
463848.192409621 0
463873.193659683 0
463898.194909745 0
463923.196159808 0
463948.197409871 0
463973.198659933 0
463998.199909995 0
464023.201160058 0
464048.202410121 0
464073.203660183 0
464098.204910245 0
464123.206160308 0
464148.207410371 0
464173.208660433 0
464198.209910496 0
464223.211160558 0
464248.212410621 0
464273.213660683 0
464298.214910746 0
464323.216160808 0
464348.217410871 0
464373.218660933 0
464398.219910996 0
464423.221161058 0
464448.222411121 0
464473.223661183 0
464498.224911246 0
464523.226161308 0
464548.227411371 0
464573.228661433 0
464598.229911496 0
464623.231161558 0
464648.232411621 0
464673.233661683 0
464698.234911746 0
464723.236161808 0
464748.237411871 0
464773.238661933 0
464798.239911996 0
464823.241162058 0
464848.242412121 0
464873.243662183 0
464898.244912246 0
464923.246162308 0
464948.247412371 0
464973.248662433 0
464998.249912496 0
465023.251162558 0
465048.252412621 0
465073.253662683 0
465098.254912746 0
465123.256162808 0
465148.257412871 0
465173.258662933 0
465198.259912996 0
465223.261163058 0
465248.262413121 0
465273.263663183 0
465298.264913246 0
465323.266163308 0
465348.267413371 0
465373.268663433 0
465398.269913496 0
465423.271163558 0
465448.272413621 0
465473.273663683 0
465498.274913746 0
465523.276163808 0
465548.277413871 0
465573.278663933 0
465598.279913996 0
465623.281164058 0
465648.282414121 0
465673.283664183 0
465698.284914246 0
465723.286164308 0
465748.287414371 0
465773.288664433 0
465798.289914496 0
465823.291164558 0
465848.292414621 0
465873.293664683 0
465898.294914746 0
465923.296164808 0
465948.297414871 0
465973.298664933 0
465998.299914996 0
466023.301165058 0
466048.302415121 0
466073.303665183 0
466098.304915246 0
466123.306165308 0
466148.307415371 0
466173.308665433 0
466198.309915496 0
466223.311165558 0
466248.312415621 0
466273.313665683 0
466298.314915746 0
466323.316165808 0
466348.317415871 0
466373.318665933 0
466398.319915996 0
466423.321166058 0
466448.322416121 0
466473.323666183 0
466498.324916246 0
466523.326166308 0
466548.327416371 0
466573.328666433 0
466598.329916496 0
466623.331166558 0
466648.332416621 0
466673.333666683 0
466698.334916746 0
466723.336166808 0
466748.337416871 0
466773.338666933 0
466798.339916996 0
466823.341167058 0
466848.342417121 0
466873.343667183 0
466898.344917246 0
466923.346167308 0
466948.347417371 0
466973.348667433 0
466998.349917496 0
467023.351167558 0
467048.352417621 0
467073.353667683 0
467098.354917746 0
467123.356167808 0
467148.357417871 0
467173.358667933 0
467198.359917996 0
467223.361168058 0
467248.362418121 0
467273.363668183 0
467298.364918246 0
467323.366168308 0
467348.367418371 0
467373.368668433 0
467398.369918496 0
467423.371168558 0
467448.372418621 0
467473.373668683 0
467498.374918746 0
467523.376168808 0
467548.377418871 0
467573.378668933 0
467598.379918996 0
467623.381169058 0
467648.382419121 0
467673.383669183 0
467698.384919246 0
467723.386169308 0
467748.387419371 0
467773.388669433 0
467798.389919496 0
467823.391169558 0
467848.392419621 0
467873.393669683 0
467898.394919746 0
467923.396169808 0
467948.397419871 0
467973.398669933 0
467998.399919996 0
468023.401170059 0
468048.402420121 0
468073.403670184 0
468098.404920246 0
468123.406170309 0
468148.407420371 0
468173.408670434 0
468198.409920496 0
468223.411170559 0
468248.412420621 0
468273.413670684 0
468298.414920746 0
468323.416170809 0
468348.417420871 0
468373.418670934 0
468398.419920996 0
468423.421171059 0
468448.422421121 0
468473.423671184 0
468498.424921246 0
468523.426171309 0
468548.427421371 0
468573.428671434 0
468598.429921496 0
468623.431171559 0
468648.432421621 0
468673.433671684 0
468698.434921746 0
468723.436171809 0
468748.437421871 0
468773.438671934 0
468798.439921996 0
468823.441172059 0
468848.442422121 0
468873.443672184 0
468898.444922246 0
468923.446172309 0
468948.447422371 0
468973.448672434 0
468998.449922496 0
469023.451172559 0
469048.452422621 0
469073.453672684 0
469098.454922746 0
469123.456172809 0
469148.457422871 0
469173.458672934 0
469198.459922996 0
469223.461173059 0
469248.462423121 0
469273.463673184 0
469298.464923246 0
469323.466173309 0
469348.467423371 0
469373.468673434 0
469398.469923496 0
469423.471173559 0
469448.472423621 0
469473.473673684 0
469498.474923746 0
469523.476173809 0
469548.477423871 0
469573.478673934 0
469598.479923996 0
469623.481174059 0
469648.482424121 0
469673.483674184 0
469698.484924246 0
469723.486174309 0
469748.487424371 0
469773.488674434 0
469798.489924496 0
469823.491174559 0
469848.492424621 0
469873.493674684 0
469898.494924746 0
469923.496174809 0
469948.497424871 0
469973.498674934 0
469998.499924996 0
470023.501175059 0
470048.502425121 0
470073.503675184 0
470098.504925246 0
470123.506175309 0
470148.507425371 0
470173.508675434 0
470198.509925496 0
470223.511175559 0
470248.512425621 0
470273.513675684 0
470298.514925746 0
470323.516175809 0
470348.517425871 0
470373.518675934 0
470398.519925996 0
470423.521176059 0
470448.522426121 0
470473.523676184 0
470498.524926246 0
470523.526176309 0
470548.527426371 0
470573.528676434 0
470598.529926496 0
470623.531176559 0
470648.532426621 0
470673.533676684 0
470698.534926746 0
470723.536176809 0
470748.537426871 0
470773.538676934 0
470798.539926996 0
470823.541177059 0
470848.542427121 0
470873.543677184 0
470898.544927246 0
470923.546177309 0
470948.547427371 0
470973.548677434 0
470998.549927496 0
471023.551177559 0
471048.552427621 0
471073.553677684 0
471098.554927746 0
471123.556177809 0
471148.557427871 0
471173.558677934 0
471198.559927996 0
471223.561178059 0
471248.562428121 0
471273.563678184 0
471298.564928246 0
471323.566178309 0
471348.567428371 0
471373.568678434 0
471398.569928496 0
471423.571178559 0
471448.572428621 0
471473.573678684 0
471498.574928746 0
471523.576178809 0
471548.577428871 0
471573.578678934 0
471598.579928996 0
471623.581179059 0
471648.582429121 0
471673.583679184 0
471698.584929246 0
471723.586179309 0
471748.587429371 0
471773.588679434 0
471798.589929496 0
471823.591179559 0
471848.592429621 0
471873.593679684 0
471898.594929746 0
471923.596179809 0
471948.597429872 0
471973.598679934 0
471998.599929996 0
472023.601180059 0
472048.602430122 0
472073.603680184 0
472098.604930247 0
472123.606180309 0
472148.607430372 0
472173.608680434 0
472198.609930497 0
472223.611180559 0
472248.612430622 0
472273.613680684 0
472298.614930747 0
472323.616180809 0
472348.617430872 0
472373.618680934 0
472398.619930997 0
472423.621181059 0
472448.622431122 0
472473.623681184 0
472498.624931247 0
472523.626181309 0
472548.627431372 0
472573.628681434 0
472598.629931497 0
472623.631181559 0
472648.632431622 0
472673.633681684 0
472698.634931747 0
472723.636181809 0
472748.637431872 0
472773.638681934 0
472798.639931997 0
472823.641182059 0
472848.642432122 0
472873.643682184 0
472898.644932247 0
472923.646182309 0
472948.647432372 0
472973.648682434 0
472998.649932497 0
473023.651182559 0
473048.652432622 0
473073.653682684 0
473098.654932747 0
473123.656182809 0
473148.657432872 0
473173.658682934 0
473198.659932997 0
473223.661183059 0
473248.662433122 0
473273.663683184 0
473298.664933247 0
473323.666183309 0
473348.667433372 0
473373.668683434 0
473398.669933497 0
473423.671183559 0
473448.672433622 0
473473.673683684 0
473498.674933747 0
473523.676183809 0
473548.677433872 0
473573.678683934 0
473598.679933997 0
473623.681184059 0
473648.682434122 0
473673.683684184 0
473698.684934247 0
473723.686184309 0
473748.687434372 0
473773.688684434 0
473798.689934497 0
473823.691184559 0
473848.692434622 0
473873.693684684 0
473898.694934747 0
473923.696184809 0
473948.697434872 0
473973.698684934 0
473998.699934997 0
474023.701185059 0
474048.702435122 0
474073.703685184 0
474098.704935247 0
474123.706185309 0
474148.707435372 0
474173.708685434 0
474198.709935497 0
474223.711185559 0
474248.712435622 0
474273.713685684 0
474298.714935747 0
474323.716185809 0
474348.717435872 0
474373.718685934 0
474398.719935997 0
474423.721186059 0
474448.722436122 0
474473.723686184 0
474498.724936247 0
474523.726186309 0
474548.727436372 0
474573.728686434 0
474598.729936497 0
474623.731186559 0
474648.732436622 0
474673.733686684 0
474698.734936747 0
474723.736186809 0
474748.737436872 0
474773.738686934 0
474798.739936997 0
474823.741187059 0
474848.742437122 0
474873.743687184 0
474898.744937247 0
474923.746187309 0
474948.747437372 0
474973.748687434 0
474998.749937497 0
475023.751187559 0
475048.752437622 0
475073.753687684 0
475098.754937747 0
475123.756187809 0
475148.757437872 0
475173.758687934 0
475198.759937997 0
475223.761188059 0
475248.762438122 0
475273.763688184 0
475298.764938247 0
475323.766188309 0
475348.767438372 0
475373.768688434 0
475398.769938497 0
475423.771188559 0
475448.772438622 0
475473.773688684 0
475498.774938747 0
475523.776188809 0
475548.777438872 0
475573.778688934 0
475598.779938997 0
475623.781189059 0
475648.782439122 0
475673.783689184 0
475698.784939247 0
475723.786189309 0
475748.787439372 0
475773.788689434 0
475798.789939497 0
475823.79118956 0
475848.792439622 0
475873.793689684 0
475898.794939747 0
475923.79618981 0
475948.797439872 0
475973.798689934 0
475998.799939997 0
476023.80119006 0
476048.802440122 0
476073.803690184 0
476098.804940247 0
476123.80619031 0
476148.807440372 0
476173.808690435 0
476198.809940497 0
476223.81119056 0
476248.812440622 0
476273.813690685 0
476298.814940747 0
476323.81619081 0
476348.817440872 0
476373.818690935 0
476398.819940997 0
476423.82119106 0
476448.822441122 0
476473.823691185 0
476498.824941247 0
476523.82619131 0
476548.827441372 0
476573.828691435 0
476598.829941497 0
476623.83119156 0
476648.832441622 0
476673.833691685 0
476698.834941747 0
476723.83619181 0
476748.837441872 0
476773.838691935 0
476798.839941997 0
476823.84119206 0
476848.842442122 0
476873.843692185 0
476898.844942247 0
476923.84619231 0
476948.847442372 0
476973.848692435 0
476998.849942497 0
477023.85119256 0
477048.852442622 0
477073.853692685 0
477098.854942747 0
477123.85619281 0
477148.857442872 0
477173.858692935 0
477198.859942997 0
477223.86119306 0
477248.862443122 0
477273.863693185 0
477298.864943247 0
477323.86619331 0
477348.867443372 0
477373.868693435 0
477398.869943497 0
477423.87119356 0
477448.872443622 0
477473.873693685 0
477498.874943747 0
477523.87619381 0
477548.877443872 0
477573.878693935 0
477598.879943997 0
477623.88119406 0
477648.882444122 0
477673.883694185 0
477698.884944247 0
477723.88619431 0
477748.887444372 0
477773.888694435 0
477798.889944497 0
477823.89119456 0
477848.892444622 0
477873.893694685 0
477898.894944747 0
477923.89619481 0
477948.897444872 0
477973.898694935 0
477998.899944997 0
478023.90119506 0
478048.902445122 0
478073.903695185 0
478098.904945247 0
478123.90619531 0
478148.907445372 0
478173.908695435 0
478198.909945497 0
478223.91119556 0
478248.912445622 0
478273.913695685 0
478298.914945747 0
478323.91619581 0
478348.917445872 0
478373.918695935 0
478398.919945997 0
478423.92119606 0
478448.922446122 0
478473.923696185 0
478498.924946247 0
478523.92619631 0
478548.927446372 0
478573.928696435 0
478598.929946497 0
478623.93119656 0
478648.932446622 0
478673.933696685 0
478698.934946747 0
478723.93619681 0
478748.937446872 0
478773.938696935 0
478798.939946997 0
478823.94119706 0
478848.942447122 0
478873.943697185 0
478898.944947247 0
478923.94619731 0
478948.947447372 0
478973.948697435 0
478998.949947497 0
479023.95119756 0
479048.952447622 0
479073.953697685 0
479098.954947747 0
479123.95619781 0
479148.957447872 0
479173.958697935 0
479198.959947997 0
479223.96119806 0
479248.962448122 0
479273.963698185 0
479298.964948247 0
479323.96619831 0
479348.967448372 0
479373.968698435 0
479398.969948497 0
479423.97119856 0
479448.972448622 0
479473.973698685 0
479498.974948747 0
479523.97619881 0
479548.977448872 0
479573.978698935 0
479598.979948997 0
479623.98119906 0
479648.982449122 0
479673.983699185 0
479698.984949247 0
479723.98619931 0
479748.987449372 0
479773.988699435 0
479798.989949497 0
479823.99119956 0
479848.992449622 0
479873.993699685 0
479898.994949747 0
479923.99619981 0
479948.997449872 0
479973.998699935 0
479998.999949998 0
480024.00120006 0
480049.002450123 0
480074.003700185 0
480099.004950248 0
480124.00620031 0
480149.007450373 0
480174.008700435 0
480199.009950498 0
480224.01120056 0
480249.012450623 0
480274.013700685 0
480299.014950748 0
480324.01620081 0
480349.017450873 0
480374.018700935 0
480399.019950998 0
480424.02120106 0
480449.022451123 0
480474.023701185 0
480499.024951248 0
480524.02620131 0
480549.027451373 0
480574.028701435 0
480599.029951498 0
480624.03120156 0
480649.032451623 0
480674.033701685 0
480699.034951748 0
480724.03620181 0
480749.037451873 0
480774.038701935 0
480799.039951998 0
480824.04120206 0
480849.042452123 0
480874.043702185 0
480899.044952248 0
480924.04620231 0
480949.047452373 0
480974.048702435 0
480999.049952498 0
481024.05120256 0
481049.052452623 0
481074.053702685 0
481099.054952748 0
481124.05620281 0
481149.057452873 0
481174.058702935 0
481199.059952998 0
481224.06120306 0
481249.062453123 0
481274.063703185 0
481299.064953248 0
481324.06620331 0
481349.067453373 0
481374.068703435 0
481399.069953498 0
481424.07120356 0
481449.072453623 0
481474.073703685 0
481499.074953748 0
481524.07620381 0
481549.077453873 0
481574.078703935 0
481599.079953998 0
481624.08120406 0
481649.082454123 0
481674.083704185 0
481699.084954248 0
481724.08620431 0
481749.087454373 0
481774.088704435 0
481799.089954498 0
481824.09120456 0
481849.092454623 0
481874.093704685 0
481899.094954748 0
481924.09620481 0
481949.097454873 0
481974.098704935 0
481999.099954998 0
482024.10120506 0
482049.102455123 0
482074.103705185 0
482099.104955248 0
482124.10620531 0
482149.107455373 0
482174.108705435 0
482199.109955498 0
482224.11120556 0
482249.112455623 0
482274.113705685 0
482299.114955748 0
482324.11620581 0
482349.117455873 0
482374.118705935 0
482399.119955998 0
482424.12120606 0
482449.122456123 0
482474.123706185 0
482499.124956248 0
482524.12620631 0
482549.127456373 0
482574.128706435 0
482599.129956498 0
482624.13120656 0
482649.132456623 0
482674.133706685 0
482699.134956748 0
482724.13620681 0
482749.137456873 0
482774.138706935 0
482799.139956998 0
482824.14120706 0
482849.142457123 0
482874.143707185 0
482899.144957248 0
482924.14620731 0
482949.147457373 0
482974.148707435 0
482999.149957498 0
483024.15120756 0
483049.152457623 0
483074.153707685 0
483099.154957748 0
483124.15620781 0
483149.157457873 0
483174.158707935 0
483199.159957998 0
483224.16120806 0
483249.162458123 0
483274.163708185 0
483299.164958248 0
483324.16620831 0
483349.167458373 0
483374.168708435 0
483399.169958498 0
483424.17120856 0
483449.172458623 0
483474.173708685 0
483499.174958748 0
483524.17620881 0
483549.177458873 0
483574.178708935 0
483599.179958998 0
483624.18120906 0
483649.182459123 0
483674.183709185 0
483699.184959248 0
483724.18620931 0
483749.187459373 0
483774.188709435 0
483799.189959498 0
483824.19120956 0
483849.192459623 0
483874.193709685 0
483899.194959748 0
483924.196209811 0
483949.197459873 0
483974.198709935 0
483999.199959998 0
484024.201210061 0
484049.202460123 0
484074.203710185 0
484099.204960248 0
484124.206210311 0
484149.207460373 0
484174.208710436 0
484199.209960498 0
484224.211210561 0
484249.212460623 0
484274.213710686 0
484299.214960748 0
484324.216210811 0
484349.217460873 0
484374.218710936 0
484399.219960998 0
484424.221211061 0
484449.222461123 0
484474.223711186 0
484499.224961248 0
484524.226211311 0
484549.227461373 0
484574.228711436 0
484599.229961498 0
484624.231211561 0
484649.232461623 0
484674.233711686 0
484699.234961748 0
484724.236211811 0
484749.237461873 0
484774.238711936 0
484799.239961998 0
484824.241212061 0
484849.242462123 0
484874.243712186 0
484899.244962248 0
484924.246212311 0
484949.247462373 0
484974.248712436 0
484999.249962498 0
485024.251212561 0
485049.252462623 0
485074.253712686 0
485099.254962748 0
485124.256212811 0
485149.257462873 0
485174.258712936 0
485199.259962998 0
485224.261213061 0
485249.262463123 0
485274.263713186 0
485299.264963248 0
485324.266213311 0
485349.267463373 0
485374.268713436 0
485399.269963498 0
485424.271213561 0
485449.272463623 0
485474.273713686 0
485499.274963748 0
485524.276213811 0
485549.277463873 0
485574.278713936 0
485599.279963998 0
485624.281214061 0
485649.282464123 0
485674.283714186 0
485699.284964248 0
485724.286214311 0
485749.287464373 0
485774.288714436 0
485799.289964498 0
485824.291214561 0
485849.292464623 0
485874.293714686 0
485899.294964748 0
485924.296214811 0
485949.297464873 0
485974.298714936 0
485999.299964998 0
486024.301215061 0
486049.302465123 0
486074.303715186 0
486099.304965248 0
486124.306215311 0
486149.307465373 0
486174.308715436 0
486199.309965498 0
486224.311215561 0
486249.312465623 0
486274.313715686 0
486299.314965748 0
486324.316215811 0
486349.317465873 0
486374.318715936 0
486399.319965998 0
486424.321216061 0
486449.322466123 0
486474.323716186 0
486499.324966248 0
486524.326216311 0
486549.327466373 0
486574.328716436 0
486599.329966498 0
486624.331216561 0
486649.332466623 0
486674.333716686 0
486699.334966748 0
486724.336216811 0
486749.337466873 0
486774.338716936 0
486799.339966998 0
486824.341217061 0
486849.342467123 0
486874.343717186 0
486899.344967248 0
486924.346217311 0
486949.347467373 0
486974.348717436 0
486999.349967498 0
487024.351217561 0
487049.352467623 0
487074.353717686 0
487099.354967748 0
487124.356217811 0
487149.357467873 0
487174.358717936 0
487199.359967998 0
487224.361218061 0
487249.362468123 0
487274.363718186 0
487299.364968248 0
487324.366218311 0
487349.367468373 0
487374.368718436 0
487399.369968498 0
487424.371218561 0
487449.372468623 0
487474.373718686 0
487499.374968748 0
487524.376218811 0
487549.377468873 0
487574.378718936 0
487599.379968998 0
487624.381219061 0
487649.382469123 0
487674.383719186 0
487699.384969248 0
487724.386219311 0
487749.387469373 0
487774.388719436 0
487799.389969499 0
487824.391219561 0
487849.392469623 0
487874.393719686 0
487899.394969749 0
487924.396219811 0
487949.397469873 0
487974.398719936 0
487999.399969999 0
488024.401220061 0
488049.402470123 0
488074.403720186 0
488099.404970249 0
488124.406220311 0
488149.407470374 0
488174.408720436 0
488199.409970499 0
488224.411220561 0
488249.412470624 0
488274.413720686 0
488299.414970749 0
488324.416220811 0
488349.417470874 0
488374.418720936 0
488399.419970999 0
488424.421221061 0
488449.422471124 0
488474.423721186 0
488499.424971249 0
488524.426221311 0
488549.427471374 0
488574.428721436 0
488599.429971499 0
488624.431221561 0
488649.432471624 0
488674.433721686 0
488699.434971749 0
488724.436221811 0
488749.437471874 0
488774.438721936 0
488799.439971999 0
488824.441222061 0
488849.442472124 0
488874.443722186 0
488899.444972249 0
488924.446222311 0
488949.447472374 0
488974.448722436 0
488999.449972499 0
489024.451222561 0
489049.452472624 0
489074.453722686 0
489099.454972749 0
489124.456222811 0
489149.457472874 0
489174.458722936 0
489199.459972999 0
489224.461223061 0
489249.462473124 0
489274.463723186 0
489299.464973249 0
489324.466223311 0
489349.467473374 0
489374.468723436 0
489399.469973499 0
489424.471223561 0
489449.472473624 0
489474.473723686 0
489499.474973749 0
489524.476223811 0
489549.477473874 0
489574.478723936 0
489599.479973999 0
489624.481224061 0
489649.482474124 0
489674.483724186 0
489699.484974249 0
489724.486224311 0
489749.487474374 0
489774.488724436 0
489799.489974499 0
489824.491224561 0
489849.492474624 0
489874.493724686 0
489899.494974749 0
489924.496224811 0
489949.497474874 0
489974.498724936 0
489999.499974999 0
490024.501225061 0
490049.502475124 0
490074.503725186 0
490099.504975249 0
490124.506225311 0
490149.507475374 0
490174.508725436 0
490199.509975499 0
490224.511225561 0
490249.512475624 0
490274.513725686 0
490299.514975749 0
490324.516225811 0
490349.517475874 0
490374.518725936 0
490399.519975999 0
490424.521226061 0
490449.522476124 0
490474.523726186 0
490499.524976249 0
490524.526226311 0
490549.527476374 0
490574.528726436 0
490599.529976499 0
490624.531226561 0
490649.532476624 0
490674.533726686 0
490699.534976749 0
490724.536226811 0
490749.537476874 0
490774.538726936 0
490799.539976999 0
490824.541227061 0
490849.542477124 0
490874.543727186 0
490899.544977249 0
490924.546227311 0
490949.547477374 0
490974.548727436 0
490999.549977499 0
491024.551227561 0
491049.552477624 0
491074.553727686 0
491099.554977749 0
491124.556227811 0
491149.557477874 0
491174.558727936 0
491199.559977999 0
491224.561228061 0
491249.562478124 0
491274.563728186 0
491299.564978249 0
491324.566228311 0
491349.567478374 0
491374.568728436 0
491399.569978499 0
491424.571228561 0
491449.572478624 0
491474.573728686 0
491499.574978749 0
491524.576228811 0
491549.577478874 0
491574.578728936 0
491599.579978999 0
491624.581229061 0
491649.582479124 0
491674.583729186 0
491699.584979249 0
491724.586229311 0
491749.587479374 0
491774.588729436 0
491799.589979499 0
491824.591229561 0
491849.592479624 0
491874.593729686 0
491899.594979749 0
491924.596229811 0
491949.597479874 0
491974.598729937 0
491999.599979999 0
492024.601230062 0
492049.602480124 0
492074.603730187 0
492099.604980249 0
492124.606230312 0
492149.607480374 0
492174.608730437 0
492199.609980499 0
492224.611230562 0
492249.612480624 0
492274.613730687 0
492299.614980749 0
492324.616230812 0
492349.617480874 0
492374.618730937 0
492399.619980999 0
492424.621231062 0
492449.622481124 0
492474.623731187 0
492499.624981249 0
492524.626231312 0
492549.627481374 0
492574.628731437 0
492599.629981499 0
492624.631231562 0
492649.632481624 0
492674.633731687 0
492699.634981749 0
492724.636231812 0
492749.637481874 0
492774.638731937 0
492799.639981999 0
492824.641232062 0
492849.642482124 0
492874.643732187 0
492899.644982249 0
492924.646232312 0
492949.647482374 0
492974.648732437 0
492999.649982499 0
493024.651232562 0
493049.652482624 0
493074.653732687 0
493099.654982749 0
493124.656232812 0
493149.657482874 0
493174.658732937 0
493199.659982999 0
493224.661233062 0
493249.662483124 0
493274.663733187 0
493299.664983249 0
493324.666233312 0
493349.667483374 0
493374.668733437 0
493399.669983499 0
493424.671233562 0
493449.672483624 0
493474.673733687 0
493499.674983749 0
493524.676233812 0
493549.677483874 0
493574.678733937 0
493599.679983999 0
493624.681234062 0
493649.682484124 0
493674.683734187 0
493699.684984249 0
493724.686234312 0
493749.687484374 0
493774.688734437 0
493799.689984499 0
493824.691234562 0
493849.692484624 0
493874.693734687 0
493899.694984749 0
493924.696234812 0
493949.697484874 0
493974.698734937 0
493999.699984999 0
494024.701235062 0
494049.702485124 0
494074.703735187 0
494099.704985249 0
494124.706235312 0
494149.707485374 0
494174.708735437 0
494199.709985499 0
494224.711235562 0
494249.712485624 0
494274.713735687 0
494299.714985749 0
494324.716235812 0
494349.717485874 0
494374.718735937 0
494399.719985999 0
494424.721236062 0
494449.722486124 0
494474.723736187 0
494499.724986249 0
494524.726236312 0
494549.727486374 0
494574.728736437 0
494599.729986499 0
494624.731236562 0
494649.732486624 0
494674.733736687 0
494699.734986749 0
494724.736236812 0
494749.737486874 0
494774.738736937 0
494799.739986999 0
494824.741237062 0
494849.742487124 0
494874.743737187 0
494899.744987249 0
494924.746237312 0
494949.747487374 0
494974.748737437 0
494999.749987499 0
495024.751237562 0
495049.752487624 0
495074.753737687 0
495099.754987749 0
495124.756237812 0
495149.757487874 0
495174.758737937 0
495199.759987999 0
495224.761238062 0
495249.762488124 0
495274.763738187 0
495299.764988249 0
495324.766238312 0
495349.767488374 0
495374.768738437 0
495399.769988499 0
495424.771238562 0
495449.772488624 0
495474.773738687 0
495499.774988749 0
495524.776238812 0
495549.777488874 0
495574.778738937 0
495599.779988999 0
495624.781239062 0
495649.782489124 0
495674.783739187 0
495699.784989249 0
495724.786239312 0
495749.787489374 0
495774.788739437 0
495799.789989499 0
495824.791239562 0
495849.792489624 0
495874.793739687 0
495899.79498975 0
495924.796239812 0
495949.797489874 0
495974.798739937 0
495999.79999 0
496024.801240062 0
496049.802490124 0
496074.803740187 0
496099.80499025 0
496124.806240312 0
496149.807490375 0
496174.808740437 0
496199.8099905 0
496224.811240562 0
496249.812490625 0
496274.813740687 0
496299.81499075 0
496324.816240812 0
496349.817490875 0
496374.818740937 0
496399.819991 0
496424.821241062 0
496449.822491125 0
496474.823741187 0
496499.82499125 0
496524.826241312 0
496549.827491375 0
496574.828741437 0
496599.8299915 0
496624.831241562 0
496649.832491625 0
496674.833741687 0
496699.83499175 0
496724.836241812 0
496749.837491875 0
496774.838741937 0
496799.839992 0
496824.841242062 0
496849.842492125 0
496874.843742187 0
496899.84499225 0
496924.846242312 0
496949.847492375 0
496974.848742437 0
496999.8499925 0
497024.851242562 0
497049.852492625 0
497074.853742687 0
497099.85499275 0
497124.856242812 0
497149.857492875 0
497174.858742937 0
497199.859993 0
497224.861243062 0
497249.862493125 0
497274.863743187 0
497299.86499325 0
497324.866243312 0
497349.867493375 0
497374.868743437 0
497399.8699935 0
497424.871243562 0
497449.872493625 0
497474.873743687 0
497499.87499375 0
497524.876243812 0
497549.877493875 0
497574.878743937 0
497599.879994 0
497624.881244062 0
497649.882494125 0
497674.883744187 0
497699.88499425 0
497724.886244312 0
497749.887494375 0
497774.888744437 0
497799.8899945 0
497824.891244562 0
497849.892494625 0
497874.893744687 0
497899.89499475 0
497924.896244812 0
497949.897494875 0
497974.898744937 0
497999.899995 0
498024.901245062 0
498049.902495125 0
498074.903745187 0
498099.90499525 0
498124.906245312 0
498149.907495375 0
498174.908745437 0
498199.9099955 0
498224.911245562 0
498249.912495625 0
498274.913745687 0
498299.91499575 0
498324.916245812 0
498349.917495875 0
498374.918745937 0
498399.919996 0
498424.921246062 0
498449.922496125 0
498474.923746187 0
498499.92499625 0
498524.926246312 0
498549.927496375 0
498574.928746437 0
498599.9299965 0
498624.931246562 0
498649.932496625 0
498674.933746687 0
498699.93499675 0
498724.936246812 0
498749.937496875 0
498774.938746937 0
498799.939997 0
498824.941247062 0
498849.942497125 0
498874.943747187 0
498899.94499725 0
498924.946247312 0
498949.947497375 0
498974.948747437 0
498999.9499975 0
499024.951247562 0
499049.952497625 0
499074.953747687 0
499099.95499775 0
499124.956247812 0
499149.957497875 0
499174.958747937 0
499199.959998 0
499224.961248062 0
499249.962498125 0
499274.963748187 0
499299.96499825 0
499324.966248312 0
499349.967498375 0
499374.968748437 0
499399.9699985 0
499424.971248562 0
499449.972498625 0
499474.973748687 0
499499.97499875 0
499524.976248812 0
499549.977498875 0
499574.978748937 0
499599.979999 0
499624.981249062 0
499649.982499125 0
499674.983749187 0
499699.98499925 0
499724.986249312 0
499749.987499375 0
499774.988749437 0
499799.9899995 0
499824.991249562 0
499849.992499625 0
499874.993749688 0
499899.99499975 0
499924.996249812 0
499949.997499875 0
499974.998749938 0
500000 0
